# Supplementary material for: Improving genome-scale metabolic models of incomplete genomes with deep learning
Source: iScience. 2024 Nov 7;27(12):111349. doi: 10.1016/j.isci.2024.111349 (PMC11629236; doi:10.1016/j.isci.2024.111349)
Supplement: Table S8. Best per species dataset, related to Star Methods. Dataset of 11,700 best per species genomes (high completeness, low contamination), used as training dataset [file mmc4.zip]

Archive with 1 entries (1 files):
- isci_00111349_Supplementary_Table_8.tsv
