# Supplementary material for: Improving genome-scale metabolic models of incomplete genomes with deep learning
Source: iScience. 2024 Nov 7;27(12):111349. doi: 10.1016/j.isci.2024.111349 (PMC11629236; doi:10.1016/j.isci.2024.111349)
Supplement: Table S8. Best per species dataset, related to Star Methods. Dataset of 11,700 best per species genomes (high completeness, low contamination), used as training dataset [file mmc4.zip › isci_00111349_Supplementary_Table_8.tsv]

genome_id	genome_name	taxid	genome_status	completeness	contamination	coarse_consistency	fine_consistency	local_fp	kingdom	phylum	class	order	family	genus	species	taxon_lineage_ids	taxon_lineage_names
1309411.5	"""'Deinococcus soli' Cha et al. 2014 strain N5"""	1309411	complete	96.9	1		98.1	/net/mgx/linuxhome/mgx/databases/patric/genomes/1309411.5/1309411.5.fna	Bacteria	Deinococcus-Thermus	Deinococci	Deinococcales	Deinococcaceae	Deinococcus	Deinococcus soli Cha et al. 2016	131567;2;1783272;1297;188787;118964;183710;1298;1309411	cellular organisms;Bacteria;Terrabacteria group;Deinococcus-Thermus;Deinococci;Deinococcales;Deinococcaceae;Deinococcus;Deinococcus soli Cha et al. 2016
551115.6	"""'Nostoc azollae' 0708"""	551115	complete	99.3	0.7		99.2	/net/mgx/linuxhome/mgx/databases/patric/genomes/551115.6/551115.6.fna	Bacteria	Cyanobacteria		Nostocales	Nostocaceae	Trichormus	Trichormus azollae	131567;2;1783272;1798711;1117;1161;1162;264688;1164;551115	cellular organisms;Bacteria;Terrabacteria group;Cyanobacteria/Melainabacteria group;Cyanobacteria;Nostocales;Nostocaceae;Trichormus;Trichormus azollae;'Nostoc azollae' 0708
1856298.3	"""'Osedax' symbiont bacterium Rs2_46_30_T18 strain Rs2_46_30_T18"""	1856298	wgs	98.7	3.1		88.3	/net/mgx/linuxhome/mgx/databases/patric/genomes/1856298.3/1856298.3.fna	Bacteria						'Osedax' symbiont bacterium Rs2_46_30_T18	131567;2;49928;1856298	cellular organisms;Bacteria;unclassified Bacteria;'Osedax' symbiont bacterium Rs2_46_30_T18
1706000.3	"""'Sphingomonas ginsengisoli' Hoang et al. 2012 strain KCTC 12630"""	1706000	wgs	92.9	1.9		95	/net/mgx/linuxhome/mgx/databases/patric/genomes/1706000.3/1706000.3.fna	Bacteria	Proteobacteria	Alphaproteobacteria	Sphingomonadales	Sphingomonadaceae	Sphingomonas	'Sphingomonas ginsengisoli' Hoang et al. 2012	131567;2;1224;28211;204457;41297;13687;1706000	cellular organisms;Bacteria;Proteobacteria;Alphaproteobacteria;Sphingomonadales;Sphingomonadaceae;Sphingomonas;'Sphingomonas ginsengisoli' Hoang et al. 2012
76935.4	"""[Bacillus] agaradhaerens strain DSM 8721"""	76935	wgs	99.2	1.9		95.9	/net/mgx/linuxhome/mgx/databases/patric/genomes/76935.4/76935.4.fna	Bacteria	Firmicutes	Bacilli	Bacillales	Bacillaceae	Salipaludibacillus	Salipaludibacillus agaradhaerens	131567;2;1783272;1239;91061;1385;186817;1884449;76935	cellular organisms;Bacteria;Terrabacteria group;Firmicutes;Bacilli;Bacillales;Bacillaceae;Salipaludibacillus;Salipaludibacillus agaradhaerens
79879.3	"""[Bacillus] clarkii strain DSM 8720"""	79879	wgs	96.9	4.9		94.2	/net/mgx/linuxhome/mgx/databases/patric/genomes/79879.3/79879.3.fna	Bacteria	Firmicutes	Bacilli	Bacillales	Sporolactobacillaceae		[Bacillus] clarkii	131567;2;1783272;1239;91061;1385;186821;663587;79879	cellular organisms;Bacteria;Terrabacteria group;Firmicutes;Bacilli;Bacillales;Sporolactobacillaceae;Sporolactobacillaceae incertae sedis;[Bacillus] clarkii
1232385.4	"""[Brevibacterium] flavum ZL-1"""	1232385	complete	100	1.6		98.7	/net/mgx/linuxhome/mgx/databases/patric/genomes/1232385.4/1232385.4.fna	Bacteria	Actinobacteria	Actinobacteria	Corynebacteriales	Corynebacteriaceae	Corynebacterium	[Brevibacterium] flavum	131567;2;1783272;201174;1760;85007;1653;1716;92706;1232385	cellular organisms;Bacteria;Terrabacteria group;Actinobacteria;Actinobacteria;Corynebacteriales;Corynebacteriaceae;Corynebacterium;[Brevibacterium] flavum;[Brevibacterium] flavum ZL-1
450367.5	"""[Brevibacterium] frigoritolerans strain FJAT-2396"""	450367	wgs	99.8	0.8		93.6	/net/mgx/linuxhome/mgx/databases/patric/genomes/450367.5/450367.5.fna	Bacteria	Firmicutes	Bacilli	Bacillales	Bacillaceae	Bacillus	[Brevibacterium] frigoritolerans	131567;2;1783272;1239;91061;1385;186817;1386;450367	cellular organisms;Bacteria;Terrabacteria group;Firmicutes;Bacilli;Bacillales;Bacillaceae;Bacillus;[Brevibacterium] frigoritolerans
1410651.3	"""[Clostridium] aerotolerans DSM 5434"""	1410651	wgs	99.3	0.7		96.5	/net/mgx/linuxhome/mgx/databases/patric/genomes/1410651.3/1410651.3.fna	Bacteria	Firmicutes	Clostridia	Clostridiales	Lachnospiraceae	Lacrimispora	Lacrimispora aerotolerans	131567;2;1783272;1239;186801;186802;186803;2719231;36832;1410651	cellular organisms;Bacteria;Terrabacteria group;Firmicutes;Clostridia;Clostridiales;Lachnospiraceae;Lacrimispora;Lacrimispora aerotolerans;[Clostridium] aerotolerans DSM 5434
358742.3	"""[Clostridium] aldenense strain AF19-9LB"""	358742	wgs	100	2.9		91.2	/net/mgx/linuxhome/mgx/databases/patric/genomes/358742.3/358742.3.fna	Bacteria	Firmicutes	Clostridia	Clostridiales	Lachnospiraceae	Enterocloster	Enterocloster aldensis	131567;2;1783272;1239;186801;186802;186803;2719313;358742	cellular organisms;Bacteria;Terrabacteria group;Firmicutes;Clostridia;Clostridiales;Lachnospiraceae;Enterocloster;Enterocloster aldensis
1121296.3	"""[Clostridium] aminophilum DSM 10710"""	1121296	wgs	98.7	1.3		95.3	/net/mgx/linuxhome/mgx/databases/patric/genomes/1121296.3/1121296.3.fna	Bacteria	Firmicutes	Clostridia	Clostridiales	Lachnospiraceae	Lachnoclostridium	[Clostridium] aminophilum	131567;2;1783272;1239;186801;186802;186803;1506553;1526;1121296	cellular organisms;Bacteria;Terrabacteria group;Firmicutes;Clostridia;Clostridiales;Lachnospiraceae;Lachnoclostridium;[Clostridium] aminophilum;[Clostridium] aminophilum DSM 10710
253257.3	"""[Clostridium] amygdalinum strain src4"""	253257	wgs	100	3.8		95	/net/mgx/linuxhome/mgx/databases/patric/genomes/253257.3/253257.3.fna	Bacteria	Firmicutes	Clostridia	Clostridiales	Lachnospiraceae	Lacrimispora	Lacrimispora amygdalina	131567;2;1783272;1239;186801;186802;186803;2719231;253257	cellular organisms;Bacteria;Terrabacteria group;Firmicutes;Clostridia;Clostridiales;Lachnospiraceae;Lacrimispora;Lacrimispora amygdalina
333367.4	"""[Clostridium] asparagiforme strain AF04-15"""	333367	wgs	100	3.5		93.3	/net/mgx/linuxhome/mgx/databases/patric/genomes/333367.4/333367.4.fna	Bacteria	Firmicutes	Clostridia	Clostridiales	Lachnospiraceae	Enterocloster	Enterocloster asparagiformis	131567;2;1783272;1239;186801;186802;186803;2719313;333367	cellular organisms;Bacteria;Terrabacteria group;Firmicutes;Clostridia;Clostridiales;Lachnospiraceae;Enterocloster;Enterocloster asparagiformis
1286362.3	"""[Clostridium] celerecrescens 18A"""	1286362	wgs	100	0.6		97	/net/mgx/linuxhome/mgx/databases/patric/genomes/1286362.3/1286362.3.fna	Bacteria	Firmicutes	Clostridia	Clostridiales	Lachnospiraceae	Lacrimispora	Lacrimispora celerecrescens	131567;2;1783272;1239;186801;186802;186803;2719231;29354;1286362	cellular organisms;Bacteria;Terrabacteria group;Firmicutes;Clostridia;Clostridiales;Lachnospiraceae;Lacrimispora;Lacrimispora celerecrescens;[Clostridium] celerecrescens 18A
1121303.3	"""[Clostridium] cellobioparum DSM 1351 = ATCC 15832"""	1121303	wgs	98.7	3.2		93.6	/net/mgx/linuxhome/mgx/databases/patric/genomes/1121303.3/1121303.3.fna	Bacteria	Firmicutes	Clostridia	Clostridiales	Hungateiclostridiaceae	Ruminiclostridium	Ruminiclostridium cellobioparum	131567;2;1783272;1239;186801;186802;2304686;1508657;29355;1121303	cellular organisms;Bacteria;Terrabacteria group;Firmicutes;Clostridia;Clostridiales;Hungateiclostridiaceae;Ruminiclostridium;Ruminiclostridium cellobioparum;Ruminiclostridium cellobioparum DSM 1351 = ATCC 15832
29343.3	"""[Clostridium] cellulosi strain DG5"""	29343	complete	97.4	1.3		94.8	/net/mgx/linuxhome/mgx/databases/patric/genomes/29343.3/29343.3.fna	Bacteria	Firmicutes	Clostridia	Clostridiales	Ruminococcaceae		[Clostridium] cellulosi	131567;2;1783272;1239;186801;186802;541000;552397;29343	cellular organisms;Bacteria;Terrabacteria group;Firmicutes;Clostridia;Clostridiales;Ruminococcaceae;Ruminococcaceae incertae sedis;[Clostridium] cellulosi
742734.4	"""[Clostridium] citroniae WAL-19142"""	742734	wgs	98.7	1.6		92.4	/net/mgx/linuxhome/mgx/databases/patric/genomes/742734.4/742734.4.fna	Bacteria	Firmicutes	Clostridia	Clostridiales	Lachnospiraceae	Enterocloster	Enterocloster citroniae	131567;2;1783272;1239;186801;186802;186803;2719313;358743;742734	cellular organisms;Bacteria;Terrabacteria group;Firmicutes;Clostridia;Clostridiales;Lachnospiraceae;Enterocloster;Enterocloster citroniae;[Clostridium] citroniae WAL-19142
742736.4	"""[Clostridium] clostridioforme WAL-7855"""	742736	wgs	98.7	1.9		92.5	/net/mgx/linuxhome/mgx/databases/patric/genomes/742736.4/742736.4.fna	Bacteria	Firmicutes	Clostridia	Clostridiales	Lachnospiraceae	Enterocloster	Enterocloster clostridioformis	131567;2;1783272;1239;186801;186802;186803;2719313;1531;742736	cellular organisms;Bacteria;Terrabacteria group;Firmicutes;Clostridia;Clostridiales;Lachnospiraceae;Enterocloster;Enterocloster clostridioformis;[Clostridium] clostridioforme WAL-7855
69824.3	"""[Clostridium] cocleatum strain DSM 1551"""	69824	wgs	94.4	2		96.1	/net/mgx/linuxhome/mgx/databases/patric/genomes/69824.3/69824.3.fna	Bacteria	Firmicutes	Erysipelotrichia	Erysipelotrichales	Erysipelotrichaceae	Erysipelatoclostridium	[Clostridium] cocleatum	131567;2;1783272;1239;526524;526525;128827;1505663;69824	cellular organisms;Bacteria;Terrabacteria group;Firmicutes;Erysipelotrichia;Erysipelotrichales;Erysipelotrichaceae;Erysipelatoclostridium;[Clostridium] cocleatum
99656.3	"""[Clostridium] fimetarium strain DSM 9179"""	99656	wgs	100	2.9		95.5	/net/mgx/linuxhome/mgx/databases/patric/genomes/99656.3/99656.3.fna	Bacteria	Firmicutes	Clostridia	Clostridiales	Lachnospiraceae	Lachnoclostridium	[Clostridium] fimetarium	131567;2;1783272;1239;186801;186802;186803;1506553;99656	cellular organisms;Bacteria;Terrabacteria group;Firmicutes;Clostridia;Clostridiales;Lachnospiraceae;Lachnoclostridium;[Clostridium] fimetarium
48256.3	"""[Clostridium] hungatei strain DSM 14427"""	48256	wgs	100	1.3		95.1	/net/mgx/linuxhome/mgx/databases/patric/genomes/48256.3/48256.3.fna	Bacteria	Firmicutes	Clostridia	Clostridiales	Hungateiclostridiaceae	Ruminiclostridium	Ruminiclostridium hungatei	131567;2;1783272;1239;186801;186802;2304686;1508657;48256	cellular organisms;Bacteria;Terrabacteria group;Firmicutes;Clostridia;Clostridiales;Hungateiclostridiaceae;Ruminiclostridium;Ruminiclostridium hungatei
1522.17	"""[Clostridium] innocuum strain I46"""	1522	wgs	95.4	2		95.5	/net/mgx/linuxhome/mgx/databases/patric/genomes/1522.17/1522.17.fna	Bacteria	Firmicutes	Erysipelotrichia	Erysipelotrichales	Erysipelotrichaceae	Erysipelatoclostridium	[Clostridium] innocuum	131567;2;1783272;1239;526524;526525;128827;1505663;1522	cellular organisms;Bacteria;Terrabacteria group;Firmicutes;Erysipelotrichia;Erysipelotrichales;Erysipelotrichaceae;Erysipelatoclostridium;[Clostridium] innocuum
1121323.3	"""[Clostridium] lactatifermentans DSM 14214"""	1121323	wgs	99.3	1.9		93.9	/net/mgx/linuxhome/mgx/databases/patric/genomes/1121323.3/1121323.3.fna	Bacteria	Firmicutes	Clostridia	Clostridiales	Lachnospiraceae	Anaerotignum	Anaerotignum lactatifermentans	131567;2;1783272;1239;186801;186802;186803;2039240;160404;1121323	cellular organisms;Bacteria;Terrabacteria group;Firmicutes;Clostridia;Clostridiales;Lachnospiraceae;Anaerotignum;Anaerotignum lactatifermentans;Anaerotignum lactatifermentans DSM 14214
460384.7	"""[Clostridium] lavalense strain KCTC 15153"""	460384	wgs	100	2.5		94.2	/net/mgx/linuxhome/mgx/databases/patric/genomes/460384.7/460384.7.fna	Bacteria	Firmicutes	Clostridia	Clostridiales	Lachnospiraceae	Enterocloster	Enterocloster lavalensis	131567;2;1783272;1239;186801;186802;186803;2719313;460384	cellular organisms;Bacteria;Terrabacteria group;Firmicutes;Clostridia;Clostridiales;Lachnospiraceae;Enterocloster;Enterocloster lavalensis
1121328.3	"""[Clostridium] paradoxum JW-YL-7 = DSM 7308"""	1121328	wgs	87	1.4		96.5	/net/mgx/linuxhome/mgx/databases/patric/genomes/1121328.3/1121328.3.fna	Bacteria	Firmicutes	Clostridia	Clostridiales	Peptostreptococcaceae		[Clostridium] paradoxum	131567;2;1783272;1239;186801;186802;186804;200630;29346;1121328	cellular organisms;Bacteria;Terrabacteria group;Firmicutes;Clostridia;Clostridiales;Peptostreptococcaceae;Peptostreptococcaceae incertae sedis;[Clostridium] paradoxum;[Clostridium] paradoxum JW-YL-7 = DSM 7308
991789.4	"""[Clostridium] propionicum DSM 1682"""	991789	wgs	98.4	3.2		93.9	/net/mgx/linuxhome/mgx/databases/patric/genomes/991789.4/991789.4.fna	Bacteria	Firmicutes	Clostridia	Clostridiales	Lachnospiraceae	Anaerotignum	Anaerotignum propionicum	131567;2;1783272;1239;186801;186802;186803;2039240;28446;991789	cellular organisms;Bacteria;Terrabacteria group;Firmicutes;Clostridia;Clostridiales;Lachnospiraceae;Anaerotignum;Anaerotignum propionicum;Anaerotignum propionicum DSM 1682
1121333.3	"""[Clostridium] saccharogumia DSM 17460"""	1121333	wgs	95.8	0.7		96.3	/net/mgx/linuxhome/mgx/databases/patric/genomes/1121333.3/1121333.3.fna	Bacteria	Firmicutes	Erysipelotrichia	Erysipelotrichales	Erysipelotrichaceae	Erysipelatoclostridium	[Clostridium] saccharogumia	131567;2;1783272;1239;526524;526525;128827;1505663;341225;1121333	cellular organisms;Bacteria;Terrabacteria group;Firmicutes;Erysipelotrichia;Erysipelotrichales;Erysipelotrichaceae;Erysipelatoclostridium;[Clostridium] saccharogumia;[Clostridium] saccharogumia DSM 17460
1297793.6	"""[Clostridium] sphenoides JCM 1415"""	1297793	complete	100	0.6		96	/net/mgx/linuxhome/mgx/databases/patric/genomes/1297793.6/1297793.6.fna	Bacteria	Firmicutes	Clostridia	Clostridiales	Lachnospiraceae	Lacrimispora	Lacrimispora sphenoides	131567;2;1783272;1239;186801;186802;186803;2719231;29370;1297793	cellular organisms;Bacteria;Terrabacteria group;Firmicutes;Clostridia;Clostridiales;Lachnospiraceae;Lacrimispora;Lacrimispora sphenoides;[Clostridium] sphenoides JCM 1415
1121337.3	"""[Clostridium] sufflavum DSM 19573"""	1121337	wgs	100	1.6		95.3	/net/mgx/linuxhome/mgx/databases/patric/genomes/1121337.3/1121337.3.fna	Bacteria	Firmicutes	Clostridia	Clostridiales	Hungateiclostridiaceae	Ruminiclostridium	Ruminiclostridium sufflavum	131567;2;1783272;1239;186801;186802;2304686;1508657;396504;1121337	cellular organisms;Bacteria;Terrabacteria group;Firmicutes;Clostridia;Clostridiales;Hungateiclostridiaceae;Ruminiclostridium;Ruminiclostridium sufflavum;Ruminiclostridium sufflavum DSM 19573
29349.3	"""[Clostridium] thermoalcaliphilum strain DSM 7309"""	29349	wgs	90.1	1.7		96.6	/net/mgx/linuxhome/mgx/databases/patric/genomes/29349.3/29349.3.fna	Bacteria	Firmicutes	Clostridia	Clostridiales	Peptostreptococcaceae		[Clostridium] thermoalcaliphilum	131567;2;1783272;1239;186801;186802;186804;200630;29349	cellular organisms;Bacteria;Terrabacteria group;Firmicutes;Clostridia;Clostridiales;Peptostreptococcaceae;Peptostreptococcaceae incertae sedis;[Clostridium] thermoalcaliphilum
84032.3	"""[Clostridium] thermosuccinogenes strain DSM 5807"""	84032	complete	99.3	5.3		93.6	/net/mgx/linuxhome/mgx/databases/patric/genomes/84032.3/84032.3.fna	Bacteria	Firmicutes	Clostridia	Clostridiales	Hungateiclostridiaceae	Pseudoclostridium	Pseudoclostridium thermosuccinogenes	131567;2;1783272;1239;186801;186802;2304686;2304693;84032	cellular organisms;Bacteria;Terrabacteria group;Firmicutes;Clostridia;Clostridiales;Hungateiclostridiaceae;Pseudoclostridium;Pseudoclostridium thermosuccinogenes
649755.3	"""[Eubacterium] cylindroides ATCC 27803"""	649755	wgs	93.1	2.7		96.3	/net/mgx/linuxhome/mgx/databases/patric/genomes/649755.3/649755.3.fna	Bacteria	Firmicutes	Erysipelotrichia	Erysipelotrichales	Erysipelotrichaceae	Faecalitalea	Faecalitalea cylindroides	131567;2;1783272;1239;526524;526525;128827;1573534;39483;649755	cellular organisms;Bacteria;Terrabacteria group;Firmicutes;Erysipelotrichia;Erysipelotrichales;Erysipelotrichaceae;Faecalitalea;Faecalitalea cylindroides;Faecalitalea cylindroides ATCC 27803
515620.21	"""[Eubacterium] eligens ATCC 27750"""	515620	complete	100	2.5		99.9	/net/mgx/linuxhome/mgx/databases/patric/genomes/515620.21/515620.21.fna	Bacteria	Firmicutes	Clostridia	Clostridiales	Lachnospiraceae	Lachnospira	Lachnospira eligens	131567;2;1783272;1239;186801;186802;186803;28050;39485;515620	cellular organisms;Bacteria;Terrabacteria group;Firmicutes;Clostridia;Clostridiales;Lachnospiraceae;Lachnospira;Lachnospira eligens;[Eubacterium] eligens ATCC 27750
290055.3	"""[Eubacterium] fissicatena strain KCTC 15010"""	290055	wgs	100	1.9		94.3	/net/mgx/linuxhome/mgx/databases/patric/genomes/290055.3/290055.3.fna	Bacteria	Firmicutes	Clostridia	Clostridiales	Lachnospiraceae	Faecalicatena	Faecalicatena fissicatena	131567;2;1783272;1239;186801;186802;186803;2005359;290055	cellular organisms;Bacteria;Terrabacteria group;Firmicutes;Clostridia;Clostridiales;Lachnospiraceae;Faecalicatena;Faecalicatena fissicatena
411469.11	"""[Eubacterium] hallii DSM 3353"""	411469	wgs	99.3	1.3		95	/net/mgx/linuxhome/mgx/databases/patric/genomes/411469.11/411469.11.fna	Bacteria	Firmicutes	Clostridia	Clostridiales	Lachnospiraceae	Anaerobutyricum	Anaerobutyricum hallii	131567;2;1783272;1239;186801;186802;186803;2569097;39488;411469	cellular organisms;Bacteria;Terrabacteria group;Firmicutes;Clostridia;Clostridiales;Lachnospiraceae;Anaerobutyricum;Anaerobutyricum hallii;Anaerobutyricum hallii DSM 3353
428128.18	"""[Eubacterium] siraeum DSM 15702"""	428128	wgs	100	2.5		98.9	/net/mgx/linuxhome/mgx/databases/patric/genomes/428128.18/428128.18.fna	Bacteria	Firmicutes	Clostridia	Clostridiales	Ruminococcaceae		[Eubacterium] siraeum	131567;2;1783272;1239;186801;186802;541000;552397;39492;428128	cellular organisms;Bacteria;Terrabacteria group;Firmicutes;Clostridia;Clostridiales;Ruminococcaceae;Ruminococcaceae incertae sedis;[Eubacterium] siraeum;[Eubacterium] siraeum DSM 15702
1414643.3	"""[Flavobacterium] thermophilum strain NCTC11526"""	1414643	wgs	98.2	3.1		97.4	/net/mgx/linuxhome/mgx/databases/patric/genomes/1414643.3/1414643.3.fna	Bacteria	Firmicutes	Bacilli	Bacillales			[Flavobacterium] thermophilum	131567;2;1783272;1239;91061;1385;539002;1414643	cellular organisms;Bacteria;Terrabacteria group;Firmicutes;Bacilli;Bacillales;Bacillales incertae sedis;[Flavobacterium] thermophilum
1936242.3	"""[Flexibacter] sp. ATCC 35208 strain ATCC 35208"""	1936242	wgs	100	3.4		95.9	/net/mgx/linuxhome/mgx/databases/patric/genomes/1936242.3/1936242.3.fna	Bacteria	Bacteroidetes	Chitinophagia	Chitinophagales	Chitinophagaceae	Chitinophaga	[Flexibacter] sp. ATCC 35208	131567;2;1783270;68336;976;1853228;1853229;563835;79328;2619133;1936242	cellular organisms;Bacteria;FCB group;Bacteroidetes/Chlorobi group;Bacteroidetes;Chitinophagia;Chitinophagales;Chitinophagaceae;Chitinophaga;unclassified Chitinophaga;[Flexibacter] sp. ATCC 35208
86188.4	"""[Pseudomonas] geniculata strain 95"""	86188	wgs	100	2.8		97.4	/net/mgx/linuxhome/mgx/databases/patric/genomes/86188.4/86188.4.fna	Bacteria	Proteobacteria	Gammaproteobacteria	Xanthomonadales	Xanthomonadaceae		[Pseudomonas] geniculata	131567;2;1224;1236;135614;32033;191676;86188	cellular organisms;Bacteria;Proteobacteria;Gammaproteobacteria;Xanthomonadales;Xanthomonadaceae;Xanthomonadaceae incertae sedis;[Pseudomonas] geniculata
265293.12	"""[Pseudomonas] mesoacidophila strain ATCC 31433"""	265293	complete	100	3.3		94.7	/net/mgx/linuxhome/mgx/databases/patric/genomes/265293.12/265293.12.fna	Bacteria	Proteobacteria	Betaproteobacteria	Burkholderiales	Burkholderiaceae	Burkholderia	[Pseudomonas] mesoacidophila	131567;2;1224;28216;80840;119060;32008;87882;265293	cellular organisms;Bacteria;Proteobacteria;Betaproteobacteria;Burkholderiales;Burkholderiaceae;Burkholderia;Burkholderia cepacia complex;[Pseudomonas] mesoacidophila
1469607.3	"""[Scytonema hofmanni] UTEX 2349"""	1469607	wgs	99.6	1.3		97.3	/net/mgx/linuxhome/mgx/databases/patric/genomes/1469607.3/1469607.3.fna	Bacteria	Cyanobacteria		Nostocales	Tolypothrichaceae	Tolypothrix	[Scytonema hofmanni] UTEX B 1581	131567;2;1783272;1798711;1117;1161;119859;111782;379535;1469607	cellular organisms;Bacteria;Terrabacteria group;Cyanobacteria/Melainabacteria group;Cyanobacteria;Nostocales;Tolypothrichaceae;Tolypothrix;[Scytonema hofmanni] UTEX B 1581;[Scytonema hofmanni] UTEX 2349
1968520.3	ANME-2 cluster archaeon HR1	1968520	wgs	98.8	0.9		94.7	/net/mgx/linuxhome/mgx/databases/patric/genomes/1968520.3/1968520.3.fna	Archaea	Euryarchaeota	Methanomicrobia	Methanosarcinales			ANME-2 cluster archaeon HR1	131567;2157;28890;2290931;224756;94695;588815;588816;1968519;1968520	cellular organisms;Archaea;Euryarchaeota;Stenosarchaea group;Methanomicrobia;Methanosarcinales;unclassified Methanosarcinales;ANME-2 cluster;unclassified ANME-2 cluster;ANME-2 cluster archaeon HR1
1960156.3	Abditibacterium utsteinense strain LMG 29911	1960156	wgs	93.8	2.1		91.8	/net/mgx/linuxhome/mgx/databases/patric/genomes/1960156.3/1960156.3.fna	Bacteria	Abditibacteriota	Abditibacteria	Abditibacteriales	Abitibacteriaceae	Abditibacterium	Abditibacterium utsteinense	131567;2;1783272;2109258;2109259;2109260;2109261;2109263;1960156	cellular organisms;Bacteria;Terrabacteria group;Abditibacteriota;Abditibacteria;Abditibacteriales;Abitibacteriaceae;Abditibacterium;Abditibacterium utsteinense
31971.1	Absiella dolichum strain AF35-6BH	31971	wgs	93.8	4.3		95.6	/net/mgx/linuxhome/mgx/databases/patric/genomes/31971.10/31971.10.fna	Bacteria	Firmicutes	Erysipelotrichia	Erysipelotrichales	Erysipelotrichaceae	Amedibacillus	Amedibacillus dolichus	131567;2;1783272;1239;526524;526525;128827;2749846;31971	cellular organisms;Bacteria;Terrabacteria group;Firmicutes;Erysipelotrichia;Erysipelotrichales;Erysipelotrichaceae;Amedibacillus;Amedibacillus dolichus
2291993.3	Absiella sp. AM09-45	2291993	wgs	95.4	2		95.7	/net/mgx/linuxhome/mgx/databases/patric/genomes/2291993.3/2291993.3.fna	Bacteria	Firmicutes	Erysipelotrichia	Erysipelotrichales	Erysipelotrichaceae	Absiella	Absiella sp. AM09-45	131567;2;1783272;1239;526524;526525;128827;2057233;2641688;2291993	cellular organisms;Bacteria;Terrabacteria group;Firmicutes;Erysipelotrichia;Erysipelotrichales;Erysipelotrichaceae;Absiella;unclassified Absiella;Absiella sp. AM09-45
2291994.3	Absiella sp. AM09-50	2291994	wgs	95.4	2		95.6	/net/mgx/linuxhome/mgx/databases/patric/genomes/2291994.3/2291994.3.fna	Bacteria	Firmicutes	Erysipelotrichia	Erysipelotrichales	Erysipelotrichaceae	Absiella	Absiella sp. AM09-50	131567;2;1783272;1239;526524;526525;128827;2057233;2641688;2291994	cellular organisms;Bacteria;Terrabacteria group;Firmicutes;Erysipelotrichia;Erysipelotrichales;Erysipelotrichaceae;Absiella;unclassified Absiella;Absiella sp. AM09-50
2291995.3	Absiella sp. AM10-20	2291995	wgs	95.4	2		95.6	/net/mgx/linuxhome/mgx/databases/patric/genomes/2291995.3/2291995.3.fna	Bacteria	Firmicutes	Erysipelotrichia	Erysipelotrichales	Erysipelotrichaceae	Absiella	Absiella sp. AM10-20	131567;2;1783272;1239;526524;526525;128827;2057233;2641688;2291995	cellular organisms;Bacteria;Terrabacteria group;Firmicutes;Erysipelotrichia;Erysipelotrichales;Erysipelotrichaceae;Absiella;unclassified Absiella;Absiella sp. AM10-20
2292277.3	Absiella sp. AM27-20	2292277	wgs	95.4	3.3		95.7	/net/mgx/linuxhome/mgx/databases/patric/genomes/2292277.3/2292277.3.fna	Bacteria	Firmicutes	Erysipelotrichia	Erysipelotrichales	Erysipelotrichaceae	Absiella	Absiella sp. AM27-20	131567;2;1783272;1239;526524;526525;128827;2057233;2641688;2292277	cellular organisms;Bacteria;Terrabacteria group;Firmicutes;Erysipelotrichia;Erysipelotrichales;Erysipelotrichaceae;Absiella;unclassified Absiella;Absiella sp. AM27-20
2292278.3	Absiella sp. AM29-15	2292278	wgs	95.4	3.3		95.9	/net/mgx/linuxhome/mgx/databases/patric/genomes/2292278.3/2292278.3.fna	Bacteria	Firmicutes	Erysipelotrichia	Erysipelotrichales	Erysipelotrichaceae	Absiella	Absiella sp. AM29-15	131567;2;1783272;1239;526524;526525;128827;2057233;2641688;2292278	cellular organisms;Bacteria;Terrabacteria group;Firmicutes;Erysipelotrichia;Erysipelotrichales;Erysipelotrichaceae;Absiella;unclassified Absiella;Absiella sp. AM29-15
1120917.3	Acaricomes phytoseiuli DSM 14247	1120917	wgs	100	1.2		97.3	/net/mgx/linuxhome/mgx/databases/patric/genomes/1120917.3/1120917.3.fna	Bacteria	Actinobacteria	Actinobacteria	Micrococcales	Micrococcaceae	Acaricomes	Acaricomes phytoseiuli	131567;2;1783272;201174;1760;85006;1268;291967;291968;1120917	cellular organisms;Bacteria;Terrabacteria group;Actinobacteria;Actinobacteria;Micrococcales;Micrococcaceae;Acaricomes;Acaricomes phytoseiuli;Acaricomes phytoseiuli DSM 14247
329726.14	Acaryochloris marina MBIC11017	329726	complete	100	4.9		99.8	/net/mgx/linuxhome/mgx/databases/patric/genomes/329726.14/329726.14.fna	Bacteria	Cyanobacteria		Synechococcales	Acaryochloridaceae	Acaryochloris	Acaryochloris marina	131567;2;1783272;1798711;1117;1890424;1890429;155977;155978;329726	cellular organisms;Bacteria;Terrabacteria group;Cyanobacteria/Melainabacteria group;Cyanobacteria;Synechococcales;Acaryochloridaceae;Acaryochloris;Acaryochloris marina;Acaryochloris marina MBIC11017
310037.4	Acaryochloris sp. CCMEE 5410	310037	wgs	99.5	3.9		97.3	/net/mgx/linuxhome/mgx/databases/patric/genomes/310037.4/310037.4.fna	Bacteria	Cyanobacteria		Synechococcales	Acaryochloridaceae	Acaryochloris	Acaryochloris sp. CCMEE 5410	131567;2;1783272;1798711;1117;1890424;1890429;155977;2631661;310037	cellular organisms;Bacteria;Terrabacteria group;Cyanobacteria/Melainabacteria group;Cyanobacteria;Synechococcales;Acaryochloridaceae;Acaryochloris;unclassified Acaryochloris;Acaryochloris sp. CCMEE 5410
1764569.3	Acaryochloris sp. RCC1774	1764569	wgs	99	4		96.2	/net/mgx/linuxhome/mgx/databases/patric/genomes/1764569.3/1764569.3.fna	Bacteria	Cyanobacteria		Synechococcales	Acaryochloridaceae	Acaryochloris	Acaryochloris sp. RCC1774	131567;2;1783272;1798711;1117;1890424;1890429;155977;2631661;1764569	cellular organisms;Bacteria;Terrabacteria group;Cyanobacteria/Melainabacteria group;Cyanobacteria;Synechococcales;Acaryochloridaceae;Acaryochloris;unclassified Acaryochloris;Acaryochloris sp. RCC1774
879566.4	Acetatifactor muris strain GP69	879566	wgs	99.3	5		94.6	/net/mgx/linuxhome/mgx/databases/patric/genomes/879566.4/879566.4.fna	Bacteria	Firmicutes	Clostridia	Clostridiales	Lachnospiraceae	Acetatifactor	Acetatifactor muris	131567;2;1783272;1239;186801;186802;186803;1427378;879566	cellular organisms;Bacteria;Terrabacteria group;Firmicutes;Clostridia;Clostridiales;Lachnospiraceae;Acetatifactor;Acetatifactor muris
1120918.3	Acetitomaculum ruminis DSM 5522	1120918	wgs	99.3	3.2		95.3	/net/mgx/linuxhome/mgx/databases/patric/genomes/1120918.3/1120918.3.fna	Bacteria	Firmicutes	Clostridia	Clostridiales	Lachnospiraceae	Acetitomaculum	Acetitomaculum ruminis	131567;2;1783272;1239;186801;186802;186803;31980;2382;1120918	cellular organisms;Bacteria;Terrabacteria group;Firmicutes;Clostridia;Clostridiales;Lachnospiraceae;Acetitomaculum;Acetitomaculum ruminis;Acetitomaculum ruminis DSM 5522
509191.4	Acetivibrio cellulolyticus CD2	509191	wgs	100	5.6		92.9	/net/mgx/linuxhome/mgx/databases/patric/genomes/509191.4/509191.4.fna	Bacteria	Firmicutes	Clostridia	Clostridiales	Hungateiclostridiaceae	Hungateiclostridium	Hungateiclostridium cellulolyticum	131567;2;1783272;1239;186801;186802;2304686;2304692;35830;509191	cellular organisms;Bacteria;Terrabacteria group;Firmicutes;Clostridia;Clostridiales;Hungateiclostridiaceae;Hungateiclostridium;Hungateiclostridium cellulolyticum;Hungateiclostridium cellulolyticum CD2
663932.3	Acetobacter aceti ATCC 23746	663932	wgs	100	0.5		94.2	/net/mgx/linuxhome/mgx/databases/patric/genomes/663932.3/663932.3.fna	Bacteria	Proteobacteria	Alphaproteobacteria	Rhodospirillales	Acetobacteraceae	Acetobacter subgen. Acetobacter	Acetobacter aceti	131567;2;1224;28211;204441;433;434;151157;435;663932	cellular organisms;Bacteria;Proteobacteria;Alphaproteobacteria;Rhodospirillales;Acetobacteraceae;Acetobacter;Acetobacter subgen. Acetobacter;Acetobacter aceti;Acetobacter aceti ATCC 23746
178900.7	Acetobacter cerevisiae strain LMG 1545	178900	wgs	100	0.5		96	/net/mgx/linuxhome/mgx/databases/patric/genomes/178900.7/178900.7.fna	Bacteria	Proteobacteria	Alphaproteobacteria	Rhodospirillales	Acetobacteraceae	Acetobacter	Acetobacter cerevisiae	131567;2;1224;28211;204441;433;434;178900	cellular organisms;Bacteria;Proteobacteria;Alphaproteobacteria;Rhodospirillales;Acetobacteraceae;Acetobacter;Acetobacter cerevisiae
483199.6	Acetobacter fabarum strain KR	483199	wgs	100	0.5		95.3	/net/mgx/linuxhome/mgx/databases/patric/genomes/483199.6/483199.6.fna	Bacteria	Proteobacteria	Alphaproteobacteria	Rhodospirillales	Acetobacteraceae	Acetobacter	Acetobacter fabarum	131567;2;1224;28211;204441;433;434;483199	cellular organisms;Bacteria;Proteobacteria;Alphaproteobacteria;Rhodospirillales;Acetobacteraceae;Acetobacter;Acetobacter fabarum
431306.5	Acetobacter ghanensis strain LMG 23848T	431306	complete	99.5	1.5		94.4	/net/mgx/linuxhome/mgx/databases/patric/genomes/431306.5/431306.5.fna	Bacteria	Proteobacteria	Alphaproteobacteria	Rhodospirillales	Acetobacteraceae	Acetobacter	Acetobacter ghanensis	131567;2;1224;28211;204441;433;434;431306	cellular organisms;Bacteria;Proteobacteria;Alphaproteobacteria;Rhodospirillales;Acetobacteraceae;Acetobacter;Acetobacter ghanensis
178901.14	Acetobacter malorum strain LMG 1699	178901	wgs	100	0.5		95.5	/net/mgx/linuxhome/mgx/databases/patric/genomes/178901.14/178901.14.fna	Bacteria	Proteobacteria	Alphaproteobacteria	Rhodospirillales	Acetobacteraceae	Acetobacter	Acetobacter malorum	131567;2;1224;28211;204441;433;434;178901	cellular organisms;Bacteria;Proteobacteria;Alphaproteobacteria;Rhodospirillales;Acetobacteraceae;Acetobacter;Acetobacter malorum
1120919.3	Acetobacter nitrogenifigens DSM 23921	1120919	wgs	100	0.5		94.9	/net/mgx/linuxhome/mgx/databases/patric/genomes/1120919.3/1120919.3.fna	Bacteria	Proteobacteria	Alphaproteobacteria	Rhodospirillales	Acetobacteraceae	Acetobacter	Acetobacter nitrogenifigens	131567;2;1224;28211;204441;433;434;285268;1120919	cellular organisms;Bacteria;Proteobacteria;Alphaproteobacteria;Rhodospirillales;Acetobacteraceae;Acetobacter;Acetobacter nitrogenifigens;Acetobacter nitrogenifigens DSM 23921 = LMG 23498
146474.8	Acetobacter orientalis strain UBA5402	146474	wgs	100	0.5		95.5	/net/mgx/linuxhome/mgx/databases/patric/genomes/146474.8/146474.8.fna	Bacteria	Proteobacteria	Alphaproteobacteria	Rhodospirillales	Acetobacteraceae	Acetobacter	Acetobacter orientalis	131567;2;1224;28211;204441;433;434;146474	cellular organisms;Bacteria;Proteobacteria;Alphaproteobacteria;Rhodospirillales;Acetobacteraceae;Acetobacter;Acetobacter orientalis
438.22	Acetobacter pasteurianus strain dm	438	complete	100	0.5		95.2	/net/mgx/linuxhome/mgx/databases/patric/genomes/438.22/438.22.fna	Bacteria	Proteobacteria	Alphaproteobacteria	Rhodospirillales	Acetobacteraceae	Acetobacter	Acetobacter pasteurianus	131567;2;1224;28211;204441;433;434;438	cellular organisms;Bacteria;Proteobacteria;Alphaproteobacteria;Rhodospirillales;Acetobacteraceae;Acetobacter;Acetobacter pasteurianus
65959.12	Acetobacter pomorum strain LHT 2458	65959	wgs	100	1.9		94.6	/net/mgx/linuxhome/mgx/databases/patric/genomes/65959.12/65959.12.fna	Bacteria	Proteobacteria	Alphaproteobacteria	Rhodospirillales	Acetobacteraceae	Acetobacter	Acetobacter pomorum	131567;2;1224;28211;204441;433;434;65959	cellular organisms;Bacteria;Proteobacteria;Alphaproteobacteria;Rhodospirillales;Acetobacteraceae;Acetobacter;Acetobacter pomorum
446692.3	Acetobacter senegalensis strain 108B	446692	complete	99.5	1		94.8	/net/mgx/linuxhome/mgx/databases/patric/genomes/446692.3/446692.3.fna	Bacteria	Proteobacteria	Alphaproteobacteria	Rhodospirillales	Acetobacteraceae	Acetobacter	Acetobacter senegalensis	131567;2;1224;28211;204441;433;434;446692	cellular organisms;Bacteria;Proteobacteria;Alphaproteobacteria;Rhodospirillales;Acetobacteraceae;Acetobacter;Acetobacter senegalensis
1896965.3	Acetobacter sp. 46_36	1896965	wgs	94	0.5		94.4	/net/mgx/linuxhome/mgx/databases/patric/genomes/1896965.3/1896965.3.fna	Bacteria	Proteobacteria	Alphaproteobacteria	Rhodospirillales	Acetobacteraceae	Acetobacter	Acetobacter sp. 46_36	131567;2;1224;28211;204441;433;434;2628570;1896965	cellular organisms;Bacteria;Proteobacteria;Alphaproteobacteria;Rhodospirillales;Acetobacteraceae;Acetobacter;unclassified Acetobacter;Acetobacter sp. 46_36
1262684.3	Acetobacter sp. CAG:267	1262684	wgs	89.7	1.1		93.3	/net/mgx/linuxhome/mgx/databases/patric/genomes/1262684.3/1262684.3.fna	Bacteria	Proteobacteria	Alphaproteobacteria	Rhodospirillales	Acetobacteraceae	Acetobacter	Acetobacter sp. CAG	131567;2;1224;28211;204441;433;434;114713;1262684	cellular organisms;Bacteria;Proteobacteria;Alphaproteobacteria;Rhodospirillales;Acetobacteraceae;Acetobacter;environmental samples;Acetobacter sp. CAG
1262685.3	Acetobacter sp. CAG:977	1262685	wgs	96.3	1.3		92.6	/net/mgx/linuxhome/mgx/databases/patric/genomes/1262685.3/1262685.3.fna	Bacteria	Proteobacteria	Alphaproteobacteria	Rhodospirillales	Acetobacteraceae	Acetobacter	Acetobacter sp. CAG	131567;2;1224;28211;204441;433;434;114713;1262685	cellular organisms;Bacteria;Proteobacteria;Alphaproteobacteria;Rhodospirillales;Acetobacteraceae;Acetobacter;environmental samples;Acetobacter sp. CAG
1670660.3	Acetobacter sp. DsW_54 strain DsW_54	1670660	wgs	100	1		95.6	/net/mgx/linuxhome/mgx/databases/patric/genomes/1670660.3/1670660.3.fna	Bacteria	Proteobacteria	Alphaproteobacteria	Rhodospirillales	Acetobacteraceae	Acetobacter	Acetobacter sp. DsW_54	131567;2;1224;28211;204441;433;434;2628570;1670660	cellular organisms;Bacteria;Proteobacteria;Alphaproteobacteria;Rhodospirillales;Acetobacteraceae;Acetobacter;unclassified Acetobacter;Acetobacter sp. DsW_54
2259883.3	Acetobacter sp. JWB	2259883	complete	100	2.2		96.3	/net/mgx/linuxhome/mgx/databases/patric/genomes/2259883.3/2259883.3.fna	Bacteria	Proteobacteria	Alphaproteobacteria	Rhodospirillales	Acetobacteraceae	Acetobacter	Acetobacter sp. JWB	131567;2;1224;28211;204441;433;434;2628570;2259883	cellular organisms;Bacteria;Proteobacteria;Alphaproteobacteria;Rhodospirillales;Acetobacteraceae;Acetobacter;unclassified Acetobacter;Acetobacter sp. JWB
1945905.3	Acetobacter sp. UBA5411	1945905	wgs	100	3.6		94.8	/net/mgx/linuxhome/mgx/databases/patric/genomes/1945905.3/1945905.3.fna	Bacteria	Proteobacteria	Alphaproteobacteria	Rhodospirillales	Acetobacteraceae	Acetobacter	Acetobacter sp. UBA5411	131567;2;1224;28211;204441;433;434;2628570;1945905	cellular organisms;Bacteria;Proteobacteria;Alphaproteobacteria;Rhodospirillales;Acetobacteraceae;Acetobacter;unclassified Acetobacter;Acetobacter sp. UBA5411
104102.14	Acetobacter tropicalis strain DmW_042	104102	wgs	100	0.5		94.5	/net/mgx/linuxhome/mgx/databases/patric/genomes/104102.14/104102.14.fna	Bacteria	Proteobacteria	Alphaproteobacteria	Rhodospirillales	Acetobacteraceae	Acetobacter	Acetobacter tropicalis	131567;2;1224;28211;204441;433;434;104102	cellular organisms;Bacteria;Proteobacteria;Alphaproteobacteria;Rhodospirillales;Acetobacteraceae;Acetobacter;Acetobacter tropicalis
1054213.3	Acetobacteraceae bacterium AT-5844	1054213	wgs	100	1.5		90.3	/net/mgx/linuxhome/mgx/databases/patric/genomes/1054213.3/1054213.3.fna	Bacteria	Proteobacteria	Alphaproteobacteria	Rhodospirillales	Acetobacteraceae		Acetobacteraceae bacterium AT-5844	131567;2;1224;28211;204441;433;41293;1054213	cellular organisms;Bacteria;Proteobacteria;Alphaproteobacteria;Rhodospirillales;Acetobacteraceae;unclassified Acetobacteraceae;Acetobacteraceae bacterium AT-5844
1909293.12	Acetobacteraceae bacterium strain bog_937	1909293	wgs	100	2.4		91	/net/mgx/linuxhome/mgx/databases/patric/genomes/1909293.12/1909293.12.fna	Bacteria	Proteobacteria	Alphaproteobacteria	Rhodospirillales	Acetobacteraceae		Acetobacteraceae bacterium	131567;2;1224;28211;204441;433;41293;1909293	cellular organisms;Bacteria;Proteobacteria;Alphaproteobacteria;Rhodospirillales;Acetobacteraceae;unclassified Acetobacteraceae;Acetobacteraceae bacterium
2184575.3	Acetobacterium sp. KB-1	2184575	complete	98.7	2.6		95.7	/net/mgx/linuxhome/mgx/databases/patric/genomes/2184575.3/2184575.3.fna	Bacteria	Firmicutes	Clostridia	Clostridiales	Eubacteriaceae	Acetobacterium	Acetobacterium sp. KB-1	131567;2;1783272;1239;186801;186802;186806;33951;2638182;2184575	cellular organisms;Bacteria;Terrabacteria group;Firmicutes;Clostridia;Clostridiales;Eubacteriaceae;Acetobacterium;unclassified Acetobacterium;Acetobacterium sp. KB-1
1899015.3	Acetobacterium sp. MES1	1899015	wgs	98.7	2.6		96.5	/net/mgx/linuxhome/mgx/databases/patric/genomes/1899015.3/1899015.3.fna	Bacteria	Firmicutes	Clostridia	Clostridiales	Eubacteriaceae	Acetobacterium	Acetobacterium sp. MES1	131567;2;1783272;1239;186801;186802;186806;33951;2638182;1899015	cellular organisms;Bacteria;Terrabacteria group;Firmicutes;Clostridia;Clostridiales;Eubacteriaceae;Acetobacterium;unclassified Acetobacterium;Acetobacterium sp. MES1
1945907.3	Acetobacterium sp. UBA5834	1945907	wgs	98.7	3.2		96.1	/net/mgx/linuxhome/mgx/databases/patric/genomes/1945907.3/1945907.3.fna	Bacteria	Firmicutes	Clostridia	Clostridiales	Eubacteriaceae	Acetobacterium	Acetobacterium sp. UBA5834	131567;2;1783272;1239;186801;186802;186806;33951;2638182;1945907	cellular organisms;Bacteria;Terrabacteria group;Firmicutes;Clostridia;Clostridiales;Eubacteriaceae;Acetobacterium;unclassified Acetobacterium;Acetobacterium sp. UBA5834
52694.3	Acetobacterium wieringae strain DSM 1911	52694	wgs	98.7	3.2		96.2	/net/mgx/linuxhome/mgx/databases/patric/genomes/52694.3/52694.3.fna	Bacteria	Firmicutes	Clostridia	Clostridiales	Eubacteriaceae	Acetobacterium	Acetobacterium wieringae	131567;2;1783272;1239;186801;186802;186806;33951;52694	cellular organisms;Bacteria;Terrabacteria group;Firmicutes;Clostridia;Clostridiales;Eubacteriaceae;Acetobacterium;Acetobacterium wieringae
931626.3	Acetobacterium woodii DSM 1030	931626	complete	98.3	2.6		99.2	/net/mgx/linuxhome/mgx/databases/patric/genomes/931626.3/931626.3.fna	Bacteria	Firmicutes	Clostridia	Clostridiales	Eubacteriaceae	Acetobacterium	Acetobacterium woodii	131567;2;1783272;1239;186801;186802;186806;33951;33952;931626	cellular organisms;Bacteria;Terrabacteria group;Firmicutes;Clostridia;Clostridiales;Eubacteriaceae;Acetobacterium;Acetobacterium woodii;Acetobacterium woodii DSM 1030
574087.3	Acetohalobium arabaticum DSM 5501	574087	complete	94.1	3.4		100	/net/mgx/linuxhome/mgx/databases/patric/genomes/574087.3/574087.3.fna	Bacteria	Firmicutes	Clostridia	Halanaerobiales	Halobacteroidaceae	Acetohalobium	Acetohalobium arabaticum	131567;2;1783272;1239;186801;53433;53434;28186;28187;574087	cellular organisms;Bacteria;Terrabacteria group;Firmicutes;Clostridia;Halanaerobiales;Halobacteroidaceae;Acetohalobium;Acetohalobium arabaticum;Acetohalobium arabaticum DSM 5501
49896.3	Acetomicrobium flavidum strain DSM 20664	49896	wgs	97.4	1.3		99	/net/mgx/linuxhome/mgx/databases/patric/genomes/49896.3/49896.3.fna	Bacteria	Synergistetes	Synergistia	Synergistales	Synergistaceae	Acetomicrobium	Acetomicrobium flavidum	131567;2;508458;649775;649776;649777;49894;49896	cellular organisms;Bacteria;Synergistetes;Synergistia;Synergistales;Synergistaceae;Acetomicrobium;Acetomicrobium flavidum
1009370.3	Acetonema longum DSM 6540	1009370	wgs	100	2.3		91.1	/net/mgx/linuxhome/mgx/databases/patric/genomes/1009370.3/1009370.3.fna	Bacteria	Firmicutes	Negativicutes	Selenomonadales	Sporomusaceae	Acetonema	Acetonema longum	131567;2;1783272;1239;909932;909929;1843490;2373;2374;1009370	cellular organisms;Bacteria;Terrabacteria group;Firmicutes;Negativicutes;Selenomonadales;Sporomusaceae;Acetonema;Acetonema longum;Acetonema longum DSM 6540
1953093.3	Acetothermia bacterium UBA3560	1953093	wgs	85.3	1.5		91	/net/mgx/linuxhome/mgx/databases/patric/genomes/1953093.3/1953093.3.fna	Bacteria	Candidatus Bipolaricaulota					Acetothermia bacterium UBA3560	131567;2;2323;1783234;67810;1046990;1953093	cellular organisms;Bacteria;Bacteria incertae sedis;Bacteria candidate phyla;Candidatus Bipolaricaulota;unclassified Candidatus Bipolaricaulota;Acetothermia bacterium UBA3560
1278311.3	Acholeplasma axanthum ATCC 25176	1278311	wgs	100	1.1		95.3	/net/mgx/linuxhome/mgx/databases/patric/genomes/1278311.3/1278311.3.fna	Bacteria	Tenericutes	Mollicutes	Acholeplasmatales	Acholeplasmataceae	Acholeplasma	Acholeplasma axanthum	131567;2;1783272;544448;31969;186329;2146;2147;29552;1278311	cellular organisms;Bacteria;Terrabacteria group;Tenericutes;Mollicutes;Acholeplasmatales;Acholeplasmataceae;Acholeplasma;Acholeplasma axanthum;Acholeplasma axanthum ATCC 25176
2148.12	Acholeplasma laidlawii strain PG8RTet	2148	wgs	100	2.2		97.9	/net/mgx/linuxhome/mgx/databases/patric/genomes/2148.12/2148.12.fna	Bacteria	Tenericutes	Mollicutes	Acholeplasmatales	Acholeplasmataceae	Acholeplasma	Acholeplasma laidlawii	131567;2;1783272;544448;31969;186329;2146;2147;2148	cellular organisms;Bacteria;Terrabacteria group;Tenericutes;Mollicutes;Acholeplasmatales;Acholeplasmataceae;Acholeplasma;Acholeplasma laidlawii
1408417.3	Acholeplasma modicum ATCC 29102	1408417	wgs	100	2.2		95.3	/net/mgx/linuxhome/mgx/databases/patric/genomes/1408417.3/1408417.3.fna	Bacteria	Tenericutes	Mollicutes	Acholeplasmatales	Acholeplasmataceae	Acholeplasma	Acholeplasma modicum	131567;2;1783272;544448;31969;186329;2146;2147;2150;1408417	cellular organisms;Bacteria;Terrabacteria group;Tenericutes;Mollicutes;Acholeplasmatales;Acholeplasmataceae;Acholeplasma;Acholeplasma modicum;Acholeplasma modicum ATCC 29102
35623.3	Acholeplasma oculi	35623	complete	100	1.1		97.6	/net/mgx/linuxhome/mgx/databases/patric/genomes/35623.3/35623.3.fna	Bacteria	Tenericutes	Mollicutes	Acholeplasmatales	Acholeplasmataceae	Acholeplasma	Acholeplasma oculi	131567;2;1783272;544448;31969;186329;2146;2147;35623	cellular organisms;Bacteria;Terrabacteria group;Tenericutes;Mollicutes;Acholeplasmatales;Acholeplasmataceae;Acholeplasma;Acholeplasma oculi
1318466.3	Acholeplasma palmae J233	1318466	complete	100	1.1		96.5	/net/mgx/linuxhome/mgx/databases/patric/genomes/1318466.3/1318466.3.fna	Bacteria	Tenericutes	Mollicutes	Acholeplasmatales	Acholeplasmataceae	Acholeplasma	Acholeplasma palmae	131567;2;1783272;544448;31969;186329;2146;2147;38986;1318466	cellular organisms;Bacteria;Terrabacteria group;Tenericutes;Mollicutes;Acholeplasmatales;Acholeplasmataceae;Acholeplasma;Acholeplasma palmae;Acholeplasma palmae J233
1262686.3	Acholeplasma sp. CAG:878	1262686	wgs	94.3	1.2		94.5	/net/mgx/linuxhome/mgx/databases/patric/genomes/1262686.3/1262686.3.fna	Bacteria	Tenericutes	Mollicutes	Acholeplasmatales	Acholeplasmataceae	Acholeplasma	Acholeplasma sp. CAG	131567;2;1783272;544448;31969;186329;2146;2147;453121;1262686	cellular organisms;Bacteria;Terrabacteria group;Tenericutes;Mollicutes;Acholeplasmatales;Acholeplasmataceae;Acholeplasma;environmental samples;Acholeplasma sp. CAG
1951310.3	Acholeplasmataceae bacterium UBA4853	1951310	wgs	97.7	4.5		96.1	/net/mgx/linuxhome/mgx/databases/patric/genomes/1951310.3/1951310.3.fna	Bacteria	Tenericutes	Mollicutes	Acholeplasmatales	Acholeplasmataceae		Acholeplasmataceae bacterium UBA4853	131567;2;1783272;544448;31969;186329;2146;1898208;1951310	cellular organisms;Bacteria;Terrabacteria group;Tenericutes;Mollicutes;Acholeplasmatales;Acholeplasmataceae;unclassified Acholeplasmataceae;Acholeplasmataceae bacterium UBA4853
1951312.3	Acholeplasmataceae bacterium UBA4904	1951312	wgs	100	3.3		95.9	/net/mgx/linuxhome/mgx/databases/patric/genomes/1951312.3/1951312.3.fna	Bacteria	Tenericutes	Mollicutes	Acholeplasmatales	Acholeplasmataceae		Acholeplasmataceae bacterium UBA4904	131567;2;1783272;544448;31969;186329;2146;1898208;1951312	cellular organisms;Bacteria;Terrabacteria group;Tenericutes;Mollicutes;Acholeplasmatales;Acholeplasmataceae;unclassified Acholeplasmataceae;Acholeplasmataceae bacterium UBA4904
1951315.3	Acholeplasmataceae bacterium UBA5222	1951315	wgs	100	2.8		94.7	/net/mgx/linuxhome/mgx/databases/patric/genomes/1951315.3/1951315.3.fna	Bacteria	Tenericutes	Mollicutes	Acholeplasmatales	Acholeplasmataceae		Acholeplasmataceae bacterium UBA5222	131567;2;1783272;544448;31969;186329;2146;1898208;1951315	cellular organisms;Bacteria;Terrabacteria group;Tenericutes;Mollicutes;Acholeplasmatales;Acholeplasmataceae;unclassified Acholeplasmataceae;Acholeplasmataceae bacterium UBA5222
1951317.3	Acholeplasmataceae bacterium UBA5264	1951317	wgs	97.7	1.2		95	/net/mgx/linuxhome/mgx/databases/patric/genomes/1951317.3/1951317.3.fna	Bacteria	Tenericutes	Mollicutes	Acholeplasmatales	Acholeplasmataceae		Acholeplasmataceae bacterium UBA5264	131567;2;1783272;544448;31969;186329;2146;1898208;1951317	cellular organisms;Bacteria;Terrabacteria group;Tenericutes;Mollicutes;Acholeplasmatales;Acholeplasmataceae;unclassified Acholeplasmataceae;Acholeplasmataceae bacterium UBA5264
1951319.3	Acholeplasmataceae bacterium UBA5354	1951319	wgs	90.8	2.5		93.1	/net/mgx/linuxhome/mgx/databases/patric/genomes/1951319.3/1951319.3.fna	Bacteria	Tenericutes	Mollicutes	Acholeplasmatales	Acholeplasmataceae		Acholeplasmataceae bacterium UBA5354	131567;2;1783272;544448;31969;186329;2146;1898208;1951319	cellular organisms;Bacteria;Terrabacteria group;Tenericutes;Mollicutes;Acholeplasmatales;Acholeplasmataceae;unclassified Acholeplasmataceae;Acholeplasmataceae bacterium UBA5354
1951322.3	Acholeplasmataceae bacterium UBA5430	1951322	wgs	100	3.9		95.3	/net/mgx/linuxhome/mgx/databases/patric/genomes/1951322.3/1951322.3.fna	Bacteria	Tenericutes	Mollicutes	Acholeplasmatales	Acholeplasmataceae		Acholeplasmataceae bacterium UBA5430	131567;2;1783272;544448;31969;186329;2146;1898208;1951322	cellular organisms;Bacteria;Terrabacteria group;Tenericutes;Mollicutes;Acholeplasmatales;Acholeplasmataceae;unclassified Acholeplasmataceae;Acholeplasmataceae bacterium UBA5430
1951324.3	Acholeplasmataceae bacterium UBA5468	1951324	wgs	98.9	3.4		95.6	/net/mgx/linuxhome/mgx/databases/patric/genomes/1951324.3/1951324.3.fna	Bacteria	Tenericutes	Mollicutes	Acholeplasmatales	Acholeplasmataceae		Acholeplasmataceae bacterium UBA5468	131567;2;1783272;544448;31969;186329;2146;1898208;1951324	cellular organisms;Bacteria;Terrabacteria group;Tenericutes;Mollicutes;Acholeplasmatales;Acholeplasmataceae;unclassified Acholeplasmataceae;Acholeplasmataceae bacterium UBA5468
1951325.3	Acholeplasmataceae bacterium UBA5491	1951325	wgs	98.7	2.3		95	/net/mgx/linuxhome/mgx/databases/patric/genomes/1951325.3/1951325.3.fna	Bacteria	Tenericutes	Mollicutes	Acholeplasmatales	Acholeplasmataceae		Acholeplasmataceae bacterium UBA5491	131567;2;1783272;544448;31969;186329;2146;1898208;1951325	cellular organisms;Bacteria;Terrabacteria group;Tenericutes;Mollicutes;Acholeplasmatales;Acholeplasmataceae;unclassified Acholeplasmataceae;Acholeplasmataceae bacterium UBA5491
1951328.3	Acholeplasmataceae bacterium UBA5769	1951328	wgs	98.9	4.4		95.6	/net/mgx/linuxhome/mgx/databases/patric/genomes/1951328.3/1951328.3.fna	Bacteria	Tenericutes	Mollicutes	Acholeplasmatales	Acholeplasmataceae		Acholeplasmataceae bacterium UBA5769	131567;2;1783272;544448;31969;186329;2146;1898208;1951328	cellular organisms;Bacteria;Terrabacteria group;Tenericutes;Mollicutes;Acholeplasmatales;Acholeplasmataceae;unclassified Acholeplasmataceae;Acholeplasmataceae bacterium UBA5769
1951330.3	Acholeplasmataceae bacterium UBA6181	1951330	wgs	92	3.6		93.7	/net/mgx/linuxhome/mgx/databases/patric/genomes/1951330.3/1951330.3.fna	Bacteria	Tenericutes	Mollicutes	Acholeplasmatales	Acholeplasmataceae		Acholeplasmataceae bacterium UBA6181	131567;2;1783272;544448;31969;186329;2146;1898208;1951330	cellular organisms;Bacteria;Terrabacteria group;Tenericutes;Mollicutes;Acholeplasmatales;Acholeplasmataceae;unclassified Acholeplasmataceae;Acholeplasmataceae bacterium UBA6181
1951333.3	Acholeplasmataceae bacterium UBA7643	1951333	wgs	100	2.2		95.9	/net/mgx/linuxhome/mgx/databases/patric/genomes/1951333.3/1951333.3.fna	Bacteria	Tenericutes	Mollicutes	Acholeplasmatales	Acholeplasmataceae		Acholeplasmataceae bacterium UBA7643	131567;2;1783272;544448;31969;186329;2146;1898208;1951333	cellular organisms;Bacteria;Terrabacteria group;Tenericutes;Mollicutes;Acholeplasmatales;Acholeplasmataceae;unclassified Acholeplasmataceae;Acholeplasmataceae bacterium UBA7643
1898209.3	Acholeplasmataceae bacterium strain UBA12123	1898209	wgs	100	2.2		95	/net/mgx/linuxhome/mgx/databases/patric/genomes/1898209.3/1898209.3.fna	Bacteria	Tenericutes	Mollicutes	Acholeplasmatales	Acholeplasmataceae		Acholeplasmataceae bacterium	131567;2;1783272;544448;31969;186329;2146;1898208;1898209	cellular organisms;Bacteria;Terrabacteria group;Tenericutes;Mollicutes;Acholeplasmatales;Acholeplasmataceae;unclassified Acholeplasmataceae;Acholeplasmataceae bacterium
2053494.4	Acholeplasmatales bacterium strain UBA9099	2053494	wgs	98.9	2.3		94.9	/net/mgx/linuxhome/mgx/databases/patric/genomes/2053494.4/2053494.4.fna	Bacteria	Tenericutes	Mollicutes	Acholeplasmatales			Acholeplasmatales bacterium	131567;2;1783272;544448;31969;186329;1151603;2053494	cellular organisms;Bacteria;Terrabacteria group;Tenericutes;Mollicutes;Acholeplasmatales;unclassified Acholeplasmatales;Acholeplasmatales bacterium
32002.16	Achromobacter denitrificans strain DP_1	32002	wgs	100	0.8		94.2	/net/mgx/linuxhome/mgx/databases/patric/genomes/32002.16/32002.16.fna	Bacteria	Proteobacteria	Betaproteobacteria	Burkholderiales	Alcaligenaceae	Achromobacter	Achromobacter denitrificans	131567;2;1224;28216;80840;506;222;32002	cellular organisms;Bacteria;Proteobacteria;Betaproteobacteria;Burkholderiales;Alcaligenaceae;Achromobacter;Achromobacter denitrificans
1287738.3	Achromobacter dolens strain 4530	1287738	wgs	100	1.5		95.3	/net/mgx/linuxhome/mgx/databases/patric/genomes/1287738.3/1287738.3.fna	Bacteria	Proteobacteria	Betaproteobacteria	Burkholderiales	Alcaligenaceae	Achromobacter	Achromobacter dolens	131567;2;1224;28216;80840;506;222;1287738	cellular organisms;Bacteria;Proteobacteria;Betaproteobacteria;Burkholderiales;Alcaligenaceae;Achromobacter;Achromobacter dolens
217204.3	Achromobacter insolitus strain DSM 23807	217204	complete	100	3.7		94.4	/net/mgx/linuxhome/mgx/databases/patric/genomes/217204.3/217204.3.fna	Bacteria	Proteobacteria	Betaproteobacteria	Burkholderiales	Alcaligenaceae	Achromobacter	Achromobacter insolitus	131567;2;1224;28216;80840;506;222;217204	cellular organisms;Bacteria;Proteobacteria;Betaproteobacteria;Burkholderiales;Alcaligenaceae;Achromobacter;Achromobacter insolitus
470868.5	Achromobacter marplatensis strain CECT 7342	470868	wgs	100	0.8		95.6	/net/mgx/linuxhome/mgx/databases/patric/genomes/470868.5/470868.5.fna	Bacteria	Proteobacteria	Betaproteobacteria	Burkholderiales	Alcaligenaceae	Achromobacter	Achromobacter marplatensis	131567;2;1224;28216;80840;506;222;470868	cellular organisms;Bacteria;Proteobacteria;Betaproteobacteria;Burkholderiales;Alcaligenaceae;Achromobacter;Achromobacter marplatensis
1216977.3	Achromobacter piechaudii NBRC 102461	1216977	wgs	100	0.8		97.5	/net/mgx/linuxhome/mgx/databases/patric/genomes/1216977.3/1216977.3.fna	Bacteria	Proteobacteria	Betaproteobacteria	Burkholderiales	Alcaligenaceae	Achromobacter	Achromobacter piechaudii	131567;2;1224;28216;80840;506;222;72556;1216977	cellular organisms;Bacteria;Proteobacteria;Betaproteobacteria;Burkholderiales;Alcaligenaceae;Achromobacter;Achromobacter piechaudii;Achromobacter piechaudii NBRC 102461
1389932.3	Achromobacter pulmonis strain ANB-1	1389932	wgs	100	3.7		93.3	/net/mgx/linuxhome/mgx/databases/patric/genomes/1389932.3/1389932.3.fna	Bacteria	Proteobacteria	Betaproteobacteria	Burkholderiales	Alcaligenaceae	Achromobacter	Achromobacter pulmonis	131567;2;1224;28216;80840;506;222;1389932	cellular organisms;Bacteria;Proteobacteria;Betaproteobacteria;Burkholderiales;Alcaligenaceae;Achromobacter;Achromobacter pulmonis
1758194.3	Achromobacter sp. AONIH1	1758194	complete	100	3		94.5	/net/mgx/linuxhome/mgx/databases/patric/genomes/1758194.3/1758194.3.fna	Bacteria	Proteobacteria	Betaproteobacteria	Burkholderiales	Alcaligenaceae	Achromobacter	Achromobacter sp. AONIH1	131567;2;1224;28216;80840;506;222;2626865;1758194	cellular organisms;Bacteria;Proteobacteria;Betaproteobacteria;Burkholderiales;Alcaligenaceae;Achromobacter;unclassified Achromobacter;Achromobacter sp. AONIH1
2015171.3	Achromobacter sp. HZ28 strain HZ28	2015171	wgs	93.1	2.4		94.1	/net/mgx/linuxhome/mgx/databases/patric/genomes/2015171.3/2015171.3.fna	Bacteria	Proteobacteria	Betaproteobacteria	Burkholderiales	Alcaligenaceae	Achromobacter	Achromobacter sp. HZ28	131567;2;1224;28216;80840;506;222;2626865;2015171	cellular organisms;Bacteria;Proteobacteria;Betaproteobacteria;Burkholderiales;Alcaligenaceae;Achromobacter;unclassified Achromobacter;Achromobacter sp. HZ28
2015170.3	Achromobacter sp. HZ34 strain HZ34	2015170	wgs	93.1	2.4		94.1	/net/mgx/linuxhome/mgx/databases/patric/genomes/2015170.3/2015170.3.fna	Bacteria	Proteobacteria	Betaproteobacteria	Burkholderiales	Alcaligenaceae	Achromobacter	Achromobacter sp. HZ34	131567;2;1224;28216;80840;506;222;2626865;2015170	cellular organisms;Bacteria;Proteobacteria;Betaproteobacteria;Burkholderiales;Alcaligenaceae;Achromobacter;unclassified Achromobacter;Achromobacter sp. HZ34
2292262.3	Achromobacter sp. K91	2292262	wgs	100	2.3		93.6	/net/mgx/linuxhome/mgx/databases/patric/genomes/2292262.3/2292262.3.fna	Bacteria	Proteobacteria	Betaproteobacteria	Burkholderiales	Alcaligenaceae	Achromobacter	Achromobacter sp. K91	131567;2;1224;28216;80840;506;222;2626865;2292262	cellular organisms;Bacteria;Proteobacteria;Betaproteobacteria;Burkholderiales;Alcaligenaceae;Achromobacter;unclassified Achromobacter;Achromobacter sp. K91
1736602.3	Achromobacter sp. Root83	1736602	wgs	100	0.8		95.6	/net/mgx/linuxhome/mgx/databases/patric/genomes/1736602.3/1736602.3.fna	Bacteria	Proteobacteria	Betaproteobacteria	Burkholderiales	Alcaligenaceae	Achromobacter	Achromobacter sp. Root83	131567;2;1224;28216;80840;506;222;2626865;1736602	cellular organisms;Bacteria;Proteobacteria;Betaproteobacteria;Burkholderiales;Alcaligenaceae;Achromobacter;unclassified Achromobacter;Achromobacter sp. Root83
1945912.3	Achromobacter sp. UBA4530	1945912	wgs	99.2	1.5		94.8	/net/mgx/linuxhome/mgx/databases/patric/genomes/1945912.3/1945912.3.fna	Bacteria	Proteobacteria	Betaproteobacteria	Burkholderiales	Alcaligenaceae	Achromobacter	Achromobacter sp. UBA4530	131567;2;1224;28216;80840;506;222;2626865;1945912	cellular organisms;Bacteria;Proteobacteria;Betaproteobacteria;Burkholderiales;Alcaligenaceae;Achromobacter;unclassified Achromobacter;Achromobacter sp. UBA4530
1945913.3	Achromobacter sp. UBA5777	1945913	wgs	97.7	1.6		91.2	/net/mgx/linuxhome/mgx/databases/patric/genomes/1945913.3/1945913.3.fna	Bacteria	Proteobacteria	Betaproteobacteria	Burkholderiales	Alcaligenaceae	Achromobacter	Achromobacter sp. UBA5777	131567;2;1224;28216;80840;506;222;2626865;1945913	cellular organisms;Bacteria;Proteobacteria;Betaproteobacteria;Burkholderiales;Alcaligenaceae;Achromobacter;unclassified Achromobacter;Achromobacter sp. UBA5777
134375.32	Achromobacter sp. strain 2789STDY5608621	134375	wgs	100	0.8		94.2	/net/mgx/linuxhome/mgx/databases/patric/genomes/134375.32/134375.32.fna	Bacteria	Proteobacteria	Betaproteobacteria	Burkholderiales	Alcaligenaceae	Achromobacter	Achromobacter sp.	131567;2;1224;28216;80840;506;222;2626865;134375	cellular organisms;Bacteria;Proteobacteria;Betaproteobacteria;Burkholderiales;Alcaligenaceae;Achromobacter;unclassified Achromobacter;Achromobacter sp.
217203.1	Achromobacter spanius strain DSM 23806	217203	complete	100	1.5		95.9	/net/mgx/linuxhome/mgx/databases/patric/genomes/217203.10/217203.10.fna	Bacteria	Proteobacteria	Betaproteobacteria	Burkholderiales	Alcaligenaceae	Achromobacter	Achromobacter spanius	131567;2;1224;28216;80840;506;222;217203	cellular organisms;Bacteria;Proteobacteria;Betaproteobacteria;Burkholderiales;Alcaligenaceae;Achromobacter;Achromobacter spanius
762376.5	Achromobacter xylosoxidans A8	762376	complete	100	0.8		95.3	/net/mgx/linuxhome/mgx/databases/patric/genomes/762376.5/762376.5.fna	Bacteria	Proteobacteria	Betaproteobacteria	Burkholderiales	Alcaligenaceae	Achromobacter	Achromobacter xylosoxidans	131567;2;1224;28216;80840;506;222;85698;762376	cellular organisms;Bacteria;Proteobacteria;Betaproteobacteria;Burkholderiales;Alcaligenaceae;Achromobacter;Achromobacter xylosoxidans;Achromobacter xylosoxidans A8
1120920.3	Acidaminobacter hydrogenoformans DSM 2784	1120920	wgs	97.4	2		91.4	/net/mgx/linuxhome/mgx/databases/patric/genomes/1120920.3/1120920.3.fna	Bacteria	Firmicutes	Clostridia	Clostridiales	Clostridiales Family XII. Incertae Sedis	Acidaminobacter	Acidaminobacter hydrogenoformans	131567;2;1783272;1239;186801;186802;538999;543313;65402;65403;1120920	cellular organisms;Bacteria;Terrabacteria group;Firmicutes;Clostridia;Clostridiales;Clostridiales incertae sedis;Clostridiales Family XII. Incertae Sedis;Acidaminobacter;Acidaminobacter hydrogenoformans;Acidaminobacter hydrogenoformans DSM 2784
1951335.3	Acidaminococcaceae bacterium UBA2812	1951335	wgs	95.4	2.7		94.5	/net/mgx/linuxhome/mgx/databases/patric/genomes/1951335.3/1951335.3.fna	Bacteria	Firmicutes	Negativicutes	Acidaminococcales	Acidaminococcaceae		Acidaminococcaceae bacterium UBA2812	131567;2;1783272;1239;909932;1843488;909930;1951303;1951335	cellular organisms;Bacteria;Terrabacteria group;Firmicutes;Negativicutes;Acidaminococcales;Acidaminococcaceae;unclassified Acidaminococcaceae;Acidaminococcaceae bacterium UBA2812
1951336.3	Acidaminococcaceae bacterium UBA2842	1951336	wgs	96.7	1.3		95.1	/net/mgx/linuxhome/mgx/databases/patric/genomes/1951336.3/1951336.3.fna	Bacteria	Firmicutes	Negativicutes	Acidaminococcales	Acidaminococcaceae		Acidaminococcaceae bacterium UBA2842	131567;2;1783272;1239;909932;1843488;909930;1951303;1951336	cellular organisms;Bacteria;Terrabacteria group;Firmicutes;Negativicutes;Acidaminococcales;Acidaminococcaceae;unclassified Acidaminococcaceae;Acidaminococcaceae bacterium UBA2842
1951337.3	Acidaminococcaceae bacterium UBA2873	1951337	wgs	96.7	1.3		95	/net/mgx/linuxhome/mgx/databases/patric/genomes/1951337.3/1951337.3.fna	Bacteria	Firmicutes	Negativicutes	Acidaminococcales	Acidaminococcaceae		Acidaminococcaceae bacterium UBA2873	131567;2;1783272;1239;909932;1843488;909930;1951303;1951337	cellular organisms;Bacteria;Terrabacteria group;Firmicutes;Negativicutes;Acidaminococcales;Acidaminococcaceae;unclassified Acidaminococcaceae;Acidaminococcaceae bacterium UBA2873
1951338.3	Acidaminococcaceae bacterium UBA7746	1951338	wgs	96.7	1.3		95.3	/net/mgx/linuxhome/mgx/databases/patric/genomes/1951338.3/1951338.3.fna	Bacteria	Firmicutes	Negativicutes	Acidaminococcales	Acidaminococcaceae		Acidaminococcaceae bacterium UBA7746	131567;2;1783272;1239;909932;1843488;909930;1951303;1951338	cellular organisms;Bacteria;Terrabacteria group;Firmicutes;Negativicutes;Acidaminococcales;Acidaminococcaceae;unclassified Acidaminococcaceae;Acidaminococcaceae bacterium UBA7746
591001.3	Acidaminococcus fermentans DSM 20731	591001	complete	99.3	1.3		99.8	/net/mgx/linuxhome/mgx/databases/patric/genomes/591001.3/591001.3.fna	Bacteria	Firmicutes	Negativicutes	Acidaminococcales	Acidaminococcaceae	Acidaminococcus	Acidaminococcus fermentans	131567;2;1783272;1239;909932;1843488;909930;904;905;591001	cellular organisms;Bacteria;Terrabacteria group;Firmicutes;Negativicutes;Acidaminococcales;Acidaminococcaceae;Acidaminococcus;Acidaminococcus fermentans;Acidaminococcus fermentans DSM 20731
1263033.3	Acidaminococcus intestini CAG:325	1263033	wgs	98.7	4.4		95.6	/net/mgx/linuxhome/mgx/databases/patric/genomes/1263033.3/1263033.3.fna	Bacteria	Firmicutes	Negativicutes	Acidaminococcales	Acidaminococcaceae	Acidaminococcus	Acidaminococcus intestini CAG	131567;2;1783272;1239;909932;1843488;909930;904;114562;1263033	cellular organisms;Bacteria;Terrabacteria group;Firmicutes;Negativicutes;Acidaminococcales;Acidaminococcaceae;Acidaminococcus;environmental samples;Acidaminococcus intestini CAG
568816.4	Acidaminococcus intestini RyC-MR95	568816	complete	98	0.7		96.5	/net/mgx/linuxhome/mgx/databases/patric/genomes/568816.4/568816.4.fna	Bacteria	Firmicutes	Negativicutes	Acidaminococcales	Acidaminococcaceae	Acidaminococcus	Acidaminococcus intestini	131567;2;1783272;1239;909932;1843488;909930;904;187327;568816	cellular organisms;Bacteria;Terrabacteria group;Firmicutes;Negativicutes;Acidaminococcales;Acidaminococcaceae;Acidaminococcus;Acidaminococcus intestini;Acidaminococcus intestini RyC-MR95
2291997.3	Acidaminococcus sp. AM05-11	2291997	wgs	99.3	3.5		97.9	/net/mgx/linuxhome/mgx/databases/patric/genomes/2291997.3/2291997.3.fna	Bacteria	Firmicutes	Negativicutes	Acidaminococcales	Acidaminococcaceae	Acidaminococcus	Acidaminococcus sp. AM05-11	131567;2;1783272;1239;909932;1843488;909930;904;2635771;2291997	cellular organisms;Bacteria;Terrabacteria group;Firmicutes;Negativicutes;Acidaminococcales;Acidaminococcaceae;Acidaminococcus;unclassified Acidaminococcus;Acidaminococcus sp. AM05-11
1111120.3	Acidaminococcus sp. BV3L6	1111120	wgs	98	2		96.8	/net/mgx/linuxhome/mgx/databases/patric/genomes/1111120.3/1111120.3.fna	Bacteria	Firmicutes	Negativicutes	Acidaminococcales	Acidaminococcaceae	Acidaminococcus	Acidaminococcus sp. BV3L6	131567;2;1783272;1239;909932;1843488;909930;904;2635771;1111120	cellular organisms;Bacteria;Terrabacteria group;Firmicutes;Negativicutes;Acidaminococcales;Acidaminococcaceae;Acidaminococcus;unclassified Acidaminococcus;Acidaminococcus sp. BV3L6
1203555.3	Acidaminococcus sp. HPA0509	1203555	wgs	98	0.7		96.5	/net/mgx/linuxhome/mgx/databases/patric/genomes/1203555.3/1203555.3.fna	Bacteria	Firmicutes	Negativicutes	Acidaminococcales	Acidaminococcaceae	Acidaminococcus	Acidaminococcus sp. HPA0509	131567;2;1783272;1239;909932;1843488;909930;904;2635771;1203555	cellular organisms;Bacteria;Terrabacteria group;Firmicutes;Negativicutes;Acidaminococcales;Acidaminococcaceae;Acidaminococcus;unclassified Acidaminococcus;Acidaminococcus sp. HPA0509
1871002.3	Acidaminococcus sp. Marseille-P2764	1871002	wgs	99.3	1.3		98.9	/net/mgx/linuxhome/mgx/databases/patric/genomes/1871002.3/1871002.3.fna	Bacteria	Firmicutes	Negativicutes	Acidaminococcales	Acidaminococcaceae	Acidaminococcus	Acidaminococcus timonensis	131567;2;1783272;1239;909932;1843488;909930;904;1871002	cellular organisms;Bacteria;Terrabacteria group;Firmicutes;Negativicutes;Acidaminococcales;Acidaminococcaceae;Acidaminococcus;Acidaminococcus timonensis
1852375.3	Acidaminococcus sp. Marseille-P2828	1852375	wgs	99.3	2.3		98.4	/net/mgx/linuxhome/mgx/databases/patric/genomes/1852375.3/1852375.3.fna	Bacteria	Firmicutes	Negativicutes	Acidaminococcales	Acidaminococcaceae	Acidaminococcus	Acidaminococcus massiliensis	131567;2;1783272;1239;909932;1843488;909930;904;1852375	cellular organisms;Bacteria;Terrabacteria group;Firmicutes;Negativicutes;Acidaminococcales;Acidaminococcaceae;Acidaminococcus;Acidaminococcus massiliensis
2058289.3	Acidaminococcus sp. Marseille-P4266	2058289	wgs	99.3	2.3		97.8	/net/mgx/linuxhome/mgx/databases/patric/genomes/2058289.3/2058289.3.fna	Bacteria	Firmicutes	Negativicutes	Acidaminococcales	Acidaminococcaceae	Acidaminococcus	Acidaminococcus provencensis	131567;2;1783272;1239;909932;1843488;909930;904;2058289	cellular organisms;Bacteria;Terrabacteria group;Firmicutes;Negativicutes;Acidaminococcales;Acidaminococcaceae;Acidaminococcus;Acidaminococcus provencensis
1945915.3	Acidaminococcus sp. UBA2733	1945915	wgs	96.1	3.3		96.6	/net/mgx/linuxhome/mgx/databases/patric/genomes/1945915.3/1945915.3.fna	Bacteria	Firmicutes	Negativicutes	Acidaminococcales	Acidaminococcaceae	Acidaminococcus	Acidaminococcus sp. UBA2733	131567;2;1783272;1239;909932;1843488;909930;904;2635771;1945915	cellular organisms;Bacteria;Terrabacteria group;Firmicutes;Negativicutes;Acidaminococcales;Acidaminococcaceae;Acidaminococcus;unclassified Acidaminococcus;Acidaminococcus sp. UBA2733
1945917.3	Acidaminococcus sp. UBA7736	1945917	wgs	94.8	3.3		95.8	/net/mgx/linuxhome/mgx/databases/patric/genomes/1945917.3/1945917.3.fna	Bacteria	Firmicutes	Negativicutes	Acidaminococcales	Acidaminococcaceae	Acidaminococcus	Acidaminococcus sp. UBA7736	131567;2;1783272;1239;909932;1843488;909930;904;2635771;1945917	cellular organisms;Bacteria;Terrabacteria group;Firmicutes;Negativicutes;Acidaminococcales;Acidaminococcaceae;Acidaminococcus;unclassified Acidaminococcus;Acidaminococcus sp. UBA7736
41673.4	Acidianus brierleyi strain DSM 1651	41673	complete	99	1		97	/net/mgx/linuxhome/mgx/databases/patric/genomes/41673.4/41673.4.fna	Archaea	Crenarchaeota	Thermoprotei	Sulfolobales	Sulfolobaceae	Acidianus	Acidianus brierleyi	131567;2157;1783275;28889;183924;2281;118883;12914;41673	cellular organisms;Archaea;TACK group;Crenarchaeota;Thermoprotei;Sulfolobales;Sulfolobaceae;Acidianus;Acidianus brierleyi
619593.4	Acidianus sulfidivorans JP7	619593	complete	100	1.9		98.1	/net/mgx/linuxhome/mgx/databases/patric/genomes/619593.4/619593.4.fna	Archaea	Crenarchaeota	Thermoprotei	Sulfolobales	Sulfolobaceae	Acidianus	Acidianus sulfidivorans	131567;2157;1783275;28889;183924;2281;118883;12914;312539;619593	cellular organisms;Archaea;TACK group;Crenarchaeota;Thermoprotei;Sulfolobales;Sulfolobaceae;Acidianus;Acidianus sulfidivorans;Acidianus sulfidivorans JP7
209650.4	Acidicaldus organivorans DX-1	209650	wgs	87.9	1.1		86	/net/mgx/linuxhome/mgx/databases/patric/genomes/209650.4/209650.4.fna	Bacteria	Proteobacteria	Alphaproteobacteria	Rhodospirillales	Acetobacteraceae	Acidicaldus	Acidicaldus organivorans	131567;2;1224;28211;204441;433;368783;209650	cellular organisms;Bacteria;Proteobacteria;Alphaproteobacteria;Rhodospirillales;Acetobacteraceae;Acidicaldus;Acidicaldus organivorans
1281578.45	Acidiferrobacter sp. SPIII_3	1281578	complete	89.7	2.2		91.4	/net/mgx/linuxhome/mgx/databases/patric/genomes/1281578.45/1281578.45.fna	Bacteria	Proteobacteria	Gammaproteobacteria	Acidiferrobacterales	Acidiferrobacteraceae	Acidiferrobacter	Acidiferrobacter sp. SPIII_3	131567;2;1224;1236;1692040;1692041;986106;2640868;1281578	cellular organisms;Bacteria;Proteobacteria;Gammaproteobacteria;Acidiferrobacterales;Acidiferrobacteraceae;Acidiferrobacter;unclassified Acidiferrobacter;Acidiferrobacter sp. SPIII_3
1765967.4	Acidihalobacter ferrooxidans strain V8	1765967	wgs	98.5	4.9		91.1	/net/mgx/linuxhome/mgx/databases/patric/genomes/1765967.4/1765967.4.fna	Bacteria	Proteobacteria	Gammaproteobacteria	Chromatiales	Ectothiorhodospiraceae	Acidihalobacter	Acidihalobacter ferrooxydans	131567;2;1224;1236;135613;72276;1765964;1765967	cellular organisms;Bacteria;Proteobacteria;Gammaproteobacteria;Chromatiales;Ectothiorhodospiraceae;Acidihalobacter;Acidihalobacter ferrooxydans
160660.1	Acidihalobacter prosperus strain F5	160660	complete	100	3.9		89.8	/net/mgx/linuxhome/mgx/databases/patric/genomes/160660.10/160660.10.fna	Bacteria	Proteobacteria	Gammaproteobacteria	Chromatiales	Ectothiorhodospiraceae	Acidihalobacter	Acidihalobacter prosperus	131567;2;1224;1236;135613;72276;1765964;160660	cellular organisms;Bacteria;Proteobacteria;Gammaproteobacteria;Chromatiales;Ectothiorhodospiraceae;Acidihalobacter;Acidihalobacter prosperus
1915614.3	Acidilobaceae archaeon UBA158	1915614	wgs	95.5	4.5		96.4	/net/mgx/linuxhome/mgx/databases/patric/genomes/1915614.3/1915614.3.fna	Archaea	Crenarchaeota	Thermoprotei	Acidilobales	Acidilobaceae		Acidilobaceae archaeon UBA158	131567;2157;1783275;28889;183924;871006;871007;1915610;1915614	cellular organisms;Archaea;TACK group;Crenarchaeota;Thermoprotei;Acidilobales;Acidilobaceae;unclassified Acidilobaceae;Acidilobaceae archaeon UBA158
1951340.3	Acidimicrobiaceae bacterium UBA668	1951340	wgs	75	0.5		85.7	/net/mgx/linuxhome/mgx/databases/patric/genomes/1951340.3/1951340.3.fna	Bacteria	Actinobacteria	Acidimicrobiia	Acidimicrobiales	Acidimicrobiaceae		Acidimicrobiaceae bacterium UBA668	131567;2;1783272;201174;84992;84993;84994;667305;1951340	cellular organisms;Bacteria;Terrabacteria group;Actinobacteria;Acidimicrobiia;Acidimicrobiales;Acidimicrobiaceae;unclassified Acidimicrobiaceae;Acidimicrobiaceae bacterium UBA668
2024894.105	Acidimicrobiaceae bacterium strain bog_565	2024894	wgs	99.8	4		92.5	/net/mgx/linuxhome/mgx/databases/patric/genomes/2024894.105/2024894.105.fna	Bacteria	Actinobacteria	Acidimicrobiia	Acidimicrobiales	Acidimicrobiaceae		Acidimicrobiaceae bacterium	131567;2;1783272;201174;84992;84993;84994;667305;2024894	cellular organisms;Bacteria;Terrabacteria group;Actinobacteria;Acidimicrobiia;Acidimicrobiales;Acidimicrobiaceae;unclassified Acidimicrobiaceae;Acidimicrobiaceae bacterium
2064846.3	Acidimicrobiales bacterium SYSU D60003	2064846	wgs	95.7	4.3		88.4	/net/mgx/linuxhome/mgx/databases/patric/genomes/2064846.3/2064846.3.fna	Bacteria	Actinobacteria	Acidimicrobiia	Acidimicrobiales	Ilumatobacteraceae	Desertimonas	Desertimonas flava	131567;2;1783272;201174;84992;84993;2448023;2448024;2064846	cellular organisms;Bacteria;Terrabacteria group;Actinobacteria;Acidimicrobiia;Acidimicrobiales;Ilumatobacteraceae;Desertimonas;Desertimonas flava
2201156.3	Acidimicrobiales bacterium strain RRmetagenome_bin2	2201156	wgs	99.9	3.9		97	/net/mgx/linuxhome/mgx/databases/patric/genomes/2201156.3/2201156.3.fna	Bacteria	Actinobacteria	Acidimicrobiia	Acidimicrobiales			Acidimicrobiales bacterium	131567;2;1783272;201174;84992;84993;1042324;2201156	cellular organisms;Bacteria;Terrabacteria group;Actinobacteria;Acidimicrobiia;Acidimicrobiales;unclassified Acidimicrobiales;Acidimicrobiales bacterium
1948320.3	Acidimicrobiia bacterium UBA5794	1948320	wgs	91.8	4.3		90.5	/net/mgx/linuxhome/mgx/databases/patric/genomes/1948320.3/1948320.3.fna	Bacteria	Actinobacteria	Acidimicrobiia				Acidimicrobiia bacterium UBA5794	131567;2;1783272;201174;84992;121036;1948320	cellular organisms;Bacteria;Terrabacteria group;Actinobacteria;Acidimicrobiia;unclassified Acidimicrobiia;Acidimicrobiia bacterium UBA5794
1945919.3	Acidimicrobium sp. UBA3010	1945919	wgs	82.6	0.2		86.9	/net/mgx/linuxhome/mgx/databases/patric/genomes/1945919.3/1945919.3.fna	Bacteria	Actinobacteria	Acidimicrobiia	Acidimicrobiales	Acidimicrobiaceae	Acidimicrobium	Acidimicrobium sp. UBA3010	131567;2;1783272;201174;84992;84993;84994;53634;2646899;1945919	cellular organisms;Bacteria;Terrabacteria group;Actinobacteria;Acidimicrobiia;Acidimicrobiales;Acidimicrobiaceae;Acidimicrobium;unclassified Acidimicrobium;Acidimicrobium sp. UBA3010
1945920.3	Acidimicrobium sp. UBA3029	1945920	wgs	83.2	0.1		89.6	/net/mgx/linuxhome/mgx/databases/patric/genomes/1945920.3/1945920.3.fna	Bacteria	Actinobacteria	Acidimicrobiia	Acidimicrobiales	Acidimicrobiaceae	Acidimicrobium	Acidimicrobium sp. UBA3029	131567;2;1783272;201174;84992;84993;84994;53634;2646899;1945920	cellular organisms;Bacteria;Terrabacteria group;Actinobacteria;Acidimicrobiia;Acidimicrobiales;Acidimicrobiaceae;Acidimicrobium;unclassified Acidimicrobium;Acidimicrobium sp. UBA3029
1945921.3	Acidimicrobium sp. UBA3116	1945921	wgs	95.1	0.3		87.8	/net/mgx/linuxhome/mgx/databases/patric/genomes/1945921.3/1945921.3.fna	Bacteria	Actinobacteria	Acidimicrobiia	Acidimicrobiales	Acidimicrobiaceae	Acidimicrobium	Acidimicrobium sp. UBA3116	131567;2;1783272;201174;84992;84993;84994;53634;2646899;1945921	cellular organisms;Bacteria;Terrabacteria group;Actinobacteria;Acidimicrobiia;Acidimicrobiales;Acidimicrobiaceae;Acidimicrobium;unclassified Acidimicrobium;Acidimicrobium sp. UBA3116
1872112.7	Acidimicrobium sp. strain UBA8923	1872112	wgs	75.1	0.6		87.7	/net/mgx/linuxhome/mgx/databases/patric/genomes/1872112.7/1872112.7.fna	Bacteria	Actinobacteria	Acidimicrobiia	Acidimicrobiales	Acidimicrobiaceae	Acidimicrobium	Acidimicrobium sp.	131567;2;1783272;201174;84992;84993;84994;53634;2646899;1872112	cellular organisms;Bacteria;Terrabacteria group;Actinobacteria;Acidimicrobiia;Acidimicrobiales;Acidimicrobiaceae;Acidimicrobium;unclassified Acidimicrobium;Acidimicrobium sp.
1408418.3	Acidiphilium angustum ATCC 35903	1408418	wgs	100	0.5		93.3	/net/mgx/linuxhome/mgx/databases/patric/genomes/1408418.3/1408418.3.fna	Bacteria	Proteobacteria	Alphaproteobacteria	Rhodospirillales	Acetobacteraceae	Acidiphilium	Acidiphilium angustum	131567;2;1224;28211;204441;433;522;523;1408418	cellular organisms;Bacteria;Proteobacteria;Alphaproteobacteria;Rhodospirillales;Acetobacteraceae;Acidiphilium;Acidiphilium angustum;Acidiphilium angustum ATCC 35903
349163.14	Acidiphilium cryptum JF-5	349163	complete	100	1.5		99.7	/net/mgx/linuxhome/mgx/databases/patric/genomes/349163.14/349163.14.fna	Bacteria	Proteobacteria	Alphaproteobacteria	Rhodospirillales	Acetobacteraceae	Acidiphilium	Acidiphilium cryptum	131567;2;1224;28211;204441;433;522;524;349163	cellular organisms;Bacteria;Proteobacteria;Alphaproteobacteria;Rhodospirillales;Acetobacteraceae;Acidiphilium;Acidiphilium cryptum;Acidiphilium cryptum JF-5
926570.9	Acidiphilium multivorum AIU301	926570	wgs	100	1.5		94.8	/net/mgx/linuxhome/mgx/databases/patric/genomes/926570.9/926570.9.fna	Bacteria	Proteobacteria	Alphaproteobacteria	Rhodospirillales	Acetobacteraceae	Acidiphilium	Acidiphilium multivorum	131567;2;1224;28211;204441;433;522;62140;926570	cellular organisms;Bacteria;Proteobacteria;Alphaproteobacteria;Rhodospirillales;Acetobacteraceae;Acidiphilium;Acidiphilium multivorum;Acidiphilium multivorum AIU301
526.4	Acidiphilium rubrum strain ATCC 35905	526	wgs	100	0.5		93.5	/net/mgx/linuxhome/mgx/databases/patric/genomes/526.4/526.4.fna	Bacteria	Proteobacteria	Alphaproteobacteria	Rhodospirillales	Acetobacteraceae	Acidiphilium	Acidiphilium rubrum	131567;2;1224;28211;204441;433;522;526	cellular organisms;Bacteria;Proteobacteria;Alphaproteobacteria;Rhodospirillales;Acetobacteraceae;Acidiphilium;Acidiphilium rubrum
1970292.3	Acidiphilium sp. 21-60-14	1970292	wgs	99.5	2.4		93.4	/net/mgx/linuxhome/mgx/databases/patric/genomes/1970292.3/1970292.3.fna	Bacteria	Proteobacteria	Alphaproteobacteria	Rhodospirillales	Acetobacteraceae	Acidiphilium	Acidiphilium sp. 21-60-14	131567;2;1224;28211;204441;433;522;2617493;1970292	cellular organisms;Bacteria;Proteobacteria;Alphaproteobacteria;Rhodospirillales;Acetobacteraceae;Acidiphilium;unclassified Acidiphilium;Acidiphilium sp. 21-60-14
1970296.3	Acidiphilium sp. 34-60-192	1970296	wgs	99.3	5		91.1	/net/mgx/linuxhome/mgx/databases/patric/genomes/1970296.3/1970296.3.fna	Bacteria	Proteobacteria	Alphaproteobacteria	Rhodospirillales	Acetobacteraceae	Acidiphilium	Acidiphilium sp. 34-60-192	131567;2;1224;28211;204441;433;522;2617493;1970296	cellular organisms;Bacteria;Proteobacteria;Alphaproteobacteria;Rhodospirillales;Acetobacteraceae;Acidiphilium;unclassified Acidiphilium;Acidiphilium sp. 34-60-192
1970297.3	Acidiphilium sp. 34-64-41	1970297	wgs	100	0.5		92.9	/net/mgx/linuxhome/mgx/databases/patric/genomes/1970297.3/1970297.3.fna	Bacteria	Proteobacteria	Alphaproteobacteria	Rhodospirillales	Acetobacteraceae	Acidiphilium	Acidiphilium sp. 34-64-41	131567;2;1224;28211;204441;433;522;2617493;1970297	cellular organisms;Bacteria;Proteobacteria;Alphaproteobacteria;Rhodospirillales;Acetobacteraceae;Acidiphilium;unclassified Acidiphilium;Acidiphilium sp. 34-64-41
1970298.3	Acidiphilium sp. 37-60-79	1970298	wgs	100	1.5		93.7	/net/mgx/linuxhome/mgx/databases/patric/genomes/1970298.3/1970298.3.fna	Bacteria	Proteobacteria	Alphaproteobacteria	Rhodospirillales	Acetobacteraceae	Acidiphilium	Acidiphilium sp. 37-60-79	131567;2;1224;28211;204441;433;522;2617493;1970298	cellular organisms;Bacteria;Proteobacteria;Alphaproteobacteria;Rhodospirillales;Acetobacteraceae;Acidiphilium;unclassified Acidiphilium;Acidiphilium sp. 37-60-79
1970299.3	Acidiphilium sp. 37-64-53	1970299	wgs	99.5	2.2		93.1	/net/mgx/linuxhome/mgx/databases/patric/genomes/1970299.3/1970299.3.fna	Bacteria	Proteobacteria	Alphaproteobacteria	Rhodospirillales	Acetobacteraceae	Acidiphilium	Acidiphilium sp. 37-64-53	131567;2;1224;28211;204441;433;522;2617493;1970299	cellular organisms;Bacteria;Proteobacteria;Alphaproteobacteria;Rhodospirillales;Acetobacteraceae;Acidiphilium;unclassified Acidiphilium;Acidiphilium sp. 37-64-53
1464546.3	Acidiphilium sp. JA12-A1	1464546	wgs	100	0.1		97.6	/net/mgx/linuxhome/mgx/databases/patric/genomes/1464546.3/1464546.3.fna	Bacteria	Proteobacteria	Alphaproteobacteria	Rhodospirillales	Acetobacteraceae	Acidiphilium	Acidiphilium sp. JA12-A1	131567;2;1224;28211;204441;433;522;2617493;1464546	cellular organisms;Bacteria;Proteobacteria;Alphaproteobacteria;Rhodospirillales;Acetobacteraceae;Acidiphilium;unclassified Acidiphilium;Acidiphilium sp. JA12-A1
2303751.3	Acidipila sp. 4G-K13	2303751	wgs	98.7	1.3		94.6	/net/mgx/linuxhome/mgx/databases/patric/genomes/2303751.3/2303751.3.fna	Bacteria	Acidobacteria	Acidobacteriia	Acidobacteriales	Acidobacteriaceae	Acidipila	Acidipila sp. 4G-K13	131567;2;57723;204432;204433;204434;1000999;2638815;2303751	cellular organisms;Bacteria;Acidobacteria;Acidobacteriia;Acidobacteriales;Acidobacteriaceae;Acidipila;unclassified Acidipila;Acidipila sp. 4G-K13
507754.5	Acidiplasma aeolicum strain VT	507754	wgs	100	4.3		96.6	/net/mgx/linuxhome/mgx/databases/patric/genomes/507754.5/507754.5.fna	Archaea	Euryarchaeota	Thermoplasmata	Thermoplasmatales	Ferroplasmaceae	Acidiplasma	Acidiplasma aeolicum	131567;2157;28890;2283796;183967;2301;90142;507753;507754	cellular organisms;Archaea;Euryarchaeota;Diaforarchaea group;Thermoplasmata;Thermoplasmatales;Ferroplasmaceae;Acidiplasma;Acidiplasma aeolicum
2057246.3	Acidipropionibacterium sp. JS278	2057246	complete	99.7	0.6		98.6	/net/mgx/linuxhome/mgx/databases/patric/genomes/2057246.3/2057246.3.fna	Bacteria	Actinobacteria	Actinobacteria	Propionibacteriales	Propionibacteriaceae	Acidipropionibacterium	Acidipropionibacterium virtanenii	131567;2;1783272;201174;1760;85009;31957;1912215;2057246	cellular organisms;Bacteria;Terrabacteria group;Actinobacteria;Actinobacteria;Propionibacteriales;Propionibacteriaceae;Acidipropionibacterium;Acidipropionibacterium virtanenii
119978.4	Acidithiobacillus albertensis strain DSM 14366	119978	wgs	98	2		93.3	/net/mgx/linuxhome/mgx/databases/patric/genomes/119978.4/119978.4.fna	Bacteria	Proteobacteria	Acidithiobacillia	Acidithiobacillales	Acidithiobacillaceae	Acidithiobacillus	Acidithiobacillus albertensis	131567;2;1224;1807140;225057;225058;119977;119978	cellular organisms;Bacteria;Proteobacteria;Acidithiobacillia;Acidithiobacillales;Acidithiobacillaceae;Acidithiobacillus;Acidithiobacillus albertensis
990288.8	Acidithiobacillus caldus SM-1	990288	complete	99.5	2.9		92	/net/mgx/linuxhome/mgx/databases/patric/genomes/990288.8/990288.8.fna	Bacteria	Proteobacteria	Acidithiobacillia	Acidithiobacillales	Acidithiobacillaceae	Acidithiobacillus	Acidithiobacillus caldus	131567;2;1224;1807140;225057;225058;119977;33059;990288	cellular organisms;Bacteria;Proteobacteria;Acidithiobacillia;Acidithiobacillales;Acidithiobacillaceae;Acidithiobacillus;Acidithiobacillus caldus;Acidithiobacillus caldus SM-1
743299.4	Acidithiobacillus ferrivorans SS3	743299	wgs	100	1		95.6	/net/mgx/linuxhome/mgx/databases/patric/genomes/743299.4/743299.4.fna	Bacteria	Proteobacteria	Acidithiobacillia	Acidithiobacillales	Acidithiobacillaceae	Acidithiobacillus	Acidithiobacillus ferrivorans	131567;2;1224;1807140;225057;225058;119977;160808;743299	cellular organisms;Bacteria;Proteobacteria;Acidithiobacillia;Acidithiobacillales;Acidithiobacillaceae;Acidithiobacillus;Acidithiobacillus ferrivorans;Acidithiobacillus ferrivorans SS3
380394.4	Acidithiobacillus ferrooxidans ATCC 53993	380394	complete	99	2		99.6	/net/mgx/linuxhome/mgx/databases/patric/genomes/380394.4/380394.4.fna	Bacteria	Proteobacteria	Acidithiobacillia	Acidithiobacillales	Acidithiobacillaceae	Acidithiobacillus	Acidithiobacillus ferrooxidans	131567;2;1224;1807140;225057;225058;119977;920;380394	cellular organisms;Bacteria;Proteobacteria;Acidithiobacillia;Acidithiobacillales;Acidithiobacillaceae;Acidithiobacillus;Acidithiobacillus ferrooxidans;Acidithiobacillus ferrooxidans ATCC 53993
637390.5	Acidithiobacillus thiooxidans ATCC 19377	637390	wgs	99	2.9		92.8	/net/mgx/linuxhome/mgx/databases/patric/genomes/637390.5/637390.5.fna	Bacteria	Proteobacteria	Acidithiobacillia	Acidithiobacillales	Acidithiobacillaceae	Acidithiobacillus	Acidithiobacillus thiooxidans	131567;2;1224;1807140;225057;225058;119977;930;637390	cellular organisms;Bacteria;Proteobacteria;Acidithiobacillia;Acidithiobacillales;Acidithiobacillaceae;Acidithiobacillus;Acidithiobacillus thiooxidans;Acidithiobacillus thiooxidans ATCC 19377
1803458.3	Acidobacteria bacterium 13_1_40CM_56_16	1803458	wgs	93.6	2.7		85.1	/net/mgx/linuxhome/mgx/databases/patric/genomes/1803458.3/1803458.3.fna	Bacteria	Acidobacteria					Acidobacteria bacterium 13_1_40CM_56_16	131567;2;57723;305072;1803458	cellular organisms;Bacteria;Acidobacteria;unclassified Acidobacteria;Acidobacteria bacterium 13_1_40CM_56_16
1803459.3	Acidobacteria bacterium 13_1_40CM_65_14	1803459	wgs	87.2	1.4		86.1	/net/mgx/linuxhome/mgx/databases/patric/genomes/1803459.3/1803459.3.fna	Bacteria	Acidobacteria					Acidobacteria bacterium 13_1_40CM_65_14	131567;2;57723;305072;1803459	cellular organisms;Bacteria;Acidobacteria;unclassified Acidobacteria;Acidobacteria bacterium 13_1_40CM_65_14
1962177.3	Acidobacteria bacterium 28-1 strain 28-1	1962177	wgs	94.9	2.6		90.2	/net/mgx/linuxhome/mgx/databases/patric/genomes/1962177.3/1962177.3.fna	Bacteria	Acidobacteria					Acidobacteria bacterium 28-1	131567;2;57723;305072;1962177	cellular organisms;Bacteria;Acidobacteria;unclassified Acidobacteria;Acidobacteria bacterium 28-1
1962176.3	Acidobacteria bacterium 28-9 strain 28-9	1962176	wgs	89.3	2.8		88.8	/net/mgx/linuxhome/mgx/databases/patric/genomes/1962176.3/1962176.3.fna	Bacteria	Acidobacteria					Acidobacteria bacterium 28-9	131567;2;57723;305072;1962176	cellular organisms;Bacteria;Acidobacteria;unclassified Acidobacteria;Acidobacteria bacterium 28-9
1797171.3	Acidobacteria bacterium RBG_13_68_16	1797171	wgs	95.8	1.3		89.7	/net/mgx/linuxhome/mgx/databases/patric/genomes/1797171.3/1797171.3.fna	Bacteria	Acidobacteria					Acidobacteria bacterium RBG_13_68_16	131567;2;57723;305072;1797171	cellular organisms;Bacteria;Acidobacteria;unclassified Acidobacteria;Acidobacteria bacterium RBG_13_68_16
1797180.3	Acidobacteria bacterium RIFCSPLOWO2_02_FULL_61_28	1797180	wgs	94.9	1.3		87.6	/net/mgx/linuxhome/mgx/databases/patric/genomes/1797180.3/1797180.3.fna	Bacteria	Acidobacteria					Acidobacteria bacterium RIFCSPLOWO2_02_FULL_61_28	131567;2;57723;305072;1797180	cellular organisms;Bacteria;Acidobacteria;unclassified Acidobacteria;Acidobacteria bacterium RIFCSPLOWO2_02_FULL_61_28
1797181.3	Acidobacteria bacterium RIFCSPLOWO2_02_FULL_64_15	1797181	wgs	96	2.6		89.1	/net/mgx/linuxhome/mgx/databases/patric/genomes/1797181.3/1797181.3.fna	Bacteria	Acidobacteria					Acidobacteria bacterium RIFCSPLOWO2_02_FULL_64_15	131567;2;57723;305072;1797181	cellular organisms;Bacteria;Acidobacteria;unclassified Acidobacteria;Acidobacteria bacterium RIFCSPLOWO2_02_FULL_64_15
1797182.3	Acidobacteria bacterium RIFCSPLOWO2_02_FULL_65_29	1797182	wgs	91.3	4		86.4	/net/mgx/linuxhome/mgx/databases/patric/genomes/1797182.3/1797182.3.fna	Bacteria	Acidobacteria					Acidobacteria bacterium RIFCSPLOWO2_02_FULL_65_29	131567;2;57723;305072;1797182	cellular organisms;Bacteria;Acidobacteria;unclassified Acidobacteria;Acidobacteria bacterium RIFCSPLOWO2_02_FULL_65_29
1797183.3	Acidobacteria bacterium RIFCSPLOWO2_02_FULL_67_21	1797183	wgs	95.5	2.6		89.7	/net/mgx/linuxhome/mgx/databases/patric/genomes/1797183.3/1797183.3.fna	Bacteria	Acidobacteria					Acidobacteria bacterium RIFCSPLOWO2_02_FULL_67_21	131567;2;57723;305072;1797183	cellular organisms;Bacteria;Acidobacteria;unclassified Acidobacteria;Acidobacteria bacterium RIFCSPLOWO2_02_FULL_67_21
1797184.3	Acidobacteria bacterium RIFCSPLOWO2_02_FULL_67_36	1797184	wgs	97.4	5		89.3	/net/mgx/linuxhome/mgx/databases/patric/genomes/1797184.3/1797184.3.fna	Bacteria	Acidobacteria					Acidobacteria bacterium RIFCSPLOWO2_02_FULL_67_36	131567;2;57723;305072;1797184	cellular organisms;Bacteria;Acidobacteria;unclassified Acidobacteria;Acidobacteria bacterium RIFCSPLOWO2_02_FULL_67_36
1797185.3	Acidobacteria bacterium RIFCSPLOWO2_02_FULL_68_18	1797185	wgs	94.9	2.6		88	/net/mgx/linuxhome/mgx/databases/patric/genomes/1797185.3/1797185.3.fna	Bacteria	Acidobacteria					Acidobacteria bacterium RIFCSPLOWO2_02_FULL_68_18	131567;2;57723;305072;1797185	cellular organisms;Bacteria;Acidobacteria;unclassified Acidobacteria;Acidobacteria bacterium RIFCSPLOWO2_02_FULL_68_18
1797189.3	Acidobacteria bacterium RIFCSPLOWO2_12_FULL_65_11	1797189	wgs	96.2	3.8		89.1	/net/mgx/linuxhome/mgx/databases/patric/genomes/1797189.3/1797189.3.fna	Bacteria	Acidobacteria					Acidobacteria bacterium RIFCSPLOWO2_12_FULL_65_11	131567;2;57723;305072;1797189	cellular organisms;Bacteria;Acidobacteria;unclassified Acidobacteria;Acidobacteria bacterium RIFCSPLOWO2_12_FULL_65_11
1797192.3	Acidobacteria bacterium RIFCSPLOWO2_12_FULL_67_14	1797192	wgs	90.4	2.8		87.2	/net/mgx/linuxhome/mgx/databases/patric/genomes/1797192.3/1797192.3.fna	Bacteria	Acidobacteria					Acidobacteria bacterium RIFCSPLOWO2_12_FULL_67_14	131567;2;57723;305072;1797192	cellular organisms;Bacteria;Acidobacteria;unclassified Acidobacteria;Acidobacteria bacterium RIFCSPLOWO2_12_FULL_67_14
1797194.3	Acidobacteria bacterium RIFCSPLOWO2_12_FULL_68_19	1797194	wgs	98.7	2.5		88	/net/mgx/linuxhome/mgx/databases/patric/genomes/1797194.3/1797194.3.fna	Bacteria	Acidobacteria					Acidobacteria bacterium RIFCSPLOWO2_12_FULL_68_19	131567;2;57723;305072;1797194	cellular organisms;Bacteria;Acidobacteria;unclassified Acidobacteria;Acidobacteria bacterium RIFCSPLOWO2_12_FULL_68_19
1660160.3	Acidobacteria bacterium SCN 69-37	1660160	wgs	97.4	5		88.5	/net/mgx/linuxhome/mgx/databases/patric/genomes/1660160.3/1660160.3.fna	Bacteria	Acidobacteria					Acidobacteria bacterium SCN 69-37	131567;2;57723;305072;1660160	cellular organisms;Bacteria;Acidobacteria;unclassified Acidobacteria;Acidobacteria bacterium SCN 69-37
1953103.3	Acidobacteria bacterium UBA2161	1953103	wgs	96.8	3.8		89.1	/net/mgx/linuxhome/mgx/databases/patric/genomes/1953103.3/1953103.3.fna	Bacteria	Acidobacteria					Acidobacteria bacterium UBA2161	131567;2;57723;305072;1953103	cellular organisms;Bacteria;Acidobacteria;unclassified Acidobacteria;Acidobacteria bacterium UBA2161
1953111.3	Acidobacteria bacterium UBA7540	1953111	wgs	97.4	2.6		88.8	/net/mgx/linuxhome/mgx/databases/patric/genomes/1953111.3/1953111.3.fna	Bacteria	Acidobacteria					Acidobacteria bacterium UBA7540	131567;2;57723;305072;1953111	cellular organisms;Bacteria;Acidobacteria;unclassified Acidobacteria;Acidobacteria bacterium UBA7540
1953112.3	Acidobacteria bacterium UBA7541	1953112	wgs	94.9	2.6		88.9	/net/mgx/linuxhome/mgx/databases/patric/genomes/1953112.3/1953112.3.fna	Bacteria	Acidobacteria					Acidobacteria bacterium UBA7541	131567;2;57723;305072;1953112	cellular organisms;Bacteria;Acidobacteria;unclassified Acidobacteria;Acidobacteria bacterium UBA7541
1953114.3	Acidobacteria bacterium UBA890	1953114	wgs	90.7	1.7		87.7	/net/mgx/linuxhome/mgx/databases/patric/genomes/1953114.3/1953114.3.fna	Bacteria	Acidobacteria					Acidobacteria bacterium UBA890	131567;2;57723;305072;1953114	cellular organisms;Bacteria;Acidobacteria;unclassified Acidobacteria;Acidobacteria bacterium UBA890
1978231.202	Acidobacteria bacterium strain gp1 AA114	1978231	wgs	100	4.9		92.1	/net/mgx/linuxhome/mgx/databases/patric/genomes/1978231.202/1978231.202.fna	Bacteria	Acidobacteria					Acidobacteria bacterium	131567;2;57723;305072;1978231	cellular organisms;Bacteria;Acidobacteria;unclassified Acidobacteria;Acidobacteria bacterium
1985431.3	Acidobacteria subdivision 13 bacterium RH2 MAG17b strain RH2 MAG17b	1985431	wgs	92.9	1.4		90.4	/net/mgx/linuxhome/mgx/databases/patric/genomes/1985431.3/1985431.3.fna	Bacteria	Acidobacteria					Acidobacteria subdivision 13 bacterium RH2 MAG17b	131567;2;57723;458031;1985430;1985431	cellular organisms;Bacteria;Acidobacteria;Acidobacteria incertae sedis;Acidobacteria subdivision 13;Acidobacteria subdivision 13 bacterium RH2 MAG17b
1267533.3	Acidobacteriaceae bacterium KBS 83	1267533	wgs	100	2.5		92.5	/net/mgx/linuxhome/mgx/databases/patric/genomes/1267533.3/1267533.3.fna	Bacteria	Acidobacteria	Acidobacteriia	Acidobacteriales	Acidobacteriaceae		Acidobacteriaceae bacterium KBS 83	131567;2;57723;204432;204433;204434;112074;1267533	cellular organisms;Bacteria;Acidobacteria;Acidobacteriia;Acidobacteriales;Acidobacteriaceae;unclassified Acidobacteriaceae;Acidobacteriaceae bacterium KBS 83
2211140.3	Acidobacteriaceae bacterium SBC82	2211140	complete	100	1.3		93.6	/net/mgx/linuxhome/mgx/databases/patric/genomes/2211140.3/2211140.3.fna	Bacteria	Acidobacteria	Acidobacteriia	Acidobacteriales	Acidobacteriaceae	Acidisarcina	Acidisarcina polymorpha	131567;2;57723;204432;204433;204434;2608728;2211140	cellular organisms;Bacteria;Acidobacteria;Acidobacteriia;Acidobacteriales;Acidobacteriaceae;Acidisarcina;Acidisarcina polymorpha
278963.3	Acidobacteriaceae bacterium TAA166	278963	wgs	98.7	1.3		93.3	/net/mgx/linuxhome/mgx/databases/patric/genomes/278963.3/278963.3.fna	Bacteria	Acidobacteria	Acidobacteriia	Acidobacteriales	Acidobacteriaceae		Acidobacteriaceae bacterium TAA 166	131567;2;57723;204432;204433;204434;112074;278963	cellular organisms;Bacteria;Acidobacteria;Acidobacteriia;Acidobacteriales;Acidobacteriaceae;unclassified Acidobacteriaceae;Acidobacteriaceae bacterium TAA 166
1380348.5	Acidobacteriaceae bacterium URHE0068	1380348	wgs	98.7	2.5		92.6	/net/mgx/linuxhome/mgx/databases/patric/genomes/1380348.5/1380348.5.fna	Bacteria	Acidobacteria	Acidobacteriia	Acidobacteriales	Acidobacteriaceae		Acidobacteriaceae bacterium URHE0068	131567;2;57723;204432;204433;204434;112074;1380348	cellular organisms;Bacteria;Acidobacteria;Acidobacteriia;Acidobacteriales;Acidobacteriaceae;unclassified Acidobacteriaceae;Acidobacteriaceae bacterium URHE0068
2052142.76	Acidobacteriaceae bacterium strain palsa_283	2052142	wgs	100	2.5		91.1	/net/mgx/linuxhome/mgx/databases/patric/genomes/2052142.76/2052142.76.fna	Bacteria	Acidobacteria	Acidobacteriia	Acidobacteriales	Acidobacteriaceae		Acidobacteriaceae bacterium	131567;2;57723;204432;204433;204434;112074;2052142	cellular organisms;Bacteria;Acidobacteria;Acidobacteriia;Acidobacteriales;Acidobacteriaceae;unclassified Acidobacteriaceae;Acidobacteriaceae bacterium
1895690.3	Acidobacteriales bacterium 59-55	1895690	wgs	100	1.3		93.6	/net/mgx/linuxhome/mgx/databases/patric/genomes/1895690.3/1895690.3.fna	Bacteria	Acidobacteria	Acidobacteriia	Acidobacteriales			Acidobacteriales bacterium 59-55	131567;2;57723;204432;204433;1803467;1895690	cellular organisms;Bacteria;Acidobacteria;Acidobacteriia;Acidobacteriales;unclassified Acidobacteriales;Acidobacteriales bacterium 59-55
2169412.3	Acidobacteriia bacterium AA117 strain gp1 AA117	2169412	wgs	100	4.9		92.7	/net/mgx/linuxhome/mgx/databases/patric/genomes/2169412.3/2169412.3.fna	Bacteria	Acidobacteria	Acidobacteriia				Acidobacteriia bacterium AA117	131567;2;57723;204432;2169411;2169412	cellular organisms;Bacteria;Acidobacteria;Acidobacteriia;unclassified Acidobacteriia;Acidobacteriia bacterium AA117
240015.3	Acidobacterium capsulatum ATCC 51196	240015	complete	100	1.3		99.8	/net/mgx/linuxhome/mgx/databases/patric/genomes/240015.3/240015.3.fna	Bacteria	Acidobacteria	Acidobacteriia	Acidobacteriales	Acidobacteriaceae	Acidobacterium	Acidobacterium capsulatum	131567;2;57723;204432;204433;204434;33973;33075;240015	cellular organisms;Bacteria;Acidobacteria;Acidobacteriia;Acidobacteriales;Acidobacteriaceae;Acidobacterium;Acidobacterium capsulatum;Acidobacterium capsulatum ATCC 51196
696844.5	Acidobacterium sp. MP5ACTX9	1198114	complete	98.7	1.3		92.4	/net/mgx/linuxhome/mgx/databases/patric/genomes/696844.5/696844.5.fna	Bacteria	Acidobacteria	Acidobacteriia	Acidobacteriales	Acidobacteriaceae	Granulicella	Granulicella tundricola	131567;2;57723;204432;204433;204434;940557;940615;1198114	cellular organisms;Bacteria;Acidobacteria;Acidobacteriia;Acidobacteriales;Acidobacteriaceae;Granulicella;Granulicella tundricola;Granulicella tundricola MP5ACTX9
1382359.3	Acidobacterium sp. PMMR2	1382359	wgs	98.7	1.3		94.2	/net/mgx/linuxhome/mgx/databases/patric/genomes/1382359.3/1382359.3.fna	Bacteria	Acidobacteria	Acidobacteriia	Acidobacteriales	Acidobacteriaceae	Acidobacterium	Acidobacterium ailaaui	131567;2;57723;204432;204433;204434;33973;1382359	cellular organisms;Bacteria;Acidobacteria;Acidobacteriia;Acidobacteriales;Acidobacteriaceae;Acidobacterium;Acidobacterium ailaaui
1872119.13	Acidobacterium sp. strain UBA8845	1872119	wgs	100	1.3		99.8	/net/mgx/linuxhome/mgx/databases/patric/genomes/1872119.13/1872119.13.fna	Bacteria	Acidobacteria	Acidobacteriia	Acidobacteriales	Acidobacteriaceae	Acidobacterium	Acidobacterium sp.	131567;2;57723;204432;204433;204434;33973;2625945;1872119	cellular organisms;Bacteria;Acidobacteria;Acidobacteriia;Acidobacteriales;Acidobacteriaceae;Acidobacterium;unclassified Acidobacterium;Acidobacterium sp.
1408419.3	Acidocella facilis ATCC 35904	1408419	wgs	100	0.5		93.3	/net/mgx/linuxhome/mgx/databases/patric/genomes/1408419.3/1408419.3.fna	Bacteria	Proteobacteria	Alphaproteobacteria	Rhodospirillales	Acetobacteraceae	Acidocella	Acidocella facilis	131567;2;1224;28211;204441;433;50709;525;1408419	cellular organisms;Bacteria;Proteobacteria;Alphaproteobacteria;Rhodospirillales;Acetobacteraceae;Acidocella;Acidocella facilis;Acidocella facilis ATCC 35904
1970301.3	Acidocella sp. 20-57-95	1970301	wgs	100	2.4		93.3	/net/mgx/linuxhome/mgx/databases/patric/genomes/1970301.3/1970301.3.fna	Bacteria	Proteobacteria	Alphaproteobacteria	Rhodospirillales	Acetobacteraceae	Acidocella	Acidocella sp. 20-57-95	131567;2;1224;28211;204441;433;50709;2648610;1970301	cellular organisms;Bacteria;Proteobacteria;Alphaproteobacteria;Rhodospirillales;Acetobacteraceae;Acidocella;unclassified Acidocella;Acidocella sp. 20-57-95
1214225.3	Acidocella sp. MX-AZ02	1214225	wgs	98.5	0.5		91.5	/net/mgx/linuxhome/mgx/databases/patric/genomes/1214225.3/1214225.3.fna	Bacteria	Proteobacteria	Alphaproteobacteria	Rhodospirillales	Acetobacteraceae	Acidocella	Acidocella sp. MX-AZ02	131567;2;1224;28211;204441;433;50709;2648610;1214225	cellular organisms;Bacteria;Proteobacteria;Alphaproteobacteria;Rhodospirillales;Acetobacteraceae;Acidocella;unclassified Acidocella;Acidocella sp. MX-AZ02
1231351.3	Acidomonas methanolica NBRC 104435	1231351	wgs	100	0.5		94.8	/net/mgx/linuxhome/mgx/databases/patric/genomes/1231351.3/1231351.3.fna	Bacteria	Proteobacteria	Alphaproteobacteria	Rhodospirillales	Acetobacteraceae	Acidomonas	Acidomonas methanolica	131567;2;1224;28211;204441;433;34000;437;1231351	cellular organisms;Bacteria;Proteobacteria;Alphaproteobacteria;Rhodospirillales;Acetobacteraceae;Acidomonas;Acidomonas methanolica;Acidomonas methanolica NBRC 104435
80870.19	Acidovorax avenae subsp. avenae strain MD5	80870	complete	100	4.7		94	/net/mgx/linuxhome/mgx/databases/patric/genomes/80870.19/80870.19.fna	Bacteria	Proteobacteria	Betaproteobacteria	Burkholderiales	Comamonadaceae	Acidovorax	Acidovorax avenae subsp. avenae	131567;2;1224;28216;80840;80864;12916;80867;80870	cellular organisms;Bacteria;Proteobacteria;Betaproteobacteria;Burkholderiales;Comamonadaceae;Acidovorax;Acidovorax avenae;Acidovorax avenae subsp. avenae
80869.26	Acidovorax citrulli strain KACC17005	80869	complete	100	1.2		97.5	/net/mgx/linuxhome/mgx/databases/patric/genomes/80869.26/80869.26.fna	Bacteria	Proteobacteria	Betaproteobacteria	Burkholderiales	Comamonadaceae	Acidovorax	Acidovorax citrulli	131567;2;1224;28216;80840;80864;12916;80869	cellular organisms;Bacteria;Proteobacteria;Betaproteobacteria;Burkholderiales;Comamonadaceae;Acidovorax;Acidovorax citrulli
573060.9	Acidovorax delafieldii 2AN	573060	wgs	100	2.4		94.4	/net/mgx/linuxhome/mgx/databases/patric/genomes/573060.9/573060.9.fna	Bacteria	Proteobacteria	Betaproteobacteria	Burkholderiales	Comamonadaceae	Acidovorax	Acidovorax delafieldii	131567;2;1224;28216;80840;80864;12916;47920;573060	cellular organisms;Bacteria;Proteobacteria;Betaproteobacteria;Burkholderiales;Comamonadaceae;Acidovorax;Acidovorax delafieldii;Acidovorax delafieldii 2AN
1408420.3	Acidovorax oryzae ATCC 19882	1408420	wgs	100	2.4		97	/net/mgx/linuxhome/mgx/databases/patric/genomes/1408420.3/1408420.3.fna	Bacteria	Proteobacteria	Betaproteobacteria	Burkholderiales	Comamonadaceae	Acidovorax	Acidovorax oryzae	131567;2;1224;28216;80840;80864;12916;862720;1408420	cellular organisms;Bacteria;Proteobacteria;Betaproteobacteria;Burkholderiales;Comamonadaceae;Acidovorax;Acidovorax oryzae;Acidovorax oryzae ATCC 19882
592050.4	Acidovorax soli strain DSM 25157	592050	wgs	100	1.2		97.8	/net/mgx/linuxhome/mgx/databases/patric/genomes/592050.4/592050.4.fna	Bacteria	Proteobacteria	Betaproteobacteria	Burkholderiales	Comamonadaceae	Acidovorax	Acidovorax soli	131567;2;1224;28216;80840;80864;12916;592050	cellular organisms;Bacteria;Proteobacteria;Betaproteobacteria;Burkholderiales;Comamonadaceae;Acidovorax;Acidovorax soli
1705602.3	Acidovorax sp. 12322-1	1705602	wgs	96.3	1.3		93.3	/net/mgx/linuxhome/mgx/databases/patric/genomes/1705602.3/1705602.3.fna	Bacteria	Proteobacteria	Betaproteobacteria	Burkholderiales	Comamonadaceae	Acidovorax	Acidovorax sp. 12322-1	131567;2;1224;28216;80840;80864;12916;2684926;1705602	cellular organisms;Bacteria;Proteobacteria;Betaproteobacteria;Burkholderiales;Comamonadaceae;Acidovorax;unclassified Acidovorax;Acidovorax sp. 12322-1
1970307.3	Acidovorax sp. 16-64-162	1970307	wgs	100	5.8		94.2	/net/mgx/linuxhome/mgx/databases/patric/genomes/1970307.3/1970307.3.fna	Bacteria	Proteobacteria	Betaproteobacteria	Burkholderiales	Comamonadaceae	Acidovorax	Acidovorax sp. 16-64-162	131567;2;1224;28216;80840;80864;12916;2684926;1970307	cellular organisms;Bacteria;Proteobacteria;Betaproteobacteria;Burkholderiales;Comamonadaceae;Acidovorax;unclassified Acidovorax;Acidovorax sp. 16-64-162
1970310.3	Acidovorax sp. 28-64-14	1970310	wgs	98.8	4.7		93.4	/net/mgx/linuxhome/mgx/databases/patric/genomes/1970310.3/1970310.3.fna	Bacteria	Proteobacteria	Betaproteobacteria	Burkholderiales	Comamonadaceae	Acidovorax	Acidovorax sp. 28-64-14	131567;2;1224;28216;80840;80864;12916;2684926;1970310	cellular organisms;Bacteria;Proteobacteria;Betaproteobacteria;Burkholderiales;Comamonadaceae;Acidovorax;unclassified Acidovorax;Acidovorax sp. 28-64-14
1970312.3	Acidovorax sp. 35-64-16	1970312	wgs	98.8	1.2		97.7	/net/mgx/linuxhome/mgx/databases/patric/genomes/1970312.3/1970312.3.fna	Bacteria	Proteobacteria	Betaproteobacteria	Burkholderiales	Comamonadaceae	Acidovorax	Acidovorax sp. 35-64-16	131567;2;1224;28216;80840;80864;12916;2684926;1970312	cellular organisms;Bacteria;Proteobacteria;Betaproteobacteria;Burkholderiales;Comamonadaceae;Acidovorax;unclassified Acidovorax;Acidovorax sp. 35-64-16
1970313.3	Acidovorax sp. 39-64-12	1970313	wgs	100	1.2		97.6	/net/mgx/linuxhome/mgx/databases/patric/genomes/1970313.3/1970313.3.fna	Bacteria	Proteobacteria	Betaproteobacteria	Burkholderiales	Comamonadaceae	Acidovorax	Acidovorax sp. 39-64-12	131567;2;1224;28216;80840;80864;12916;2684926;1970313	cellular organisms;Bacteria;Proteobacteria;Betaproteobacteria;Burkholderiales;Comamonadaceae;Acidovorax;unclassified Acidovorax;Acidovorax sp. 39-64-12
2135634.3	Acidovorax sp. 99	2135634	wgs	100	3.6		96.5	/net/mgx/linuxhome/mgx/databases/patric/genomes/2135634.3/2135634.3.fna	Bacteria	Proteobacteria	Betaproteobacteria	Burkholderiales	Comamonadaceae	Acidovorax	Acidovorax sp. 99	131567;2;1224;28216;80840;80864;12916;2684926;2135634	cellular organisms;Bacteria;Proteobacteria;Betaproteobacteria;Burkholderiales;Comamonadaceae;Acidovorax;unclassified Acidovorax;Acidovorax sp. 99
1231053.3	Acidovorax sp. BoFeN1	1231053	wgs	100	1.2		97.5	/net/mgx/linuxhome/mgx/databases/patric/genomes/1231053.3/1231053.3.fna	Bacteria	Proteobacteria	Betaproteobacteria	Burkholderiales	Comamonadaceae	Acidovorax	Acidovorax sp. BoFeN1	131567;2;1224;28216;80840;80864;12916;2684926;1231053	cellular organisms;Bacteria;Proteobacteria;Betaproteobacteria;Burkholderiales;Comamonadaceae;Acidovorax;unclassified Acidovorax;Acidovorax sp. BoFeN1
2056863.3	Acidovorax sp. HMWF029	2056863	wgs	98.8	1.2		95.1	/net/mgx/linuxhome/mgx/databases/patric/genomes/2056863.3/2056863.3.fna	Bacteria	Proteobacteria	Betaproteobacteria	Burkholderiales	Comamonadaceae	Acidovorax	Acidovorax sp. HMWF029	131567;2;1224;28216;80840;80864;12916;2684926;2056863	cellular organisms;Bacteria;Proteobacteria;Betaproteobacteria;Burkholderiales;Comamonadaceae;Acidovorax;unclassified Acidovorax;Acidovorax sp. HMWF029
1276756.3	Acidovorax sp. JHL-9	1276756	wgs	100	2.4		97.6	/net/mgx/linuxhome/mgx/databases/patric/genomes/1276756.3/1276756.3.fna	Bacteria	Proteobacteria	Betaproteobacteria	Burkholderiales	Comamonadaceae	Acidovorax	Acidovorax sp. JHL-9	131567;2;1224;28216;80840;80864;12916;2684926;1276756	cellular organisms;Bacteria;Proteobacteria;Betaproteobacteria;Burkholderiales;Comamonadaceae;Acidovorax;unclassified Acidovorax;Acidovorax sp. JHL-9
1736237.3	Acidovorax sp. Leaf78	1736237	wgs	100	1.2		96.1	/net/mgx/linuxhome/mgx/databases/patric/genomes/1736237.3/1736237.3.fna	Bacteria	Proteobacteria	Betaproteobacteria	Burkholderiales	Comamonadaceae	Acidovorax	Acidovorax sp. Leaf78	131567;2;1224;28216;80840;80864;12916;2684926;1736237	cellular organisms;Bacteria;Proteobacteria;Betaproteobacteria;Burkholderiales;Comamonadaceae;Acidovorax;unclassified Acidovorax;Acidovorax sp. Leaf78
553814.3	Acidovorax sp. NA3 strain NA3	553814	complete	100	2.4		96.5	/net/mgx/linuxhome/mgx/databases/patric/genomes/553814.3/553814.3.fna	Bacteria	Proteobacteria	Betaproteobacteria	Burkholderiales	Comamonadaceae	Acidovorax	Acidovorax carolinensis	131567;2;1224;28216;80840;80864;12916;553814	cellular organisms;Bacteria;Proteobacteria;Betaproteobacteria;Burkholderiales;Comamonadaceae;Acidovorax;Acidovorax carolinensis
1736505.3	Acidovorax sp. Root267	1736505	wgs	100	3.5		96.9	/net/mgx/linuxhome/mgx/databases/patric/genomes/1736505.3/1736505.3.fna	Bacteria	Proteobacteria	Betaproteobacteria	Burkholderiales	Comamonadaceae	Acidovorax	Acidovorax sp. Root267	131567;2;1224;28216;80840;80864;12916;2684926;1736505	cellular organisms;Bacteria;Proteobacteria;Betaproteobacteria;Burkholderiales;Comamonadaceae;Acidovorax;unclassified Acidovorax;Acidovorax sp. Root267
1736508.3	Acidovorax sp. Root275	1736508	wgs	100	3.5		96.7	/net/mgx/linuxhome/mgx/databases/patric/genomes/1736508.3/1736508.3.fna	Bacteria	Proteobacteria	Betaproteobacteria	Burkholderiales	Comamonadaceae	Acidovorax	Acidovorax sp. Root275	131567;2;1224;28216;80840;80864;12916;2684926;1736508	cellular organisms;Bacteria;Proteobacteria;Betaproteobacteria;Burkholderiales;Comamonadaceae;Acidovorax;unclassified Acidovorax;Acidovorax sp. Root275
1660087.3	Acidovorax sp. SCN 68-22	1660087	wgs	81.6	1.6		86.1	/net/mgx/linuxhome/mgx/databases/patric/genomes/1660087.3/1660087.3.fna	Bacteria	Proteobacteria	Betaproteobacteria	Burkholderiales	Comamonadaceae	Acidovorax	Acidovorax sp. SCN 68-22	131567;2;1224;28216;80840;80864;12916;2684926;1660087	cellular organisms;Bacteria;Proteobacteria;Betaproteobacteria;Burkholderiales;Comamonadaceae;Acidovorax;unclassified Acidovorax;Acidovorax sp. SCN 68-22
1690268.3	Acidovorax sp. SD340	1690268	wgs	100	1.2		95.5	/net/mgx/linuxhome/mgx/databases/patric/genomes/1690268.3/1690268.3.fna	Bacteria	Proteobacteria	Betaproteobacteria	Burkholderiales	Comamonadaceae	Acidovorax	Acidovorax sp. SD340	131567;2;1224;28216;80840;80864;12916;2684926;1690268	cellular organisms;Bacteria;Proteobacteria;Betaproteobacteria;Burkholderiales;Comamonadaceae;Acidovorax;unclassified Acidovorax;Acidovorax sp. SD340
2219062.3	Acidovorax sp. ST3	2219062	wgs	100	1.2		94.4	/net/mgx/linuxhome/mgx/databases/patric/genomes/2219062.3/2219062.3.fna	Bacteria	Proteobacteria	Betaproteobacteria	Burkholderiales	Comamonadaceae	Acidovorax	Acidovorax sp. ST3	131567;2;1224;28216;80840;80864;12916;2684926;2219062	cellular organisms;Bacteria;Proteobacteria;Betaproteobacteria;Burkholderiales;Comamonadaceae;Acidovorax;unclassified Acidovorax;Acidovorax sp. ST3
1858609.4	Acidovorax sp. T1 strain T1	1858609	complete	100	1.2		97.7	/net/mgx/linuxhome/mgx/databases/patric/genomes/1858609.4/1858609.4.fna	Bacteria	Proteobacteria	Betaproteobacteria	Burkholderiales	Comamonadaceae	Acidovorax	Acidovorax sp. T1	131567;2;1224;28216;80840;80864;12916;2684926;1858609	cellular organisms;Bacteria;Proteobacteria;Betaproteobacteria;Burkholderiales;Comamonadaceae;Acidovorax;unclassified Acidovorax;Acidovorax sp. T1
2006116.3	Acidovorax sp. T1m strain T1m	2006116	wgs	100	1.2		96.7	/net/mgx/linuxhome/mgx/databases/patric/genomes/2006116.3/2006116.3.fna	Bacteria	Proteobacteria	Betaproteobacteria	Burkholderiales	Comamonadaceae	Acidovorax	Acidovorax sp. T1m	131567;2;1224;28216;80840;80864;12916;2684926;2006116	cellular organisms;Bacteria;Proteobacteria;Betaproteobacteria;Burkholderiales;Comamonadaceae;Acidovorax;unclassified Acidovorax;Acidovorax sp. T1m
1935018.3	Aciduliprofundum sp. JdFR-45 strain JdFR-45	1935018	wgs	95.5	4.5		95.7	/net/mgx/linuxhome/mgx/databases/patric/genomes/1935018.3/1935018.3.fna	Archaea	Euryarchaeota				Aciduliprofundum	Aciduliprofundum sp. JdFR-45	131567;2157;28890;2283796;1803510;379546;2633939;1935018	cellular organisms;Archaea;Euryarchaeota;Diaforarchaea group;DHVE2 group;Aciduliprofundum;unclassified Aciduliprofundum;Aciduliprofundum sp. JdFR-45
1229165.4	Acinetobacter apis strain ANC 5114	1229165	wgs	90	0.8		97.9	/net/mgx/linuxhome/mgx/databases/patric/genomes/1229165.4/1229165.4.fna	Bacteria	Proteobacteria	Gammaproteobacteria	Pseudomonadales	Moraxellaceae	Acinetobacter	Acinetobacter apis	131567;2;1224;1236;72274;468;469;1229165	cellular organisms;Bacteria;Proteobacteria;Gammaproteobacteria;Pseudomonadales;Moraxellaceae;Acinetobacter;Acinetobacter apis
1310800.122	Acinetobacter baumannii 1000160	1310800	wgs	96	1.7		97.2	/net/mgx/linuxhome/mgx/databases/patric/genomes/1310800.122/1310800.122.fna	Bacteria	Proteobacteria	Gammaproteobacteria	Pseudomonadales	Moraxellaceae	Acinetobacter	Acinetobacter sp. 1000160	131567;2;1224;1236;72274;468;469;909768;1310800	cellular organisms;Bacteria;Proteobacteria;Gammaproteobacteria;Pseudomonadales;Moraxellaceae;Acinetobacter;Acinetobacter calcoaceticus/baumannii complex;Acinetobacter sp. 1000160
1310772.3	Acinetobacter baumannii 1130196	1310772	wgs	98.9	0.6		97.5	/net/mgx/linuxhome/mgx/databases/patric/genomes/1310772.3/1310772.3.fna	Bacteria	Proteobacteria	Gammaproteobacteria	Pseudomonadales	Moraxellaceae	Acinetobacter	Acinetobacter sp. 1130196	131567;2;1224;1236;72274;468;469;909768;1310772	cellular organisms;Bacteria;Proteobacteria;Gammaproteobacteria;Pseudomonadales;Moraxellaceae;Acinetobacter;Acinetobacter calcoaceticus/baumannii complex;Acinetobacter sp. 1130196
1310790.3	Acinetobacter baumannii 1179249	1310790	wgs	100	0.6		97.6	/net/mgx/linuxhome/mgx/databases/patric/genomes/1310790.3/1310790.3.fna	Bacteria	Proteobacteria	Gammaproteobacteria	Pseudomonadales	Moraxellaceae	Acinetobacter	Acinetobacter sp. 1179249	131567;2;1224;1236;72274;468;469;909768;1310790	cellular organisms;Bacteria;Proteobacteria;Gammaproteobacteria;Pseudomonadales;Moraxellaceae;Acinetobacter;Acinetobacter calcoaceticus/baumannii complex;Acinetobacter sp. 1179249
1310680.3	Acinetobacter baumannii 1239920	1310680	wgs	89.3	1.9		99.2	/net/mgx/linuxhome/mgx/databases/patric/genomes/1310680.3/1310680.3.fna	Bacteria	Proteobacteria	Gammaproteobacteria	Pseudomonadales	Moraxellaceae	Acinetobacter	Acinetobacter sp. 1239920	131567;2;1224;1236;72274;468;469;909768;1310680	cellular organisms;Bacteria;Proteobacteria;Gammaproteobacteria;Pseudomonadales;Moraxellaceae;Acinetobacter;Acinetobacter calcoaceticus/baumannii complex;Acinetobacter sp. 1239920
1310724.3	Acinetobacter baumannii 1245249	1310724	wgs	100	1.7		98	/net/mgx/linuxhome/mgx/databases/patric/genomes/1310724.3/1310724.3.fna	Bacteria	Proteobacteria	Gammaproteobacteria	Pseudomonadales	Moraxellaceae	Acinetobacter	Acinetobacter sp. 1245249	131567;2;1224;1236;72274;468;469;909768;1310724	cellular organisms;Bacteria;Proteobacteria;Gammaproteobacteria;Pseudomonadales;Moraxellaceae;Acinetobacter;Acinetobacter calcoaceticus/baumannii complex;Acinetobacter sp. 1245249
1310728.3	Acinetobacter baumannii 1245593	1310728	wgs	100	0.6		97.6	/net/mgx/linuxhome/mgx/databases/patric/genomes/1310728.3/1310728.3.fna	Bacteria	Proteobacteria	Gammaproteobacteria	Pseudomonadales	Moraxellaceae	Acinetobacter	Acinetobacter sp. 1245593	131567;2;1224;1236;72274;468;469;909768;1310728	cellular organisms;Bacteria;Proteobacteria;Gammaproteobacteria;Pseudomonadales;Moraxellaceae;Acinetobacter;Acinetobacter calcoaceticus/baumannii complex;Acinetobacter sp. 1245593
1310824.3	Acinetobacter baumannii 1264765	1310824	wgs	100	3.3		97.4	/net/mgx/linuxhome/mgx/databases/patric/genomes/1310824.3/1310824.3.fna	Bacteria	Proteobacteria	Gammaproteobacteria	Pseudomonadales	Moraxellaceae	Acinetobacter	Acinetobacter sp. 1264765	131567;2;1224;1236;72274;468;469;909768;1310824	cellular organisms;Bacteria;Proteobacteria;Gammaproteobacteria;Pseudomonadales;Moraxellaceae;Acinetobacter;Acinetobacter calcoaceticus/baumannii complex;Acinetobacter sp. 1264765
1310609.3	Acinetobacter baumannii 1289694	1310609	wgs	100	2.2		96.4	/net/mgx/linuxhome/mgx/databases/patric/genomes/1310609.3/1310609.3.fna	Bacteria	Proteobacteria	Gammaproteobacteria	Pseudomonadales	Moraxellaceae	Acinetobacter	Acinetobacter sp. 1289694	131567;2;1224;1236;72274;468;469;909768;1310609	cellular organisms;Bacteria;Proteobacteria;Gammaproteobacteria;Pseudomonadales;Moraxellaceae;Acinetobacter;Acinetobacter calcoaceticus/baumannii complex;Acinetobacter sp. 1289694
1310603.3	Acinetobacter baumannii 1294596	1310603	wgs	89.8	2.2		98.2	/net/mgx/linuxhome/mgx/databases/patric/genomes/1310603.3/1310603.3.fna	Bacteria	Proteobacteria	Gammaproteobacteria	Pseudomonadales	Moraxellaceae	Acinetobacter	Acinetobacter sp. 1294596	131567;2;1224;1236;72274;468;469;909768;1310603	cellular organisms;Bacteria;Proteobacteria;Gammaproteobacteria;Pseudomonadales;Moraxellaceae;Acinetobacter;Acinetobacter calcoaceticus/baumannii complex;Acinetobacter sp. 1294596
1310608.3	Acinetobacter baumannii 1295259	1310608	wgs	100	0.6		97.8	/net/mgx/linuxhome/mgx/databases/patric/genomes/1310608.3/1310608.3.fna	Bacteria	Proteobacteria	Gammaproteobacteria	Pseudomonadales	Moraxellaceae	Acinetobacter	Acinetobacter sp. 1295259	131567;2;1224;1236;72274;468;469;909768;1310608	cellular organisms;Bacteria;Proteobacteria;Gammaproteobacteria;Pseudomonadales;Moraxellaceae;Acinetobacter;Acinetobacter calcoaceticus/baumannii complex;Acinetobacter sp. 1295259
1310615.3	Acinetobacter baumannii 1396970	1310615	wgs	100	1.7		96.7	/net/mgx/linuxhome/mgx/databases/patric/genomes/1310615.3/1310615.3.fna	Bacteria	Proteobacteria	Gammaproteobacteria	Pseudomonadales	Moraxellaceae	Acinetobacter	Acinetobacter sp. 1396970	131567;2;1224;1236;72274;468;469;909768;1310615	cellular organisms;Bacteria;Proteobacteria;Gammaproteobacteria;Pseudomonadales;Moraxellaceae;Acinetobacter;Acinetobacter calcoaceticus/baumannii complex;Acinetobacter sp. 1396970
1310647.3	Acinetobacter baumannii 1461402	1310647	wgs	89.3	1.3		99	/net/mgx/linuxhome/mgx/databases/patric/genomes/1310647.3/1310647.3.fna	Bacteria	Proteobacteria	Gammaproteobacteria	Pseudomonadales	Moraxellaceae	Acinetobacter	Acinetobacter sp. 1461402	131567;2;1224;1236;72274;468;469;909768;1310647	cellular organisms;Bacteria;Proteobacteria;Gammaproteobacteria;Pseudomonadales;Moraxellaceae;Acinetobacter;Acinetobacter calcoaceticus/baumannii complex;Acinetobacter sp. 1461402
1310652.3	Acinetobacter baumannii 1475718	1310652	wgs	100	3.8		95.8	/net/mgx/linuxhome/mgx/databases/patric/genomes/1310652.3/1310652.3.fna	Bacteria	Proteobacteria	Gammaproteobacteria	Pseudomonadales	Moraxellaceae	Acinetobacter	Acinetobacter sp. 1475718	131567;2;1224;1236;72274;468;469;909768;1310652	cellular organisms;Bacteria;Proteobacteria;Gammaproteobacteria;Pseudomonadales;Moraxellaceae;Acinetobacter;Acinetobacter calcoaceticus/baumannii complex;Acinetobacter sp. 1475718
1310723.3	Acinetobacter baumannii 1564232	1310723	wgs	98.3	0.6		96.9	/net/mgx/linuxhome/mgx/databases/patric/genomes/1310723.3/1310723.3.fna	Bacteria	Proteobacteria	Gammaproteobacteria	Pseudomonadales	Moraxellaceae	Acinetobacter	Acinetobacter sp. 1564232	131567;2;1224;1236;72274;468;469;909768;1310723	cellular organisms;Bacteria;Proteobacteria;Gammaproteobacteria;Pseudomonadales;Moraxellaceae;Acinetobacter;Acinetobacter calcoaceticus/baumannii complex;Acinetobacter sp. 1564232
1310683.3	Acinetobacter baumannii 1566109	1310683	wgs	99.4	4.3		97.3	/net/mgx/linuxhome/mgx/databases/patric/genomes/1310683.3/1310683.3.fna	Bacteria	Proteobacteria	Gammaproteobacteria	Pseudomonadales	Moraxellaceae	Acinetobacter	Acinetobacter sp. 1566109	131567;2;1224;1236;72274;468;469;909768;1310683	cellular organisms;Bacteria;Proteobacteria;Gammaproteobacteria;Pseudomonadales;Moraxellaceae;Acinetobacter;Acinetobacter calcoaceticus/baumannii complex;Acinetobacter sp. 1566109
1310689.3	Acinetobacter baumannii 1578804	1310689	wgs	99.4	0.6		97.4	/net/mgx/linuxhome/mgx/databases/patric/genomes/1310689.3/1310689.3.fna	Bacteria	Proteobacteria	Gammaproteobacteria	Pseudomonadales	Moraxellaceae	Acinetobacter	Acinetobacter sp. 1578804	131567;2;1224;1236;72274;468;469;909768;1310689	cellular organisms;Bacteria;Proteobacteria;Gammaproteobacteria;Pseudomonadales;Moraxellaceae;Acinetobacter;Acinetobacter calcoaceticus/baumannii complex;Acinetobacter sp. 1578804
1310696.88	Acinetobacter baumannii 1592897	1310696	wgs	100	1.7		97.6	/net/mgx/linuxhome/mgx/databases/patric/genomes/1310696.88/1310696.88.fna	Bacteria	Proteobacteria	Gammaproteobacteria	Pseudomonadales	Moraxellaceae	Acinetobacter	Acinetobacter sp. 1592897	131567;2;1224;1236;72274;468;469;909768;1310696	cellular organisms;Bacteria;Proteobacteria;Gammaproteobacteria;Pseudomonadales;Moraxellaceae;Acinetobacter;Acinetobacter calcoaceticus/baumannii complex;Acinetobacter sp. 1592897
1310734.3	Acinetobacter baumannii 216872	1310734	wgs	99.4	1.7		97.3	/net/mgx/linuxhome/mgx/databases/patric/genomes/1310734.3/1310734.3.fna	Bacteria	Proteobacteria	Gammaproteobacteria	Pseudomonadales	Moraxellaceae	Acinetobacter	Acinetobacter sp. 216872	131567;2;1224;1236;72274;468;469;909768;1310734	cellular organisms;Bacteria;Proteobacteria;Gammaproteobacteria;Pseudomonadales;Moraxellaceae;Acinetobacter;Acinetobacter calcoaceticus/baumannii complex;Acinetobacter sp. 216872
1310626.3	Acinetobacter baumannii 21871	1310626	wgs	98.3	1.7		97.7	/net/mgx/linuxhome/mgx/databases/patric/genomes/1310626.3/1310626.3.fna	Bacteria	Proteobacteria	Gammaproteobacteria	Pseudomonadales	Moraxellaceae	Acinetobacter	Acinetobacter sp. 21871	131567;2;1224;1236;72274;468;469;909768;1310626	cellular organisms;Bacteria;Proteobacteria;Gammaproteobacteria;Pseudomonadales;Moraxellaceae;Acinetobacter;Acinetobacter calcoaceticus/baumannii complex;Acinetobacter sp. 21871
1310651.3	Acinetobacter baumannii 230853	1310651	wgs	89.3	1.9		99	/net/mgx/linuxhome/mgx/databases/patric/genomes/1310651.3/1310651.3.fna	Bacteria	Proteobacteria	Gammaproteobacteria	Pseudomonadales	Moraxellaceae	Acinetobacter	Acinetobacter sp. 230853	131567;2;1224;1236;72274;468;469;909768;1310651	cellular organisms;Bacteria;Proteobacteria;Gammaproteobacteria;Pseudomonadales;Moraxellaceae;Acinetobacter;Acinetobacter calcoaceticus/baumannii complex;Acinetobacter sp. 230853
1310695.3	Acinetobacter baumannii 259052	1310695	wgs	100	1.1		97.7	/net/mgx/linuxhome/mgx/databases/patric/genomes/1310695.3/1310695.3.fna	Bacteria	Proteobacteria	Gammaproteobacteria	Pseudomonadales	Moraxellaceae	Acinetobacter	Acinetobacter sp. 259052	131567;2;1224;1236;72274;468;469;909768;1310695	cellular organisms;Bacteria;Proteobacteria;Gammaproteobacteria;Pseudomonadales;Moraxellaceae;Acinetobacter;Acinetobacter calcoaceticus/baumannii complex;Acinetobacter sp. 259052
1310905.3	Acinetobacter baumannii 25977_1	1310905	wgs	100	1.7		98.4	/net/mgx/linuxhome/mgx/databases/patric/genomes/1310905.3/1310905.3.fna	Bacteria	Proteobacteria	Gammaproteobacteria	Pseudomonadales	Moraxellaceae	Acinetobacter	Acinetobacter sp. 25977_1	131567;2;1224;1236;72274;468;469;909768;1310905	cellular organisms;Bacteria;Proteobacteria;Gammaproteobacteria;Pseudomonadales;Moraxellaceae;Acinetobacter;Acinetobacter calcoaceticus/baumannii complex;Acinetobacter sp. 25977_1
1310914.3	Acinetobacter baumannii 25977_10	1310914	wgs	99.4	4.9		97	/net/mgx/linuxhome/mgx/databases/patric/genomes/1310914.3/1310914.3.fna	Bacteria	Proteobacteria	Gammaproteobacteria	Pseudomonadales	Moraxellaceae	Acinetobacter	Acinetobacter sp. 25977_10	131567;2;1224;1236;72274;468;469;909768;1310914	cellular organisms;Bacteria;Proteobacteria;Gammaproteobacteria;Pseudomonadales;Moraxellaceae;Acinetobacter;Acinetobacter calcoaceticus/baumannii complex;Acinetobacter sp. 25977_10
1310906.3	Acinetobacter baumannii 25977_2	1310906	wgs	100	0.6		98	/net/mgx/linuxhome/mgx/databases/patric/genomes/1310906.3/1310906.3.fna	Bacteria	Proteobacteria	Gammaproteobacteria	Pseudomonadales	Moraxellaceae	Acinetobacter	Acinetobacter sp. 25977_2	131567;2;1224;1236;72274;468;469;909768;1310906	cellular organisms;Bacteria;Proteobacteria;Gammaproteobacteria;Pseudomonadales;Moraxellaceae;Acinetobacter;Acinetobacter calcoaceticus/baumannii complex;Acinetobacter sp. 25977_2
1310907.3	Acinetobacter baumannii 25977_3	1310907	wgs	100	1.1		98	/net/mgx/linuxhome/mgx/databases/patric/genomes/1310907.3/1310907.3.fna	Bacteria	Proteobacteria	Gammaproteobacteria	Pseudomonadales	Moraxellaceae	Acinetobacter	Acinetobacter sp. 25977_3	131567;2;1224;1236;72274;468;469;909768;1310907	cellular organisms;Bacteria;Proteobacteria;Gammaproteobacteria;Pseudomonadales;Moraxellaceae;Acinetobacter;Acinetobacter calcoaceticus/baumannii complex;Acinetobacter sp. 25977_3
1310908.3	Acinetobacter baumannii 25977_4	1310908	wgs	100	0.6		98.1	/net/mgx/linuxhome/mgx/databases/patric/genomes/1310908.3/1310908.3.fna	Bacteria	Proteobacteria	Gammaproteobacteria	Pseudomonadales	Moraxellaceae	Acinetobacter	Acinetobacter sp. 25977_4	131567;2;1224;1236;72274;468;469;909768;1310908	cellular organisms;Bacteria;Proteobacteria;Gammaproteobacteria;Pseudomonadales;Moraxellaceae;Acinetobacter;Acinetobacter calcoaceticus/baumannii complex;Acinetobacter sp. 25977_4
1310910.3	Acinetobacter baumannii 25977_6	1310910	wgs	100	0.6		97.7	/net/mgx/linuxhome/mgx/databases/patric/genomes/1310910.3/1310910.3.fna	Bacteria	Proteobacteria	Gammaproteobacteria	Pseudomonadales	Moraxellaceae	Acinetobacter	Acinetobacter sp. 25977_6	131567;2;1224;1236;72274;468;469;909768;1310910	cellular organisms;Bacteria;Proteobacteria;Gammaproteobacteria;Pseudomonadales;Moraxellaceae;Acinetobacter;Acinetobacter calcoaceticus/baumannii complex;Acinetobacter sp. 25977_6
1310911.3	Acinetobacter baumannii 25977_7	1310911	wgs	100	2.2		97.6	/net/mgx/linuxhome/mgx/databases/patric/genomes/1310911.3/1310911.3.fna	Bacteria	Proteobacteria	Gammaproteobacteria	Pseudomonadales	Moraxellaceae	Acinetobacter	Acinetobacter sp. 25977_7	131567;2;1224;1236;72274;468;469;909768;1310911	cellular organisms;Bacteria;Proteobacteria;Gammaproteobacteria;Pseudomonadales;Moraxellaceae;Acinetobacter;Acinetobacter calcoaceticus/baumannii complex;Acinetobacter sp. 25977_7
1310912.3	Acinetobacter baumannii 25977_8	1310912	wgs	100	1.7		97.4	/net/mgx/linuxhome/mgx/databases/patric/genomes/1310912.3/1310912.3.fna	Bacteria	Proteobacteria	Gammaproteobacteria	Pseudomonadales	Moraxellaceae	Acinetobacter	Acinetobacter sp. 25977_8	131567;2;1224;1236;72274;468;469;909768;1310912	cellular organisms;Bacteria;Proteobacteria;Gammaproteobacteria;Pseudomonadales;Moraxellaceae;Acinetobacter;Acinetobacter calcoaceticus/baumannii complex;Acinetobacter sp. 25977_8
1310678.3	Acinetobacter baumannii 263903-1	1310678	wgs	89.3	1.9		99	/net/mgx/linuxhome/mgx/databases/patric/genomes/1310678.3/1310678.3.fna	Bacteria	Proteobacteria	Gammaproteobacteria	Pseudomonadales	Moraxellaceae	Acinetobacter	Acinetobacter sp. 263903-1	131567;2;1224;1236;72274;468;469;909768;1310678	cellular organisms;Bacteria;Proteobacteria;Gammaproteobacteria;Pseudomonadales;Moraxellaceae;Acinetobacter;Acinetobacter calcoaceticus/baumannii complex;Acinetobacter sp. 263903-1
1310639.3	Acinetobacter baumannii 272263	1310639	wgs	89.3	0.6		98.7	/net/mgx/linuxhome/mgx/databases/patric/genomes/1310639.3/1310639.3.fna	Bacteria	Proteobacteria	Gammaproteobacteria	Pseudomonadales	Moraxellaceae	Acinetobacter	Acinetobacter sp. 272263	131567;2;1224;1236;72274;468;469;909768;1310639	cellular organisms;Bacteria;Proteobacteria;Gammaproteobacteria;Pseudomonadales;Moraxellaceae;Acinetobacter;Acinetobacter calcoaceticus/baumannii complex;Acinetobacter sp. 272263
1310720.3	Acinetobacter baumannii 478810	1310720	wgs	100	3.8		96.7	/net/mgx/linuxhome/mgx/databases/patric/genomes/1310720.3/1310720.3.fna	Bacteria	Proteobacteria	Gammaproteobacteria	Pseudomonadales	Moraxellaceae	Acinetobacter	Acinetobacter sp. 478810	131567;2;1224;1236;72274;468;469;909768;1310720	cellular organisms;Bacteria;Proteobacteria;Gammaproteobacteria;Pseudomonadales;Moraxellaceae;Acinetobacter;Acinetobacter calcoaceticus/baumannii complex;Acinetobacter sp. 478810
1310601.3	Acinetobacter baumannii 479375	1310601	wgs	92.1	3		98.2	/net/mgx/linuxhome/mgx/databases/patric/genomes/1310601.3/1310601.3.fna	Bacteria	Proteobacteria	Gammaproteobacteria	Pseudomonadales	Moraxellaceae	Acinetobacter	Acinetobacter sp. 479375	131567;2;1224;1236;72274;468;469;909768;1310601	cellular organisms;Bacteria;Proteobacteria;Gammaproteobacteria;Pseudomonadales;Moraxellaceae;Acinetobacter;Acinetobacter calcoaceticus/baumannii complex;Acinetobacter sp. 479375
1310705.3	Acinetobacter baumannii 694762	1310705	wgs	99.4	0.6		97.2	/net/mgx/linuxhome/mgx/databases/patric/genomes/1310705.3/1310705.3.fna	Bacteria	Proteobacteria	Gammaproteobacteria	Pseudomonadales	Moraxellaceae	Acinetobacter	Acinetobacter sp. 694762	131567;2;1224;1236;72274;468;469;909768;1310705	cellular organisms;Bacteria;Proteobacteria;Gammaproteobacteria;Pseudomonadales;Moraxellaceae;Acinetobacter;Acinetobacter calcoaceticus/baumannii complex;Acinetobacter sp. 694762
1310711.3	Acinetobacter baumannii 723929	1310711	wgs	99.4	1.1		97.8	/net/mgx/linuxhome/mgx/databases/patric/genomes/1310711.3/1310711.3.fna	Bacteria	Proteobacteria	Gammaproteobacteria	Pseudomonadales	Moraxellaceae	Acinetobacter	Acinetobacter sp. 723929	131567;2;1224;1236;72274;468;469;909768;1310711	cellular organisms;Bacteria;Proteobacteria;Gammaproteobacteria;Pseudomonadales;Moraxellaceae;Acinetobacter;Acinetobacter calcoaceticus/baumannii complex;Acinetobacter sp. 723929
1310685.3	Acinetobacter baumannii 72431	1310685	wgs	100	4.8		96.7	/net/mgx/linuxhome/mgx/databases/patric/genomes/1310685.3/1310685.3.fna	Bacteria	Proteobacteria	Gammaproteobacteria	Pseudomonadales	Moraxellaceae	Acinetobacter	Acinetobacter sp. 72431	131567;2;1224;1236;72274;468;469;909768;1310685	cellular organisms;Bacteria;Proteobacteria;Gammaproteobacteria;Pseudomonadales;Moraxellaceae;Acinetobacter;Acinetobacter calcoaceticus/baumannii complex;Acinetobacter sp. 72431
1310791.3	Acinetobacter baumannii 742879	1310791	wgs	100	0.6		98.2	/net/mgx/linuxhome/mgx/databases/patric/genomes/1310791.3/1310791.3.fna	Bacteria	Proteobacteria	Gammaproteobacteria	Pseudomonadales	Moraxellaceae	Acinetobacter	Acinetobacter sp. 742879	131567;2;1224;1236;72274;468;469;909768;1310791	cellular organisms;Bacteria;Proteobacteria;Gammaproteobacteria;Pseudomonadales;Moraxellaceae;Acinetobacter;Acinetobacter calcoaceticus/baumannii complex;Acinetobacter sp. 742879
1310677.3	Acinetobacter baumannii 766875	1310677	wgs	100	0.6		98.3	/net/mgx/linuxhome/mgx/databases/patric/genomes/1310677.3/1310677.3.fna	Bacteria	Proteobacteria	Gammaproteobacteria	Pseudomonadales	Moraxellaceae	Acinetobacter	Acinetobacter sp. 766875	131567;2;1224;1236;72274;468;469;909768;1310677	cellular organisms;Bacteria;Proteobacteria;Gammaproteobacteria;Pseudomonadales;Moraxellaceae;Acinetobacter;Acinetobacter calcoaceticus/baumannii complex;Acinetobacter sp. 766875
1310833.3	Acinetobacter baumannii 796380-1375	1310833	wgs	100	0.6		98.2	/net/mgx/linuxhome/mgx/databases/patric/genomes/1310833.3/1310833.3.fna	Bacteria	Proteobacteria	Gammaproteobacteria	Pseudomonadales	Moraxellaceae	Acinetobacter	Acinetobacter sp. 796380-1375	131567;2;1224;1236;72274;468;469;909768;1310833	cellular organisms;Bacteria;Proteobacteria;Gammaproteobacteria;Pseudomonadales;Moraxellaceae;Acinetobacter;Acinetobacter calcoaceticus/baumannii complex;Acinetobacter sp. 796380-1375
1310637.3	Acinetobacter baumannii 809848	1310637	wgs	100	1.1		96.1	/net/mgx/linuxhome/mgx/databases/patric/genomes/1310637.3/1310637.3.fna	Bacteria	Proteobacteria	Gammaproteobacteria	Pseudomonadales	Moraxellaceae	Acinetobacter	Acinetobacter sp. 809848	131567;2;1224;1236;72274;468;469;909768;1310637	cellular organisms;Bacteria;Proteobacteria;Gammaproteobacteria;Pseudomonadales;Moraxellaceae;Acinetobacter;Acinetobacter calcoaceticus/baumannii complex;Acinetobacter sp. 809848
1310621.3	Acinetobacter baumannii 869535	1310621	wgs	89.3	1.3		98.4	/net/mgx/linuxhome/mgx/databases/patric/genomes/1310621.3/1310621.3.fna	Bacteria	Proteobacteria	Gammaproteobacteria	Pseudomonadales	Moraxellaceae	Acinetobacter	Acinetobacter sp. 869535	131567;2;1224;1236;72274;468;469;909768;1310621	cellular organisms;Bacteria;Proteobacteria;Gammaproteobacteria;Pseudomonadales;Moraxellaceae;Acinetobacter;Acinetobacter calcoaceticus/baumannii complex;Acinetobacter sp. 869535
1310773.3	Acinetobacter baumannii 883425	1310773	wgs	100	0.6		97.6	/net/mgx/linuxhome/mgx/databases/patric/genomes/1310773.3/1310773.3.fna	Bacteria	Proteobacteria	Gammaproteobacteria	Pseudomonadales	Moraxellaceae	Acinetobacter	Acinetobacter sp. 883425	131567;2;1224;1236;72274;468;469;909768;1310773	cellular organisms;Bacteria;Proteobacteria;Gammaproteobacteria;Pseudomonadales;Moraxellaceae;Acinetobacter;Acinetobacter calcoaceticus/baumannii complex;Acinetobacter sp. 883425
1310761.3	Acinetobacter baumannii 88816	1310761	wgs	100	0.6		97	/net/mgx/linuxhome/mgx/databases/patric/genomes/1310761.3/1310761.3.fna	Bacteria	Proteobacteria	Gammaproteobacteria	Pseudomonadales	Moraxellaceae	Acinetobacter	Acinetobacter sp. 88816	131567;2;1224;1236;72274;468;469;909768;1310761	cellular organisms;Bacteria;Proteobacteria;Gammaproteobacteria;Pseudomonadales;Moraxellaceae;Acinetobacter;Acinetobacter calcoaceticus/baumannii complex;Acinetobacter sp. 88816
1310660.3	Acinetobacter baumannii 983759	1310660	wgs	89.3	3.1		99	/net/mgx/linuxhome/mgx/databases/patric/genomes/1310660.3/1310660.3.fna	Bacteria	Proteobacteria	Gammaproteobacteria	Pseudomonadales	Moraxellaceae	Acinetobacter	Acinetobacter sp. 983759	131567;2;1224;1236;72274;468;469;909768;1310660	cellular organisms;Bacteria;Proteobacteria;Gammaproteobacteria;Pseudomonadales;Moraxellaceae;Acinetobacter;Acinetobacter calcoaceticus/baumannii complex;Acinetobacter sp. 983759
1096995.4	Acinetobacter baumannii BJAB07104	1096995	complete	100	0.3		98.4	/net/mgx/linuxhome/mgx/databases/patric/genomes/1096995.4/1096995.4.fna	Bacteria	Proteobacteria	Gammaproteobacteria	Pseudomonadales	Moraxellaceae	Acinetobacter	Acinetobacter baumannii	131567;2;1224;1236;72274;468;469;909768;470;1096995	cellular organisms;Bacteria;Proteobacteria;Gammaproteobacteria;Pseudomonadales;Moraxellaceae;Acinetobacter;Acinetobacter calcoaceticus/baumannii complex;Acinetobacter baumannii;Acinetobacter baumannii BJAB07104
903915.3	Acinetobacter baumannii WC-141	903915	wgs	99.4	0.6		98.3	/net/mgx/linuxhome/mgx/databases/patric/genomes/903915.3/903915.3.fna	Bacteria	Proteobacteria	Gammaproteobacteria	Pseudomonadales	Moraxellaceae	Acinetobacter	Acinetobacter sp. WC-141	131567;2;1224;1236;72274;468;469;909768;903915	cellular organisms;Bacteria;Proteobacteria;Gammaproteobacteria;Pseudomonadales;Moraxellaceae;Acinetobacter;Acinetobacter calcoaceticus/baumannii complex;Acinetobacter sp. WC-141
1217651.3	Acinetobacter bereziniae NIPH 3	1217651	wgs	100	1.4		96.7	/net/mgx/linuxhome/mgx/databases/patric/genomes/1217651.3/1217651.3.fna	Bacteria	Proteobacteria	Gammaproteobacteria	Pseudomonadales	Moraxellaceae	Acinetobacter	Acinetobacter bereziniae	131567;2;1224;1236;72274;468;469;106648;1217651	cellular organisms;Bacteria;Proteobacteria;Gammaproteobacteria;Pseudomonadales;Moraxellaceae;Acinetobacter;Acinetobacter bereziniae;Acinetobacter bereziniae NIPH 3
1219383.3	Acinetobacter boissieri strain ANC 4422	1219383	wgs	91.4	1.5		97.6	/net/mgx/linuxhome/mgx/databases/patric/genomes/1219383.3/1219383.3.fna	Bacteria	Proteobacteria	Gammaproteobacteria	Pseudomonadales	Moraxellaceae	Acinetobacter	Acinetobacter boissieri	131567;2;1224;1236;72274;468;469;1219383	cellular organisms;Bacteria;Proteobacteria;Gammaproteobacteria;Pseudomonadales;Moraxellaceae;Acinetobacter;Acinetobacter boissieri
1217652.3	Acinetobacter brisouii ANC 4119	1217652	wgs	98.6	0.7		97.2	/net/mgx/linuxhome/mgx/databases/patric/genomes/1217652.3/1217652.3.fna	Bacteria	Proteobacteria	Gammaproteobacteria	Pseudomonadales	Moraxellaceae	Acinetobacter	Acinetobacter brisouii	131567;2;1224;1236;72274;468;469;396323;1217652	cellular organisms;Bacteria;Proteobacteria;Gammaproteobacteria;Pseudomonadales;Moraxellaceae;Acinetobacter;Acinetobacter brisouii;Acinetobacter brisouii ANC 4119
575585.3	Acinetobacter calcoaceticus RUH2202	575585	wgs	100	0.6		98.6	/net/mgx/linuxhome/mgx/databases/patric/genomes/575585.3/575585.3.fna	Bacteria	Proteobacteria	Gammaproteobacteria	Pseudomonadales	Moraxellaceae	Acinetobacter	Acinetobacter calcoaceticus	131567;2;1224;1236;72274;468;469;909768;471;575585	cellular organisms;Bacteria;Proteobacteria;Gammaproteobacteria;Pseudomonadales;Moraxellaceae;Acinetobacter;Acinetobacter calcoaceticus/baumannii complex;Acinetobacter calcoaceticus;Acinetobacter calcoaceticus RUH2202
2080673.3	Acinetobacter calcoaceticus/baumannii complex sp. ABNIH27	2080673	wgs	100	1.7		97.8	/net/mgx/linuxhome/mgx/databases/patric/genomes/2080673.3/2080673.3.fna	Bacteria	Proteobacteria	Gammaproteobacteria	Pseudomonadales	Moraxellaceae	Acinetobacter	Acinetobacter calcoaceticus/baumannii complex sp. ABNIH27	131567;2;1224;1236;72274;468;469;909768;2080673	cellular organisms;Bacteria;Proteobacteria;Gammaproteobacteria;Pseudomonadales;Moraxellaceae;Acinetobacter;Acinetobacter calcoaceticus/baumannii complex;Acinetobacter calcoaceticus/baumannii complex sp. ABNIH27
1443941.3	Acinetobacter gandensis strain ANC 4275	1443941	wgs	100	0.7		97.7	/net/mgx/linuxhome/mgx/databases/patric/genomes/1443941.3/1443941.3.fna	Bacteria	Proteobacteria	Gammaproteobacteria	Pseudomonadales	Moraxellaceae	Acinetobacter	Acinetobacter gandensis	131567;2;1224;1236;72274;468;469;1443941	cellular organisms;Bacteria;Proteobacteria;Gammaproteobacteria;Pseudomonadales;Moraxellaceae;Acinetobacter;Acinetobacter gandensis
280145.3	Acinetobacter genomosp. 13BJ strain NR1165	280145	wgs	100	2		96.4	/net/mgx/linuxhome/mgx/databases/patric/genomes/280145.3/280145.3.fna	Bacteria	Proteobacteria	Gammaproteobacteria	Pseudomonadales	Moraxellaceae	Acinetobacter	Acinetobacter colistiniresistens	131567;2;1224;1236;72274;468;469;280145	cellular organisms;Bacteria;Proteobacteria;Gammaproteobacteria;Pseudomonadales;Moraxellaceae;Acinetobacter;Acinetobacter colistiniresistens
1675530.4	Acinetobacter genomosp. 33YU strain A362	1675530	wgs	100	0.7		97.9	/net/mgx/linuxhome/mgx/databases/patric/genomes/1675530.4/1675530.4.fna	Bacteria	Proteobacteria	Gammaproteobacteria	Pseudomonadales	Moraxellaceae	Acinetobacter	Acinetobacter genomosp. 33YU	131567;2;1224;1236;72274;468;469;1675530	cellular organisms;Bacteria;Proteobacteria;Gammaproteobacteria;Pseudomonadales;Moraxellaceae;Acinetobacter;Acinetobacter genomosp. 33YU
1120926.3	Acinetobacter gerneri DSM 14967 = CIP 107464	1120926	wgs	99.3	3.3		97.2	/net/mgx/linuxhome/mgx/databases/patric/genomes/1120926.3/1120926.3.fna	Bacteria	Proteobacteria	Gammaproteobacteria	Pseudomonadales	Moraxellaceae	Acinetobacter	Acinetobacter gerneri	131567;2;1224;1236;72274;468;469;202952;1120926	cellular organisms;Bacteria;Proteobacteria;Gammaproteobacteria;Pseudomonadales;Moraxellaceae;Acinetobacter;Acinetobacter gerneri;Acinetobacter gerneri DSM 14967 = CIP 107464
1217655.3	Acinetobacter guillouiae CIP 63.46	1217655	wgs	100	1.4		96.5	/net/mgx/linuxhome/mgx/databases/patric/genomes/1217655.3/1217655.3.fna	Bacteria	Proteobacteria	Gammaproteobacteria	Pseudomonadales	Moraxellaceae	Acinetobacter	Acinetobacter guillouiae	131567;2;1224;1236;72274;468;469;106649;1217655	cellular organisms;Bacteria;Proteobacteria;Gammaproteobacteria;Pseudomonadales;Moraxellaceae;Acinetobacter;Acinetobacter guillouiae;Acinetobacter guillouiae CIP 63.46
1217657.3	Acinetobacter gyllenbergii CIP 110306	1217657	wgs	100	1.4		97.6	/net/mgx/linuxhome/mgx/databases/patric/genomes/1217657.3/1217657.3.fna	Bacteria	Proteobacteria	Gammaproteobacteria	Pseudomonadales	Moraxellaceae	Acinetobacter	Acinetobacter gyllenbergii	131567;2;1224;1236;72274;468;469;134534;1217657	cellular organisms;Bacteria;Proteobacteria;Gammaproteobacteria;Pseudomonadales;Moraxellaceae;Acinetobacter;Acinetobacter gyllenbergii;Acinetobacter gyllenbergii CIP 110306
707232.3	Acinetobacter haemolyticus ATCC 19194	707232	wgs	100	1.7		97.7	/net/mgx/linuxhome/mgx/databases/patric/genomes/707232.3/707232.3.fna	Bacteria	Proteobacteria	Gammaproteobacteria	Pseudomonadales	Moraxellaceae	Acinetobacter	Acinetobacter haemolyticus	131567;2;1224;1236;72274;468;469;29430;707232	cellular organisms;Bacteria;Proteobacteria;Gammaproteobacteria;Pseudomonadales;Moraxellaceae;Acinetobacter;Acinetobacter haemolyticus;Acinetobacter haemolyticus ATCC 19194
1353941.3	Acinetobacter harbinensis HITLi 7	1353941	wgs	97.2	1.4		97.6	/net/mgx/linuxhome/mgx/databases/patric/genomes/1353941.3/1353941.3.fna	Bacteria	Proteobacteria	Gammaproteobacteria	Pseudomonadales	Moraxellaceae	Acinetobacter	Acinetobacter harbinensis	131567;2;1224;1236;72274;468;469;1353941	cellular organisms;Bacteria;Proteobacteria;Gammaproteobacteria;Pseudomonadales;Moraxellaceae;Acinetobacter;Acinetobacter harbinensis
1217660.3	Acinetobacter indicus ANC 4215	1217660	wgs	100	1.4		97.7	/net/mgx/linuxhome/mgx/databases/patric/genomes/1217660.3/1217660.3.fna	Bacteria	Proteobacteria	Gammaproteobacteria	Pseudomonadales	Moraxellaceae	Acinetobacter	Acinetobacter indicus	131567;2;1224;1236;72274;468;469;756892;1217660	cellular organisms;Bacteria;Proteobacteria;Gammaproteobacteria;Pseudomonadales;Moraxellaceae;Acinetobacter;Acinetobacter indicus;Acinetobacter indicus ANC 4215
575586.14	Acinetobacter johnsonii SH046	575586	wgs	100	0.7		97.6	/net/mgx/linuxhome/mgx/databases/patric/genomes/575586.14/575586.14.fna	Bacteria	Proteobacteria	Gammaproteobacteria	Pseudomonadales	Moraxellaceae	Acinetobacter	Acinetobacter johnsonii	131567;2;1224;1236;72274;468;469;40214;575586	cellular organisms;Bacteria;Proteobacteria;Gammaproteobacteria;Pseudomonadales;Moraxellaceae;Acinetobacter;Acinetobacter johnsonii;Acinetobacter johnsonii SH046
1217666.5	Acinetobacter junii CIP 107470	1217666	wgs	100	0.7		97.2	/net/mgx/linuxhome/mgx/databases/patric/genomes/1217666.5/1217666.5.fna	Bacteria	Proteobacteria	Gammaproteobacteria	Pseudomonadales	Moraxellaceae	Acinetobacter	Acinetobacter junii	131567;2;1224;1236;72274;468;469;40215;1217666	cellular organisms;Bacteria;Proteobacteria;Gammaproteobacteria;Pseudomonadales;Moraxellaceae;Acinetobacter;Acinetobacter junii;Acinetobacter junii CIP 107470
1785128.4	Acinetobacter lactucae strain OTEC-02	1785128	complete	100	2.2		98.2	/net/mgx/linuxhome/mgx/databases/patric/genomes/1785128.4/1785128.4.fna	Bacteria	Proteobacteria	Gammaproteobacteria	Pseudomonadales	Moraxellaceae	Acinetobacter	Acinetobacter lactucae	131567;2;1224;1236;72274;468;469;909768;1785128	cellular organisms;Bacteria;Proteobacteria;Gammaproteobacteria;Pseudomonadales;Moraxellaceae;Acinetobacter;Acinetobacter calcoaceticus/baumannii complex;Acinetobacter lactucae
1221307.3	Acinetobacter lwoffii TG19636	1221307	wgs	100	0.7		97.9	/net/mgx/linuxhome/mgx/databases/patric/genomes/1221307.3/1221307.3.fna	Bacteria	Proteobacteria	Gammaproteobacteria	Pseudomonadales	Moraxellaceae	Acinetobacter	Acinetobacter lwoffii	131567;2;1224;1236;72274;468;469;28090;1221307	cellular organisms;Bacteria;Proteobacteria;Gammaproteobacteria;Pseudomonadales;Moraxellaceae;Acinetobacter;Acinetobacter lwoffii;Acinetobacter lwoffii TG19636
1392540.3	Acinetobacter nectaris CIP 110549	1392540	wgs	88.7	1.5		98	/net/mgx/linuxhome/mgx/databases/patric/genomes/1392540.3/1392540.3.fna	Bacteria	Proteobacteria	Gammaproteobacteria	Pseudomonadales	Moraxellaceae	Acinetobacter	Acinetobacter nectaris	131567;2;1224;1236;72274;468;469;1219382;1392540	cellular organisms;Bacteria;Proteobacteria;Gammaproteobacteria;Pseudomonadales;Moraxellaceae;Acinetobacter;Acinetobacter nectaris;Acinetobacter nectaris CIP 110549
1221296.3	Acinetobacter nosocomialis TG19596	1221296	wgs	100	0.6		98.5	/net/mgx/linuxhome/mgx/databases/patric/genomes/1221296.3/1221296.3.fna	Bacteria	Proteobacteria	Gammaproteobacteria	Pseudomonadales	Moraxellaceae	Acinetobacter	Acinetobacter nosocomialis	131567;2;1224;1236;72274;468;469;909768;106654;1221296	cellular organisms;Bacteria;Proteobacteria;Gammaproteobacteria;Pseudomonadales;Moraxellaceae;Acinetobacter;Acinetobacter calcoaceticus/baumannii complex;Acinetobacter nosocomialis;Acinetobacter nosocomialis TG19596
1148157.4	Acinetobacter oleivorans PF1	1148157	wgs	100	4		96.4	/net/mgx/linuxhome/mgx/databases/patric/genomes/1148157.4/1148157.4.fna	Bacteria	Proteobacteria	Gammaproteobacteria	Pseudomonadales	Moraxellaceae	Acinetobacter	Acinetobacter oleivorans	131567;2;1224;1236;72274;468;469;1148157	cellular organisms;Bacteria;Proteobacteria;Gammaproteobacteria;Pseudomonadales;Moraxellaceae;Acinetobacter;Acinetobacter oleivorans
1217671.3	Acinetobacter parvus NIPH 1103	1217671	wgs	100	1.4		98.3	/net/mgx/linuxhome/mgx/databases/patric/genomes/1217671.3/1217671.3.fna	Bacteria	Proteobacteria	Gammaproteobacteria	Pseudomonadales	Moraxellaceae	Acinetobacter	Acinetobacter parvus	131567;2;1224;1236;72274;468;469;134533;1217671	cellular organisms;Bacteria;Proteobacteria;Gammaproteobacteria;Pseudomonadales;Moraxellaceae;Acinetobacter;Acinetobacter parvus;Acinetobacter parvus NIPH 1103
1086014.3	Acinetobacter pittii D499	1086014	wgs	100	0.5		97.5	/net/mgx/linuxhome/mgx/databases/patric/genomes/1086014.3/1086014.3.fna	Bacteria	Proteobacteria	Gammaproteobacteria	Pseudomonadales	Moraxellaceae	Acinetobacter	Acinetobacter pittii	131567;2;1224;1236;72274;468;469;909768;48296;1086014	cellular organisms;Bacteria;Proteobacteria;Gammaproteobacteria;Pseudomonadales;Moraxellaceae;Acinetobacter;Acinetobacter calcoaceticus/baumannii complex;Acinetobacter pittii;Acinetobacter pittii D499
1582270.3	Acinetobacter populi strain PBJ7	1582270	wgs	97.2	1.7		96.5	/net/mgx/linuxhome/mgx/databases/patric/genomes/1582270.3/1582270.3.fna	Bacteria	Proteobacteria	Gammaproteobacteria	Pseudomonadales	Moraxellaceae	Acinetobacter	Acinetobacter populi	131567;2;1224;1236;72274;468;469;1582270	cellular organisms;Bacteria;Proteobacteria;Gammaproteobacteria;Pseudomonadales;Moraxellaceae;Acinetobacter;Acinetobacter populi
1776741.3	Acinetobacter proteolyticus strain ANC 3849	1776741	wgs	100	0.7		97.4	/net/mgx/linuxhome/mgx/databases/patric/genomes/1776741.3/1776741.3.fna	Bacteria	Proteobacteria	Gammaproteobacteria	Pseudomonadales	Moraxellaceae	Acinetobacter	Acinetobacter proteolyticus	131567;2;1224;1236;72274;468;469;1776741	cellular organisms;Bacteria;Proteobacteria;Gammaproteobacteria;Pseudomonadales;Moraxellaceae;Acinetobacter;Acinetobacter proteolyticus
1096779.3	Acinetobacter puyangensis strain ANC 4466	1096779	wgs	97.2	3.4		96.2	/net/mgx/linuxhome/mgx/databases/patric/genomes/1096779.3/1096779.3.fna	Bacteria	Proteobacteria	Gammaproteobacteria	Pseudomonadales	Moraxellaceae	Acinetobacter	Acinetobacter puyangensis	131567;2;1224;1236;72274;468;469;1096779	cellular organisms;Bacteria;Proteobacteria;Gammaproteobacteria;Pseudomonadales;Moraxellaceae;Acinetobacter;Acinetobacter puyangensis
1262585.3	Acinetobacter qingfengensis strain ANC 4671	1262585	wgs	94.5	1.8		97.3	/net/mgx/linuxhome/mgx/databases/patric/genomes/1262585.3/1262585.3.fna	Bacteria	Proteobacteria	Gammaproteobacteria	Pseudomonadales	Moraxellaceae	Acinetobacter	Acinetobacter qingfengensis	131567;2;1224;1236;72274;468;469;1262585	cellular organisms;Bacteria;Proteobacteria;Gammaproteobacteria;Pseudomonadales;Moraxellaceae;Acinetobacter;Acinetobacter qingfengensis
903900.3	Acinetobacter radioresistens WC-A-157	903900	wgs	100	0.7		98.7	/net/mgx/linuxhome/mgx/databases/patric/genomes/903900.3/903900.3.fna	Bacteria	Proteobacteria	Gammaproteobacteria	Pseudomonadales	Moraxellaceae	Acinetobacter	Acinetobacter radioresistens	131567;2;1224;1236;72274;468;469;40216;903900	cellular organisms;Bacteria;Proteobacteria;Gammaproteobacteria;Pseudomonadales;Moraxellaceae;Acinetobacter;Acinetobacter radioresistens;Acinetobacter radioresistens WC-A-157
421052.3	Acinetobacter rudis CIP 110305	421052	wgs	98.6	1.7		96.3	/net/mgx/linuxhome/mgx/databases/patric/genomes/421052.3/421052.3.fna	Bacteria	Proteobacteria	Gammaproteobacteria	Pseudomonadales	Moraxellaceae	Acinetobacter	Acinetobacter rudis	131567;2;1224;1236;72274;468;469;632955;421052	cellular organisms;Bacteria;Proteobacteria;Gammaproteobacteria;Pseudomonadales;Moraxellaceae;Acinetobacter;Acinetobacter rudis;Acinetobacter rudis CIP 110305
1217675.3	Acinetobacter schindleri NIPH 900	1217675	wgs	100	1.4		97.4	/net/mgx/linuxhome/mgx/databases/patric/genomes/1217675.3/1217675.3.fna	Bacteria	Proteobacteria	Gammaproteobacteria	Pseudomonadales	Moraxellaceae	Acinetobacter	Acinetobacter schindleri	131567;2;1224;1236;72274;468;469;108981;1217675	cellular organisms;Bacteria;Proteobacteria;Gammaproteobacteria;Pseudomonadales;Moraxellaceae;Acinetobacter;Acinetobacter schindleri;Acinetobacter schindleri NIPH 900
1530123.1	Acinetobacter seifertii strain MI421-133	1530123	wgs	100	0.6		97.9	/net/mgx/linuxhome/mgx/databases/patric/genomes/1530123.10/1530123.10.fna	Bacteria	Proteobacteria	Gammaproteobacteria	Pseudomonadales	Moraxellaceae	Acinetobacter	Acinetobacter seifertii	131567;2;1224;1236;72274;468;469;909768;1530123	cellular organisms;Bacteria;Proteobacteria;Gammaproteobacteria;Pseudomonadales;Moraxellaceae;Acinetobacter;Acinetobacter calcoaceticus/baumannii complex;Acinetobacter seifertii
487316.29	Acinetobacter soli strain OCU_Ac8	487316	wgs	100	0.7		97.4	/net/mgx/linuxhome/mgx/databases/patric/genomes/487316.29/487316.29.fna	Bacteria	Proteobacteria	Gammaproteobacteria	Pseudomonadales	Moraxellaceae	Acinetobacter	Acinetobacter soli	131567;2;1224;1236;72274;468;469;487316	cellular organisms;Bacteria;Proteobacteria;Gammaproteobacteria;Pseudomonadales;Moraxellaceae;Acinetobacter;Acinetobacter soli
1324350.3	Acinetobacter sp. 114	1324350	complete	97.3	2.7		97.1	/net/mgx/linuxhome/mgx/databases/patric/genomes/1324350.3/1324350.3.fna	Bacteria	Proteobacteria	Gammaproteobacteria	Pseudomonadales	Moraxellaceae	Acinetobacter	Acinetobacter equi	131567;2;1224;1236;72274;468;469;1324350	cellular organisms;Bacteria;Proteobacteria;Gammaproteobacteria;Pseudomonadales;Moraxellaceae;Acinetobacter;Acinetobacter equi
1895694.3	Acinetobacter sp. 38-8	1895694	wgs	97.2	2.8		93.2	/net/mgx/linuxhome/mgx/databases/patric/genomes/1895694.3/1895694.3.fna	Bacteria	Proteobacteria	Gammaproteobacteria	Pseudomonadales	Moraxellaceae	Acinetobacter	Acinetobacter sp. 38-8	131567;2;1224;1236;72274;468;469;196816;1895694	cellular organisms;Bacteria;Proteobacteria;Gammaproteobacteria;Pseudomonadales;Moraxellaceae;Acinetobacter;unclassified Acinetobacter;Acinetobacter sp. 38-8
1221302.3	Acinetobacter sp. 528	1221302	wgs	98.6	0.7		97.9	/net/mgx/linuxhome/mgx/databases/patric/genomes/1221302.3/1221302.3.fna	Bacteria	Proteobacteria	Gammaproteobacteria	Pseudomonadales	Moraxellaceae	Acinetobacter	Acinetobacter sp. 528	131567;2;1224;1236;72274;468;469;196816;1221302	cellular organisms;Bacteria;Proteobacteria;Gammaproteobacteria;Pseudomonadales;Moraxellaceae;Acinetobacter;unclassified Acinetobacter;Acinetobacter sp. 528
1636603.3	Acinetobacter sp. ACNIH1	1636603	complete	100	2.3		97.6	/net/mgx/linuxhome/mgx/databases/patric/genomes/1636603.3/1636603.3.fna	Bacteria	Proteobacteria	Gammaproteobacteria	Pseudomonadales	Moraxellaceae	Acinetobacter	Acinetobacter sp. ACNIH1	131567;2;1224;1236;72274;468;469;196816;1636603	cellular organisms;Bacteria;Proteobacteria;Gammaproteobacteria;Pseudomonadales;Moraxellaceae;Acinetobacter;unclassified Acinetobacter;Acinetobacter sp. ACNIH1
1758189.3	Acinetobacter sp. ACNIH2	1758189	complete	100	0.7		97.6	/net/mgx/linuxhome/mgx/databases/patric/genomes/1758189.3/1758189.3.fna	Bacteria	Proteobacteria	Gammaproteobacteria	Pseudomonadales	Moraxellaceae	Acinetobacter	Acinetobacter sp. ACNIH2	131567;2;1224;1236;72274;468;469;196816;1758189	cellular organisms;Bacteria;Proteobacteria;Gammaproteobacteria;Pseudomonadales;Moraxellaceae;Acinetobacter;unclassified Acinetobacter;Acinetobacter sp. ACNIH2
1985874.3	Acinetobacter sp. ACNIH3	1985874	wgs	100	1.4		97.1	/net/mgx/linuxhome/mgx/databases/patric/genomes/1985874.3/1985874.3.fna	Bacteria	Proteobacteria	Gammaproteobacteria	Pseudomonadales	Moraxellaceae	Acinetobacter	Acinetobacter sp. ACNIH3	131567;2;1224;1236;72274;468;469;196816;1985874	cellular organisms;Bacteria;Proteobacteria;Gammaproteobacteria;Pseudomonadales;Moraxellaceae;Acinetobacter;unclassified Acinetobacter;Acinetobacter sp. ACNIH3
1985875.3	Acinetobacter sp. ACNIH4	1985875	wgs	100	1.4		97.2	/net/mgx/linuxhome/mgx/databases/patric/genomes/1985875.3/1985875.3.fna	Bacteria	Proteobacteria	Gammaproteobacteria	Pseudomonadales	Moraxellaceae	Acinetobacter	Acinetobacter sp. ACNIH4	131567;2;1224;1236;72274;468;469;196816;1985875	cellular organisms;Bacteria;Proteobacteria;Gammaproteobacteria;Pseudomonadales;Moraxellaceae;Acinetobacter;unclassified Acinetobacter;Acinetobacter sp. ACNIH4
348388.3	Acinetobacter sp. AG1	348388	wgs	100	0.7		95.8	/net/mgx/linuxhome/mgx/databases/patric/genomes/348388.3/348388.3.fna	Bacteria	Proteobacteria	Gammaproteobacteria	Pseudomonadales	Moraxellaceae	Acinetobacter	Acinetobacter sp. AG1	131567;2;1224;1236;72274;468;469;196816;348388	cellular organisms;Bacteria;Proteobacteria;Gammaproteobacteria;Pseudomonadales;Moraxellaceae;Acinetobacter;unclassified Acinetobacter;Acinetobacter sp. AG1
2072504.3	Acinetobacter sp. AKBS16	2072504	wgs	100	5.2		96.2	/net/mgx/linuxhome/mgx/databases/patric/genomes/2072504.3/2072504.3.fna	Bacteria	Proteobacteria	Gammaproteobacteria	Pseudomonadales	Moraxellaceae	Acinetobacter	Acinetobacter sp. AKBS16	131567;2;1224;1236;72274;468;469;196816;2072504	cellular organisms;Bacteria;Proteobacteria;Gammaproteobacteria;Pseudomonadales;Moraxellaceae;Acinetobacter;unclassified Acinetobacter;Acinetobacter sp. AKBS16
1217714.3	Acinetobacter sp. ANC 3789	1217714	wgs	98.6	0.7		97.3	/net/mgx/linuxhome/mgx/databases/patric/genomes/1217714.3/1217714.3.fna	Bacteria	Proteobacteria	Gammaproteobacteria	Pseudomonadales	Moraxellaceae	Acinetobacter	Acinetobacter sp. ANC 3789	131567;2;1224;1236;72274;468;469;196816;1217714	cellular organisms;Bacteria;Proteobacteria;Gammaproteobacteria;Pseudomonadales;Moraxellaceae;Acinetobacter;unclassified Acinetobacter;Acinetobacter sp. ANC 3789
1977874.3	Acinetobacter sp. ANC 3832 strain ANC 3832	1977874	wgs	100	1		97.3	/net/mgx/linuxhome/mgx/databases/patric/genomes/1977874.3/1977874.3.fna	Bacteria	Proteobacteria	Gammaproteobacteria	Pseudomonadales	Moraxellaceae	Acinetobacter	Acinetobacter sp. ANC 3832	131567;2;1224;1236;72274;468;469;196816;1977874	cellular organisms;Bacteria;Proteobacteria;Gammaproteobacteria;Pseudomonadales;Moraxellaceae;Acinetobacter;unclassified Acinetobacter;Acinetobacter sp. ANC 3832
1217701.3	Acinetobacter sp. ANC 3880	1217701	wgs	100	0.7		97.3	/net/mgx/linuxhome/mgx/databases/patric/genomes/1217701.3/1217701.3.fna	Bacteria	Proteobacteria	Gammaproteobacteria	Pseudomonadales	Moraxellaceae	Acinetobacter	Acinetobacter sp. ANC 3880	131567;2;1224;1236;72274;468;469;196816;1217701	cellular organisms;Bacteria;Proteobacteria;Gammaproteobacteria;Pseudomonadales;Moraxellaceae;Acinetobacter;unclassified Acinetobacter;Acinetobacter sp. ANC 3880
1217707.3	Acinetobacter sp. ANC 3929	1217707	wgs	100	0.7		97.7	/net/mgx/linuxhome/mgx/databases/patric/genomes/1217707.3/1217707.3.fna	Bacteria	Proteobacteria	Gammaproteobacteria	Pseudomonadales	Moraxellaceae	Acinetobacter	Acinetobacter sp. ANC 3929	131567;2;1224;1236;72274;468;469;196816;1217707	cellular organisms;Bacteria;Proteobacteria;Gammaproteobacteria;Pseudomonadales;Moraxellaceae;Acinetobacter;unclassified Acinetobacter;Acinetobacter sp. ANC 3929
1217715.3	Acinetobacter sp. ANC 3994	1217715	wgs	100	1.4		97.6	/net/mgx/linuxhome/mgx/databases/patric/genomes/1217715.3/1217715.3.fna	Bacteria	Proteobacteria	Gammaproteobacteria	Pseudomonadales	Moraxellaceae	Acinetobacter	Acinetobacter bohemicus	131567;2;1224;1236;72274;468;469;1435036;1217715	cellular organisms;Bacteria;Proteobacteria;Gammaproteobacteria;Pseudomonadales;Moraxellaceae;Acinetobacter;Acinetobacter bohemicus;Acinetobacter bohemicus ANC 3994
1217703.3	Acinetobacter sp. ANC 4105	1217703	wgs	99.3	1.4		96.7	/net/mgx/linuxhome/mgx/databases/patric/genomes/1217703.3/1217703.3.fna	Bacteria	Proteobacteria	Gammaproteobacteria	Pseudomonadales	Moraxellaceae	Acinetobacter	Acinetobacter sp. ANC 4105	131567;2;1224;1236;72274;468;469;196816;1217703	cellular organisms;Bacteria;Proteobacteria;Gammaproteobacteria;Pseudomonadales;Moraxellaceae;Acinetobacter;unclassified Acinetobacter;Acinetobacter sp. ANC 4105
1806892.3	Acinetobacter sp. ANC 4149	1806892	wgs	100	4.6		95.9	/net/mgx/linuxhome/mgx/databases/patric/genomes/1806892.3/1806892.3.fna	Bacteria	Proteobacteria	Gammaproteobacteria	Pseudomonadales	Moraxellaceae	Acinetobacter	Acinetobacter pragensis	131567;2;1224;1236;72274;468;469;1806892	cellular organisms;Bacteria;Proteobacteria;Gammaproteobacteria;Pseudomonadales;Moraxellaceae;Acinetobacter;Acinetobacter pragensis
1977884.3	Acinetobacter sp. ANC 4204 strain ANC 4204	1977884	wgs	100	0.7		97.1	/net/mgx/linuxhome/mgx/databases/patric/genomes/1977884.3/1977884.3.fna	Bacteria	Proteobacteria	Gammaproteobacteria	Pseudomonadales	Moraxellaceae	Acinetobacter	Acinetobacter sp. ANC 4204	131567;2;1224;1236;72274;468;469;196816;1977884	cellular organisms;Bacteria;Proteobacteria;Gammaproteobacteria;Pseudomonadales;Moraxellaceae;Acinetobacter;unclassified Acinetobacter;Acinetobacter sp. ANC 4204
1977880.3	Acinetobacter sp. ANC 4218 strain ANC 4218	1977880	wgs	100	1.7		97.9	/net/mgx/linuxhome/mgx/databases/patric/genomes/1977880.3/1977880.3.fna	Bacteria	Proteobacteria	Gammaproteobacteria	Pseudomonadales	Moraxellaceae	Acinetobacter	Acinetobacter sp. ANC 4218	131567;2;1224;1236;72274;468;469;196816;1977880	cellular organisms;Bacteria;Proteobacteria;Gammaproteobacteria;Pseudomonadales;Moraxellaceae;Acinetobacter;unclassified Acinetobacter;Acinetobacter sp. ANC 4218
1977881.3	Acinetobacter sp. ANC 4470 strain ANC 4470	1977881	wgs	100	0.7		98.2	/net/mgx/linuxhome/mgx/databases/patric/genomes/1977881.3/1977881.3.fna	Bacteria	Proteobacteria	Gammaproteobacteria	Pseudomonadales	Moraxellaceae	Acinetobacter	Acinetobacter sp. ANC 4470	131567;2;1224;1236;72274;468;469;196816;1977881	cellular organisms;Bacteria;Proteobacteria;Gammaproteobacteria;Pseudomonadales;Moraxellaceae;Acinetobacter;unclassified Acinetobacter;Acinetobacter sp. ANC 4470
1977876.3	Acinetobacter sp. ANC 4558 strain ANC 4558	1977876	wgs	97.9	0.4		96.7	/net/mgx/linuxhome/mgx/databases/patric/genomes/1977876.3/1977876.3.fna	Bacteria	Proteobacteria	Gammaproteobacteria	Pseudomonadales	Moraxellaceae	Acinetobacter	Acinetobacter sp. ANC 4558	131567;2;1224;1236;72274;468;469;196816;1977876	cellular organisms;Bacteria;Proteobacteria;Gammaproteobacteria;Pseudomonadales;Moraxellaceae;Acinetobacter;unclassified Acinetobacter;Acinetobacter sp. ANC 4558
1977875.3	Acinetobacter sp. ANC 4648 strain ANC 4648	1977875	wgs	99.3	2		97.8	/net/mgx/linuxhome/mgx/databases/patric/genomes/1977875.3/1977875.3.fna	Bacteria	Proteobacteria	Gammaproteobacteria	Pseudomonadales	Moraxellaceae	Acinetobacter	Acinetobacter sp. ANC 4648	131567;2;1224;1236;72274;468;469;196816;1977875	cellular organisms;Bacteria;Proteobacteria;Gammaproteobacteria;Pseudomonadales;Moraxellaceae;Acinetobacter;unclassified Acinetobacter;Acinetobacter sp. ANC 4648
1977872.3	Acinetobacter sp. ANC 4654 strain ANC 4654	1977872	wgs	100	1.4		97.9	/net/mgx/linuxhome/mgx/databases/patric/genomes/1977872.3/1977872.3.fna	Bacteria	Proteobacteria	Gammaproteobacteria	Pseudomonadales	Moraxellaceae	Acinetobacter	Acinetobacter sp. ANC 4654	131567;2;1224;1236;72274;468;469;196816;1977872	cellular organisms;Bacteria;Proteobacteria;Gammaproteobacteria;Pseudomonadales;Moraxellaceae;Acinetobacter;unclassified Acinetobacter;Acinetobacter sp. ANC 4654
1977871.3	Acinetobacter sp. ANC 4973 strain ANC 4973	1977871	wgs	100	1.4		97.7	/net/mgx/linuxhome/mgx/databases/patric/genomes/1977871.3/1977871.3.fna	Bacteria	Proteobacteria	Gammaproteobacteria	Pseudomonadales	Moraxellaceae	Acinetobacter	Acinetobacter sp. ANC 4973	131567;2;1224;1236;72274;468;469;196816;1977871	cellular organisms;Bacteria;Proteobacteria;Gammaproteobacteria;Pseudomonadales;Moraxellaceae;Acinetobacter;unclassified Acinetobacter;Acinetobacter sp. ANC 4973
1977882.3	Acinetobacter sp. ANC 4999 strain ANC 4999	1977882	wgs	100	2		97.9	/net/mgx/linuxhome/mgx/databases/patric/genomes/1977882.3/1977882.3.fna	Bacteria	Proteobacteria	Gammaproteobacteria	Pseudomonadales	Moraxellaceae	Acinetobacter	Acinetobacter sp. ANC 4999	131567;2;1224;1236;72274;468;469;196816;1977882	cellular organisms;Bacteria;Proteobacteria;Gammaproteobacteria;Pseudomonadales;Moraxellaceae;Acinetobacter;unclassified Acinetobacter;Acinetobacter sp. ANC 4999
2053287.3	Acinetobacter sp. ANC 5044	2053287	wgs	99.3	0.7		97.5	/net/mgx/linuxhome/mgx/databases/patric/genomes/2053287.3/2053287.3.fna	Bacteria	Proteobacteria	Gammaproteobacteria	Pseudomonadales	Moraxellaceae	Acinetobacter	Acinetobacter pseudolwoffii	131567;2;1224;1236;72274;468;469;2053287	cellular organisms;Bacteria;Proteobacteria;Gammaproteobacteria;Pseudomonadales;Moraxellaceae;Acinetobacter;Acinetobacter pseudolwoffii
525244.5	Acinetobacter sp. ATCC 27244	525244	wgs	98.6	0.7		97.7	/net/mgx/linuxhome/mgx/databases/patric/genomes/525244.5/525244.5.fna	Bacteria	Proteobacteria	Gammaproteobacteria	Pseudomonadales	Moraxellaceae	Acinetobacter	Acinetobacter sp. ATCC 27244	131567;2;1224;1236;72274;468;469;196816;525244	cellular organisms;Bacteria;Proteobacteria;Gammaproteobacteria;Pseudomonadales;Moraxellaceae;Acinetobacter;unclassified Acinetobacter;Acinetobacter sp. ATCC 27244
1646532.3	Acinetobacter sp. Ag2	1646532	wgs	100	2		97.2	/net/mgx/linuxhome/mgx/databases/patric/genomes/1646532.3/1646532.3.fna	Bacteria	Proteobacteria	Gammaproteobacteria	Pseudomonadales	Moraxellaceae	Acinetobacter	Acinetobacter sp. Ag2	131567;2;1224;1236;72274;468;469;196816;1646532	cellular organisms;Bacteria;Proteobacteria;Gammaproteobacteria;Pseudomonadales;Moraxellaceae;Acinetobacter;unclassified Acinetobacter;Acinetobacter sp. Ag2
1795629.3	Acinetobacter sp. BMW17	1795629	wgs	100	0.7		97.6	/net/mgx/linuxhome/mgx/databases/patric/genomes/1795629.3/1795629.3.fna	Bacteria	Proteobacteria	Gammaproteobacteria	Pseudomonadales	Moraxellaceae	Acinetobacter	Acinetobacter sp. BMW17	131567;2;1224;1236;72274;468;469;196816;1795629	cellular organisms;Bacteria;Proteobacteria;Gammaproteobacteria;Pseudomonadales;Moraxellaceae;Acinetobacter;unclassified Acinetobacter;Acinetobacter sp. BMW17
1789224.3	Acinetobacter sp. BRTC-1	1789224	complete	95.9	4.1		97.2	/net/mgx/linuxhome/mgx/databases/patric/genomes/1789224.3/1789224.3.fna	Bacteria	Proteobacteria	Gammaproteobacteria	Pseudomonadales	Moraxellaceae	Acinetobacter	Acinetobacter larvae	131567;2;1224;1236;72274;468;469;1789224	cellular organisms;Bacteria;Proteobacteria;Gammaproteobacteria;Pseudomonadales;Moraxellaceae;Acinetobacter;Acinetobacter larvae
1661746.3	Acinetobacter sp. C15	1661746	wgs	99.3	0.7		97.8	/net/mgx/linuxhome/mgx/databases/patric/genomes/1661746.3/1661746.3.fna	Bacteria	Proteobacteria	Gammaproteobacteria	Pseudomonadales	Moraxellaceae	Acinetobacter	Acinetobacter sp. C15	131567;2;1224;1236;72274;468;469;196816;1661746	cellular organisms;Bacteria;Proteobacteria;Gammaproteobacteria;Pseudomonadales;Moraxellaceae;Acinetobacter;unclassified Acinetobacter;Acinetobacter sp. C15
1775557.3	Acinetobacter sp. CFCC 10889	1775557	wgs	100	4.6		95.6	/net/mgx/linuxhome/mgx/databases/patric/genomes/1775557.3/1775557.3.fna	Bacteria	Proteobacteria	Gammaproteobacteria	Pseudomonadales	Moraxellaceae	Acinetobacter	Acinetobacter sp. CFCC 10889	131567;2;1224;1236;72274;468;469;196816;1775557	cellular organisms;Bacteria;Proteobacteria;Gammaproteobacteria;Pseudomonadales;Moraxellaceae;Acinetobacter;unclassified Acinetobacter;Acinetobacter sp. CFCC 10889
1775558.3	Acinetobacter sp. CFCC 11171	1775558	wgs	100	4.3		96.6	/net/mgx/linuxhome/mgx/databases/patric/genomes/1775558.3/1775558.3.fna	Bacteria	Proteobacteria	Gammaproteobacteria	Pseudomonadales	Moraxellaceae	Acinetobacter	Acinetobacter sp. CFCC 11171	131567;2;1224;1236;72274;468;469;196816;1775558	cellular organisms;Bacteria;Proteobacteria;Gammaproteobacteria;Pseudomonadales;Moraxellaceae;Acinetobacter;unclassified Acinetobacter;Acinetobacter sp. CFCC 11171
1144662.3	Acinetobacter sp. CIP 101966	1144662	wgs	100	0.7		97.9	/net/mgx/linuxhome/mgx/databases/patric/genomes/1144662.3/1144662.3.fna	Bacteria	Proteobacteria	Gammaproteobacteria	Pseudomonadales	Moraxellaceae	Acinetobacter	Acinetobacter sp. CIP 101966	131567;2;1224;1236;72274;468;469;196816;1144662	cellular organisms;Bacteria;Proteobacteria;Gammaproteobacteria;Pseudomonadales;Moraxellaceae;Acinetobacter;unclassified Acinetobacter;Acinetobacter sp. CIP 101966
1144663.3	Acinetobacter sp. CIP 102082	1144663	wgs	99.3	0.7		97.9	/net/mgx/linuxhome/mgx/databases/patric/genomes/1144663.3/1144663.3.fna	Bacteria	Proteobacteria	Gammaproteobacteria	Pseudomonadales	Moraxellaceae	Acinetobacter	Acinetobacter sp. CIP 102082	131567;2;1224;1236;72274;468;469;196816;1144663	cellular organisms;Bacteria;Proteobacteria;Gammaproteobacteria;Pseudomonadales;Moraxellaceae;Acinetobacter;unclassified Acinetobacter;Acinetobacter sp. CIP 102082
1144664.3	Acinetobacter sp. CIP 102129	1144664	wgs	100	1.4		98.6	/net/mgx/linuxhome/mgx/databases/patric/genomes/1144664.3/1144664.3.fna	Bacteria	Proteobacteria	Gammaproteobacteria	Pseudomonadales	Moraxellaceae	Acinetobacter	Acinetobacter sp. CIP 102129	131567;2;1224;1236;72274;468;469;196816;1144664	cellular organisms;Bacteria;Proteobacteria;Gammaproteobacteria;Pseudomonadales;Moraxellaceae;Acinetobacter;unclassified Acinetobacter;Acinetobacter sp. CIP 102129
1144665.3	Acinetobacter sp. CIP 102136	1144665	wgs	100	0.7		97.9	/net/mgx/linuxhome/mgx/databases/patric/genomes/1144665.3/1144665.3.fna	Bacteria	Proteobacteria	Gammaproteobacteria	Pseudomonadales	Moraxellaceae	Acinetobacter	Acinetobacter sp. CIP 102136	131567;2;1224;1236;72274;468;469;196816;1144665	cellular organisms;Bacteria;Proteobacteria;Gammaproteobacteria;Pseudomonadales;Moraxellaceae;Acinetobacter;unclassified Acinetobacter;Acinetobacter sp. CIP 102136
1144669.3	Acinetobacter sp. CIP 102637	1144669	wgs	99.3	0.7		98.5	/net/mgx/linuxhome/mgx/databases/patric/genomes/1144669.3/1144669.3.fna	Bacteria	Proteobacteria	Gammaproteobacteria	Pseudomonadales	Moraxellaceae	Acinetobacter	Acinetobacter sp. CIP 102637	131567;2;1224;1236;72274;468;469;196816;1144669	cellular organisms;Bacteria;Proteobacteria;Gammaproteobacteria;Pseudomonadales;Moraxellaceae;Acinetobacter;unclassified Acinetobacter;Acinetobacter sp. CIP 102637
1217699.3	Acinetobacter sp. CIP 110321	1217699	wgs	99.3	2.7		97.3	/net/mgx/linuxhome/mgx/databases/patric/genomes/1217699.3/1217699.3.fna	Bacteria	Proteobacteria	Gammaproteobacteria	Pseudomonadales	Moraxellaceae	Acinetobacter	Acinetobacter sp. CIP 110321	131567;2;1224;1236;72274;468;469;196816;1217699	cellular organisms;Bacteria;Proteobacteria;Gammaproteobacteria;Pseudomonadales;Moraxellaceae;Acinetobacter;unclassified Acinetobacter;Acinetobacter sp. CIP 110321
1217694.3	Acinetobacter sp. CIP 64.2	1217694	wgs	100	1.4		97.3	/net/mgx/linuxhome/mgx/databases/patric/genomes/1217694.3/1217694.3.fna	Bacteria	Proteobacteria	Gammaproteobacteria	Pseudomonadales	Moraxellaceae	Acinetobacter	Acinetobacter sp. CIP 64.2	131567;2;1224;1236;72274;468;469;196816;1217694	cellular organisms;Bacteria;Proteobacteria;Gammaproteobacteria;Pseudomonadales;Moraxellaceae;Acinetobacter;unclassified Acinetobacter;Acinetobacter sp. CIP 64.2
1144673.3	Acinetobacter sp. CIP 64.7	1144673	wgs	100	0.7		97.7	/net/mgx/linuxhome/mgx/databases/patric/genomes/1144673.3/1144673.3.fna	Bacteria	Proteobacteria	Gammaproteobacteria	Pseudomonadales	Moraxellaceae	Acinetobacter	Acinetobacter sp. CIP 64.7	131567;2;1224;1236;72274;468;469;196816;1144673	cellular organisms;Bacteria;Proteobacteria;Gammaproteobacteria;Pseudomonadales;Moraxellaceae;Acinetobacter;unclassified Acinetobacter;Acinetobacter sp. CIP 64.7
1144674.3	Acinetobacter sp. CIP A162	1144674	wgs	100	2		97	/net/mgx/linuxhome/mgx/databases/patric/genomes/1144674.3/1144674.3.fna	Bacteria	Proteobacteria	Gammaproteobacteria	Pseudomonadales	Moraxellaceae	Acinetobacter	Acinetobacter sp. CIP A162	131567;2;1224;1236;72274;468;469;196816;1144674	cellular organisms;Bacteria;Proteobacteria;Gammaproteobacteria;Pseudomonadales;Moraxellaceae;Acinetobacter;unclassified Acinetobacter;Acinetobacter sp. CIP A162
1972191.3	Acinetobacter sp. Cas4	1972191	wgs	98.6	1.4		97.6	/net/mgx/linuxhome/mgx/databases/patric/genomes/1972191.3/1972191.3.fna	Bacteria	Proteobacteria	Gammaproteobacteria	Pseudomonadales	Moraxellaceae	Acinetobacter	Acinetobacter sp. Cas4	131567;2;1224;1236;72274;468;469;196816;1972191	cellular organisms;Bacteria;Proteobacteria;Gammaproteobacteria;Pseudomonadales;Moraxellaceae;Acinetobacter;unclassified Acinetobacter;Acinetobacter sp. Cas4
1485002.3	Acinetobacter sp. ETR1	1485002	wgs	100	1.4		96.8	/net/mgx/linuxhome/mgx/databases/patric/genomes/1485002.3/1485002.3.fna	Bacteria	Proteobacteria	Gammaproteobacteria	Pseudomonadales	Moraxellaceae	Acinetobacter	Acinetobacter sp. ETR1	131567;2;1224;1236;72274;468;469;196816;1485002	cellular organisms;Bacteria;Proteobacteria;Gammaproteobacteria;Pseudomonadales;Moraxellaceae;Acinetobacter;unclassified Acinetobacter;Acinetobacter sp. ETR1
651305.3	Acinetobacter sp. GG2	651305	wgs	100	0.7		98.1	/net/mgx/linuxhome/mgx/databases/patric/genomes/651305.3/651305.3.fna	Bacteria	Proteobacteria	Gammaproteobacteria	Pseudomonadales	Moraxellaceae	Acinetobacter	Acinetobacter sp. GG2	131567;2;1224;1236;72274;468;469;196816;651305	cellular organisms;Bacteria;Proteobacteria;Gammaproteobacteria;Pseudomonadales;Moraxellaceae;Acinetobacter;unclassified Acinetobacter;Acinetobacter sp. GG2
1797234.3	Acinetobacter sp. GWC1_38_13	1797234	wgs	98.6	1.4		95.3	/net/mgx/linuxhome/mgx/databases/patric/genomes/1797234.3/1797234.3.fna	Bacteria	Proteobacteria	Gammaproteobacteria	Pseudomonadales	Moraxellaceae	Acinetobacter	Acinetobacter sp. GWC1_38_13	131567;2;1224;1236;72274;468;469;196816;1797234	cellular organisms;Bacteria;Proteobacteria;Gammaproteobacteria;Pseudomonadales;Moraxellaceae;Acinetobacter;unclassified Acinetobacter;Acinetobacter sp. GWC1_38_13
1173062.3	Acinetobacter sp. HA	1173062	wgs	97.2	4.7		95.6	/net/mgx/linuxhome/mgx/databases/patric/genomes/1173062.3/1173062.3.fna	Bacteria	Proteobacteria	Gammaproteobacteria	Pseudomonadales	Moraxellaceae	Acinetobacter	Acinetobacter sp. HA	131567;2;1224;1236;72274;468;469;196816;1173062	cellular organisms;Bacteria;Proteobacteria;Gammaproteobacteria;Pseudomonadales;Moraxellaceae;Acinetobacter;unclassified Acinetobacter;Acinetobacter sp. HA
2302364.3	Acinetobacter sp. JW	2302364	wgs	100	0.7		98.7	/net/mgx/linuxhome/mgx/databases/patric/genomes/2302364.3/2302364.3.fna	Bacteria	Proteobacteria	Gammaproteobacteria	Pseudomonadales	Moraxellaceae	Acinetobacter	Acinetobacter sp. JW	131567;2;1224;1236;72274;468;469;196816;2302364	cellular organisms;Bacteria;Proteobacteria;Gammaproteobacteria;Pseudomonadales;Moraxellaceae;Acinetobacter;unclassified Acinetobacter;Acinetobacter sp. JW
2126983.3	Acinetobacter sp. KPC-SM-21	2126983	wgs	99.3	2.7		97.6	/net/mgx/linuxhome/mgx/databases/patric/genomes/2126983.3/2126983.3.fna	Bacteria	Proteobacteria	Gammaproteobacteria	Pseudomonadales	Moraxellaceae	Acinetobacter	Acinetobacter sp. KPC-SM-21	131567;2;1224;1236;72274;468;469;196816;2126983	cellular organisms;Bacteria;Proteobacteria;Gammaproteobacteria;Pseudomonadales;Moraxellaceae;Acinetobacter;unclassified Acinetobacter;Acinetobacter sp. KPC-SM-21
1914307.3	Acinetobacter sp. LCT-H3	1914307	wgs	100	0.7		97.6	/net/mgx/linuxhome/mgx/databases/patric/genomes/1914307.3/1914307.3.fna	Bacteria	Proteobacteria	Gammaproteobacteria	Pseudomonadales	Moraxellaceae	Acinetobacter	Acinetobacter sp. LCT-H3	131567;2;1224;1236;72274;468;469;196816;1914307	cellular organisms;Bacteria;Proteobacteria;Gammaproteobacteria;Pseudomonadales;Moraxellaceae;Acinetobacter;unclassified Acinetobacter;Acinetobacter sp. LCT-H3
1609919.3	Acinetobacter sp. LMB-5	1609919	wgs	100	2		98	/net/mgx/linuxhome/mgx/databases/patric/genomes/1609919.3/1609919.3.fna	Bacteria	Proteobacteria	Gammaproteobacteria	Pseudomonadales	Moraxellaceae	Acinetobacter	Acinetobacter sp. LMB-5	131567;2;1224;1236;72274;468;469;196816;1609919	cellular organisms;Bacteria;Proteobacteria;Gammaproteobacteria;Pseudomonadales;Moraxellaceae;Acinetobacter;unclassified Acinetobacter;Acinetobacter sp. LMB-5
2006115.3	Acinetobacter sp. LW15	2006115	wgs	100	1.4		98.5	/net/mgx/linuxhome/mgx/databases/patric/genomes/2006115.3/2006115.3.fna	Bacteria	Proteobacteria	Gammaproteobacteria	Pseudomonadales	Moraxellaceae	Acinetobacter	Acinetobacter piscicola	131567;2;1224;1236;72274;468;469;2006115	cellular organisms;Bacteria;Proteobacteria;Gammaproteobacteria;Pseudomonadales;Moraxellaceae;Acinetobacter;Acinetobacter piscicola
1808001.3	Acinetobacter sp. LoGeW2-3	1808001	complete	100	3.3		97.6	/net/mgx/linuxhome/mgx/databases/patric/genomes/1808001.3/1808001.3.fna	Bacteria	Proteobacteria	Gammaproteobacteria	Pseudomonadales	Moraxellaceae	Acinetobacter	Acinetobacter sp. LoGeW2-3	131567;2;1224;1236;72274;468;469;196816;1808001	cellular organisms;Bacteria;Proteobacteria;Gammaproteobacteria;Pseudomonadales;Moraxellaceae;Acinetobacter;unclassified Acinetobacter;Acinetobacter sp. LoGeW2-3
2069438.3	Acinetobacter sp. MB5	2069438	wgs	98.6	2.1		96.8	/net/mgx/linuxhome/mgx/databases/patric/genomes/2069438.3/2069438.3.fna	Bacteria	Proteobacteria	Gammaproteobacteria	Pseudomonadales	Moraxellaceae	Acinetobacter	Acinetobacter sp. MB5	131567;2;1224;1236;72274;468;469;196816;2069438	cellular organisms;Bacteria;Proteobacteria;Gammaproteobacteria;Pseudomonadales;Moraxellaceae;Acinetobacter;unclassified Acinetobacter;Acinetobacter sp. MB5
1209355.3	Acinetobacter sp. MDS7A	1209355	wgs	99.3	2.1		97	/net/mgx/linuxhome/mgx/databases/patric/genomes/1209355.3/1209355.3.fna	Bacteria	Proteobacteria	Gammaproteobacteria	Pseudomonadales	Moraxellaceae	Acinetobacter	Acinetobacter sp. MDS7A	131567;2;1224;1236;72274;468;469;196816;1209355	cellular organisms;Bacteria;Proteobacteria;Gammaproteobacteria;Pseudomonadales;Moraxellaceae;Acinetobacter;unclassified Acinetobacter;Acinetobacter sp. MDS7A
1960826.3	Acinetobacter sp. MF4640 strain MF4640	1960826	wgs	100	1.4		97.3	/net/mgx/linuxhome/mgx/databases/patric/genomes/1960826.3/1960826.3.fna	Bacteria	Proteobacteria	Gammaproteobacteria	Pseudomonadales	Moraxellaceae	Acinetobacter	Acinetobacter sp. MF4640	131567;2;1224;1236;72274;468;469;196816;1960826	cellular organisms;Bacteria;Proteobacteria;Gammaproteobacteria;Pseudomonadales;Moraxellaceae;Acinetobacter;unclassified Acinetobacter;Acinetobacter sp. MF4640
1507807.3	Acinetobacter sp. MII	1507807	wgs	100	0.7		97.5	/net/mgx/linuxhome/mgx/databases/patric/genomes/1507807.3/1507807.3.fna	Bacteria	Proteobacteria	Gammaproteobacteria	Pseudomonadales	Moraxellaceae	Acinetobacter	Acinetobacter idrijaensis	131567;2;1224;1236;72274;468;469;1507807	cellular organisms;Bacteria;Proteobacteria;Gammaproteobacteria;Pseudomonadales;Moraxellaceae;Acinetobacter;Acinetobacter idrijaensis
1513354.3	Acinetobacter sp. MN12	1513354	wgs	100	0.7		97.1	/net/mgx/linuxhome/mgx/databases/patric/genomes/1513354.3/1513354.3.fna	Bacteria	Proteobacteria	Gammaproteobacteria	Pseudomonadales	Moraxellaceae	Acinetobacter	Acinetobacter sp. MN12	131567;2;1224;1236;72274;468;469;196816;1513354	cellular organisms;Bacteria;Proteobacteria;Gammaproteobacteria;Pseudomonadales;Moraxellaceae;Acinetobacter;unclassified Acinetobacter;Acinetobacter sp. MN12
1827285.3	Acinetobacter sp. MYb10	1827285	wgs	100	1.4		97	/net/mgx/linuxhome/mgx/databases/patric/genomes/1827285.3/1827285.3.fna	Bacteria	Proteobacteria	Gammaproteobacteria	Pseudomonadales	Moraxellaceae	Acinetobacter	Acinetobacter sp. MYb10	131567;2;1224;1236;72274;468;469;196816;1827285	cellular organisms;Bacteria;Proteobacteria;Gammaproteobacteria;Pseudomonadales;Moraxellaceae;Acinetobacter;unclassified Acinetobacter;Acinetobacter sp. MYb10
1071390.3	Acinetobacter sp. NBRC 100985	1071390	wgs	100	0.7		97.6	/net/mgx/linuxhome/mgx/databases/patric/genomes/1071390.3/1071390.3.fna	Bacteria	Proteobacteria	Gammaproteobacteria	Pseudomonadales	Moraxellaceae	Acinetobacter	Acinetobacter sp. NBRC 100985	131567;2;1224;1236;72274;468;469;196816;1071390	cellular organisms;Bacteria;Proteobacteria;Gammaproteobacteria;Pseudomonadales;Moraxellaceae;Acinetobacter;unclassified Acinetobacter;Acinetobacter sp. NBRC 100985
1550715.4	Acinetobacter sp. NBRC 110496	1550715	wgs	100	2		96.8	/net/mgx/linuxhome/mgx/databases/patric/genomes/1550715.4/1550715.4.fna	Bacteria	Proteobacteria	Gammaproteobacteria	Pseudomonadales	Moraxellaceae	Acinetobacter	Acinetobacter sp. NBRC 110496	131567;2;1224;1236;72274;468;469;196816;1550715	cellular organisms;Bacteria;Proteobacteria;Gammaproteobacteria;Pseudomonadales;Moraxellaceae;Acinetobacter;unclassified Acinetobacter;Acinetobacter sp. NBRC 110496
1608473.3	Acinetobacter sp. NCu2D-2	1608473	complete	99.3	2		97.8	/net/mgx/linuxhome/mgx/databases/patric/genomes/1608473.3/1608473.3.fna	Bacteria	Proteobacteria	Gammaproteobacteria	Pseudomonadales	Moraxellaceae	Acinetobacter	Acinetobacter sp. NCu2D-2	131567;2;1224;1236;72274;468;469;196816;1608473	cellular organisms;Bacteria;Proteobacteria;Gammaproteobacteria;Pseudomonadales;Moraxellaceae;Acinetobacter;unclassified Acinetobacter;Acinetobacter sp. NCu2D-2
1217697.3	Acinetobacter sp. NIPH 1847	1217697	wgs	99.3	0.7		97.7	/net/mgx/linuxhome/mgx/databases/patric/genomes/1217697.3/1217697.3.fna	Bacteria	Proteobacteria	Gammaproteobacteria	Pseudomonadales	Moraxellaceae	Acinetobacter	Acinetobacter sp. NIPH 1847	131567;2;1224;1236;72274;468;469;196816;1217697	cellular organisms;Bacteria;Proteobacteria;Gammaproteobacteria;Pseudomonadales;Moraxellaceae;Acinetobacter;unclassified Acinetobacter;Acinetobacter sp. NIPH 1847
1217702.3	Acinetobacter sp. NIPH 1867	1217702	wgs	99.3	0.7		97.3	/net/mgx/linuxhome/mgx/databases/patric/genomes/1217702.3/1217702.3.fna	Bacteria	Proteobacteria	Gammaproteobacteria	Pseudomonadales	Moraxellaceae	Acinetobacter	Acinetobacter sp. NIPH 1867	131567;2;1224;1236;72274;468;469;196816;1217702	cellular organisms;Bacteria;Proteobacteria;Gammaproteobacteria;Pseudomonadales;Moraxellaceae;Acinetobacter;unclassified Acinetobacter;Acinetobacter sp. NIPH 1867
1217708.3	Acinetobacter sp. NIPH 2100	1217708	wgs	99.3	0.7		97.3	/net/mgx/linuxhome/mgx/databases/patric/genomes/1217708.3/1217708.3.fna	Bacteria	Proteobacteria	Gammaproteobacteria	Pseudomonadales	Moraxellaceae	Acinetobacter	Acinetobacter sp. NIPH 2100	131567;2;1224;1236;72274;468;469;196816;1217708	cellular organisms;Bacteria;Proteobacteria;Gammaproteobacteria;Pseudomonadales;Moraxellaceae;Acinetobacter;unclassified Acinetobacter;Acinetobacter sp. NIPH 2100
520708.3	Acinetobacter sp. NIPH 817	520708	wgs	100	0.7		98.7	/net/mgx/linuxhome/mgx/databases/patric/genomes/520708.3/520708.3.fna	Bacteria	Proteobacteria	Gammaproteobacteria	Pseudomonadales	Moraxellaceae	Acinetobacter	Acinetobacter sp. NIPH 817	131567;2;1224;1236;72274;468;469;196816;520708	cellular organisms;Bacteria;Proteobacteria;Gammaproteobacteria;Pseudomonadales;Moraxellaceae;Acinetobacter;unclassified Acinetobacter;Acinetobacter sp. NIPH 817
1217710.3	Acinetobacter sp. NIPH 899	1217710	wgs	100	0.7		97.5	/net/mgx/linuxhome/mgx/databases/patric/genomes/1217710.3/1217710.3.fna	Bacteria	Proteobacteria	Gammaproteobacteria	Pseudomonadales	Moraxellaceae	Acinetobacter	Acinetobacter sp. NIPH 899	131567;2;1224;1236;72274;468;469;196816;1217710	cellular organisms;Bacteria;Proteobacteria;Gammaproteobacteria;Pseudomonadales;Moraxellaceae;Acinetobacter;unclassified Acinetobacter;Acinetobacter sp. NIPH 899
1785092.3	Acinetobacter sp. NRRL B-65365	1785092	wgs	99.3	0.7		97.7	/net/mgx/linuxhome/mgx/databases/patric/genomes/1785092.3/1785092.3.fna	Bacteria	Proteobacteria	Gammaproteobacteria	Pseudomonadales	Moraxellaceae	Acinetobacter	Acinetobacter sp. NRRL B-65365	131567;2;1224;1236;72274;468;469;196816;1785092	cellular organisms;Bacteria;Proteobacteria;Gammaproteobacteria;Pseudomonadales;Moraxellaceae;Acinetobacter;unclassified Acinetobacter;Acinetobacter sp. NRRL B-65365
1029823.3	Acinetobacter sp. P8-3-8	1029823	wgs	99.3	2		97.9	/net/mgx/linuxhome/mgx/databases/patric/genomes/1029823.3/1029823.3.fna	Bacteria	Proteobacteria	Gammaproteobacteria	Pseudomonadales	Moraxellaceae	Acinetobacter	Acinetobacter sp. P8-3-8	131567;2;1224;1236;72274;468;469;196816;1029823	cellular organisms;Bacteria;Proteobacteria;Gammaproteobacteria;Pseudomonadales;Moraxellaceae;Acinetobacter;unclassified Acinetobacter;Acinetobacter sp. P8-3-8
575564.3	Acinetobacter sp. RUH2624	575564	wgs	98.9	1.1		97.6	/net/mgx/linuxhome/mgx/databases/patric/genomes/575564.3/575564.3.fna	Bacteria	Proteobacteria	Gammaproteobacteria	Pseudomonadales	Moraxellaceae	Acinetobacter	Acinetobacter nosocomialis	131567;2;1224;1236;72274;468;469;909768;106654;575564	cellular organisms;Bacteria;Proteobacteria;Gammaproteobacteria;Pseudomonadales;Moraxellaceae;Acinetobacter;Acinetobacter calcoaceticus/baumannii complex;Acinetobacter nosocomialis;Acinetobacter sp. RUH2624
1736444.3	Acinetobacter sp. Root1280	1736444	wgs	100	1.4		97	/net/mgx/linuxhome/mgx/databases/patric/genomes/1736444.3/1736444.3.fna	Bacteria	Proteobacteria	Gammaproteobacteria	Pseudomonadales	Moraxellaceae	Acinetobacter	Acinetobacter sp. Root1280	131567;2;1224;1236;72274;468;469;196816;1736444	cellular organisms;Bacteria;Proteobacteria;Gammaproteobacteria;Pseudomonadales;Moraxellaceae;Acinetobacter;unclassified Acinetobacter;Acinetobacter sp. Root1280
1805633.3	Acinetobacter sp. SFA	1805633	wgs	100	0.7		98.6	/net/mgx/linuxhome/mgx/databases/patric/genomes/1805633.3/1805633.3.fna	Bacteria	Proteobacteria	Gammaproteobacteria	Pseudomonadales	Moraxellaceae	Acinetobacter	Acinetobacter sp. SFA	131567;2;1224;1236;72274;468;469;196816;1805633	cellular organisms;Bacteria;Proteobacteria;Gammaproteobacteria;Pseudomonadales;Moraxellaceae;Acinetobacter;unclassified Acinetobacter;Acinetobacter sp. SFA
1805634.3	Acinetobacter sp. SFB	1805634	wgs	99.3	0.7		98.1	/net/mgx/linuxhome/mgx/databases/patric/genomes/1805634.3/1805634.3.fna	Bacteria	Proteobacteria	Gammaproteobacteria	Pseudomonadales	Moraxellaceae	Acinetobacter	Acinetobacter sp. SFB	131567;2;1224;1236;72274;468;469;196816;1805634	cellular organisms;Bacteria;Proteobacteria;Gammaproteobacteria;Pseudomonadales;Moraxellaceae;Acinetobacter;unclassified Acinetobacter;Acinetobacter sp. SFB
2293835.3	Acinetobacter sp. SWAC5	2293835	wgs	100	1.4		97.6	/net/mgx/linuxhome/mgx/databases/patric/genomes/2293835.3/2293835.3.fna	Bacteria	Proteobacteria	Gammaproteobacteria	Pseudomonadales	Moraxellaceae	Acinetobacter	Acinetobacter sp. SWAC5	131567;2;1224;1236;72274;468;469;196816;2293835	cellular organisms;Bacteria;Proteobacteria;Gammaproteobacteria;Pseudomonadales;Moraxellaceae;Acinetobacter;unclassified Acinetobacter;Acinetobacter sp. SWAC5
2293834.3	Acinetobacter sp. SWAC57	2293834	wgs	100	2.7		96.8	/net/mgx/linuxhome/mgx/databases/patric/genomes/2293834.3/2293834.3.fna	Bacteria	Proteobacteria	Gammaproteobacteria	Pseudomonadales	Moraxellaceae	Acinetobacter	Acinetobacter sp. SWAC57	131567;2;1224;1236;72274;468;469;196816;2293834	cellular organisms;Bacteria;Proteobacteria;Gammaproteobacteria;Pseudomonadales;Moraxellaceae;Acinetobacter;unclassified Acinetobacter;Acinetobacter sp. SWAC57
1945925.3	Acinetobacter sp. UBA1297	1945925	wgs	100	2		99.2	/net/mgx/linuxhome/mgx/databases/patric/genomes/1945925.3/1945925.3.fna	Bacteria	Proteobacteria	Gammaproteobacteria	Pseudomonadales	Moraxellaceae	Acinetobacter	Acinetobacter sp. UBA1297	131567;2;1224;1236;72274;468;469;196816;1945925	cellular organisms;Bacteria;Proteobacteria;Gammaproteobacteria;Pseudomonadales;Moraxellaceae;Acinetobacter;unclassified Acinetobacter;Acinetobacter sp. UBA1297
1945933.3	Acinetobacter sp. UBA3025	1945933	wgs	95.8	3.1		91.9	/net/mgx/linuxhome/mgx/databases/patric/genomes/1945933.3/1945933.3.fna	Bacteria	Proteobacteria	Gammaproteobacteria	Pseudomonadales	Moraxellaceae	Acinetobacter	Acinetobacter sp. UBA3025	131567;2;1224;1236;72274;468;469;196816;1945933	cellular organisms;Bacteria;Proteobacteria;Gammaproteobacteria;Pseudomonadales;Moraxellaceae;Acinetobacter;unclassified Acinetobacter;Acinetobacter sp. UBA3025
1945936.3	Acinetobacter sp. UBA3106	1945936	wgs	97.9	2.1		97.4	/net/mgx/linuxhome/mgx/databases/patric/genomes/1945936.3/1945936.3.fna	Bacteria	Proteobacteria	Gammaproteobacteria	Pseudomonadales	Moraxellaceae	Acinetobacter	Acinetobacter sp. UBA3106	131567;2;1224;1236;72274;468;469;196816;1945936	cellular organisms;Bacteria;Proteobacteria;Gammaproteobacteria;Pseudomonadales;Moraxellaceae;Acinetobacter;unclassified Acinetobacter;Acinetobacter sp. UBA3106
1945937.3	Acinetobacter sp. UBA3132	1945937	wgs	94.5	2.8		92.6	/net/mgx/linuxhome/mgx/databases/patric/genomes/1945937.3/1945937.3.fna	Bacteria	Proteobacteria	Gammaproteobacteria	Pseudomonadales	Moraxellaceae	Acinetobacter	Acinetobacter sp. UBA3132	131567;2;1224;1236;72274;468;469;196816;1945937	cellular organisms;Bacteria;Proteobacteria;Gammaproteobacteria;Pseudomonadales;Moraxellaceae;Acinetobacter;unclassified Acinetobacter;Acinetobacter sp. UBA3132
1945945.3	Acinetobacter sp. UBA5927	1945945	wgs	90.3	3.7		90.5	/net/mgx/linuxhome/mgx/databases/patric/genomes/1945945.3/1945945.3.fna	Bacteria	Proteobacteria	Gammaproteobacteria	Pseudomonadales	Moraxellaceae	Acinetobacter	Acinetobacter sp. UBA5927	131567;2;1224;1236;72274;468;469;196816;1945945	cellular organisms;Bacteria;Proteobacteria;Gammaproteobacteria;Pseudomonadales;Moraxellaceae;Acinetobacter;unclassified Acinetobacter;Acinetobacter sp. UBA5927
1945946.3	Acinetobacter sp. UBA5934	1945946	wgs	97.2	5.1		92.7	/net/mgx/linuxhome/mgx/databases/patric/genomes/1945946.3/1945946.3.fna	Bacteria	Proteobacteria	Gammaproteobacteria	Pseudomonadales	Moraxellaceae	Acinetobacter	Acinetobacter sp. UBA5934	131567;2;1224;1236;72274;468;469;196816;1945946	cellular organisms;Bacteria;Proteobacteria;Gammaproteobacteria;Pseudomonadales;Moraxellaceae;Acinetobacter;unclassified Acinetobacter;Acinetobacter sp. UBA5934
1945948.3	Acinetobacter sp. UBA5984	1945948	wgs	98.6	1.7		96.8	/net/mgx/linuxhome/mgx/databases/patric/genomes/1945948.3/1945948.3.fna	Bacteria	Proteobacteria	Gammaproteobacteria	Pseudomonadales	Moraxellaceae	Acinetobacter	Acinetobacter sp. UBA5984	131567;2;1224;1236;72274;468;469;196816;1945948	cellular organisms;Bacteria;Proteobacteria;Gammaproteobacteria;Pseudomonadales;Moraxellaceae;Acinetobacter;unclassified Acinetobacter;Acinetobacter sp. UBA5984
1945949.3	Acinetobacter sp. UBA6007	1945949	wgs	91	0.7		95.4	/net/mgx/linuxhome/mgx/databases/patric/genomes/1945949.3/1945949.3.fna	Bacteria	Proteobacteria	Gammaproteobacteria	Pseudomonadales	Moraxellaceae	Acinetobacter	Acinetobacter sp. UBA6007	131567;2;1224;1236;72274;468;469;196816;1945949	cellular organisms;Bacteria;Proteobacteria;Gammaproteobacteria;Pseudomonadales;Moraxellaceae;Acinetobacter;unclassified Acinetobacter;Acinetobacter sp. UBA6007
1945951.3	Acinetobacter sp. UBA6571	1945951	wgs	99.3	4		98.2	/net/mgx/linuxhome/mgx/databases/patric/genomes/1945951.3/1945951.3.fna	Bacteria	Proteobacteria	Gammaproteobacteria	Pseudomonadales	Moraxellaceae	Acinetobacter	Acinetobacter sp. UBA6571	131567;2;1224;1236;72274;468;469;196816;1945951	cellular organisms;Bacteria;Proteobacteria;Gammaproteobacteria;Pseudomonadales;Moraxellaceae;Acinetobacter;unclassified Acinetobacter;Acinetobacter sp. UBA6571
1945957.3	Acinetobacter sp. UBA797	1945957	wgs	91	1.1		91.7	/net/mgx/linuxhome/mgx/databases/patric/genomes/1945957.3/1945957.3.fna	Bacteria	Proteobacteria	Gammaproteobacteria	Pseudomonadales	Moraxellaceae	Acinetobacter	Acinetobacter sp. UBA797	131567;2;1224;1236;72274;468;469;196816;1945957	cellular organisms;Bacteria;Proteobacteria;Gammaproteobacteria;Pseudomonadales;Moraxellaceae;Acinetobacter;unclassified Acinetobacter;Acinetobacter sp. UBA797
1945958.3	Acinetobacter sp. UBA801	1945958	wgs	93.1	0.7		93.7	/net/mgx/linuxhome/mgx/databases/patric/genomes/1945958.3/1945958.3.fna	Bacteria	Proteobacteria	Gammaproteobacteria	Pseudomonadales	Moraxellaceae	Acinetobacter	Acinetobacter sp. UBA801	131567;2;1224;1236;72274;468;469;196816;1945958	cellular organisms;Bacteria;Proteobacteria;Gammaproteobacteria;Pseudomonadales;Moraxellaceae;Acinetobacter;unclassified Acinetobacter;Acinetobacter sp. UBA801
1945959.3	Acinetobacter sp. UBA991	1945959	wgs	97.9	2.7		95.9	/net/mgx/linuxhome/mgx/databases/patric/genomes/1945959.3/1945959.3.fna	Bacteria	Proteobacteria	Gammaproteobacteria	Pseudomonadales	Moraxellaceae	Acinetobacter	Acinetobacter sp. UBA991	131567;2;1224;1236;72274;468;469;196816;1945959	cellular organisms;Bacteria;Proteobacteria;Gammaproteobacteria;Pseudomonadales;Moraxellaceae;Acinetobacter;unclassified Acinetobacter;Acinetobacter sp. UBA991
1502768.3	Acinetobacter sp. UNC434CL69Tsu2S25	1502768	wgs	100	0.7		98	/net/mgx/linuxhome/mgx/databases/patric/genomes/1502768.3/1502768.3.fna	Bacteria	Proteobacteria	Gammaproteobacteria	Pseudomonadales	Moraxellaceae	Acinetobacter	Acinetobacter sp. UNC434CL69Tsu2S25	131567;2;1224;1236;72274;468;469;196816;1502768	cellular organisms;Bacteria;Proteobacteria;Gammaproteobacteria;Pseudomonadales;Moraxellaceae;Acinetobacter;unclassified Acinetobacter;Acinetobacter sp. UNC434CL69Tsu2S25
1380368.3	Acinetobacter sp. UNC436CL71CviS28	1380368	wgs	100	1.4		98.7	/net/mgx/linuxhome/mgx/databases/patric/genomes/1380368.3/1380368.3.fna	Bacteria	Proteobacteria	Gammaproteobacteria	Pseudomonadales	Moraxellaceae	Acinetobacter	Acinetobacter sp. UNC436CL71CviS28	131567;2;1224;1236;72274;468;469;196816;1380368	cellular organisms;Bacteria;Proteobacteria;Gammaproteobacteria;Pseudomonadales;Moraxellaceae;Acinetobacter;unclassified Acinetobacter;Acinetobacter sp. UNC436CL71CviS28
1051623.3	Acinetobacter sp. V2	1051623	wgs	99.7	5.6		94.1	/net/mgx/linuxhome/mgx/databases/patric/genomes/1051623.3/1051623.3.fna	Bacteria	Proteobacteria	Gammaproteobacteria	Pseudomonadales	Moraxellaceae	Acinetobacter	Acinetobacter sp. V2	131567;2;1224;1236;72274;468;469;196816;1051623	cellular organisms;Bacteria;Proteobacteria;Gammaproteobacteria;Pseudomonadales;Moraxellaceae;Acinetobacter;unclassified Acinetobacter;Acinetobacter sp. V2
1675902.3	Acinetobacter sp. VT 511	1675902	wgs	100	3		96	/net/mgx/linuxhome/mgx/databases/patric/genomes/1675902.3/1675902.3.fna	Bacteria	Proteobacteria	Gammaproteobacteria	Pseudomonadales	Moraxellaceae	Acinetobacter	Acinetobacter sp. VT 511	131567;2;1224;1236;72274;468;469;196816;1675902	cellular organisms;Bacteria;Proteobacteria;Gammaproteobacteria;Pseudomonadales;Moraxellaceae;Acinetobacter;unclassified Acinetobacter;Acinetobacter sp. VT 511
466088.5	Acinetobacter sp. Ver3	466088	wgs	99.3	1.4		98.1	/net/mgx/linuxhome/mgx/databases/patric/genomes/466088.5/466088.5.fna	Bacteria	Proteobacteria	Gammaproteobacteria	Pseudomonadales	Moraxellaceae	Acinetobacter	Acinetobacter sp. Ver3	131567;2;1224;1236;72274;468;469;196816;466088	cellular organisms;Bacteria;Proteobacteria;Gammaproteobacteria;Pseudomonadales;Moraxellaceae;Acinetobacter;unclassified Acinetobacter;Acinetobacter sp. Ver3
903945.3	Acinetobacter sp. WC-743	903945	wgs	100	1.4		97	/net/mgx/linuxhome/mgx/databases/patric/genomes/903945.3/903945.3.fna	Bacteria	Proteobacteria	Gammaproteobacteria	Pseudomonadales	Moraxellaceae	Acinetobacter	Acinetobacter sp. WC-743	131567;2;1224;1236;72274;468;469;196816;903945	cellular organisms;Bacteria;Proteobacteria;Gammaproteobacteria;Pseudomonadales;Moraxellaceae;Acinetobacter;unclassified Acinetobacter;Acinetobacter sp. WC-743
1871111.4	Acinetobacter sp. WCHA30	1871111	wgs	99.3	2		97.5	/net/mgx/linuxhome/mgx/databases/patric/genomes/1871111.4/1871111.4.fna	Bacteria	Proteobacteria	Gammaproteobacteria	Pseudomonadales	Moraxellaceae	Acinetobacter	Acinetobacter defluvii	131567;2;1224;1236;72274;468;469;1871111	cellular organisms;Bacteria;Proteobacteria;Gammaproteobacteria;Pseudomonadales;Moraxellaceae;Acinetobacter;Acinetobacter defluvii
2004650.3	Acinetobacter sp. WCHA5 strain WCHA5	2004650	wgs	99.3	2		97.6	/net/mgx/linuxhome/mgx/databases/patric/genomes/2004650.3/2004650.3.fna	Bacteria	Proteobacteria	Gammaproteobacteria	Pseudomonadales	Moraxellaceae	Acinetobacter	Acinetobacter chinensis	131567;2;1224;1236;72274;468;469;2004650	cellular organisms;Bacteria;Proteobacteria;Gammaproteobacteria;Pseudomonadales;Moraxellaceae;Acinetobacter;Acinetobacter chinensis
2004647.3	Acinetobacter sp. WCHA52 strain WCHA52	2004647	wgs	100	2		97.7	/net/mgx/linuxhome/mgx/databases/patric/genomes/2004647.3/2004647.3.fna	Bacteria	Proteobacteria	Gammaproteobacteria	Pseudomonadales	Moraxellaceae	Acinetobacter	Acinetobacter sp. WCHAc010052	131567;2;1224;1236;72274;468;469;196816;2004647	cellular organisms;Bacteria;Proteobacteria;Gammaproteobacteria;Pseudomonadales;Moraxellaceae;Acinetobacter;unclassified Acinetobacter;Acinetobacter sp. WCHAc010052
2004646.3	Acinetobacter sp. WCHA55 strain WCHA55	2004646	wgs	100	1.4		97.6	/net/mgx/linuxhome/mgx/databases/patric/genomes/2004646.3/2004646.3.fna	Bacteria	Proteobacteria	Gammaproteobacteria	Pseudomonadales	Moraxellaceae	Acinetobacter	Acinetobacter sp. WCHA55	131567;2;1224;1236;72274;468;469;196816;2004646	cellular organisms;Bacteria;Proteobacteria;Gammaproteobacteria;Pseudomonadales;Moraxellaceae;Acinetobacter;unclassified Acinetobacter;Acinetobacter sp. WCHA55
2136183.4	Acinetobacter sp. WCHAc060041	2136183	wgs	100	4.3		96.8	/net/mgx/linuxhome/mgx/databases/patric/genomes/2136183.4/2136183.4.fna	Bacteria	Proteobacteria	Gammaproteobacteria	Pseudomonadales	Moraxellaceae	Acinetobacter	Acinetobacter sichuanensis	131567;2;1224;1236;72274;468;469;2136183	cellular organisms;Bacteria;Proteobacteria;Gammaproteobacteria;Pseudomonadales;Moraxellaceae;Acinetobacter;Acinetobacter sichuanensis
2213016.3	Acinetobacter sp. WCHAc060042	2213016	wgs	100	0.7		96.8	/net/mgx/linuxhome/mgx/databases/patric/genomes/2213016.3/2213016.3.fna	Bacteria	Proteobacteria	Gammaproteobacteria	Pseudomonadales	Moraxellaceae	Acinetobacter	Acinetobacter sp. WCHAc060042	131567;2;1224;1236;72274;468;469;196816;2213016	cellular organisms;Bacteria;Proteobacteria;Gammaproteobacteria;Pseudomonadales;Moraxellaceae;Acinetobacter;unclassified Acinetobacter;Acinetobacter sp. WCHAc060042
1860097.3	Acinetobacter sp. YK3	1860097	wgs	97.3	2.1		96.7	/net/mgx/linuxhome/mgx/databases/patric/genomes/1860097.3/1860097.3.fna	Bacteria	Proteobacteria	Gammaproteobacteria	Pseudomonadales	Moraxellaceae	Acinetobacter	Acinetobacter sp. YK3	131567;2;1224;1236;72274;468;469;196816;1860097	cellular organisms;Bacteria;Proteobacteria;Gammaproteobacteria;Pseudomonadales;Moraxellaceae;Acinetobacter;unclassified Acinetobacter;Acinetobacter sp. YK3
2018564.3	Acinetobacter sp. YT-02	2018564	wgs	100	1.4		98.2	/net/mgx/linuxhome/mgx/databases/patric/genomes/2018564.3/2018564.3.fna	Bacteria	Proteobacteria	Gammaproteobacteria	Pseudomonadales	Moraxellaceae	Acinetobacter	Acinetobacter sp. YT-02	131567;2;1224;1236;72274;468;469;196816;2018564	cellular organisms;Bacteria;Proteobacteria;Gammaproteobacteria;Pseudomonadales;Moraxellaceae;Acinetobacter;unclassified Acinetobacter;Acinetobacter sp. YT-02
1501691.3	Acinetobacter sp. YZS-X1-1	1501691	wgs	100	0.7		97.9	/net/mgx/linuxhome/mgx/databases/patric/genomes/1501691.3/1501691.3.fna	Bacteria	Proteobacteria	Gammaproteobacteria	Pseudomonadales	Moraxellaceae	Acinetobacter	Acinetobacter sp. YZS-X1-1	131567;2;1224;1236;72274;468;469;196816;1501691	cellular organisms;Bacteria;Proteobacteria;Gammaproteobacteria;Pseudomonadales;Moraxellaceae;Acinetobacter;unclassified Acinetobacter;Acinetobacter sp. YZS-X1-1
1339229.3	Acinetobacter sp. ZOR0008	1339229	wgs	100	1.4		97.8	/net/mgx/linuxhome/mgx/databases/patric/genomes/1339229.3/1339229.3.fna	Bacteria	Proteobacteria	Gammaproteobacteria	Pseudomonadales	Moraxellaceae	Acinetobacter	Acinetobacter sp. ZOR0008	131567;2;1224;1236;72274;468;469;196816;1339229	cellular organisms;Bacteria;Proteobacteria;Gammaproteobacteria;Pseudomonadales;Moraxellaceae;Acinetobacter;unclassified Acinetobacter;Acinetobacter sp. ZOR0008
472.23	Acinetobacter sp. strain IN3	472	wgs	100	5.5		96.8	/net/mgx/linuxhome/mgx/databases/patric/genomes/472.23/472.23.fna	Bacteria	Proteobacteria	Gammaproteobacteria	Pseudomonadales	Moraxellaceae	Acinetobacter	Acinetobacter sp.	131567;2;1224;1236;72274;468;469;196816;472	cellular organisms;Bacteria;Proteobacteria;Gammaproteobacteria;Pseudomonadales;Moraxellaceae;Acinetobacter;unclassified Acinetobacter;Acinetobacter sp.
1120927.3	Acinetobacter tandoii DSM 14970 = CIP 107469	1120927	wgs	100	0.7		97.4	/net/mgx/linuxhome/mgx/databases/patric/genomes/1120927.3/1120927.3.fna	Bacteria	Proteobacteria	Gammaproteobacteria	Pseudomonadales	Moraxellaceae	Acinetobacter	Acinetobacter tandoii	131567;2;1224;1236;72274;468;469;202954;1120927	cellular organisms;Bacteria;Proteobacteria;Gammaproteobacteria;Pseudomonadales;Moraxellaceae;Acinetobacter;Acinetobacter tandoii;Acinetobacter tandoii DSM 14970 = CIP 107469
1120929.3	Acinetobacter towneri DSM 14962 = CIP 107472	1120929	wgs	99.3	1.4		97.8	/net/mgx/linuxhome/mgx/databases/patric/genomes/1120929.3/1120929.3.fna	Bacteria	Proteobacteria	Gammaproteobacteria	Pseudomonadales	Moraxellaceae	Acinetobacter	Acinetobacter towneri	131567;2;1224;1236;72274;468;469;202956;1120929	cellular organisms;Bacteria;Proteobacteria;Gammaproteobacteria;Pseudomonadales;Moraxellaceae;Acinetobacter;Acinetobacter towneri;Acinetobacter towneri DSM 14962 = CIP 107472
1257043.3	Acinetobacter ursingii ANC 3649	1257043	wgs	99.3	0.7		97.9	/net/mgx/linuxhome/mgx/databases/patric/genomes/1257043.3/1257043.3.fna	Bacteria	Proteobacteria	Gammaproteobacteria	Pseudomonadales	Moraxellaceae	Acinetobacter	Acinetobacter ursingii	131567;2;1224;1236;72274;468;469;108980;1257043	cellular organisms;Bacteria;Proteobacteria;Gammaproteobacteria;Pseudomonadales;Moraxellaceae;Acinetobacter;Acinetobacter ursingii;Acinetobacter ursingii ANC 3649
1197884.5	Acinetobacter venetianus VE-C3	1197884	complete	93.8	2.9		96.7	/net/mgx/linuxhome/mgx/databases/patric/genomes/1197884.5/1197884.5.fna	Bacteria	Proteobacteria	Gammaproteobacteria	Pseudomonadales	Moraxellaceae	Acinetobacter	Acinetobacter venetianus	131567;2;1224;1236;72274;468;469;52133;1197884	cellular organisms;Bacteria;Proteobacteria;Gammaproteobacteria;Pseudomonadales;Moraxellaceae;Acinetobacter;Acinetobacter venetianus;Acinetobacter venetianus VE-C3
1590614.3	Actibacterium ureilyticum strain LS-811	1590614	wgs	100	1.4		98	/net/mgx/linuxhome/mgx/databases/patric/genomes/1590614.3/1590614.3.fna	Bacteria	Proteobacteria	Alphaproteobacteria	Rhodobacterales	Rhodobacteraceae	Actibacterium	Actibacterium ureilyticum	131567;2;1224;28211;204455;31989;1433986;1590614	cellular organisms;Bacteria;Proteobacteria;Alphaproteobacteria;Rhodobacterales;Rhodobacteraceae;Actibacterium;Actibacterium ureilyticum
1120930.3	Actinoalloteichus cyanogriseus DSM 43889	1120930	wgs	100	0.4		95.9	/net/mgx/linuxhome/mgx/databases/patric/genomes/1120930.3/1120930.3.fna	Bacteria	Actinobacteria	Actinobacteria	Pseudonocardiales	Pseudonocardiaceae	Actinoalloteichus	Actinoalloteichus cyanogriseus	131567;2;1783272;201174;1760;85010;2070;65496;65497;1120930	cellular organisms;Bacteria;Terrabacteria group;Actinobacteria;Actinobacteria;Pseudonocardiales;Pseudonocardiaceae;Actinoalloteichus;Actinoalloteichus cyanogriseus;Actinoalloteichus cyanogriseus DSM 43889
1612552.4	Actinoalloteichus sp. ADI127-7	1612552	complete	100	0.4		96.3	/net/mgx/linuxhome/mgx/databases/patric/genomes/1612552.4/1612552.4.fna	Bacteria	Actinobacteria	Actinobacteria	Pseudonocardiales	Pseudonocardiaceae	Actinoalloteichus	Actinoalloteichus fjordicus	131567;2;1783272;201174;1760;85010;2070;65496;1612552	cellular organisms;Bacteria;Terrabacteria group;Actinobacteria;Actinobacteria;Pseudonocardiales;Pseudonocardiaceae;Actinoalloteichus;Actinoalloteichus fjordicus
2072503.3	Actinoalloteichus sp. AHMU CJ021	2072503	complete	100	0.4		95.4	/net/mgx/linuxhome/mgx/databases/patric/genomes/2072503.3/2072503.3.fna	Bacteria	Actinobacteria	Actinobacteria	Pseudonocardiales	Pseudonocardiaceae	Actinoalloteichus	Actinoalloteichus sp. AHMU CJ021	131567;2;1783272;201174;1760;85010;2070;65496;2644606;2072503	cellular organisms;Bacteria;Terrabacteria group;Actinobacteria;Actinobacteria;Pseudonocardiales;Pseudonocardiaceae;Actinoalloteichus;unclassified Actinoalloteichus;Actinoalloteichus sp. AHMU CJ021
1612551.4	Actinoalloteichus sp. GBA129-24	1612551	complete	100	0.4		96.2	/net/mgx/linuxhome/mgx/databases/patric/genomes/1612551.4/1612551.4.fna	Bacteria	Actinobacteria	Actinobacteria	Pseudonocardiales	Pseudonocardiaceae	Actinoalloteichus	Actinoalloteichus sp. GBA129-24	131567;2;1783272;201174;1760;85010;2070;65496;2644606;1612551	cellular organisms;Bacteria;Terrabacteria group;Actinobacteria;Actinobacteria;Pseudonocardiales;Pseudonocardiaceae;Actinoalloteichus;unclassified Actinoalloteichus;Actinoalloteichus sp. GBA129-24
1120931.3	Actinobacillus capsulatus DSM 19761	1120931	wgs	100	0.9		99.1	/net/mgx/linuxhome/mgx/databases/patric/genomes/1120931.3/1120931.3.fna	Bacteria	Proteobacteria	Gammaproteobacteria	Pasteurellales	Pasteurellaceae	Actinobacillus	Actinobacillus capsulatus	131567;2;1224;1236;135625;712;713;717;1120931	cellular organisms;Bacteria;Proteobacteria;Gammaproteobacteria;Pasteurellales;Pasteurellaceae;Actinobacillus;Actinobacillus capsulatus;Actinobacillus capsulatus DSM 19761
720.3	Actinobacillus lignieresii strain NCTC4191	720	wgs	100	0.9		99	/net/mgx/linuxhome/mgx/databases/patric/genomes/720.3/720.3.fna	Bacteria	Proteobacteria	Gammaproteobacteria	Pasteurellales	Pasteurellaceae	Actinobacillus	Actinobacillus lignieresii	131567;2;1224;1236;135625;712;713;720	cellular organisms;Bacteria;Proteobacteria;Gammaproteobacteria;Pasteurellales;Pasteurellaceae;Actinobacillus;Actinobacillus lignieresii
637911.3	Actinobacillus minor NM305	637911	wgs	100	0.9		99.1	/net/mgx/linuxhome/mgx/databases/patric/genomes/637911.3/637911.3.fna	Bacteria	Proteobacteria	Gammaproteobacteria	Pasteurellales	Pasteurellaceae	Actinobacillus	Actinobacillus minor	131567;2;1224;1236;135625;712;713;51047;637911	cellular organisms;Bacteria;Proteobacteria;Gammaproteobacteria;Pasteurellales;Pasteurellaceae;Actinobacillus;Actinobacillus minor;Actinobacillus minor NM305
754254.4	Actinobacillus pleuropneumoniae serovar 2 str. 4226	754254	wgs	100	0.9		99	/net/mgx/linuxhome/mgx/databases/patric/genomes/754254.4/754254.4.fna	Bacteria	Proteobacteria	Gammaproteobacteria	Pasteurellales	Pasteurellaceae	Actinobacillus	Actinobacillus pleuropneumoniae	131567;2;1224;1236;135625;712;713;715;34063;754254	cellular organisms;Bacteria;Proteobacteria;Gammaproteobacteria;Pasteurellales;Pasteurellaceae;Actinobacillus;Actinobacillus pleuropneumoniae;Actinobacillus pleuropneumoniae serovar 2;Actinobacillus pleuropneumoniae serovar 2 str. 4226
189834.15	Actinobacillus porcitonsillarum strain 9953L55	189834	complete	100	0.9		99.3	/net/mgx/linuxhome/mgx/databases/patric/genomes/189834.15/189834.15.fna	Bacteria	Proteobacteria	Gammaproteobacteria	Pasteurellales	Pasteurellaceae	Actinobacillus	Actinobacillus porcitonsillarum	131567;2;1224;1236;135625;712;713;189834	cellular organisms;Bacteria;Proteobacteria;Gammaproteobacteria;Pasteurellales;Pasteurellaceae;Actinobacillus;Actinobacillus porcitonsillarum
722.6	Actinobacillus seminis strain ATCC 15768	722	wgs	100	2.3		98	/net/mgx/linuxhome/mgx/databases/patric/genomes/722.6/722.6.fna	Bacteria	Proteobacteria	Gammaproteobacteria	Pasteurellales	Pasteurellaceae	Actinobacillus	Actinobacillus seminis	131567;2;1224;1236;135625;712;713;722	cellular organisms;Bacteria;Proteobacteria;Gammaproteobacteria;Pasteurellales;Pasteurellaceae;Actinobacillus;Actinobacillus seminis
339671.7	Actinobacillus succinogenes 130Z	339671	complete	100	1.8		99.6	/net/mgx/linuxhome/mgx/databases/patric/genomes/339671.7/339671.7.fna	Bacteria	Proteobacteria	Gammaproteobacteria	Pasteurellales	Pasteurellaceae	Actinobacillus	Actinobacillus succinogenes	131567;2;1224;1236;135625;712;713;67854;339671	cellular organisms;Bacteria;Proteobacteria;Gammaproteobacteria;Pasteurellales;Pasteurellaceae;Actinobacillus;Actinobacillus succinogenes;Actinobacillus succinogenes 130Z
716.13	Actinobacillus suis strain AS108/13	716	wgs	100	0.5		99.6	/net/mgx/linuxhome/mgx/databases/patric/genomes/716.13/716.13.fna	Bacteria	Proteobacteria	Gammaproteobacteria	Pasteurellales	Pasteurellaceae	Actinobacillus	Actinobacillus suis	131567;2;1224;1236;135625;712;713;716	cellular organisms;Bacteria;Proteobacteria;Gammaproteobacteria;Pasteurellales;Pasteurellaceae;Actinobacillus;Actinobacillus suis
887324.3	Actinobacillus ureae ATCC 25976	887324	wgs	100	1.8		98.2	/net/mgx/linuxhome/mgx/databases/patric/genomes/887324.3/887324.3.fna	Bacteria	Proteobacteria	Gammaproteobacteria	Pasteurellales	Pasteurellaceae	Actinobacillus	Actinobacillus ureae	131567;2;1224;1236;135625;712;713;723;887324	cellular organisms;Bacteria;Proteobacteria;Gammaproteobacteria;Pasteurellales;Pasteurellaceae;Actinobacillus;Actinobacillus ureae;Actinobacillus ureae ATCC 25976
1803494.3	Actinobacteria bacterium 13_2_20CM_2_71_6	1803494	wgs	78.2	0.2		83.1	/net/mgx/linuxhome/mgx/databases/patric/genomes/1803494.3/1803494.3.fna	Bacteria	Actinobacteria					Actinobacteria bacterium 13_2_20CM_2_71_6	131567;2;1783272;201174;1752188;1803494	cellular organisms;Bacteria;Terrabacteria group;Actinobacteria;unclassified Actinobacteria;Actinobacteria bacterium 13_2_20CM_2_71_6
1895696.3	Actinobacteria bacterium 69-20	1895696	wgs	97.2	2.8		94.4	/net/mgx/linuxhome/mgx/databases/patric/genomes/1895696.3/1895696.3.fna	Bacteria	Actinobacteria	Actinobacteria				Actinobacteria bacterium 69-20	131567;2;1783272;201174;1760;52018;1895696	cellular organisms;Bacteria;Terrabacteria group;Actinobacteria;Actinobacteria;unclassified Actinobacteria;Actinobacteria bacterium 69-20
1973894.3	Actinobacteria bacterium CG08_land_8_20_14_0_20_50_39	1973894	wgs	95.7	4.2		92.8	/net/mgx/linuxhome/mgx/databases/patric/genomes/1973894.3/1973894.3.fna	Bacteria	Actinobacteria					Actinobacteria bacterium CG08_land_8_20_14_0_20_50_39	131567;2;1783272;201174;1752188;1973894	cellular organisms;Bacteria;Terrabacteria group;Actinobacteria;unclassified Actinobacteria;Actinobacteria bacterium CG08_land_8_20_14_0_20_50_39
1973895.3	Actinobacteria bacterium CG17_big_fil_post_rev_8_21_14_2_50_50_24	1973895	wgs	95.7	4.2		92.7	/net/mgx/linuxhome/mgx/databases/patric/genomes/1973895.3/1973895.3.fna	Bacteria	Actinobacteria					Actinobacteria bacterium CG17_big_fil_post_rev_8_21_14_2_50_50_24	131567;2;1783272;201174;1752188;1973895	cellular organisms;Bacteria;Terrabacteria group;Actinobacteria;unclassified Actinobacteria;Actinobacteria bacterium CG17_big_fil_post_rev_8_21_14_2_50_50_24
1973889.3	Actinobacteria bacterium CG_4_10_14_0_8_um_filter_50_43	1973889	wgs	95.7	4.3		92.2	/net/mgx/linuxhome/mgx/databases/patric/genomes/1973889.3/1973889.3.fna	Bacteria	Actinobacteria					Actinobacteria bacterium CG_4_10_14_0_8_um_filter_50_43	131567;2;1783272;201174;1752188;1973889	cellular organisms;Bacteria;Terrabacteria group;Actinobacteria;unclassified Actinobacteria;Actinobacteria bacterium CG_4_10_14_0_8_um_filter_50_43
2013644.3	Actinobacteria bacterium HGW-Actinobacteria-1	2013644	wgs	89.7	0.1		91.8	/net/mgx/linuxhome/mgx/databases/patric/genomes/2013644.3/2013644.3.fna	Bacteria	Actinobacteria					Actinobacteria bacterium HGW-Actinobacteria-1	131567;2;1783272;201174;1752188;2013644	cellular organisms;Bacteria;Terrabacteria group;Actinobacteria;unclassified Actinobacteria;Actinobacteria bacterium HGW-Actinobacteria-1
2013646.3	Actinobacteria bacterium HGW-Actinobacteria-11	2013646	wgs	100	0.1		96.2	/net/mgx/linuxhome/mgx/databases/patric/genomes/2013646.3/2013646.3.fna	Bacteria	Actinobacteria					Actinobacteria bacterium HGW-Actinobacteria-11	131567;2;1783272;201174;1752188;2013646	cellular organisms;Bacteria;Terrabacteria group;Actinobacteria;unclassified Actinobacteria;Actinobacteria bacterium HGW-Actinobacteria-11
2013649.3	Actinobacteria bacterium HGW-Actinobacteria-4	2013649	wgs	96	4		96.2	/net/mgx/linuxhome/mgx/databases/patric/genomes/2013649.3/2013649.3.fna	Bacteria	Actinobacteria					Actinobacteria bacterium HGW-Actinobacteria-4	131567;2;1783272;201174;1752188;2013649	cellular organisms;Bacteria;Terrabacteria group;Actinobacteria;unclassified Actinobacteria;Actinobacteria bacterium HGW-Actinobacteria-4
2013652.3	Actinobacteria bacterium HGW-Actinobacteria-7	2013652	wgs	93.7	0.1		92.8	/net/mgx/linuxhome/mgx/databases/patric/genomes/2013652.3/2013652.3.fna	Bacteria	Actinobacteria					Actinobacteria bacterium HGW-Actinobacteria-7	131567;2;1783272;201174;1752188;2013652	cellular organisms;Bacteria;Terrabacteria group;Actinobacteria;unclassified Actinobacteria;Actinobacteria bacterium HGW-Actinobacteria-7
1848754.3	Actinobacteria bacterium IMCC19121	1848754	complete	100	0.1		96.7	/net/mgx/linuxhome/mgx/databases/patric/genomes/1848754.3/1848754.3.fna	Bacteria	Actinobacteria					Actinobacteria bacterium IMCC19121	131567;2;1783272;201174;1752188;1848754	cellular organisms;Bacteria;Terrabacteria group;Actinobacteria;unclassified Actinobacteria;Actinobacteria bacterium IMCC19121
1848756.3	Actinobacteria bacterium IMCC26103	1848756	complete	99.9	0.1		97.1	/net/mgx/linuxhome/mgx/databases/patric/genomes/1848756.3/1848756.3.fna	Bacteria	Actinobacteria					Actinobacteria bacterium IMCC26103	131567;2;1783272;201174;1752188;1848756	cellular organisms;Bacteria;Terrabacteria group;Actinobacteria;unclassified Actinobacteria;Actinobacteria bacterium IMCC26103
1919086.3	Actinobacteria bacterium QS_8_72_14	1919086	wgs	75.1	0.1		90.2	/net/mgx/linuxhome/mgx/databases/patric/genomes/1919086.3/1919086.3.fna	Bacteria	Actinobacteria					Actinobacteria bacterium QS_8_72_14	131567;2;1783272;201174;1752188;1919086	cellular organisms;Bacteria;Terrabacteria group;Actinobacteria;unclassified Actinobacteria;Actinobacteria bacterium QS_8_72_14
1797199.3	Actinobacteria bacterium RBG_16_55_12	1797199	wgs	71.6	0.3		91.8	/net/mgx/linuxhome/mgx/databases/patric/genomes/1797199.3/1797199.3.fna	Bacteria	Actinobacteria					Actinobacteria bacterium RBG_16_55_12	131567;2;1783272;201174;1752188;1797199	cellular organisms;Bacteria;Terrabacteria group;Actinobacteria;unclassified Actinobacteria;Actinobacteria bacterium RBG_16_55_12
1797200.3	Actinobacteria bacterium RBG_16_64_13	1797200	wgs	83.4	0.4		89.9	/net/mgx/linuxhome/mgx/databases/patric/genomes/1797200.3/1797200.3.fna	Bacteria	Actinobacteria					Actinobacteria bacterium RBG_16_64_13	131567;2;1783272;201174;1752188;1797200	cellular organisms;Bacteria;Terrabacteria group;Actinobacteria;unclassified Actinobacteria;Actinobacteria bacterium RBG_16_64_13
1948322.3	Actinobacteria bacterium UBA1526	1948322	wgs	97	0.1		93.3	/net/mgx/linuxhome/mgx/databases/patric/genomes/1948322.3/1948322.3.fna	Bacteria	Actinobacteria	Actinobacteria				Actinobacteria bacterium UBA1526	131567;2;1783272;201174;1760;52018;1948322	cellular organisms;Bacteria;Terrabacteria group;Actinobacteria;Actinobacteria;unclassified Actinobacteria;Actinobacteria bacterium UBA1526
1948323.3	Actinobacteria bacterium UBA1967	1948323	wgs	94.4	0.1		93.9	/net/mgx/linuxhome/mgx/databases/patric/genomes/1948323.3/1948323.3.fna	Bacteria	Actinobacteria	Actinobacteria				Actinobacteria bacterium UBA1967	131567;2;1783272;201174;1760;52018;1948323	cellular organisms;Bacteria;Terrabacteria group;Actinobacteria;Actinobacteria;unclassified Actinobacteria;Actinobacteria bacterium UBA1967
1948324.3	Actinobacteria bacterium UBA1985	1948324	wgs	88.3	3.1		90.1	/net/mgx/linuxhome/mgx/databases/patric/genomes/1948324.3/1948324.3.fna	Bacteria	Actinobacteria	Actinobacteria				Actinobacteria bacterium UBA1985	131567;2;1783272;201174;1760;52018;1948324	cellular organisms;Bacteria;Terrabacteria group;Actinobacteria;Actinobacteria;unclassified Actinobacteria;Actinobacteria bacterium UBA1985
1953118.3	Actinobacteria bacterium UBA2272	1953118	wgs	91.5	0.1		91.6	/net/mgx/linuxhome/mgx/databases/patric/genomes/1953118.3/1953118.3.fna	Bacteria	Actinobacteria					Actinobacteria bacterium UBA2272	131567;2;1783272;201174;1752188;1953118	cellular organisms;Bacteria;Terrabacteria group;Actinobacteria;unclassified Actinobacteria;Actinobacteria bacterium UBA2272
1953119.3	Actinobacteria bacterium UBA2279	1953119	wgs	91.7	4.3		92.5	/net/mgx/linuxhome/mgx/databases/patric/genomes/1953119.3/1953119.3.fna	Bacteria	Actinobacteria					Actinobacteria bacterium UBA2279	131567;2;1783272;201174;1752188;1953119	cellular organisms;Bacteria;Terrabacteria group;Actinobacteria;unclassified Actinobacteria;Actinobacteria bacterium UBA2279
1948326.3	Actinobacteria bacterium UBA2519	1948326	wgs	94.3	0.1		92.4	/net/mgx/linuxhome/mgx/databases/patric/genomes/1948326.3/1948326.3.fna	Bacteria	Actinobacteria	Actinobacteria				Actinobacteria bacterium UBA2519	131567;2;1783272;201174;1760;52018;1948326	cellular organisms;Bacteria;Terrabacteria group;Actinobacteria;Actinobacteria;unclassified Actinobacteria;Actinobacteria bacterium UBA2519
1948339.3	Actinobacteria bacterium UBA4426	1948339	wgs	100	0.1		94.2	/net/mgx/linuxhome/mgx/databases/patric/genomes/1948339.3/1948339.3.fna	Bacteria	Actinobacteria	Actinobacteria				Actinobacteria bacterium UBA4426	131567;2;1783272;201174;1760;52018;1948339	cellular organisms;Bacteria;Terrabacteria group;Actinobacteria;Actinobacteria;unclassified Actinobacteria;Actinobacteria bacterium UBA4426
1948340.3	Actinobacteria bacterium UBA4444	1948340	wgs	88	0.2		87.1	/net/mgx/linuxhome/mgx/databases/patric/genomes/1948340.3/1948340.3.fna	Bacteria	Actinobacteria	Actinobacteria				Actinobacteria bacterium UBA4444	131567;2;1783272;201174;1760;52018;1948340	cellular organisms;Bacteria;Terrabacteria group;Actinobacteria;Actinobacteria;unclassified Actinobacteria;Actinobacteria bacterium UBA4444
1953128.3	Actinobacteria bacterium UBA6100	1953128	wgs	87.7	0.2		91.9	/net/mgx/linuxhome/mgx/databases/patric/genomes/1953128.3/1953128.3.fna	Bacteria	Actinobacteria					Actinobacteria bacterium UBA6100	131567;2;1783272;201174;1752188;1953128	cellular organisms;Bacteria;Terrabacteria group;Actinobacteria;unclassified Actinobacteria;Actinobacteria bacterium UBA6100
1953130.3	Actinobacteria bacterium UBA912	1953130	wgs	83.4	0.4		88.2	/net/mgx/linuxhome/mgx/databases/patric/genomes/1953130.3/1953130.3.fna	Bacteria	Actinobacteria					Actinobacteria bacterium UBA912	131567;2;1783272;201174;1752188;1953130	cellular organisms;Bacteria;Terrabacteria group;Actinobacteria;unclassified Actinobacteria;Actinobacteria bacterium UBA912
1883427.79	Actinobacteria bacterium strain palsa_463	1883427	wgs	99.9	0.2		92.8	/net/mgx/linuxhome/mgx/databases/patric/genomes/1883427.79/1883427.79.fna	Bacteria	Actinobacteria	Actinobacteria				Actinobacteria bacterium	131567;2;1783272;201174;1760;52018;1883427	cellular organisms;Bacteria;Terrabacteria group;Actinobacteria;Actinobacteria;unclassified Actinobacteria;Actinobacteria bacterium
1120933.3	Actinobaculum urinale DSM 15805	1120933	wgs	96.5	0.5		95.3	/net/mgx/linuxhome/mgx/databases/patric/genomes/1120933.3/1120933.3.fna	Bacteria	Actinobacteria	Actinobacteria	Actinomycetales	Actinomycetaceae	Actinotignum	Actinotignum urinale	131567;2;1783272;201174;1760;2037;2049;1653174;190146;1120933	cellular organisms;Bacteria;Terrabacteria group;Actinobacteria;Actinobacteria;Actinomycetales;Actinomycetaceae;Actinotignum;Actinotignum urinale;Actinotignum urinale DSM 15805
390989.3	Actinocatenispora sera strain NRRL B-24477	390989	wgs	99.9	3.4		95.9	/net/mgx/linuxhome/mgx/databases/patric/genomes/390989.3/390989.3.fna	Bacteria	Actinobacteria	Actinobacteria	Micromonosporales	Micromonosporaceae	Actinocatenispora	Actinocatenispora sera	131567;2;1783272;201174;1760;85008;28056;390988;390989	cellular organisms;Bacteria;Terrabacteria group;Actinobacteria;Actinobacteria;Micromonosporales;Micromonosporaceae;Actinocatenispora;Actinocatenispora sera
155976.3	Actinokineospora auranticolor strain YU 961-1	155976	wgs	100	1.2		95.3	/net/mgx/linuxhome/mgx/databases/patric/genomes/155976.3/155976.3.fna	Bacteria	Actinobacteria	Actinobacteria	Pseudonocardiales	Pseudonocardiaceae	Actinokineospora	Actinokineospora auranticolor	131567;2;1783272;201174;1760;85010;2070;39845;155976	cellular organisms;Bacteria;Terrabacteria group;Actinobacteria;Actinobacteria;Pseudonocardiales;Pseudonocardiaceae;Actinokineospora;Actinokineospora auranticolor
1193682.6	Actinokineospora bangkokensis strain 44EHW	1193682	wgs	99.6	2		94.8	/net/mgx/linuxhome/mgx/databases/patric/genomes/1193682.6/1193682.6.fna	Bacteria	Actinobacteria	Actinobacteria	Pseudonocardiales	Pseudonocardiaceae	Actinokineospora	Actinokineospora bangkokensis	131567;2;1783272;201174;1760;85010;2070;39845;1193682	cellular organisms;Bacteria;Terrabacteria group;Actinobacteria;Actinobacteria;Pseudonocardiales;Pseudonocardiaceae;Actinokineospora;Actinokineospora bangkokensis
1120935.3	Actinokineospora inagensis DSM 44258	1120935	wgs	100	0.8		95.1	/net/mgx/linuxhome/mgx/databases/patric/genomes/1120935.3/1120935.3.fna	Bacteria	Actinobacteria	Actinobacteria	Pseudonocardiales	Pseudonocardiaceae	Actinokineospora	Actinokineospora inagensis	131567;2;1783272;201174;1760;85010;2070;39845;103730;1120935	cellular organisms;Bacteria;Terrabacteria group;Actinobacteria;Actinobacteria;Pseudonocardiales;Pseudonocardiaceae;Actinokineospora;Actinokineospora inagensis;Actinokineospora inagensis DSM 44258
1470177.3	Actinokineospora mzabensis strain CECT 8578	1470177	wgs	100	0.8		95.5	/net/mgx/linuxhome/mgx/databases/patric/genomes/1470177.3/1470177.3.fna	Bacteria	Actinobacteria	Actinobacteria	Pseudonocardiales	Pseudonocardiaceae	Actinokineospora	Actinokineospora mzabensis	131567;2;1783272;201174;1760;85010;2070;39845;1470177	cellular organisms;Bacteria;Terrabacteria group;Actinobacteria;Actinobacteria;Pseudonocardiales;Pseudonocardiaceae;Actinokineospora;Actinokineospora mzabensis
909613.9	Actinokineospora sp. EG49	909613	wgs	100	1.2		96.7	/net/mgx/linuxhome/mgx/databases/patric/genomes/909613.9/909613.9.fna	Bacteria	Actinobacteria	Actinobacteria	Pseudonocardiales	Pseudonocardiaceae	Actinokineospora	Actinokineospora spheciospongiae	131567;2;1783272;201174;1760;85010;2070;39845;909613	cellular organisms;Bacteria;Terrabacteria group;Actinobacteria;Actinobacteria;Pseudonocardiales;Pseudonocardiaceae;Actinokineospora;Actinokineospora spheciospongiae
1411117.3	Actinomadura amylolytica strain YIM 77502	1411117	complete	99.6	1.6		96.5	/net/mgx/linuxhome/mgx/databases/patric/genomes/1411117.3/1411117.3.fna	Bacteria	Actinobacteria	Actinobacteria	Streptosporangiales	Thermomonosporaceae	Actinomadura	Actinomadura amylolytica	131567;2;1783272;201174;1760;85012;2012;1988;1411117	cellular organisms;Bacteria;Terrabacteria group;Actinobacteria;Actinobacteria;Streptosporangiales;Thermomonosporaceae;Actinomadura;Actinomadura amylolytica
1220554.3	Actinomadura chibensis NBRC 106107	1220554	wgs	100	0.4		93	/net/mgx/linuxhome/mgx/databases/patric/genomes/1220554.3/1220554.3.fna	Bacteria	Actinobacteria	Actinobacteria	Streptosporangiales	Thermomonosporaceae	Actinomadura	Actinomadura chibensis	131567;2;1783272;201174;1760;85012;2012;1988;392828;1220554	cellular organisms;Bacteria;Terrabacteria group;Actinobacteria;Actinobacteria;Streptosporangiales;Thermomonosporaceae;Actinomadura;Actinomadura chibensis;Actinomadura chibensis NBRC 106107
1992.4	Actinomadura echinospora strain DSM 43163	1992	wgs	100	0.7		96.5	/net/mgx/linuxhome/mgx/databases/patric/genomes/1992.4/1992.4.fna	Bacteria	Actinobacteria	Actinobacteria	Streptosporangiales	Thermomonosporaceae	Actinomadura	Actinomadura echinospora	131567;2;1783272;201174;1760;85012;2012;1988;1992	cellular organisms;Bacteria;Terrabacteria group;Actinobacteria;Actinobacteria;Streptosporangiales;Thermomonosporaceae;Actinomadura;Actinomadura echinospora
561175.3	Actinomadura flavalba DSM 45200	561175	wgs	100	0.7		95.1	/net/mgx/linuxhome/mgx/databases/patric/genomes/561175.3/561175.3.fna	Bacteria	Actinobacteria	Actinobacteria	Streptosporangiales	Thermomonosporaceae	Actinomadura	Actinomadura flavalba	131567;2;1783272;201174;1760;85012;2012;1988;1120938;561175	cellular organisms;Bacteria;Terrabacteria group;Actinobacteria;Actinobacteria;Streptosporangiales;Thermomonosporaceae;Actinomadura;Actinomadura flavalba;Actinomadura flavalba DSM 45200
1220557.3	Actinomadura formosensis NBRC 14204	1220557	wgs	100	0.4		95	/net/mgx/linuxhome/mgx/databases/patric/genomes/1220557.3/1220557.3.fna	Bacteria	Actinobacteria	Actinobacteria	Streptosporangiales	Thermomonosporaceae	Actinomadura	Actinomadura formosensis	131567;2;1783272;201174;1760;85012;2012;1988;60706;1220557	cellular organisms;Bacteria;Terrabacteria group;Actinobacteria;Actinobacteria;Streptosporangiales;Thermomonosporaceae;Actinomadura;Actinomadura formosensis;Actinomadura formosensis NBRC 14204
1220559.3	Actinomadura hibisca NBRC 15177	1220559	wgs	100	0.7		91.9	/net/mgx/linuxhome/mgx/databases/patric/genomes/1220559.3/1220559.3.fna	Bacteria	Actinobacteria	Actinobacteria	Streptosporangiales	Thermomonosporaceae	Actinomadura	Actinomadura hibisca	131567;2;1783272;201174;1760;85012;2012;1988;68565;1220559	cellular organisms;Bacteria;Terrabacteria group;Actinobacteria;Actinobacteria;Streptosporangiales;Thermomonosporaceae;Actinomadura;Actinomadura hibisca;Actinomadura hibisca NBRC 15177
1220561.3	Actinomadura kijaniata NBRC 14229	1220561	wgs	99.8	1.1		93.3	/net/mgx/linuxhome/mgx/databases/patric/genomes/1220561.3/1220561.3.fna	Bacteria	Actinobacteria	Actinobacteria	Streptosporangiales	Thermomonosporaceae	Actinomadura	Actinomadura kijaniata	131567;2;1783272;201174;1760;85012;2012;1988;46161;1220561	cellular organisms;Bacteria;Terrabacteria group;Actinobacteria;Actinobacteria;Streptosporangiales;Thermomonosporaceae;Actinomadura;Actinomadura kijaniata;Actinomadura kijaniata NBRC 14229
1220564.3	Actinomadura macra NBRC 14102	1220564	wgs	100	0.7		94.2	/net/mgx/linuxhome/mgx/databases/patric/genomes/1220564.3/1220564.3.fna	Bacteria	Actinobacteria	Actinobacteria	Streptosporangiales	Thermomonosporaceae	Actinomadura	Actinomadura macra	131567;2;1783272;201174;1760;85012;2012;1988;46164;1220564	cellular organisms;Bacteria;Terrabacteria group;Actinobacteria;Actinobacteria;Streptosporangiales;Thermomonosporaceae;Actinomadura;Actinomadura macra;Actinomadura macra NBRC 14102
1394178.3	Actinomadura madurae LIID-AJ290	1394178	wgs	98	1.1		90.8	/net/mgx/linuxhome/mgx/databases/patric/genomes/1394178.3/1394178.3.fna	Bacteria	Actinobacteria	Actinobacteria	Streptosporangiales	Thermomonosporaceae	Actinomadura	Actinomadura madurae	131567;2;1783272;201174;1760;85012;2012;1988;1993;1394178	cellular organisms;Bacteria;Terrabacteria group;Actinobacteria;Actinobacteria;Streptosporangiales;Thermomonosporaceae;Actinomadura;Actinomadura madurae;Actinomadura madurae LIID-AJ290
134959.3	Actinomadura mexicana strain DSM 44485	134959	wgs	100	1.4		94.9	/net/mgx/linuxhome/mgx/databases/patric/genomes/134959.3/134959.3.fna	Bacteria	Actinobacteria	Actinobacteria	Streptosporangiales	Thermomonosporaceae	Actinomadura	Actinomadura mexicana	131567;2;1783272;201174;1760;85012;2012;1988;134959	cellular organisms;Bacteria;Terrabacteria group;Actinobacteria;Actinobacteria;Streptosporangiales;Thermomonosporaceae;Actinomadura;Actinomadura mexicana
240840.3	Actinomadura meyerae strain DSM 44715	240840	wgs	100	1.5		94.6	/net/mgx/linuxhome/mgx/databases/patric/genomes/240840.3/240840.3.fna	Bacteria	Actinobacteria	Actinobacteria	Streptosporangiales	Thermomonosporaceae	Actinomadura	Actinomadura meyerae	131567;2;1783272;201174;1760;85012;2012;1988;240840	cellular organisms;Bacteria;Terrabacteria group;Actinobacteria;Actinobacteria;Streptosporangiales;Thermomonosporaceae;Actinomadura;Actinomadura meyerae
1955414.3	Actinomadura parvosata subsp. kistnae strain 1	1955414	wgs	98.6	1.9		90.5	/net/mgx/linuxhome/mgx/databases/patric/genomes/1955414.3/1955414.3.fna	Bacteria	Actinobacteria	Actinobacteria	Streptosporangiales	Thermomonosporaceae	Actinomadura	Actinomadura parvosata subsp. kistnae	131567;2;1783272;201174;1760;85012;2012;1988;1955412;1955414	cellular organisms;Bacteria;Terrabacteria group;Actinobacteria;Actinobacteria;Streptosporangiales;Thermomonosporaceae;Actinomadura;Actinomadura parvosata;Actinomadura parvosata subsp. kistnae
1220567.3	Actinomadura rubrobrunea NBRC 15275	1220567	wgs	100	0.4		94.6	/net/mgx/linuxhome/mgx/databases/patric/genomes/1220567.3/1220567.3.fna	Bacteria	Actinobacteria	Actinobacteria	Streptosporangiales	Thermomonosporaceae	Actinomadura	Actinomadura rubrobrunea	131567;2;1783272;201174;1760;85012;2012;1988;115335;1220567	cellular organisms;Bacteria;Terrabacteria group;Actinobacteria;Actinobacteria;Streptosporangiales;Thermomonosporaceae;Actinomadura;Actinomadura rubrobrunea;Actinomadura rubrobrunea NBRC 15275
1926885.4	Actinomadura sp. 5-2	1926885	wgs	100	0.7		95.6	/net/mgx/linuxhome/mgx/databases/patric/genomes/1926885.4/1926885.4.fna	Bacteria	Actinobacteria	Actinobacteria	Streptosporangiales	Thermomonosporaceae	Actinomadura	Actinomadura sp. RB29	131567;2;1783272;201174;1760;85012;2012;1988;2626254;1926885	cellular organisms;Bacteria;Terrabacteria group;Actinobacteria;Actinobacteria;Streptosporangiales;Thermomonosporaceae;Actinomadura;unclassified Actinomadura;Actinomadura sp. RB29
2303421.3	Actinomadura sp. LHW52907	2303421	wgs	99.3	2.6		94	/net/mgx/linuxhome/mgx/databases/patric/genomes/2303421.3/2303421.3.fna	Bacteria	Actinobacteria	Actinobacteria	Streptosporangiales	Thermomonosporaceae	Actinomadura	Actinomadura sp. LHW52907	131567;2;1783272;201174;1760;85012;2012;1988;2626254;2303421	cellular organisms;Bacteria;Terrabacteria group;Actinobacteria;Actinobacteria;Streptosporangiales;Thermomonosporaceae;Actinomadura;unclassified Actinomadura;Actinomadura sp. LHW52907
2231787.3	Actinomadura sp. LHW63021	2231787	wgs	100	1.4		95.3	/net/mgx/linuxhome/mgx/databases/patric/genomes/2231787.3/2231787.3.fna	Bacteria	Actinobacteria	Actinobacteria	Streptosporangiales	Thermomonosporaceae	Actinomadura	Actinomadura craniellae	131567;2;1783272;201174;1760;85012;2012;1988;2231787	cellular organisms;Bacteria;Terrabacteria group;Actinobacteria;Actinobacteria;Streptosporangiales;Thermomonosporaceae;Actinomadura;Actinomadura craniellae
2293572.3	Actinomadura sp. NEAU-G17	2293572	wgs	99.6	4.1		91.3	/net/mgx/linuxhome/mgx/databases/patric/genomes/2293572.3/2293572.3.fna	Bacteria	Actinobacteria	Actinobacteria	Streptosporangiales	Thermomonosporaceae	Actinomadura	Actinomadura sp. NEAU-G17	131567;2;1783272;201174;1760;85012;2012;1988;2626254;2293572	cellular organisms;Bacteria;Terrabacteria group;Actinobacteria;Actinobacteria;Streptosporangiales;Thermomonosporaceae;Actinomadura;unclassified Actinomadura;Actinomadura sp. NEAU-G17
111806.3	Actinomadura umbrina strain DSM 43927	111806	wgs	99.6	1.7		95.5	/net/mgx/linuxhome/mgx/databases/patric/genomes/111806.3/111806.3.fna	Bacteria	Actinobacteria	Actinobacteria	Streptosporangiales	Thermomonosporaceae	Actinomadura	Actinomadura umbrina	131567;2;1783272;201174;1760;85012;2012;1988;111806	cellular organisms;Bacteria;Terrabacteria group;Actinobacteria;Actinobacteria;Streptosporangiales;Thermomonosporaceae;Actinomadura;Actinomadura umbrina
58112.4	Actinomadura viridilutea strain DSM 44433	58112	wgs	100	0.4		95	/net/mgx/linuxhome/mgx/databases/patric/genomes/58112.4/58112.4.fna	Bacteria	Actinobacteria	Actinobacteria	Streptosporangiales	Thermomonosporaceae	Actinomadura	Actinomadura viridilutea	131567;2;1783272;201174;1760;85012;2012;1988;58112	cellular organisms;Bacteria;Terrabacteria group;Actinobacteria;Actinobacteria;Streptosporangiales;Thermomonosporaceae;Actinomadura;Actinomadura viridilutea
1658.3	Actinomyces bovis strain NCTC11535	1658	wgs	100	1.3		96.5	/net/mgx/linuxhome/mgx/databases/patric/genomes/1658.3/1658.3.fna	Bacteria	Actinobacteria	Actinobacteria	Actinomycetales	Actinomycetaceae	Actinomyces	Actinomyces bovis	131567;2;1783272;201174;1760;2037;2049;1654;1658	cellular organisms;Bacteria;Terrabacteria group;Actinobacteria;Actinobacteria;Actinomycetales;Actinomycetaceae;Actinomyces;Actinomyces bovis
1926276.3	Actinomyces culturomici strain Marseille-P3575	1926276	wgs	99.6	1.8		96.8	/net/mgx/linuxhome/mgx/databases/patric/genomes/1926276.3/1926276.3.fna	Bacteria	Actinobacteria	Actinobacteria	Actinomycetales	Actinomycetaceae	Actinomyces	Actinomyces culturomici	131567;2;1783272;201174;1760;2037;2049;1654;1926276	cellular organisms;Bacteria;Terrabacteria group;Actinobacteria;Actinobacteria;Actinomycetales;Actinomycetaceae;Actinomyces;Actinomyces culturomici
1120941.3	Actinomyces dentalis DSM 19115	1120941	wgs	100	0.9		95.6	/net/mgx/linuxhome/mgx/databases/patric/genomes/1120941.3/1120941.3.fna	Bacteria	Actinobacteria	Actinobacteria	Actinomycetales	Actinomycetaceae	Actinomyces	Actinomyces dentalis	131567;2;1783272;201174;1760;2037;2049;1654;272548;1120941	cellular organisms;Bacteria;Terrabacteria group;Actinobacteria;Actinobacteria;Actinomycetales;Actinomycetaceae;Actinomyces;Actinomyces dentalis;Actinomyces dentalis DSM 19115
52767.7	Actinomyces denticolens strain NCTC11490	52767	wgs	100	0.4		95.2	/net/mgx/linuxhome/mgx/databases/patric/genomes/52767.7/52767.7.fna	Bacteria	Actinobacteria	Actinobacteria	Actinomycetales	Actinomycetaceae	Actinomyces	Actinomyces denticolens	131567;2;1783272;201174;1760;2037;2049;1654;52767	cellular organisms;Bacteria;Terrabacteria group;Actinobacteria;Actinobacteria;Actinomycetales;Actinomycetaceae;Actinomyces;Actinomyces denticolens
883069.3	Actinomyces europaeus ACS-120-V-Col10b	883069	wgs	99.1	0.5		95.6	/net/mgx/linuxhome/mgx/databases/patric/genomes/883069.3/883069.3.fna	Bacteria	Actinobacteria	Actinobacteria	Actinomycetales	Actinomycetaceae	Gleimia	Gleimia europaea	131567;2;1783272;201174;1760;2037;2049;2692113;66228;883069	cellular organisms;Bacteria;Terrabacteria group;Actinobacteria;Actinobacteria;Actinomycetales;Actinomycetaceae;Gleimia;Gleimia europaea;Gleimia europaea ACS-120-V-Col10b
178339.3	Actinomyces hongkongensis strain HKU8	178339	complete	74	0.6		92.8	/net/mgx/linuxhome/mgx/databases/patric/genomes/178339.3/178339.3.fna	Bacteria	Actinobacteria	Actinobacteria	Actinomycetales	Actinomycetaceae	Pauljensenia	Pauljensenia hongkongensis	131567;2;1783272;201174;1760;2037;2049;2740557;178339	cellular organisms;Bacteria;Terrabacteria group;Actinobacteria;Actinobacteria;Actinomycetales;Actinomycetaceae;Pauljensenia;Pauljensenia hongkongensis
52770.4	Actinomyces hordeovulneris strain DSM 20732	52770	wgs	99.1	1.3		96.7	/net/mgx/linuxhome/mgx/databases/patric/genomes/52770.4/52770.4.fna	Bacteria	Actinobacteria	Actinobacteria	Actinomycetales	Actinomycetaceae	Buchananella	Buchananella hordeovulneris	131567;2;1783272;201174;1760;2037;2049;2767323;52770	cellular organisms;Bacteria;Terrabacteria group;Actinobacteria;Actinobacteria;Actinomycetales;Actinomycetaceae;Buchananella;Buchananella hordeovulneris
1120944.3	Actinomyces israelii DSM 43320	1120944	wgs	100	0.4		95.5	/net/mgx/linuxhome/mgx/databases/patric/genomes/1120944.3/1120944.3.fna	Bacteria	Actinobacteria	Actinobacteria	Actinomycetales	Actinomycetaceae	Actinomyces	Actinomyces israelii	131567;2;1783272;201174;1760;2037;2049;1654;1659;1120944	cellular organisms;Bacteria;Terrabacteria group;Actinobacteria;Actinobacteria;Actinomycetales;Actinomycetaceae;Actinomyces;Actinomyces israelii;Actinomyces israelii DSM 43320
156892.4	Actinomyces marimammalium strain DSM 15383	156892	wgs	97.1	0.5		95.7	/net/mgx/linuxhome/mgx/databases/patric/genomes/156892.4/156892.4.fna	Bacteria	Actinobacteria	Actinobacteria	Actinomycetales	Actinomycetaceae	Boudabousia	Boudabousia marimammalium	131567;2;1783272;201174;1760;2037;2049;2767318;156892	cellular organisms;Bacteria;Terrabacteria group;Actinobacteria;Actinobacteria;Actinomycetales;Actinomycetaceae;Boudabousia;Boudabousia marimammalium
1167628.4	Actinomyces massiliensis 4401292	1167628	wgs	100	0.4		95.8	/net/mgx/linuxhome/mgx/databases/patric/genomes/1167628.4/1167628.4.fna	Bacteria	Actinobacteria	Actinobacteria	Actinomycetales	Actinomycetaceae	Actinomyces	Actinomyces massiliensis	131567;2;1783272;201174;1760;2037;2049;1654;461393;1167628	cellular organisms;Bacteria;Terrabacteria group;Actinobacteria;Actinobacteria;Actinomycetales;Actinomycetaceae;Actinomyces;Actinomyces massiliensis;Actinomyces massiliensis 4401292
52773.3	Actinomyces meyeri strain W712	52773	complete	100	0.4		99	/net/mgx/linuxhome/mgx/databases/patric/genomes/52773.3/52773.3.fna	Bacteria	Actinobacteria	Actinobacteria	Actinomycetales	Actinomycetaceae	Schaalia	Schaalia meyeri	131567;2;1783272;201174;1760;2037;2049;2529408;52773	cellular organisms;Bacteria;Terrabacteria group;Actinobacteria;Actinobacteria;Actinomycetales;Actinomycetaceae;Schaalia;Schaalia meyeri
1115803.3	Actinomyces naeslundii str. Howell 279	1115803	wgs	99.1	1.3		93.4	/net/mgx/linuxhome/mgx/databases/patric/genomes/1115803.3/1115803.3.fna	Bacteria	Actinobacteria	Actinobacteria	Actinomycetales	Actinomycetaceae	Actinomyces	Actinomyces naeslundii	131567;2;1783272;201174;1760;2037;2049;1654;1655;1115803	cellular organisms;Bacteria;Terrabacteria group;Actinobacteria;Actinobacteria;Actinomycetales;Actinomycetaceae;Actinomyces;Actinomyces naeslundii;Actinomyces naeslundii str. Howell 279
208480.4	Actinomyces nasicola strain DSM 19116	208480	wgs	99.6	1.8		96.2	/net/mgx/linuxhome/mgx/databases/patric/genomes/208480.4/208480.4.fna	Bacteria	Actinobacteria	Actinobacteria	Actinomycetales	Actinomycetaceae	Bowdeniella	Bowdeniella nasicola	131567;2;1783272;201174;1760;2037;2049;2767322;208480	cellular organisms;Bacteria;Terrabacteria group;Actinobacteria;Actinobacteria;Actinomycetales;Actinomycetaceae;Bowdeniella;Bowdeniella nasicola
888439.3	Actinomyces neuii BVS029A5	888439	wgs	100	0.4		95.9	/net/mgx/linuxhome/mgx/databases/patric/genomes/888439.3/888439.3.fna	Bacteria	Actinobacteria	Actinobacteria	Actinomycetales	Actinomycetaceae	Winkia	Winkia neuii	131567;2;1783272;201174;1760;2037;2049;2692118;33007;888439	cellular organisms;Bacteria;Terrabacteria group;Actinobacteria;Actinobacteria;Actinomycetales;Actinomycetaceae;Winkia;Winkia neuii;Winkia neuii BV029A5
1660.24	Actinomyces odontolyticus strain NCTC9935	1660	wgs	100	0.4		99.3	/net/mgx/linuxhome/mgx/databases/patric/genomes/1660.24/1660.24.fna	Bacteria	Actinobacteria	Actinobacteria	Actinomycetales	Actinomycetaceae	Schaalia	Schaalia odontolytica	131567;2;1783272;201174;1760;2037;2049;2529408;1660	cellular organisms;Bacteria;Terrabacteria group;Actinobacteria;Actinobacteria;Actinomycetales;Actinomycetaceae;Schaalia;Schaalia odontolytica
544580.29	Actinomyces oris strain A19A-1	544580	wgs	100	0.4		95.5	/net/mgx/linuxhome/mgx/databases/patric/genomes/544580.29/544580.29.fna	Bacteria	Actinobacteria	Actinobacteria	Actinomycetales	Actinomycetaceae	Actinomyces	Actinomyces oris	131567;2;1783272;201174;1760;2037;2049;1654;544580	cellular organisms;Bacteria;Terrabacteria group;Actinobacteria;Actinobacteria;Actinomycetales;Actinomycetaceae;Actinomyces;Actinomyces oris
1720198.3	Actinomyces provencensis strain SN12	1720198	wgs	99.1	1.3		96.2	/net/mgx/linuxhome/mgx/databases/patric/genomes/1720198.3/1720198.3.fna	Bacteria	Actinobacteria	Actinobacteria	Actinomycetales	Actinomycetaceae	Actinomyces	Actinomyces provencensis	131567;2;1783272;201174;1760;2037;2049;1654;1720198	cellular organisms;Bacteria;Terrabacteria group;Actinobacteria;Actinobacteria;Actinomycetales;Actinomycetaceae;Actinomyces;Actinomyces provencensis
111015.3	Actinomyces radicidentis strain CCUG 36733	111015	complete	98.7	0.5		96.7	/net/mgx/linuxhome/mgx/databases/patric/genomes/111015.3/111015.3.fna	Bacteria	Actinobacteria	Actinobacteria	Actinomycetales	Actinomycetaceae	Actinomyces	Actinomyces radicidentis	131567;2;1783272;201174;1760;2037;2049;1654;111015	cellular organisms;Bacteria;Terrabacteria group;Actinobacteria;Actinobacteria;Actinomycetales;Actinomycetaceae;Actinomyces;Actinomyces radicidentis
131110.4	Actinomyces radingae strain DSM 9169	131110	complete	100	1.8		95.7	/net/mgx/linuxhome/mgx/databases/patric/genomes/131110.4/131110.4.fna	Bacteria	Actinobacteria	Actinobacteria	Actinomycetales	Actinomycetaceae	Schaalia	Schaalia radingae	131567;2;1783272;201174;1760;2037;2049;2529408;131110	cellular organisms;Bacteria;Terrabacteria group;Actinobacteria;Actinobacteria;Actinomycetales;Actinomycetaceae;Schaalia;Schaalia radingae
1278298.3	Actinomyces slackii ATCC 49928	1278298	wgs	100	0.4		95.5	/net/mgx/linuxhome/mgx/databases/patric/genomes/1278298.3/1278298.3.fna	Bacteria	Actinobacteria	Actinobacteria	Actinomycetales	Actinomycetaceae	Actinomyces	Actinomyces slackii	131567;2;1783272;201174;1760;2037;2049;1654;52774;1278298	cellular organisms;Bacteria;Terrabacteria group;Actinobacteria;Actinobacteria;Actinomycetales;Actinomycetaceae;Actinomyces;Actinomyces slackii;Actinomyces slackii ATCC 49928
2321393.3	Actinomyces sp. 2119	2321393	wgs	100	3.5		95.9	/net/mgx/linuxhome/mgx/databases/patric/genomes/2321393.3/2321393.3.fna	Bacteria	Actinobacteria	Actinobacteria	Actinomycetales	Actinomycetaceae	Actinomyces	Actinomyces sp. 2119	131567;2;1783272;201174;1760;2037;2049;1654;2609248;2321393	cellular organisms;Bacteria;Terrabacteria group;Actinobacteria;Actinobacteria;Actinomycetales;Actinomycetaceae;Actinomyces;unclassified Actinomyces;Actinomyces sp. 2119
1689268.3	Actinomyces sp. FC2	1689268	wgs	100	0.4		96.2	/net/mgx/linuxhome/mgx/databases/patric/genomes/1689268.3/1689268.3.fna	Bacteria	Actinobacteria	Actinobacteria	Actinomycetales	Actinomycetaceae	Actinomyces	Actinomyces urinae	131567;2;1783272;201174;1760;2037;2049;1654;1689268	cellular organisms;Bacteria;Terrabacteria group;Actinobacteria;Actinobacteria;Actinomycetales;Actinomycetaceae;Actinomyces;Actinomyces urinae
1739395.3	Actinomyces sp. HMSC065F11	1739395	wgs	100	0.4		96	/net/mgx/linuxhome/mgx/databases/patric/genomes/1739395.3/1739395.3.fna	Bacteria	Actinobacteria	Actinobacteria	Actinomycetales	Actinomycetaceae	Actinomyces	Actinomyces sp. HMSC065F11	131567;2;1783272;201174;1760;2037;2049;1654;2609248;1739395	cellular organisms;Bacteria;Terrabacteria group;Actinobacteria;Actinobacteria;Actinomycetales;Actinomycetaceae;Actinomyces;unclassified Actinomyces;Actinomyces sp. HMSC065F11
1203556.3	Actinomyces sp. HPA0247	1203556	wgs	99.6	0.1		98.7	/net/mgx/linuxhome/mgx/databases/patric/genomes/1203556.3/1203556.3.fna	Bacteria	Actinobacteria	Actinobacteria	Actinomycetales	Actinomycetaceae	Actinomyces	Actinomyces sp. HPA0247	131567;2;1783272;201174;1760;2037;2049;1654;2609248;1203556	cellular organisms;Bacteria;Terrabacteria group;Actinobacteria;Actinobacteria;Actinomycetales;Actinomycetaceae;Actinomyces;unclassified Actinomyces;Actinomyces sp. HPA0247
936548.3	Actinomyces sp. ICM47	936548	wgs	99.6	0.4		98.9	/net/mgx/linuxhome/mgx/databases/patric/genomes/936548.3/936548.3.fna	Bacteria	Actinobacteria	Actinobacteria	Actinomycetales	Actinomycetaceae	Actinomyces	Actinomyces sp. ICM47	131567;2;1783272;201174;1760;2037;2049;1654;2609248;936548	cellular organisms;Bacteria;Terrabacteria group;Actinobacteria;Actinobacteria;Actinomycetales;Actinomycetaceae;Actinomyces;unclassified Actinomyces;Actinomyces sp. ICM47
1325934.3	Actinomyces sp. MS2	1325934	wgs	95.4	1.8		94.5	/net/mgx/linuxhome/mgx/databases/patric/genomes/1325934.3/1325934.3.fna	Bacteria	Actinobacteria	Actinobacteria	Actinomycetales	Actinomycetaceae	Actinomyces	Actinomyces polynesiensis	131567;2;1783272;201174;1760;2037;2049;1654;1325934	cellular organisms;Bacteria;Terrabacteria group;Actinobacteria;Actinobacteria;Actinomycetales;Actinomycetaceae;Actinomyces;Actinomyces polynesiensis
1852376.3	Actinomyces sp. Marseille-P2818 strain Marseille-P2818	1852376	wgs	100	2.2		96.2	/net/mgx/linuxhome/mgx/databases/patric/genomes/1852376.3/1852376.3.fna	Bacteria	Actinobacteria	Actinobacteria	Actinomycetales	Actinomycetaceae	Actinomyces	Actinomyces marseillensis	131567;2;1783272;201174;1760;2037;2049;1654;1852376	cellular organisms;Bacteria;Terrabacteria group;Actinobacteria;Actinobacteria;Actinomycetales;Actinomycetaceae;Actinomyces;Actinomyces marseillensis
1852361.4	Actinomyces sp. Marseille-P2825	1852361	wgs	98.2	5.6		94.8	/net/mgx/linuxhome/mgx/databases/patric/genomes/1852361.4/1852361.4.fna	Bacteria	Actinobacteria	Actinobacteria	Actinomycetales	Actinomycetaceae	Actinomyces	Actinomyces bouchesdurhonensis	131567;2;1783272;201174;1760;2037;2049;1654;1852361	cellular organisms;Bacteria;Terrabacteria group;Actinobacteria;Actinobacteria;Actinomycetales;Actinomycetaceae;Actinomyces;Actinomyces bouchesdurhonensis
2083009.3	Actinomyces sp. Marseille-P3109	2083009	wgs	100	0.4		95.6	/net/mgx/linuxhome/mgx/databases/patric/genomes/2083009.3/2083009.3.fna	Bacteria	Actinobacteria	Actinobacteria	Actinomycetales	Actinomycetaceae	Actinomyces	Actinomyces sp. Marseille-P3109	131567;2;1783272;201174;1760;2037;2049;1654;2609248;2083009	cellular organisms;Bacteria;Terrabacteria group;Actinobacteria;Actinobacteria;Actinomycetales;Actinomycetaceae;Actinomyces;unclassified Actinomyces;Actinomyces sp. Marseille-P3109
1871028.3	Actinomyces sp. Marseille-P3257 strain Marseille-P3257	1871028	wgs	99.1	1.3		95.9	/net/mgx/linuxhome/mgx/databases/patric/genomes/1871028.3/1871028.3.fna	Bacteria	Actinobacteria	Actinobacteria	Actinomycetales	Actinomycetaceae	Actinomyces	Actinomyces mediterranea	131567;2;1783272;201174;1760;2037;2049;1654;1871028	cellular organisms;Bacteria;Terrabacteria group;Actinobacteria;Actinobacteria;Actinomycetales;Actinomycetaceae;Actinomyces;Actinomyces mediterranea
1284680.3	Actinomyces sp. S6-Spd3	1284680	wgs	100	2.8		96.6	/net/mgx/linuxhome/mgx/databases/patric/genomes/1284680.3/1284680.3.fna	Bacteria	Actinobacteria	Actinobacteria	Actinomycetales	Actinomycetaceae	Actinomyces	Actinomyces sp. S6-Spd3	131567;2;1783272;201174;1760;2037;2049;1654;2609248;1284680	cellular organisms;Bacteria;Terrabacteria group;Actinobacteria;Actinobacteria;Actinomycetales;Actinomycetaceae;Actinomyces;unclassified Actinomyces;Actinomyces sp. S6-Spd3
1921765.3	Actinomyces sp. VUL4_2	1921764	wgs	99.6	0.4		95.3	/net/mgx/linuxhome/mgx/databases/patric/genomes/1921765.3/1921765.3.fna	Bacteria	Actinobacteria	Actinobacteria	Actinomycetales	Actinomycetaceae	Actinomyces	Actinomyces liubingyangii	131567;2;1783272;201174;1760;2037;2049;1654;1921764	cellular organisms;Bacteria;Terrabacteria group;Actinobacteria;Actinobacteria;Actinomycetales;Actinomycetaceae;Actinomyces;Actinomyces liubingyangii
2079536.3	Actinomyces sp. Z16	2079536	complete	100	0.4		96.1	/net/mgx/linuxhome/mgx/databases/patric/genomes/2079536.3/2079536.3.fna	Bacteria	Actinobacteria	Actinobacteria	Actinomycetales	Actinomycetaceae	Actinomyces	Actinomyces sp. Z16	131567;2;1783272;201174;1760;2037;2049;1654;2609248;2079536	cellular organisms;Bacteria;Terrabacteria group;Actinobacteria;Actinobacteria;Actinomycetales;Actinomycetaceae;Actinomyces;unclassified Actinomyces;Actinomyces sp. Z16
2250217.3	Actinomyces sp. Z3	2250217	wgs	100	0.7		95.7	/net/mgx/linuxhome/mgx/databases/patric/genomes/2250217.3/2250217.3.fna	Bacteria	Actinobacteria	Actinobacteria	Actinomycetales	Actinomycetaceae	Actinomyces	Actinomyces sp. Z3	131567;2;1783272;201174;1760;2037;2049;1654;2609248;2250217	cellular organisms;Bacteria;Terrabacteria group;Actinobacteria;Actinobacteria;Actinomycetales;Actinomycetaceae;Actinomyces;unclassified Actinomyces;Actinomyces sp. Z3
2250216.3	Actinomyces sp. Z5	2250216	wgs	100	1.5		95.6	/net/mgx/linuxhome/mgx/databases/patric/genomes/2250216.3/2250216.3.fna	Bacteria	Actinobacteria	Actinobacteria	Actinomycetales	Actinomycetaceae	Actinomyces	Actinomyces sp. Z5	131567;2;1783272;201174;1760;2037;2049;1654;2609248;2250216	cellular organisms;Bacteria;Terrabacteria group;Actinobacteria;Actinobacteria;Actinomycetales;Actinomycetaceae;Actinomyces;unclassified Actinomyces;Actinomyces sp. Z5
706439.3	Actinomyces sp. oral taxon 171 str. F0337	706439	wgs	94.8	0.5		93.6	/net/mgx/linuxhome/mgx/databases/patric/genomes/706439.3/706439.3.fna	Bacteria	Actinobacteria	Actinobacteria	Actinomycetales	Actinomycetaceae	Actinomyces	Actinomyces sp. oral taxon 171	131567;2;1783272;201174;1760;2037;2049;1654;2609248;706438;706439	cellular organisms;Bacteria;Terrabacteria group;Actinobacteria;Actinobacteria;Actinomycetales;Actinomycetaceae;Actinomyces;unclassified Actinomyces;Actinomyces sp. oral taxon 171;Actinomyces sp. oral taxon 171 str. F0337
712122.3	Actinomyces sp. oral taxon 414 strain F0588	712122	complete	100	0.9		95.6	/net/mgx/linuxhome/mgx/databases/patric/genomes/712122.3/712122.3.fna	Bacteria	Actinobacteria	Actinobacteria	Actinomycetales	Actinomycetaceae	Actinomyces	Actinomyces sp. oral taxon 414	131567;2;1783272;201174;1760;2037;2049;1654;2609248;712122	cellular organisms;Bacteria;Terrabacteria group;Actinobacteria;Actinobacteria;Actinomycetales;Actinomycetaceae;Actinomyces;unclassified Actinomyces;Actinomyces sp. oral taxon 414
653386.3	Actinomyces sp. oral taxon 849 str. F0330	653386	wgs	97.8	1.1		93.4	/net/mgx/linuxhome/mgx/databases/patric/genomes/653386.3/653386.3.fna	Bacteria	Actinobacteria	Actinobacteria	Actinomycetales	Actinomycetaceae	Actinomyces	Actinomyces sp. oral taxon 849	131567;2;1783272;201174;1760;2037;2049;1654;2609248;653385;653386	cellular organisms;Bacteria;Terrabacteria group;Actinobacteria;Actinobacteria;Actinomycetales;Actinomycetaceae;Actinomyces;unclassified Actinomyces;Actinomyces sp. oral taxon 849;Actinomyces sp. oral taxon 849 str. F0330
2081702.3	Actinomyces sp. oral taxon 897 strain F0631	2081702	complete	99.1	1.8		96.1	/net/mgx/linuxhome/mgx/databases/patric/genomes/2081702.3/2081702.3.fna	Bacteria	Actinobacteria	Actinobacteria	Actinomycetales	Actinomycetaceae	Actinomyces	Actinomyces sp. oral taxon 897	131567;2;1783272;201174;1760;2037;2049;1654;2609248;2081702	cellular organisms;Bacteria;Terrabacteria group;Actinobacteria;Actinobacteria;Actinomycetales;Actinomycetaceae;Actinomyces;unclassified Actinomyces;Actinomyces sp. oral taxon 897
1118058.3	Actinomyces sp. ph3	1118058	wgs	99.6	0.4		97	/net/mgx/linuxhome/mgx/databases/patric/genomes/1118058.3/1118058.3.fna	Bacteria	Actinobacteria	Actinobacteria	Actinomycetales	Actinomycetaceae	Actinomyces	Actinomyces sp. ph3	131567;2;1783272;201174;1760;2037;2049;1654;2609248;1118058	cellular organisms;Bacteria;Terrabacteria group;Actinobacteria;Actinobacteria;Actinomycetales;Actinomycetaceae;Actinomyces;unclassified Actinomyces;Actinomyces sp. ph3
1522002.6	Actinomyces succiniciruminis strain AM4	1522002	wgs	100	0.4		95.3	/net/mgx/linuxhome/mgx/databases/patric/genomes/1522002.6/1522002.6.fna	Bacteria	Actinobacteria	Actinobacteria	Actinomycetales	Actinomycetaceae	Actinomyces	Actinomyces succiniciruminis	131567;2;1783272;201174;1760;2037;2049;1654;1522002	cellular organisms;Bacteria;Terrabacteria group;Actinobacteria;Actinobacteria;Actinomycetales;Actinomycetaceae;Actinomyces;Actinomyces succiniciruminis
1403939.3	Actinomyces urogenitalis DORA_12	1403939	wgs	84.7	1.6		90.2	/net/mgx/linuxhome/mgx/databases/patric/genomes/1403939.3/1403939.3.fna	Bacteria	Actinobacteria	Actinobacteria	Actinomycetales	Actinomycetaceae	Actinomyces	Actinomyces urogenitalis	131567;2;1783272;201174;1760;2037;2049;1654;103621;1403939	cellular organisms;Bacteria;Terrabacteria group;Actinobacteria;Actinobacteria;Actinomycetales;Actinomycetaceae;Actinomyces;Actinomyces urogenitalis;Actinomyces urogenitalis DORA_12
562973.4	Actinomyces viscosus C505	562973	wgs	100	3		94.8	/net/mgx/linuxhome/mgx/databases/patric/genomes/562973.4/562973.4.fna	Bacteria	Actinobacteria	Actinobacteria	Actinomycetales	Actinomycetaceae	Actinomyces	Actinomyces viscosus	131567;2;1783272;201174;1760;2037;2049;1654;1656;562973	cellular organisms;Bacteria;Terrabacteria group;Actinobacteria;Actinobacteria;Actinomycetales;Actinomycetaceae;Actinomyces;Actinomyces viscosus;Actinomyces viscosus C505
2002838.3	Actinomycetaceae bacterium Marseille-P3850	2002838	wgs	99.6	0.4		96.2	/net/mgx/linuxhome/mgx/databases/patric/genomes/2002838.3/2002838.3.fna	Bacteria	Actinobacteria	Actinobacteria	Actinomycetales	Actinomycetaceae	Actinomyces	Actinomyces minihominis	131567;2;1783272;201174;1760;2037;2049;1654;2002838	cellular organisms;Bacteria;Terrabacteria group;Actinobacteria;Actinobacteria;Actinomycetales;Actinomycetaceae;Actinomyces;Actinomyces minihominis
1951346.3	Actinomycetaceae bacterium UBA4104	1951346	wgs	94.5	2.4		95.2	/net/mgx/linuxhome/mgx/databases/patric/genomes/1951346.3/1951346.3.fna	Bacteria	Actinobacteria	Actinobacteria	Actinomycetales	Actinomycetaceae		Actinomycetaceae bacterium UBA4104	131567;2;1783272;201174;1760;2037;2049;45035;1951346	cellular organisms;Bacteria;Terrabacteria group;Actinobacteria;Actinobacteria;Actinomycetales;Actinomycetaceae;unclassified Actinomycetaceae;Actinomycetaceae bacterium UBA4104
1434822.3	Actinomycetales bacterium JB111 strain JB111	1434822	wgs	100	1.9		95.7	/net/mgx/linuxhome/mgx/databases/patric/genomes/1434822.3/1434822.3.fna	Bacteria	Actinobacteria	Actinobacteria	Actinomycetales			Actinomycetales bacterium JB111	131567;2;1783272;201174;1760;2037;105426;1434822	cellular organisms;Bacteria;Terrabacteria group;Actinobacteria;Actinobacteria;Actinomycetales;unclassified Actinomycetales;Actinomycetales bacterium JB111
2058180.3	Actinomycetales bacterium SN12	2058180	wgs	93.2	3.5		97.9	/net/mgx/linuxhome/mgx/databases/patric/genomes/2058180.3/2058180.3.fna	Bacteria	Actinobacteria	Actinobacteria	Actinomycetales			Actinomycetales bacterium SN12	131567;2;1783272;201174;1760;2037;105426;2058180	cellular organisms;Bacteria;Terrabacteria group;Actinobacteria;Actinobacteria;Actinomycetales;unclassified Actinomycetales;Actinomycetales bacterium SN12
1950141.3	Actinomycetales bacterium UBA1383	1950141	wgs	98.6	1.9		95	/net/mgx/linuxhome/mgx/databases/patric/genomes/1950141.3/1950141.3.fna	Bacteria	Actinobacteria	Actinobacteria	Actinomycetales			Actinomycetales bacterium UBA1383	131567;2;1783272;201174;1760;2037;105426;1950141	cellular organisms;Bacteria;Terrabacteria group;Actinobacteria;Actinobacteria;Actinomycetales;unclassified Actinomycetales;Actinomycetales bacterium UBA1383
663609.3	Actinomycetospora cinnamomea strain DSM 45771	663609	wgs	98.7	0.9		94.8	/net/mgx/linuxhome/mgx/databases/patric/genomes/663609.3/663609.3.fna	Bacteria	Actinobacteria	Actinobacteria	Pseudonocardiales	Pseudonocardiaceae	Actinomycetospora	Actinomycetospora cinnamomea	131567;2;1783272;201174;1760;85010;2070;402649;663609	cellular organisms;Bacteria;Terrabacteria group;Actinobacteria;Actinobacteria;Pseudonocardiales;Pseudonocardiaceae;Actinomycetospora;Actinomycetospora cinnamomea
1912961.3	Actinophytocola sp. 11-183	1912961	wgs	100	1		93.3	/net/mgx/linuxhome/mgx/databases/patric/genomes/1912961.3/1912961.3.fna	Bacteria	Actinobacteria	Actinobacteria	Pseudonocardiales	Pseudonocardiaceae	Actinophytocola	Actinophytocola xanthii	131567;2;1783272;201174;1760;85010;2070;695999;1912961	cellular organisms;Bacteria;Terrabacteria group;Actinobacteria;Actinobacteria;Pseudonocardiales;Pseudonocardiaceae;Actinophytocola;Actinophytocola xanthii
485602.3	Actinophytocola xinjiangensis strain CGMCC 4.4663	485602	wgs	100	2.4		93.9	/net/mgx/linuxhome/mgx/databases/patric/genomes/485602.3/485602.3.fna	Bacteria	Actinobacteria	Actinobacteria	Pseudonocardiales	Pseudonocardiaceae	Actinophytocola	Actinophytocola xinjiangensis	131567;2;1783272;201174;1760;85010;2070;695999;485602	cellular organisms;Bacteria;Terrabacteria group;Actinobacteria;Actinobacteria;Pseudonocardiales;Pseudonocardiaceae;Actinophytocola;Actinophytocola xinjiangensis
113567.3	Actinoplanes italicus strain DSM 43146	113567	wgs	100	1.7		95.6	/net/mgx/linuxhome/mgx/databases/patric/genomes/113567.3/113567.3.fna	Bacteria	Actinobacteria	Actinobacteria	Micromonosporales	Micromonosporaceae	Actinoplanes	Actinoplanes italicus	131567;2;1783272;201174;1760;85008;28056;1865;113567	cellular organisms;Bacteria;Terrabacteria group;Actinobacteria;Actinobacteria;Micromonosporales;Micromonosporaceae;Actinoplanes;Actinoplanes italicus
649831.3	Actinoplanes sp. N902-109	649831	complete	96.5	1.8		93.9	/net/mgx/linuxhome/mgx/databases/patric/genomes/649831.3/649831.3.fna	Bacteria	Actinobacteria	Actinobacteria	Micromonosporales	Micromonosporaceae	Actinoplanes	Actinoplanes sp. N902-109	131567;2;1783272;201174;1760;85008;28056;1865;2626549;649831	cellular organisms;Bacteria;Terrabacteria group;Actinobacteria;Actinobacteria;Micromonosporales;Micromonosporaceae;Actinoplanes;unclassified Actinoplanes;Actinoplanes sp. N902-109
2033844.3	Actinoplanes sp. SE50	2033844	complete	100	3.4		98.8	/net/mgx/linuxhome/mgx/databases/patric/genomes/2033844.3/2033844.3.fna	Bacteria	Actinobacteria	Actinobacteria	Micromonosporales	Micromonosporaceae	Actinoplanes	Actinoplanes sp. SE50	131567;2;1783272;201174;1760;85008;28056;1865;2626549;2033844	cellular organisms;Bacteria;Terrabacteria group;Actinobacteria;Actinobacteria;Micromonosporales;Micromonosporaceae;Actinoplanes;unclassified Actinoplanes;Actinoplanes sp. SE50
134676.15	Actinoplanes sp. SE50/110 strain ACP50	134676	complete	100	1.7		98.9	/net/mgx/linuxhome/mgx/databases/patric/genomes/134676.15/134676.15.fna	Bacteria	Actinobacteria	Actinobacteria	Micromonosporales	Micromonosporaceae	Actinoplanes	Actinoplanes sp. SE50/110	131567;2;1783272;201174;1760;85008;28056;1865;2626549;134676	cellular organisms;Bacteria;Terrabacteria group;Actinobacteria;Actinobacteria;Micromonosporales;Micromonosporaceae;Actinoplanes;unclassified Actinoplanes;Actinoplanes sp. SE50/110
1710355.3	Actinoplanes sp. TFC3	1710355	wgs	96.5	1.8		94.7	/net/mgx/linuxhome/mgx/databases/patric/genomes/1710355.3/1710355.3.fna	Bacteria	Actinobacteria	Actinobacteria	Micromonosporales	Micromonosporaceae	Actinoplanes	Actinoplanes sp. TFC3	131567;2;1783272;201174;1760;85008;28056;1865;2626549;1710355	cellular organisms;Bacteria;Terrabacteria group;Actinobacteria;Actinobacteria;Micromonosporales;Micromonosporaceae;Actinoplanes;unclassified Actinoplanes;Actinoplanes sp. TFC3
512350.3	Actinoplanes xinjiangensis strain DSM 45184	512350	wgs	100	1.8		93.9	/net/mgx/linuxhome/mgx/databases/patric/genomes/512350.3/512350.3.fna	Bacteria	Actinobacteria	Actinobacteria	Micromonosporales	Micromonosporaceae	Actinoplanes	Actinoplanes xinjiangensis	131567;2;1783272;201174;1760;85008;28056;1865;512350	cellular organisms;Bacteria;Terrabacteria group;Actinobacteria;Actinobacteria;Micromonosporales;Micromonosporaceae;Actinoplanes;Actinoplanes xinjiangensis
414996.4	Actinopolyspora erythraea strain YIM 90600	414996	complete	100	0.1		95.9	/net/mgx/linuxhome/mgx/databases/patric/genomes/414996.4/414996.4.fna	Bacteria	Actinobacteria	Actinobacteria	Actinopolysporales	Actinopolysporaceae	Actinopolyspora	Actinopolyspora erythraea	131567;2;1783272;201174;1760;622450;622451;1849;414996	cellular organisms;Bacteria;Terrabacteria group;Actinobacteria;Actinobacteria;Actinopolysporales;Actinopolysporaceae;Actinopolyspora;Actinopolyspora erythraea
995066.3	Actinopolyspora mzabensis strain DSM 45460	995066	wgs	100	2.7		97	/net/mgx/linuxhome/mgx/databases/patric/genomes/995066.3/995066.3.fna	Bacteria	Actinobacteria	Actinobacteria	Actinopolysporales	Actinopolysporaceae	Actinopolyspora	Actinopolyspora mzabensis	131567;2;1783272;201174;1760;622450;622451;1849;995066	cellular organisms;Bacteria;Terrabacteria group;Actinobacteria;Actinobacteria;Actinopolysporales;Actinopolysporaceae;Actinopolyspora;Actinopolyspora mzabensis
446462.6	Actinosynnema mirum DSM 43827	446462	complete	100	0.4		99.7	/net/mgx/linuxhome/mgx/databases/patric/genomes/446462.6/446462.6.fna	Bacteria	Actinobacteria	Actinobacteria	Pseudonocardiales	Pseudonocardiaceae	Actinosynnema	Actinosynnema mirum	131567;2;1783272;201174;1760;85010;2070;40566;40567;446462	cellular organisms;Bacteria;Terrabacteria group;Actinobacteria;Actinobacteria;Pseudonocardiales;Pseudonocardiaceae;Actinosynnema;Actinosynnema mirum;Actinosynnema mirum DSM 43827
103721.5	Actinosynnema pretiosum subsp. pretiosum strain ATCC 31280	103721	complete	98.7	0.8		99	/net/mgx/linuxhome/mgx/databases/patric/genomes/103721.5/103721.5.fna	Bacteria	Actinobacteria	Actinobacteria	Pseudonocardiales	Pseudonocardiaceae	Actinosynnema	Actinosynnema pretiosum subsp. pretiosum	131567;2;1783272;201174;1760;85010;2070;40566;42197;103721	cellular organisms;Bacteria;Terrabacteria group;Actinobacteria;Actinobacteria;Pseudonocardiales;Pseudonocardiaceae;Actinosynnema;Actinosynnema pretiosum;Actinosynnema pretiosum subsp. pretiosum
1933779.3	Actinosynnema sp. ALI-1.44 strain ALI-1.44	1933779	wgs	100	1.8		92.8	/net/mgx/linuxhome/mgx/databases/patric/genomes/1933779.3/1933779.3.fna	Bacteria	Actinobacteria	Actinobacteria	Pseudonocardiales	Pseudonocardiaceae	Actinosynnema	Actinosynnema sp. ALI-1.44	131567;2;1783272;201174;1760;85010;2070;40566;2637065;1933779	cellular organisms;Bacteria;Terrabacteria group;Actinobacteria;Actinobacteria;Pseudonocardiales;Pseudonocardiaceae;Actinosynnema;unclassified Actinosynnema;Actinosynnema sp. ALI-1.44
862422.3	Actinotalea fermentans ATCC 43279 = JCM 9966 = DSM 3133	862422	wgs	92.7	1.1		94.2	/net/mgx/linuxhome/mgx/databases/patric/genomes/862422.3/862422.3.fna	Bacteria	Actinobacteria	Actinobacteria	Micrococcales	Cellulomonadaceae	Actinotalea	Actinotalea fermentans	131567;2;1783272;201174;1760;85006;85016;458839;43671;862422	cellular organisms;Bacteria;Terrabacteria group;Actinobacteria;Actinobacteria;Micrococcales;Cellulomonadaceae;Actinotalea;Actinotalea fermentans;Actinotalea fermentans ATCC 43279 = JCM 9966 = DSM 3133
948458.3	Actinotalea ferrariae CF5-4	948458	wgs	94.4	1.1		95.3	/net/mgx/linuxhome/mgx/databases/patric/genomes/948458.3/948458.3.fna	Bacteria	Actinobacteria	Actinobacteria	Micrococcales	Cellulomonadaceae	Actinotalea	Actinotalea ferrariae	131567;2;1783272;201174;1760;85006;85016;458839;1386098;948458	cellular organisms;Bacteria;Terrabacteria group;Actinobacteria;Actinobacteria;Micrococcales;Cellulomonadaceae;Actinotalea;Actinotalea ferrariae;Actinotalea ferrariae CF5-4
1870995.3	Actinotignum timonense strain type strain: Marseille-P2803	1870995	wgs	99.5	0.5		94.9	/net/mgx/linuxhome/mgx/databases/patric/genomes/1870995.3/1870995.3.fna	Bacteria	Actinobacteria	Actinobacteria	Actinomycetales	Actinomycetaceae	Actinotignum	Actinotignum timonense	131567;2;1783272;201174;1760;2037;2049;1653174;1870995	cellular organisms;Bacteria;Terrabacteria group;Actinobacteria;Actinobacteria;Actinomycetales;Actinomycetaceae;Actinotignum;Actinotignum timonense
1796620.3	Acutalibacter muris strain KB18	1796620	wgs	99.3	2.6		93.8	/net/mgx/linuxhome/mgx/databases/patric/genomes/1796620.3/1796620.3.fna	Bacteria	Firmicutes	Clostridia	Clostridiales	Ruminococcaceae	Acutalibacter	Acutalibacter muris	131567;2;1783272;1239;186801;186802;541000;1918385;1796620	cellular organisms;Bacteria;Terrabacteria group;Firmicutes;Clostridia;Clostridiales;Ruminococcaceae;Acutalibacter;Acutalibacter muris
2072846.3	Adhaeribacter sp. HMF7605	2072846	wgs	100	2.1		95.4	/net/mgx/linuxhome/mgx/databases/patric/genomes/2072846.3/2072846.3.fna	Bacteria	Bacteroidetes	Cytophagia	Cytophagales	Hymenobacteraceae	Adhaeribacter	Adhaeribacter arboris	131567;2;1783270;68336;976;768503;768507;1853232;299566;2072846	cellular organisms;Bacteria;FCB group;Bacteroidetes/Chlorobi group;Bacteroidetes;Cytophagia;Cytophagales;Hymenobacteraceae;Adhaeribacter;Adhaeribacter arboris
2072847.3	Adhaeribacter sp. HMF7616	2072847	wgs	100	1.9		96.7	/net/mgx/linuxhome/mgx/databases/patric/genomes/2072847.3/2072847.3.fna	Bacteria	Bacteroidetes	Cytophagia	Cytophagales	Hymenobacteraceae	Adhaeribacter	Adhaeribacter pallidiroseus	131567;2;1783270;68336;976;768503;768507;1853232;299566;2072847	cellular organisms;Bacteria;FCB group;Bacteroidetes/Chlorobi group;Bacteroidetes;Cytophagia;Cytophagales;Hymenobacteraceae;Adhaeribacter;Adhaeribacter pallidiroseus
1036672.3	Advenella kashmirensis WT001	1036672	wgs	97.4	5		89.3	/net/mgx/linuxhome/mgx/databases/patric/genomes/1036672.3/1036672.3.fna	Bacteria	Proteobacteria	Betaproteobacteria	Burkholderiales	Alcaligenaceae	Advenella	Advenella kashmirensis	131567;2;1224;28216;80840;506;290425;310575;1036672	cellular organisms;Bacteria;Proteobacteria;Betaproteobacteria;Burkholderiales;Alcaligenaceae;Advenella;Advenella kashmirensis;Advenella kashmirensis WT001
302406.17	Advenella mimigardefordensis strain 303_AMIM	302406	wgs	96.1	1.3		93.6	/net/mgx/linuxhome/mgx/databases/patric/genomes/302406.17/302406.17.fna	Bacteria	Proteobacteria	Betaproteobacteria	Burkholderiales	Alcaligenaceae	Advenella	Advenella mimigardefordensis	131567;2;1224;28216;80840;506;290425;302406	cellular organisms;Bacteria;Proteobacteria;Betaproteobacteria;Burkholderiales;Alcaligenaceae;Advenella;Advenella mimigardefordensis
1947772.3	Aequorivita sp. UBA3101	1947772	wgs	100	2.9		96.5	/net/mgx/linuxhome/mgx/databases/patric/genomes/1947772.3/1947772.3.fna	Bacteria	Bacteroidetes	Flavobacteriia	Flavobacteriales	Flavobacteriaceae	Aequorivita	Aequorivita sp. UBA3101	131567;2;1783270;68336;976;117743;200644;49546;153265;2615031;1947772	cellular organisms;Bacteria;FCB group;Bacteroidetes/Chlorobi group;Bacteroidetes;Flavobacteriia;Flavobacteriales;Flavobacteriaceae;Aequorivita;unclassified Aequorivita;Aequorivita sp. UBA3101
1947774.3	Aequorivita sp. UBA3185	1947774	wgs	97.3	5.4		95.6	/net/mgx/linuxhome/mgx/databases/patric/genomes/1947774.3/1947774.3.fna	Bacteria	Bacteroidetes	Flavobacteriia	Flavobacteriales	Flavobacteriaceae	Aequorivita	Aequorivita sp. UBA3185	131567;2;1783270;68336;976;117743;200644;49546;153265;2615031;1947774	cellular organisms;Bacteria;FCB group;Bacteroidetes/Chlorobi group;Bacteroidetes;Flavobacteriia;Flavobacteriales;Flavobacteriaceae;Aequorivita;unclassified Aequorivita;Aequorivita sp. UBA3185
1947775.3	Aequorivita sp. UBA3599	1947775	wgs	99.8	2.8		95.7	/net/mgx/linuxhome/mgx/databases/patric/genomes/1947775.3/1947775.3.fna	Bacteria	Bacteroidetes	Flavobacteriia	Flavobacteriales	Flavobacteriaceae	Aequorivita	Aequorivita sp. UBA3599	131567;2;1783270;68336;976;117743;200644;49546;153265;2615031;1947775	cellular organisms;Bacteria;FCB group;Bacteroidetes/Chlorobi group;Bacteroidetes;Flavobacteriia;Flavobacteriales;Flavobacteriaceae;Aequorivita;unclassified Aequorivita;Aequorivita sp. UBA3599
1947776.3	Aequorivita sp. UBA3995	1947776	wgs	100	0.1		96.5	/net/mgx/linuxhome/mgx/databases/patric/genomes/1947776.3/1947776.3.fna	Bacteria	Bacteroidetes	Flavobacteriia	Flavobacteriales	Flavobacteriaceae	Aequorivita	Aequorivita sp. UBA3995	131567;2;1783270;68336;976;117743;200644;49546;153265;2615031;1947776	cellular organisms;Bacteria;FCB group;Bacteroidetes/Chlorobi group;Bacteroidetes;Flavobacteriia;Flavobacteriales;Flavobacteriaceae;Aequorivita;unclassified Aequorivita;Aequorivita sp. UBA3995
1947777.3	Aequorivita sp. UBA3997	1947777	wgs	100	2.7		98.6	/net/mgx/linuxhome/mgx/databases/patric/genomes/1947777.3/1947777.3.fna	Bacteria	Bacteroidetes	Flavobacteriia	Flavobacteriales	Flavobacteriaceae	Aequorivita	Aequorivita sp. UBA3997	131567;2;1783270;68336;976;117743;200644;49546;153265;2615031;1947777	cellular organisms;Bacteria;FCB group;Bacteroidetes/Chlorobi group;Bacteroidetes;Flavobacteriia;Flavobacteriales;Flavobacteriaceae;Aequorivita;unclassified Aequorivita;Aequorivita sp. UBA3997
1947783.3	Aequorivita sp. UBA5531	1947783	wgs	97.3	5.4		96.7	/net/mgx/linuxhome/mgx/databases/patric/genomes/1947783.3/1947783.3.fna	Bacteria	Bacteroidetes	Flavobacteriia	Flavobacteriales	Flavobacteriaceae	Aequorivita	Aequorivita sp. UBA5531	131567;2;1783270;68336;976;117743;200644;49546;153265;2615031;1947783	cellular organisms;Bacteria;FCB group;Bacteroidetes/Chlorobi group;Bacteroidetes;Flavobacteriia;Flavobacteriales;Flavobacteriaceae;Aequorivita;unclassified Aequorivita;Aequorivita sp. UBA5531
1872390.3	Aequorivita sp. strain CPC67	1872390	wgs	97.2	0.1		96.5	/net/mgx/linuxhome/mgx/databases/patric/genomes/1872390.3/1872390.3.fna	Bacteria	Bacteroidetes	Flavobacteriia	Flavobacteriales	Flavobacteriaceae	Aequorivita	Aequorivita sp.	131567;2;1783270;68336;976;117743;200644;49546;153265;2615031;1872390	cellular organisms;Bacteria;FCB group;Bacteroidetes/Chlorobi group;Bacteroidetes;Flavobacteriia;Flavobacteriales;Flavobacteriaceae;Aequorivita;unclassified Aequorivita;Aequorivita sp.
33936.15	Aeribacillus pallidus strain KCTC3564	33936	complete	99.2	1.2		94.4	/net/mgx/linuxhome/mgx/databases/patric/genomes/33936.15/33936.15.fna	Bacteria	Firmicutes	Bacilli	Bacillales	Bacillaceae	Aeribacillus	Aeribacillus pallidus	131567;2;1783272;1239;91061;1385;186817;1055323;33936	cellular organisms;Bacteria;Terrabacteria group;Firmicutes;Bacilli;Bacillales;Bacillaceae;Aeribacillus;Aeribacillus pallidus
218139.3	Aeriscardovia aeriphila strain LMG 21773	218139	wgs	84.7	0.4		97.1	/net/mgx/linuxhome/mgx/databases/patric/genomes/218139.3/218139.3.fna	Bacteria	Actinobacteria	Actinobacteria	Bifidobacteriales	Bifidobacteriaceae	Aeriscardovia	Aeriscardovia aeriphila	131567;2;1783272;201174;1760;85004;31953;240233;218139	cellular organisms;Bacteria;Terrabacteria group;Actinobacteria;Actinobacteria;Bifidobacteriales;Bifidobacteriaceae;Aeriscardovia;Aeriscardovia aeriphila
2036206.3	Aerococcaceae bacterium ZY16052	2036206	complete	94.4	1.5		95.2	/net/mgx/linuxhome/mgx/databases/patric/genomes/2036206.3/2036206.3.fna	Bacteria	Firmicutes	Bacilli	Lactobacillales	Aerococcaceae	Suicoccus	Suicoccus acidiformans	131567;2;1783272;1239;91061;186826;186827;2689587;2036206	cellular organisms;Bacteria;Terrabacteria group;Firmicutes;Bacilli;Lactobacillales;Aerococcaceae;Suicoccus;Suicoccus acidiformans
2053495.3	Aerococcaceae bacterium strain UBA11280	2053495	wgs	95.6	1.1		96	/net/mgx/linuxhome/mgx/databases/patric/genomes/2053495.3/2053495.3.fna	Bacteria	Firmicutes	Bacilli	Lactobacillales	Aerococcaceae		Aerococcaceae bacterium	131567;2;1783272;1239;91061;186826;186827;881649;2053495	cellular organisms;Bacteria;Terrabacteria group;Firmicutes;Bacilli;Lactobacillales;Aerococcaceae;unclassified Aerococcaceae;Aerococcaceae bacterium
525247.5	Aerococcus christensenii DSM 15819 = CCUG 28831	525247	wgs	95.1	0.5		96.4	/net/mgx/linuxhome/mgx/databases/patric/genomes/525247.5/525247.5.fna	Bacteria	Firmicutes	Bacilli	Lactobacillales	Aerococcaceae	Aerococcus	Aerococcus christensenii	131567;2;1783272;1239;91061;186826;186827;1375;87541;525247	cellular organisms;Bacteria;Terrabacteria group;Firmicutes;Bacilli;Lactobacillales;Aerococcaceae;Aerococcus;Aerococcus christensenii;Aerococcus christensenii DSM 15819 = CCUG 28831
119206.53	Aerococcus sanguinicola strain CCUG43001	119206	complete	94.3	2.3		95.9	/net/mgx/linuxhome/mgx/databases/patric/genomes/119206.53/119206.53.fna	Bacteria	Firmicutes	Bacilli	Lactobacillales	Aerococcaceae	Aerococcus	Aerococcus sanguinicola	131567;2;1783272;1239;91061;186826;186827;1375;119206	cellular organisms;Bacteria;Terrabacteria group;Firmicutes;Bacilli;Lactobacillales;Aerococcaceae;Aerococcus;Aerococcus sanguinicola
1715184.3	Aerococcus sp. HMSC035B07	1715184	wgs	94	1.3		95	/net/mgx/linuxhome/mgx/databases/patric/genomes/1715184.3/1715184.3.fna	Bacteria	Firmicutes	Bacilli	Lactobacillales	Aerococcaceae	Aerococcus	Aerococcus sp. HMSC035B07	131567;2;1783272;1239;91061;186826;186827;1375;2618060;1715184	cellular organisms;Bacteria;Terrabacteria group;Firmicutes;Bacilli;Lactobacillales;Aerococcaceae;Aerococcus;unclassified Aerococcus;Aerococcus sp. HMSC035B07
1739396.3	Aerococcus sp. HMSC061A03	1739396	wgs	93.6	2.4		95.2	/net/mgx/linuxhome/mgx/databases/patric/genomes/1739396.3/1739396.3.fna	Bacteria	Firmicutes	Bacilli	Lactobacillales	Aerococcaceae	Aerococcus	Aerococcus sp. HMSC061A03	131567;2;1783272;1239;91061;186826;186827;1375;2618060;1739396	cellular organisms;Bacteria;Terrabacteria group;Firmicutes;Bacilli;Lactobacillales;Aerococcaceae;Aerococcus;unclassified Aerococcus;Aerococcus sp. HMSC061A03
1715105.3	Aerococcus sp. HMSC062A02	1715105	wgs	94	1.3		94.9	/net/mgx/linuxhome/mgx/databases/patric/genomes/1715105.3/1715105.3.fna	Bacteria	Firmicutes	Bacilli	Lactobacillales	Aerococcaceae	Aerococcus	Aerococcus sp. HMSC062A02	131567;2;1783272;1239;91061;186826;186827;1375;2618060;1715105	cellular organisms;Bacteria;Terrabacteria group;Firmicutes;Bacilli;Lactobacillales;Aerococcaceae;Aerococcus;unclassified Aerococcus;Aerococcus sp. HMSC062A02
1715159.3	Aerococcus sp. HMSC062B07	1715159	wgs	94.4	0.4		98.7	/net/mgx/linuxhome/mgx/databases/patric/genomes/1715159.3/1715159.3.fna	Bacteria	Firmicutes	Bacilli	Lactobacillales	Aerococcaceae	Aerococcus	Aerococcus sp. HMSC062B07	131567;2;1783272;1239;91061;186826;186827;1375;2618060;1715159	cellular organisms;Bacteria;Terrabacteria group;Firmicutes;Bacilli;Lactobacillales;Aerococcaceae;Aerococcus;unclassified Aerococcus;Aerococcus sp. HMSC062B07
1739333.3	Aerococcus sp. HMSC072A12	1739333	wgs	93.6	2.4		95	/net/mgx/linuxhome/mgx/databases/patric/genomes/1739333.3/1739333.3.fna	Bacteria	Firmicutes	Bacilli	Lactobacillales	Aerococcaceae	Aerococcus	Aerococcus sp. HMSC072A12	131567;2;1783272;1239;91061;186826;186827;1375;2618060;1739333	cellular organisms;Bacteria;Terrabacteria group;Firmicutes;Bacilli;Lactobacillales;Aerococcaceae;Aerococcus;unclassified Aerococcus;Aerococcus sp. HMSC072A12
1739288.3	Aerococcus sp. HMSC075D05	1739288	wgs	94.4	3		98.2	/net/mgx/linuxhome/mgx/databases/patric/genomes/1739288.3/1739288.3.fna	Bacteria	Firmicutes	Bacilli	Lactobacillales	Aerococcaceae	Aerococcus	Aerococcus sp. HMSC075D05	131567;2;1783272;1239;91061;186826;186827;1375;2618060;1739288	cellular organisms;Bacteria;Terrabacteria group;Firmicutes;Bacilli;Lactobacillales;Aerococcaceae;Aerococcus;unclassified Aerococcus;Aerococcus sp. HMSC075D05
1581058.3	Aerococcus sp. HMSC23C02	1581058	wgs	94.3	2.3		95.4	/net/mgx/linuxhome/mgx/databases/patric/genomes/1581058.3/1581058.3.fna	Bacteria	Firmicutes	Bacilli	Lactobacillales	Aerococcaceae	Aerococcus	Aerococcus sp. HMSC23C02	131567;2;1783272;1239;91061;186826;186827;1375;2618060;1581058	cellular organisms;Bacteria;Terrabacteria group;Firmicutes;Bacilli;Lactobacillales;Aerococcaceae;Aerococcus;unclassified Aerococcus;Aerococcus sp. HMSC23C02
1945961.3	Aerococcus sp. UBA6277	1945961	wgs	87.9	0.8		95.4	/net/mgx/linuxhome/mgx/databases/patric/genomes/1945961.3/1945961.3.fna	Bacteria	Firmicutes	Bacilli	Lactobacillales	Aerococcaceae	Aerococcus	Aerococcus sp. UBA6277	131567;2;1783272;1239;91061;186826;186827;1375;2618060;1945961	cellular organisms;Bacteria;Terrabacteria group;Firmicutes;Bacilli;Lactobacillales;Aerococcaceae;Aerococcus;unclassified Aerococcus;Aerococcus sp. UBA6277
371602.3	Aerococcus suis strain DSM 21500	371602	wgs	91.3	0.2		96.2	/net/mgx/linuxhome/mgx/databases/patric/genomes/371602.3/371602.3.fna	Bacteria	Firmicutes	Bacilli	Lactobacillales	Aerococcaceae	Aerococcus	Aerococcus suis	131567;2;1783272;1239;91061;186826;186827;1375;371602	cellular organisms;Bacteria;Terrabacteria group;Firmicutes;Bacilli;Lactobacillales;Aerococcaceae;Aerococcus;Aerococcus suis
1216979.3	Aerococcus urinae NBRC 15544 = CCUG 36881	1216979	wgs	94.4	1.1		98	/net/mgx/linuxhome/mgx/databases/patric/genomes/1216979.3/1216979.3.fna	Bacteria	Firmicutes	Bacilli	Lactobacillales	Aerococcaceae	Aerococcus	Aerococcus urinae	131567;2;1783272;1239;91061;186826;186827;1375;1376;1216979	cellular organisms;Bacteria;Terrabacteria group;Firmicutes;Bacilli;Lactobacillales;Aerococcaceae;Aerococcus;Aerococcus urinae;Aerococcus urinae NBRC 15544 = CCUG 36881
1120952.3	Aerococcus urinaeequi DSM 20341	1120952	wgs	92.6	0.7		94.8	/net/mgx/linuxhome/mgx/databases/patric/genomes/1120952.3/1120952.3.fna	Bacteria	Firmicutes	Bacilli	Lactobacillales	Aerococcaceae	Aerococcus	Aerococcus urinaeequi	131567;2;1783272;1239;91061;186826;186827;1375;51665;1120952	cellular organisms;Bacteria;Terrabacteria group;Firmicutes;Bacilli;Lactobacillales;Aerococcaceae;Aerococcus;Aerococcus urinaeequi;Aerococcus urinaeequi DSM 20341 = CCUG 28094
128944.3	Aerococcus urinaehominis strain CCUG42038B	128944	complete	90.2	0.2		95.7	/net/mgx/linuxhome/mgx/databases/patric/genomes/128944.3/128944.3.fna	Bacteria	Firmicutes	Bacilli	Lactobacillales	Aerococcaceae	Aerococcus	Aerococcus urinaehominis	131567;2;1783272;1239;91061;186826;186827;1375;128944	cellular organisms;Bacteria;Terrabacteria group;Firmicutes;Bacilli;Lactobacillales;Aerococcaceae;Aerococcus;Aerococcus urinaehominis
1175629.3	Aerococcus viridans LL1	1175629	wgs	92.2	0.6		95.3	/net/mgx/linuxhome/mgx/databases/patric/genomes/1175629.3/1175629.3.fna	Bacteria	Firmicutes	Bacilli	Lactobacillales	Aerococcaceae	Aerococcus	Aerococcus viridans	131567;2;1783272;1239;91061;186826;186827;1375;1377;1175629	cellular organisms;Bacteria;Terrabacteria group;Firmicutes;Bacilli;Lactobacillales;Aerococcaceae;Aerococcus;Aerococcus viridans;Aerococcus viridans LL1
585531.4	Aeromicrobium marinum DSM 15272	585531	wgs	75.6	0.1		87.6	/net/mgx/linuxhome/mgx/databases/patric/genomes/585531.4/585531.4.fna	Bacteria	Actinobacteria	Actinobacteria	Propionibacteriales	Nocardioidaceae	Aeromicrobium	Aeromicrobium marinum	131567;2;1783272;201174;1760;85009;85015;2040;219314;585531	cellular organisms;Bacteria;Terrabacteria group;Actinobacteria;Actinobacteria;Propionibacteriales;Nocardioidaceae;Aeromicrobium;Aeromicrobium marinum;Aeromicrobium marinum DSM 15272
1898043.3	Aeromicrobium sp. PE09-221 strain PE09-221	1898043	wgs	97.8	2.2		94.5	/net/mgx/linuxhome/mgx/databases/patric/genomes/1898043.3/1898043.3.fna	Bacteria	Actinobacteria	Actinobacteria	Propionibacteriales	Nocardioidaceae	Aeromicrobium	Aeromicrobium sp. PE09-221	131567;2;1783272;201174;1760;85009;85015;2040;2633570;1898043	cellular organisms;Bacteria;Terrabacteria group;Actinobacteria;Actinobacteria;Propionibacteriales;Nocardioidaceae;Aeromicrobium;unclassified Aeromicrobium;Aeromicrobium sp. PE09-221
1811528.3	Aeromicrobium sp. REDSEA-S38_B2	1811528	wgs	97.8	2.2		93.6	/net/mgx/linuxhome/mgx/databases/patric/genomes/1811528.3/1811528.3.fna	Bacteria	Actinobacteria	Actinobacteria	Propionibacteriales	Nocardioidaceae	Aeromicrobium	Aeromicrobium sp. REDSEA-S38_B2	131567;2;1783272;201174;1760;85009;85015;2040;2633570;1811528	cellular organisms;Bacteria;Terrabacteria group;Actinobacteria;Actinobacteria;Propionibacteriales;Nocardioidaceae;Aeromicrobium;unclassified Aeromicrobium;Aeromicrobium sp. REDSEA-S38_B2
1811530.3	Aeromicrobium sp. REDSEA-S44_B1	1811530	wgs	100	2.1		94.3	/net/mgx/linuxhome/mgx/databases/patric/genomes/1811530.3/1811530.3.fna	Bacteria	Actinobacteria	Actinobacteria	Propionibacteriales	Nocardioidaceae	Aeromicrobium	Aeromicrobium sp. REDSEA-S44_B1	131567;2;1783272;201174;1760;85009;85015;2040;2633570;1811530	cellular organisms;Bacteria;Terrabacteria group;Actinobacteria;Actinobacteria;Propionibacteriales;Nocardioidaceae;Aeromicrobium;unclassified Aeromicrobium;Aeromicrobium sp. REDSEA-S44_B1
1736540.3	Aeromicrobium sp. Root472D3	1736540	wgs	100	2.1		96.1	/net/mgx/linuxhome/mgx/databases/patric/genomes/1736540.3/1736540.3.fna	Bacteria	Actinobacteria	Actinobacteria	Propionibacteriales	Nocardioidaceae	Aeromicrobium	Aeromicrobium sp. Root472D3	131567;2;1783272;201174;1760;85009;85015;2040;2633570;1736540	cellular organisms;Bacteria;Terrabacteria group;Actinobacteria;Actinobacteria;Propionibacteriales;Nocardioidaceae;Aeromicrobium;unclassified Aeromicrobium;Aeromicrobium sp. Root472D3
656.6	Aeromonas allosaccharophila strain CCM 4363	656	wgs	100	3.2		94.8	/net/mgx/linuxhome/mgx/databases/patric/genomes/656.6/656.6.fna	Bacteria	Proteobacteria	Gammaproteobacteria	Aeromonadales	Aeromonadaceae	Aeromonas	Aeromonas allosaccharophila	131567;2;1224;1236;135624;84642;642;656	cellular organisms;Bacteria;Proteobacteria;Gammaproteobacteria;Aeromonadales;Aeromonadaceae;Aeromonas;Aeromonas allosaccharophila
1114880.3	Aeromonas australiensis CECT 8023	1114880	wgs	99.4	0.6		96.6	/net/mgx/linuxhome/mgx/databases/patric/genomes/1114880.3/1114880.3.fna	Bacteria	Proteobacteria	Gammaproteobacteria	Aeromonadales	Aeromonadaceae	Aeromonas	Aeromonas australiensis	131567;2;1224;1236;135624;84642;642;1114880	cellular organisms;Bacteria;Proteobacteria;Gammaproteobacteria;Aeromonadales;Aeromonadaceae;Aeromonas;Aeromonas australiensis
105751.6	Aeromonas bestiarum strain GA97-22	105751	wgs	100	1.1		97.5	/net/mgx/linuxhome/mgx/databases/patric/genomes/105751.6/105751.6.fna	Bacteria	Proteobacteria	Gammaproteobacteria	Aeromonadales	Aeromonadaceae	Aeromonas	Aeromonas bestiarum	131567;2;1224;1236;135624;84642;642;105751	cellular organisms;Bacteria;Proteobacteria;Gammaproteobacteria;Aeromonadales;Aeromonadaceae;Aeromonas;Aeromonas bestiarum
1006623.3	Aeromonas cavernicola strain MDC 2508	1006623	wgs	96.1	3.4		93.7	/net/mgx/linuxhome/mgx/databases/patric/genomes/1006623.3/1006623.3.fna	Bacteria	Proteobacteria	Gammaproteobacteria	Aeromonadales	Aeromonadaceae	Aeromonas	Aeromonas cavernicola	131567;2;1224;1236;135624;84642;642;1006623	cellular organisms;Bacteria;Proteobacteria;Gammaproteobacteria;Aeromonadales;Aeromonadaceae;Aeromonas;Aeromonas cavernicola
878320.4	Aeromonas caviae Ae398	878320	wgs	100	0.5		96.7	/net/mgx/linuxhome/mgx/databases/patric/genomes/878320.4/878320.4.fna	Bacteria	Proteobacteria	Gammaproteobacteria	Aeromonadales	Aeromonadaceae	Aeromonas	Aeromonas caviae	131567;2;1224;1236;135624;84642;642;648;878320	cellular organisms;Bacteria;Proteobacteria;Gammaproteobacteria;Aeromonadales;Aeromonadaceae;Aeromonas;Aeromonas caviae;Aeromonas caviae Ae398
196024.5	Aeromonas dhakensis strain CECT 7289	196024	wgs	100	0.6		97.3	/net/mgx/linuxhome/mgx/databases/patric/genomes/196024.5/196024.5.fna	Bacteria	Proteobacteria	Gammaproteobacteria	Aeromonadales	Aeromonadaceae	Aeromonas	Aeromonas dhakensis	131567;2;1224;1236;135624;84642;642;196024	cellular organisms;Bacteria;Proteobacteria;Gammaproteobacteria;Aeromonadales;Aeromonadaceae;Aeromonas;Aeromonas dhakensis
1268237.3	Aeromonas diversa 2478-85	1268237	wgs	99.4	1.1		94.4	/net/mgx/linuxhome/mgx/databases/patric/genomes/1268237.3/1268237.3.fna	Bacteria	Proteobacteria	Gammaproteobacteria	Aeromonadales	Aeromonadaceae	Aeromonas	Aeromonas diversa	131567;2;1224;1236;135624;84642;642;502790;1268237	cellular organisms;Bacteria;Proteobacteria;Gammaproteobacteria;Aeromonadales;Aeromonadaceae;Aeromonas;Aeromonas diversa;Aeromonas diversa CDC 2478-85
73010.3	Aeromonas encheleia CECT 4342	73010	wgs	100	0.6		96	/net/mgx/linuxhome/mgx/databases/patric/genomes/73010.3/73010.3.fna	Bacteria	Proteobacteria	Gammaproteobacteria	Aeromonadales	Aeromonadaceae	Aeromonas	Aeromonas encheleia	131567;2;1224;1236;135624;84642;642;73010	cellular organisms;Bacteria;Proteobacteria;Gammaproteobacteria;Aeromonadales;Aeromonadaceae;Aeromonas;Aeromonas encheleia
649.3	Aeromonas eucrenophila CECT 4224	649	wgs	100	0.6		96.3	/net/mgx/linuxhome/mgx/databases/patric/genomes/649.3/649.3.fna	Bacteria	Proteobacteria	Gammaproteobacteria	Aeromonadales	Aeromonadaceae	Aeromonas	Aeromonas eucrenophila	131567;2;1224;1236;135624;84642;642;649	cellular organisms;Bacteria;Proteobacteria;Gammaproteobacteria;Aeromonadales;Aeromonadaceae;Aeromonas;Aeromonas eucrenophila
591962.3	Aeromonas fluvialis LMG 24681	591962	wgs	98.9	0.6		97.2	/net/mgx/linuxhome/mgx/databases/patric/genomes/591962.3/591962.3.fna	Bacteria	Proteobacteria	Gammaproteobacteria	Aeromonadales	Aeromonadaceae	Aeromonas	Aeromonas fluvialis	131567;2;1224;1236;135624;84642;642;591962	cellular organisms;Bacteria;Proteobacteria;Gammaproteobacteria;Aeromonadales;Aeromonadaceae;Aeromonas;Aeromonas fluvialis
1454008.3	Aeromonas hydrophila HZM	1454008	wgs	99.4	2.7		94.9	/net/mgx/linuxhome/mgx/databases/patric/genomes/1454008.3/1454008.3.fna	Bacteria	Proteobacteria	Gammaproteobacteria	Aeromonadales	Aeromonadaceae	Aeromonas	Aeromonas sp. HZM	131567;2;1224;1236;135624;84642;642;257493;1454008	cellular organisms;Bacteria;Proteobacteria;Gammaproteobacteria;Aeromonadales;Aeromonadaceae;Aeromonas;unclassified Aeromonas;Aeromonas sp. HZM
208958.3	Aeromonas hydrophila subsp. ranae CIP 107985	208958	wgs	100	0.5		97.5	/net/mgx/linuxhome/mgx/databases/patric/genomes/208958.3/208958.3.fna	Bacteria	Proteobacteria	Gammaproteobacteria	Aeromonadales	Aeromonadaceae	Aeromonas	Aeromonas hydrophila subsp. ranae	131567;2;1224;1236;135624;84642;642;644;208958	cellular organisms;Bacteria;Proteobacteria;Gammaproteobacteria;Aeromonadales;Aeromonadaceae;Aeromonas;Aeromonas hydrophila;Aeromonas hydrophila subsp. ranae
1208104.3	Aeromonas media WS	1208104	wgs	99.4	0.6		96.6	/net/mgx/linuxhome/mgx/databases/patric/genomes/1208104.3/1208104.3.fna	Bacteria	Proteobacteria	Gammaproteobacteria	Aeromonadales	Aeromonadaceae	Aeromonas	Aeromonas media	131567;2;1224;1236;135624;84642;642;651;1208104	cellular organisms;Bacteria;Proteobacteria;Gammaproteobacteria;Aeromonadales;Aeromonadaceae;Aeromonas;Aeromonas media;Aeromonas media WS
1268236.3	Aeromonas molluscorum 848	1268236	wgs	97.2	1.1		92.6	/net/mgx/linuxhome/mgx/databases/patric/genomes/1268236.3/1268236.3.fna	Bacteria	Proteobacteria	Gammaproteobacteria	Aeromonadales	Aeromonadaceae	Aeromonas	Aeromonas molluscorum	131567;2;1224;1236;135624;84642;642;271417;1268236	cellular organisms;Bacteria;Proteobacteria;Gammaproteobacteria;Aeromonadales;Aeromonadaceae;Aeromonas;Aeromonas molluscorum;Aeromonas molluscorum 848
600645.6	Aeromonas piscicola strain AH-3	600645	wgs	100	0.6		97.8	/net/mgx/linuxhome/mgx/databases/patric/genomes/600645.6/600645.6.fna	Bacteria	Proteobacteria	Gammaproteobacteria	Aeromonadales	Aeromonadaceae	Aeromonas	Aeromonas piscicola	131567;2;1224;1236;135624;84642;642;600645	cellular organisms;Bacteria;Proteobacteria;Gammaproteobacteria;Aeromonadales;Aeromonadaceae;Aeromonas;Aeromonas piscicola
70856.3	Aeromonas popoffii CIP 105493	70856	wgs	98.9	0.6		96.8	/net/mgx/linuxhome/mgx/databases/patric/genomes/70856.3/70856.3.fna	Bacteria	Proteobacteria	Gammaproteobacteria	Aeromonadales	Aeromonadaceae	Aeromonas	Aeromonas popoffii	131567;2;1224;1236;135624;84642;642;70856	cellular organisms;Bacteria;Proteobacteria;Gammaproteobacteria;Aeromonadales;Aeromonadaceae;Aeromonas;Aeromonas popoffii
948519.3	Aeromonas rivipollensis strain KN-Mc-11N1	948519	complete	100	0.6		96.7	/net/mgx/linuxhome/mgx/databases/patric/genomes/948519.3/948519.3.fna	Bacteria	Proteobacteria	Gammaproteobacteria	Aeromonadales	Aeromonadaceae	Aeromonas	Aeromonas rivipollensis	131567;2;1224;1236;135624;84642;642;948519	cellular organisms;Bacteria;Proteobacteria;Gammaproteobacteria;Aeromonadales;Aeromonadaceae;Aeromonas;Aeromonas rivipollensis
648794.3	Aeromonas rivuli DSM 22539	648794	wgs	99.4	0.6		95.6	/net/mgx/linuxhome/mgx/databases/patric/genomes/648794.3/648794.3.fna	Bacteria	Proteobacteria	Gammaproteobacteria	Aeromonadales	Aeromonadaceae	Aeromonas	Aeromonas rivuli	131567;2;1224;1236;135624;84642;642;648794	cellular organisms;Bacteria;Proteobacteria;Gammaproteobacteria;Aeromonadales;Aeromonadaceae;Aeromonas;Aeromonas rivuli
29491.22	Aeromonas salmonicida subsp. salmonicida strain ATCC 33658	29491	wgs	100	0.5		96.5	/net/mgx/linuxhome/mgx/databases/patric/genomes/29491.22/29491.22.fna	Bacteria	Proteobacteria	Gammaproteobacteria	Aeromonadales	Aeromonadaceae	Aeromonas	Aeromonas salmonicida subsp. salmonicida	131567;2;1224;1236;135624;84642;642;645;29491	cellular organisms;Bacteria;Proteobacteria;Gammaproteobacteria;Aeromonadales;Aeromonadaceae;Aeromonas;Aeromonas salmonicida;Aeromonas salmonicida subsp. salmonicida
652.4	Aeromonas schubertii CECT 4240	652	wgs	99.4	0.6		95.6	/net/mgx/linuxhome/mgx/databases/patric/genomes/652.4/652.4.fna	Bacteria	Proteobacteria	Gammaproteobacteria	Aeromonadales	Aeromonadaceae	Aeromonas	Aeromonas schubertii	131567;2;1224;1236;135624;84642;642;652	cellular organisms;Bacteria;Proteobacteria;Gammaproteobacteria;Aeromonadales;Aeromonadaceae;Aeromonas;Aeromonas schubertii
1543375.3	Aeromonas sp. 4287D	1543375	wgs	98.3	0.6		95.9	/net/mgx/linuxhome/mgx/databases/patric/genomes/1543375.3/1543375.3.fna	Bacteria	Proteobacteria	Gammaproteobacteria	Aeromonadales	Aeromonadaceae	Aeromonas	Aeromonas finlandensis	131567;2;1224;1236;135624;84642;642;1543375	cellular organisms;Bacteria;Proteobacteria;Gammaproteobacteria;Aeromonadales;Aeromonadaceae;Aeromonas;Aeromonas finlandensis
1983805.3	Aeromonas sp. A35_P	1983805	wgs	100	1.1		97.3	/net/mgx/linuxhome/mgx/databases/patric/genomes/1983805.3/1983805.3.fna	Bacteria	Proteobacteria	Gammaproteobacteria	Aeromonadales	Aeromonadaceae	Aeromonas	Aeromonas sp. A35_P	131567;2;1224;1236;135624;84642;642;257493;1983805	cellular organisms;Bacteria;Proteobacteria;Gammaproteobacteria;Aeromonadales;Aeromonadaceae;Aeromonas;unclassified Aeromonas;Aeromonas sp. A35_P
558964.3	Aeromonas sp. AE235	558964	wgs	100	0.6		96.2	/net/mgx/linuxhome/mgx/databases/patric/genomes/558964.3/558964.3.fna	Bacteria	Proteobacteria	Gammaproteobacteria	Aeromonadales	Aeromonadaceae	Aeromonas	Aeromonas aquatica	131567;2;1224;1236;135624;84642;642;558964	cellular organisms;Bacteria;Proteobacteria;Gammaproteobacteria;Aeromonadales;Aeromonadaceae;Aeromonas;Aeromonas aquatica
1636609.3	Aeromonas sp. ASNIH4	1636609	complete	100	0.6		98.2	/net/mgx/linuxhome/mgx/databases/patric/genomes/1636609.3/1636609.3.fna	Bacteria	Proteobacteria	Gammaproteobacteria	Aeromonadales	Aeromonadaceae	Aeromonas	Aeromonas sp. ASNIH4	131567;2;1224;1236;135624;84642;642;257493;1636609	cellular organisms;Bacteria;Proteobacteria;Gammaproteobacteria;Aeromonadales;Aeromonadaceae;Aeromonas;unclassified Aeromonas;Aeromonas sp. ASNIH4
1758188.3	Aeromonas sp. ASNIH6	1758188	wgs	100	0.7		98.2	/net/mgx/linuxhome/mgx/databases/patric/genomes/1758188.3/1758188.3.fna	Bacteria	Proteobacteria	Gammaproteobacteria	Aeromonadales	Aeromonadaceae	Aeromonas	Aeromonas sp. ASNIH6	131567;2;1224;1236;135624;84642;642;257493;1758188	cellular organisms;Bacteria;Proteobacteria;Gammaproteobacteria;Aeromonadales;Aeromonadaceae;Aeromonas;unclassified Aeromonas;Aeromonas sp. ASNIH6
1920107.3	Aeromonas sp. ASNIH7	1920107	complete	100	0.6		96.7	/net/mgx/linuxhome/mgx/databases/patric/genomes/1920107.3/1920107.3.fna	Bacteria	Proteobacteria	Gammaproteobacteria	Aeromonadales	Aeromonadaceae	Aeromonas	Aeromonas sp. ASNIH7	131567;2;1224;1236;135624;84642;642;257493;1920107	cellular organisms;Bacteria;Proteobacteria;Gammaproteobacteria;Aeromonadales;Aeromonadaceae;Aeromonas;unclassified Aeromonas;Aeromonas sp. ASNIH7
1920113.3	Aeromonas sp. ASNIH8	1920113	wgs	100	1.9		96.7	/net/mgx/linuxhome/mgx/databases/patric/genomes/1920113.3/1920113.3.fna	Bacteria	Proteobacteria	Gammaproteobacteria	Aeromonadales	Aeromonadaceae	Aeromonas	Aeromonas sp. ASNIH8	131567;2;1224;1236;135624;84642;642;257493;1920113	cellular organisms;Bacteria;Proteobacteria;Gammaproteobacteria;Aeromonadales;Aeromonadaceae;Aeromonas;unclassified Aeromonas;Aeromonas sp. ASNIH8
2033032.4	Aeromonas sp. CA23	2033032	complete	100	0.6		97.6	/net/mgx/linuxhome/mgx/databases/patric/genomes/2033032.4/2033032.4.fna	Bacteria	Proteobacteria	Gammaproteobacteria	Aeromonadales	Aeromonadaceae	Aeromonas	Aeromonas sp. CA23	131567;2;1224;1236;135624;84642;642;257493;2033032	cellular organisms;Bacteria;Proteobacteria;Gammaproteobacteria;Aeromonadales;Aeromonadaceae;Aeromonas;unclassified Aeromonas;Aeromonas sp. CA23
1535548.3	Aeromonas sp. DNP9	1535548	wgs	100	1.1		97.3	/net/mgx/linuxhome/mgx/databases/patric/genomes/1535548.3/1535548.3.fna	Bacteria	Proteobacteria	Gammaproteobacteria	Aeromonadales	Aeromonadaceae	Aeromonas	Aeromonas sp. DNP9	131567;2;1224;1236;135624;84642;642;257493;1535548	cellular organisms;Bacteria;Proteobacteria;Gammaproteobacteria;Aeromonadales;Aeromonadaceae;Aeromonas;unclassified Aeromonas;Aeromonas sp. DNP9
2056853.3	Aeromonas sp. HMWF017	2056853	wgs	100	1.1		94.8	/net/mgx/linuxhome/mgx/databases/patric/genomes/2056853.3/2056853.3.fna	Bacteria	Proteobacteria	Gammaproteobacteria	Aeromonadales	Aeromonadaceae	Aeromonas	Aeromonas sp. HMWF017	131567;2;1224;1236;135624;84642;642;257493;2056853	cellular organisms;Bacteria;Proteobacteria;Gammaproteobacteria;Aeromonadales;Aeromonadaceae;Aeromonas;unclassified Aeromonas;Aeromonas sp. HMWF017
2056869.3	Aeromonas sp. HMWF036	2056869	wgs	100	3.2		94.2	/net/mgx/linuxhome/mgx/databases/patric/genomes/2056869.3/2056869.3.fna	Bacteria	Proteobacteria	Gammaproteobacteria	Aeromonadales	Aeromonadaceae	Aeromonas	Aeromonas sp. HMWF036	131567;2;1224;1236;135624;84642;642;257493;2056869	cellular organisms;Bacteria;Proteobacteria;Gammaproteobacteria;Aeromonadales;Aeromonadaceae;Aeromonas;unclassified Aeromonas;Aeromonas sp. HMWF036
1519205.3	Aeromonas sp. SCS5	1519205	wgs	100	0.2		97.3	/net/mgx/linuxhome/mgx/databases/patric/genomes/1519205.3/1519205.3.fna	Bacteria	Proteobacteria	Gammaproteobacteria	Aeromonadales	Aeromonadaceae	Aeromonas	Aeromonas sp. SCS5	131567;2;1224;1236;135624;84642;642;257493;1519205	cellular organisms;Bacteria;Proteobacteria;Gammaproteobacteria;Aeromonadales;Aeromonadaceae;Aeromonas;unclassified Aeromonas;Aeromonas sp. SCS5
1339228.3	Aeromonas sp. ZOR0002	1339228	wgs	97.8	0.6		94.8	/net/mgx/linuxhome/mgx/databases/patric/genomes/1339228.3/1339228.3.fna	Bacteria	Proteobacteria	Gammaproteobacteria	Aeromonadales	Aeromonadaceae	Aeromonas	Aeromonas sp. ZOR0002	131567;2;1224;1236;135624;84642;642;257493;1339228	cellular organisms;Bacteria;Proteobacteria;Gammaproteobacteria;Aeromonadales;Aeromonadaceae;Aeromonas;unclassified Aeromonas;Aeromonas sp. ZOR0002
633417.4	Aeromonas taiwanensis strain LMG 24683	633417	wgs	100	0.6		96.2	/net/mgx/linuxhome/mgx/databases/patric/genomes/633417.4/633417.4.fna	Bacteria	Proteobacteria	Gammaproteobacteria	Aeromonadales	Aeromonadaceae	Aeromonas	Aeromonas taiwanensis	131567;2;1224;1236;135624;84642;642;633417	cellular organisms;Bacteria;Proteobacteria;Gammaproteobacteria;Aeromonadales;Aeromonadaceae;Aeromonas;Aeromonas taiwanensis
1347420.3	Aeromonas veronii Hm21	1347420	wgs	100	0.5		97.2	/net/mgx/linuxhome/mgx/databases/patric/genomes/1347420.3/1347420.3.fna	Bacteria	Proteobacteria	Gammaproteobacteria	Aeromonadales	Aeromonadaceae	Aeromonas	Aeromonas veronii	131567;2;1224;1236;135624;84642;642;654;1347420	cellular organisms;Bacteria;Proteobacteria;Gammaproteobacteria;Aeromonadales;Aeromonadaceae;Aeromonas;Aeromonas veronii;Aeromonas veronii Hm21
1120954.3	Aestuariimicrobium kwangyangense DSM 21549	1120954	wgs	99	0.3		96.7	/net/mgx/linuxhome/mgx/databases/patric/genomes/1120954.3/1120954.3.fna	Bacteria	Actinobacteria	Actinobacteria	Propionibacteriales	Propionibacteriaceae	Aestuariimicrobium	Aestuariimicrobium kwangyangense	131567;2;1783272;201174;1760;85009;31957;396388;396389;1120954	cellular organisms;Bacteria;Terrabacteria group;Actinobacteria;Actinobacteria;Propionibacteriales;Propionibacteriaceae;Aestuariimicrobium;Aestuariimicrobium kwangyangense;Aestuariimicrobium kwangyangense DSM 21549
1120955.3	Afifella marina DSM 2698	1120955	wgs	99.2	0.4		95.6	/net/mgx/linuxhome/mgx/databases/patric/genomes/1120955.3/1120955.3.fna	Bacteria	Proteobacteria	Alphaproteobacteria	Rhizobiales	Rhodobiaceae	Afifella	Afifella marina	131567;2;1224;28211;356;119043;643217;1080;1120955	cellular organisms;Bacteria;Proteobacteria;Alphaproteobacteria;Rhizobiales;Rhodobiaceae;Afifella;Afifella marina;Afifella marina DSM 2698
1120956.3	Afifella pfennigii DSM 17143	1120956	wgs	98.4	0.8		95.8	/net/mgx/linuxhome/mgx/databases/patric/genomes/1120956.3/1120956.3.fna	Bacteria	Proteobacteria	Alphaproteobacteria	Rhizobiales	Rhodobiaceae	Afifella	Afifella pfennigii	131567;2;1224;28211;356;119043;643217;209897;1120956	cellular organisms;Bacteria;Proteobacteria;Alphaproteobacteria;Rhizobiales;Rhodobiaceae;Afifella;Afifella pfennigii;Afifella pfennigii DSM 17143
56946.3	Afipia broomeae strain GAS525	56946	wgs	100	1.6		93.1	/net/mgx/linuxhome/mgx/databases/patric/genomes/56946.3/56946.3.fna	Bacteria	Proteobacteria	Alphaproteobacteria	Rhizobiales	Bradyrhizobiaceae	Afipia	Afipia broomeae	131567;2;1224;28211;356;41294;1033;56946	cellular organisms;Bacteria;Proteobacteria;Alphaproteobacteria;Rhizobiales;Bradyrhizobiaceae;Afipia;Afipia broomeae
1035.3	Afipia felis strain 76713	1035	wgs	95.8	4.2		94	/net/mgx/linuxhome/mgx/databases/patric/genomes/1035.3/1035.3.fna	Bacteria	Proteobacteria	Alphaproteobacteria	Rhizobiales	Bradyrhizobiaceae	Afipia	Afipia felis	131567;2;1224;28211;356;41294;1033;1035	cellular organisms;Bacteria;Proteobacteria;Alphaproteobacteria;Rhizobiales;Bradyrhizobiaceae;Afipia;Afipia felis
1895700.3	Afipia sp. 62-7	1895700	wgs	93.3	3.5		92.5	/net/mgx/linuxhome/mgx/databases/patric/genomes/1895700.3/1895700.3.fna	Bacteria	Proteobacteria	Alphaproteobacteria	Rhizobiales	Bradyrhizobiaceae	Afipia	Afipia sp. 62-7	131567;2;1224;28211;356;41294;1033;2642050;1895700	cellular organisms;Bacteria;Proteobacteria;Alphaproteobacteria;Rhizobiales;Bradyrhizobiaceae;Afipia;unclassified Afipia;Afipia sp. 62-7
1895701.3	Afipia sp. 64-13	1895701	wgs	99.2	1.7		96.5	/net/mgx/linuxhome/mgx/databases/patric/genomes/1895701.3/1895701.3.fna	Bacteria	Proteobacteria	Alphaproteobacteria	Rhizobiales	Bradyrhizobiaceae	Afipia	Afipia sp. 64-13	131567;2;1224;28211;356;41294;1033;2642050;1895701	cellular organisms;Bacteria;Proteobacteria;Alphaproteobacteria;Rhizobiales;Bradyrhizobiaceae;Afipia;unclassified Afipia;Afipia sp. 64-13
1429916.3	Afipia sp. P52-10	1429916	wgs	100	0.8		97	/net/mgx/linuxhome/mgx/databases/patric/genomes/1429916.3/1429916.3.fna	Bacteria	Proteobacteria	Alphaproteobacteria	Rhizobiales	Bradyrhizobiaceae	Afipia	Afipia sp. P52-10	131567;2;1224;28211;356;41294;1033;2642050;1429916	cellular organisms;Bacteria;Proteobacteria;Alphaproteobacteria;Rhizobiales;Bradyrhizobiaceae;Afipia;unclassified Afipia;Afipia sp. P52-10
1986602.3	Afipia sp. TMED4 strain TMED4	1986602	wgs	97.5	0.8		95.7	/net/mgx/linuxhome/mgx/databases/patric/genomes/1986602.3/1986602.3.fna	Bacteria	Proteobacteria	Alphaproteobacteria	Rhizobiales	Bradyrhizobiaceae	Afipia	Afipia sp. TMED4	131567;2;1224;28211;356;41294;1033;2642050;1986602	cellular organisms;Bacteria;Proteobacteria;Alphaproteobacteria;Rhizobiales;Bradyrhizobiaceae;Afipia;unclassified Afipia;Afipia sp. TMED4
1871052.1	Afipia sp. strain UBA9886	1871052	wgs	98.3	3.3		94.1	/net/mgx/linuxhome/mgx/databases/patric/genomes/1871052.10/1871052.10.fna	Bacteria	Proteobacteria	Alphaproteobacteria	Rhizobiales	Bradyrhizobiaceae	Afipia	Afipia sp.	131567;2;1224;28211;356;41294;1033;2642050;1871052	cellular organisms;Bacteria;Proteobacteria;Alphaproteobacteria;Rhizobiales;Bradyrhizobiaceae;Afipia;unclassified Afipia;Afipia sp.
2013869.3	Agaribacterium haliotis strain feces2	2013869	wgs	99.9	0.1		91.4	/net/mgx/linuxhome/mgx/databases/patric/genomes/2013869.3/2013869.3.fna	Bacteria	Proteobacteria	Gammaproteobacteria	Cellvibrionales	Cellvibrionaceae	Agaribacterium	Agaribacterium haliotis	131567;2;1224;1236;1706369;1706371;2038244;2013869	cellular organisms;Bacteria;Proteobacteria;Gammaproteobacteria;Cellvibrionales;Cellvibrionaceae;Agaribacterium;Agaribacterium haliotis
1331007.4	Agarivorans albus MKT 106	1331007	wgs	100	1.4		93.5	/net/mgx/linuxhome/mgx/databases/patric/genomes/1331007.4/1331007.4.fna	Bacteria	Proteobacteria	Gammaproteobacteria	Alteromonadales	Alteromonadaceae	Agarivorans	Agarivorans albus	131567;2;1224;1236;135622;72275;261825;182262;1331007	cellular organisms;Bacteria;Proteobacteria;Gammaproteobacteria;Alteromonadales;Alteromonadaceae;Agarivorans;Agarivorans albus;Agarivorans albus MKT 106
1712665.3	Agathobacter ruminis strain JK623	1712665	wgs	100	2.7		95.7	/net/mgx/linuxhome/mgx/databases/patric/genomes/1712665.3/1712665.3.fna	Bacteria	Firmicutes	Clostridia	Clostridiales	Lachnospiraceae	Agathobacter	Agathobacter ruminis	131567;2;1783272;1239;186801;186802;186803;1766253;1712665	cellular organisms;Bacteria;Terrabacteria group;Firmicutes;Clostridia;Clostridiales;Lachnospiraceae;Agathobacter;Agathobacter ruminis
1628085.3	Agathobaculum butyriciproducens strain DSM 100391	1628085	wgs	99.3	0.7		94.5	/net/mgx/linuxhome/mgx/databases/patric/genomes/1628085.3/1628085.3.fna	Bacteria	Firmicutes	Clostridia	Clostridiales	Ruminococcaceae	Agathobaculum	Agathobaculum butyriciproducens	131567;2;1783272;1239;186801;186802;541000;2048137;1628085	cellular organisms;Bacteria;Terrabacteria group;Firmicutes;Clostridia;Clostridiales;Ruminococcaceae;Agathobaculum;Agathobaculum butyriciproducens
1408437.6	Agathobaculum desmolans ATCC 43058	1408437	wgs	98.7	1.9		93.8	/net/mgx/linuxhome/mgx/databases/patric/genomes/1408437.6/1408437.6.fna	Bacteria	Firmicutes	Clostridia	Clostridiales	Ruminococcaceae	Agathobaculum	Agathobaculum desmolans	131567;2;1783272;1239;186801;186802;541000;2048137;39484;1408437	cellular organisms;Bacteria;Terrabacteria group;Firmicutes;Clostridia;Clostridiales;Ruminococcaceae;Agathobaculum;Agathobaculum desmolans;Agathobaculum desmolans ATCC 43058
1440769.3	Aggregatibacter actinomycetemcomitans serotype e str. SC936	1440769	wgs	100	0.9		97.6	/net/mgx/linuxhome/mgx/databases/patric/genomes/1440769.3/1440769.3.fna	Bacteria	Proteobacteria	Gammaproteobacteria	Pasteurellales	Pasteurellaceae	Aggregatibacter	Aggregatibacter actinomycetemcomitans	131567;2;1224;1236;135625;712;416916;714;1440769	cellular organisms;Bacteria;Proteobacteria;Gammaproteobacteria;Pasteurellales;Pasteurellaceae;Aggregatibacter;Aggregatibacter actinomycetemcomitans;Aggregatibacter actinomycetemcomitans serotype e str. SC936
634176.4	Aggregatibacter aphrophilus NJ8700	634176	complete	100	2.7		100	/net/mgx/linuxhome/mgx/databases/patric/genomes/634176.4/634176.4.fna	Bacteria	Proteobacteria	Gammaproteobacteria	Pasteurellales	Pasteurellaceae	Aggregatibacter	Aggregatibacter aphrophilus	131567;2;1224;1236;135625;712;416916;732;634176	cellular organisms;Bacteria;Proteobacteria;Gammaproteobacteria;Pasteurellales;Pasteurellaceae;Aggregatibacter;Aggregatibacter aphrophilus;Aggregatibacter aphrophilus NJ8700
110935.6	Agreia bicolorata strain VKM Ac-1804	110935	wgs	100	1.8		97.9	/net/mgx/linuxhome/mgx/databases/patric/genomes/110935.6/110935.6.fna	Bacteria	Actinobacteria	Actinobacteria	Micrococcales	Microbacteriaceae	Agreia	Agreia bicolorata	131567;2;1783272;201174;1760;85006;85023;110934;110935	cellular organisms;Bacteria;Terrabacteria group;Actinobacteria;Actinobacteria;Micrococcales;Microbacteriaceae;Agreia;Agreia bicolorata
150121.3	Agreia pratensis strain VKM Ac-2510	150121	wgs	100	1.2		98.4	/net/mgx/linuxhome/mgx/databases/patric/genomes/150121.3/150121.3.fna	Bacteria	Actinobacteria	Actinobacteria	Micrococcales	Microbacteriaceae	Agreia	Agreia pratensis	131567;2;1783272;201174;1760;85006;85023;110934;150121	cellular organisms;Bacteria;Terrabacteria group;Actinobacteria;Actinobacteria;Micrococcales;Microbacteriaceae;Agreia;Agreia pratensis
1736305.3	Agreia sp. Leaf244	1736305	wgs	100	0.6		98.6	/net/mgx/linuxhome/mgx/databases/patric/genomes/1736305.3/1736305.3.fna	Bacteria	Actinobacteria	Actinobacteria	Micrococcales	Microbacteriaceae	Agreia	Agreia sp. Leaf244	131567;2;1783272;201174;1760;85006;85023;110934;2641148;1736305	cellular organisms;Bacteria;Terrabacteria group;Actinobacteria;Actinobacteria;Micrococcales;Microbacteriaceae;Agreia;unclassified Agreia;Agreia sp. Leaf244
1736321.3	Agreia sp. Leaf283	1736321	wgs	100	0.6		98.5	/net/mgx/linuxhome/mgx/databases/patric/genomes/1736321.3/1736321.3.fna	Bacteria	Actinobacteria	Actinobacteria	Micrococcales	Microbacteriaceae	Agreia	Agreia sp. Leaf283	131567;2;1783272;201174;1760;85006;85023;110934;2641148;1736321	cellular organisms;Bacteria;Terrabacteria group;Actinobacteria;Actinobacteria;Micrococcales;Microbacteriaceae;Agreia;unclassified Agreia;Agreia sp. Leaf283
1156935.5	Agrobacterium albertimagni AOL15	1156935	wgs	98.5	1		96.5	/net/mgx/linuxhome/mgx/databases/patric/genomes/1156935.5/1156935.5.fna	Bacteria	Proteobacteria	Alphaproteobacteria	Rhizobiales	Rhizobiaceae	Agrobacterium	Agrobacterium albertimagni	131567;2;1224;28211;356;82115;227290;357;147266;1156935	cellular organisms;Bacteria;Proteobacteria;Alphaproteobacteria;Rhizobiales;Rhizobiaceae;Rhizobium/Agrobacterium group;Agrobacterium;Agrobacterium albertimagni;Agrobacterium albertimagni AOL15
1183433.3	Agrobacterium fabrum str. J-07 strain J-07	1183433	wgs	100	0.5		97.3	/net/mgx/linuxhome/mgx/databases/patric/genomes/1183433.3/1183433.3.fna	Bacteria	Proteobacteria	Alphaproteobacteria	Rhizobiales	Rhizobiaceae	Agrobacterium	Agrobacterium fabrum	131567;2;1224;28211;356;82115;227290;357;1183400;1176649;1183433	cellular organisms;Bacteria;Proteobacteria;Alphaproteobacteria;Rhizobiales;Rhizobiaceae;Rhizobium/Agrobacterium group;Agrobacterium;Agrobacterium tumefaciens complex;Agrobacterium fabrum;Agrobacterium fabrum str. J-07
1183429.3	Agrobacterium genomosp. 1 str. S56 strain S56	1183429	wgs	100	0.5		97.2	/net/mgx/linuxhome/mgx/databases/patric/genomes/1183429.3/1183429.3.fna	Bacteria	Proteobacteria	Alphaproteobacteria	Rhizobiales	Rhizobiaceae	Agrobacterium	Agrobacterium genomosp. 1	131567;2;1224;28211;356;82115;227290;357;1183400;1183401;1183429	cellular organisms;Bacteria;Proteobacteria;Alphaproteobacteria;Rhizobiales;Rhizobiaceae;Rhizobium/Agrobacterium group;Agrobacterium;Agrobacterium tumefaciens complex;Agrobacterium genomosp. 1;Agrobacterium genomosp. 1 str. S56
1183428.3	Agrobacterium genomosp. 13 str. CFBP 6927 strain CFBP 6927	1183428	wgs	100	0.5		97.1	/net/mgx/linuxhome/mgx/databases/patric/genomes/1183428.3/1183428.3.fna	Bacteria	Proteobacteria	Alphaproteobacteria	Rhizobiales	Rhizobiaceae	Agrobacterium	Agrobacterium genomosp. 13	131567;2;1224;28211;356;82115;227290;357;1183400;1183419;1183428	cellular organisms;Bacteria;Proteobacteria;Alphaproteobacteria;Rhizobiales;Rhizobiaceae;Rhizobium/Agrobacterium group;Agrobacterium;Agrobacterium tumefaciens complex;Agrobacterium genomosp. 13;Agrobacterium genomosp. 13 str. CFBP 6927
1183436.3	Agrobacterium genomosp. 2 str. CFBP 5494 strain CFBP 5494	1183436	wgs	99.5	1		97	/net/mgx/linuxhome/mgx/databases/patric/genomes/1183436.3/1183436.3.fna	Bacteria	Proteobacteria	Alphaproteobacteria	Rhizobiales	Rhizobiaceae	Agrobacterium	Agrobacterium genomosp. 2	131567;2;1224;28211;356;82115;227290;357;1183400;1183409;1183436	cellular organisms;Bacteria;Proteobacteria;Alphaproteobacteria;Rhizobiales;Rhizobiaceae;Rhizobium/Agrobacterium group;Agrobacterium;Agrobacterium tumefaciens complex;Agrobacterium genomosp. 2;Agrobacterium genomosp. 2 str. CFBP 5494
1183435.3	Agrobacterium genomosp. 5 str. CFBP 6626 strain CFBP 6626	1183435	wgs	100	0.5		96.7	/net/mgx/linuxhome/mgx/databases/patric/genomes/1183435.3/1183435.3.fna	Bacteria	Proteobacteria	Alphaproteobacteria	Rhizobiales	Rhizobiaceae	Agrobacterium	Agrobacterium genomosp. 5	131567;2;1224;28211;356;82115;227290;357;1183400;1183418;1183435	cellular organisms;Bacteria;Proteobacteria;Alphaproteobacteria;Rhizobiales;Rhizobiaceae;Rhizobium/Agrobacterium group;Agrobacterium;Agrobacterium tumefaciens complex;Agrobacterium genomosp. 5;Agrobacterium genomosp. 5 str. CFBP 6626
1183425.5	Agrobacterium genomosp. 7 str. NCPPB 1641 strain NCPPB 1641	1183425	wgs	100	0.5		96.3	/net/mgx/linuxhome/mgx/databases/patric/genomes/1183425.5/1183425.5.fna	Bacteria	Proteobacteria	Alphaproteobacteria	Rhizobiales	Rhizobiaceae	Agrobacterium	Agrobacterium deltaense	131567;2;1224;28211;356;82115;227290;357;1183412;1183425	cellular organisms;Bacteria;Proteobacteria;Alphaproteobacteria;Rhizobiales;Rhizobiaceae;Rhizobium/Agrobacterium group;Agrobacterium;Agrobacterium deltaense;Agrobacterium deltaense NCPPB 1641
359.74	Agrobacterium rhizogenes strain TPD7009	359	wgs	100	0.5		96.7	/net/mgx/linuxhome/mgx/databases/patric/genomes/359.74/359.74.fna	Bacteria	Proteobacteria	Alphaproteobacteria	Rhizobiales	Rhizobiaceae	Agrobacterium	Agrobacterium rhizogenes	131567;2;1224;28211;356;82115;227290;357;359	cellular organisms;Bacteria;Proteobacteria;Alphaproteobacteria;Rhizobiales;Rhizobiaceae;Rhizobium/Agrobacterium group;Agrobacterium;Agrobacterium rhizogenes
1841652.4	Agrobacterium sp. 13-626	1841652	wgs	100	1.9		97.9	/net/mgx/linuxhome/mgx/databases/patric/genomes/1841652.4/1841652.4.fna	Bacteria	Proteobacteria	Alphaproteobacteria	Rhizobiales	Rhizobiaceae	Agrobacterium	Agrobacterium sp. 13-626	131567;2;1224;28211;356;82115;227290;357;2632611;1841652	cellular organisms;Bacteria;Proteobacteria;Alphaproteobacteria;Rhizobiales;Rhizobiaceae;Rhizobium/Agrobacterium group;Agrobacterium;unclassified Agrobacterium;Agrobacterium sp. 13-626
1279031.4	Agrobacterium sp. 33MFTa1.1	1279031	wgs	99.5	1		97.9	/net/mgx/linuxhome/mgx/databases/patric/genomes/1279031.4/1279031.4.fna	Bacteria	Proteobacteria	Alphaproteobacteria	Rhizobiales	Rhizobiaceae	Agrobacterium	Agrobacterium sp. 33MFTa1.1	131567;2;1224;28211;356;82115;227290;357;2632611;1279031	cellular organisms;Bacteria;Proteobacteria;Alphaproteobacteria;Rhizobiales;Rhizobiaceae;Rhizobium/Agrobacterium group;Agrobacterium;unclassified Agrobacterium;Agrobacterium sp. 33MFTa1.1
1841656.4	Agrobacterium sp. B133/95	1841656	wgs	100	1		98.1	/net/mgx/linuxhome/mgx/databases/patric/genomes/1841656.4/1841656.4.fna	Bacteria	Proteobacteria	Alphaproteobacteria	Rhizobiales	Rhizobiaceae	Agrobacterium	Agrobacterium sp. B133/95	131567;2;1224;28211;356;82115;227290;357;2632611;1841656	cellular organisms;Bacteria;Proteobacteria;Alphaproteobacteria;Rhizobiales;Rhizobiaceae;Rhizobium/Agrobacterium group;Agrobacterium;unclassified Agrobacterium;Agrobacterium sp. B133/95
439366.4	Agrobacterium sp. C13	439366	wgs	100	1		95.8	/net/mgx/linuxhome/mgx/databases/patric/genomes/439366.4/439366.4.fna	Bacteria	Proteobacteria	Alphaproteobacteria	Rhizobiales	Rhizobiaceae	Agrobacterium	Agrobacterium sp. C13	131567;2;1224;28211;356;82115;227290;357;2632611;439366	cellular organisms;Bacteria;Proteobacteria;Alphaproteobacteria;Rhizobiales;Rhizobiaceae;Rhizobium/Agrobacterium group;Agrobacterium;unclassified Agrobacterium;Agrobacterium sp. C13
1336743.4	Agrobacterium sp. D14	1336743	wgs	100	3.8		96	/net/mgx/linuxhome/mgx/databases/patric/genomes/1336743.4/1336743.4.fna	Bacteria	Proteobacteria	Alphaproteobacteria	Rhizobiales	Rhizobiaceae	Agrobacterium	Agrobacterium sp. D14	131567;2;1224;28211;356;82115;227290;357;2632611;1336743	cellular organisms;Bacteria;Proteobacteria;Alphaproteobacteria;Rhizobiales;Rhizobiaceae;Rhizobium/Agrobacterium group;Agrobacterium;unclassified Agrobacterium;Agrobacterium sp. D14
1907665.3	Agrobacterium sp. DSM 25558 strain DSM25558	1907665	wgs	100	1.5		96.8	/net/mgx/linuxhome/mgx/databases/patric/genomes/1907665.3/1907665.3.fna	Bacteria	Proteobacteria	Alphaproteobacteria	Rhizobiales	Rhizobiaceae	Agrobacterium	Agrobacterium sp. DSM 25558	131567;2;1224;28211;356;82115;227290;357;2632611;1907665	cellular organisms;Bacteria;Proteobacteria;Alphaproteobacteria;Rhizobiales;Rhizobiaceae;Rhizobium/Agrobacterium group;Agrobacterium;unclassified Agrobacterium;Agrobacterium sp. DSM 25558
1907666.3	Agrobacterium sp. DSM 25559 strain DSM25559	1907666	wgs	100	0.5		97	/net/mgx/linuxhome/mgx/databases/patric/genomes/1907666.3/1907666.3.fna	Bacteria	Proteobacteria	Alphaproteobacteria	Rhizobiales	Rhizobiaceae	Agrobacterium	Agrobacterium sp. DSM 25559	131567;2;1224;28211;356;82115;227290;357;2632611;1907666	cellular organisms;Bacteria;Proteobacteria;Alphaproteobacteria;Rhizobiales;Rhizobiaceae;Rhizobium/Agrobacterium group;Agrobacterium;unclassified Agrobacterium;Agrobacterium sp. DSM 25559
1336742.4	Agrobacterium sp. JL28	1336742	wgs	100	1		95.6	/net/mgx/linuxhome/mgx/databases/patric/genomes/1336742.4/1336742.4.fna	Bacteria	Proteobacteria	Alphaproteobacteria	Rhizobiales	Rhizobiaceae	Agrobacterium	Agrobacterium sp. JL28	131567;2;1224;28211;356;82115;227290;357;2632611;1336742	cellular organisms;Bacteria;Proteobacteria;Alphaproteobacteria;Rhizobiales;Rhizobiaceae;Rhizobium/Agrobacterium group;Agrobacterium;unclassified Agrobacterium;Agrobacterium sp. JL28
1585697.3	Agrobacterium sp. KFB 330	1585697	wgs	100	1.5		95.6	/net/mgx/linuxhome/mgx/databases/patric/genomes/1585697.3/1585697.3.fna	Bacteria	Proteobacteria	Alphaproteobacteria	Rhizobiales	Rhizobiaceae	Agrobacterium	Agrobacterium arsenijevicii	131567;2;1224;28211;356;82115;227290;357;1585697	cellular organisms;Bacteria;Proteobacteria;Alphaproteobacteria;Rhizobiales;Rhizobiaceae;Rhizobium/Agrobacterium group;Agrobacterium;Agrobacterium arsenijevicii
2055153.3	Agrobacterium sp. LAD9	2055153	wgs	100	1.2		97	/net/mgx/linuxhome/mgx/databases/patric/genomes/2055153.3/2055153.3.fna	Bacteria	Proteobacteria	Alphaproteobacteria	Rhizobiales	Rhizobiaceae	Agrobacterium	Agrobacterium sp. LAD9	131567;2;1224;28211;356;82115;227290;357;2632611;2055153	cellular organisms;Bacteria;Proteobacteria;Alphaproteobacteria;Rhizobiales;Rhizobiaceae;Rhizobium/Agrobacterium group;Agrobacterium;unclassified Agrobacterium;Agrobacterium sp. LAD9
1345498.3	Agrobacterium sp. MS2	1345498	wgs	100	1.9		95.6	/net/mgx/linuxhome/mgx/databases/patric/genomes/1345498.3/1345498.3.fna	Bacteria	Proteobacteria	Alphaproteobacteria	Rhizobiales	Rhizobiaceae	Agrobacterium	Agrobacterium sp. MS2	131567;2;1224;28211;356;82115;227290;357;2632611;1345498	cellular organisms;Bacteria;Proteobacteria;Alphaproteobacteria;Rhizobiales;Rhizobiaceae;Rhizobium/Agrobacterium group;Agrobacterium;unclassified Agrobacterium;Agrobacterium sp. MS2
1842536.3	Agrobacterium sp. RAC06	1842536	complete	99.5	1.5		96.4	/net/mgx/linuxhome/mgx/databases/patric/genomes/1842536.3/1842536.3.fna	Bacteria	Proteobacteria	Alphaproteobacteria	Rhizobiales	Rhizobiaceae	Agrobacterium	Agrobacterium sp. RAC06	131567;2;1224;28211;356;82115;227290;357;2632611;1842536	cellular organisms;Bacteria;Proteobacteria;Alphaproteobacteria;Rhizobiales;Rhizobiaceae;Rhizobium/Agrobacterium group;Agrobacterium;unclassified Agrobacterium;Agrobacterium sp. RAC06
1660088.4	Agrobacterium sp. SCN 61-19	1660088	wgs	99.5	1		95.6	/net/mgx/linuxhome/mgx/databases/patric/genomes/1660088.4/1660088.4.fna	Bacteria	Proteobacteria	Alphaproteobacteria	Rhizobiales	Rhizobiaceae	Agrobacterium	Agrobacterium sp. SCN 61-19	131567;2;1224;28211;356;82115;227290;357;2632611;1660088	cellular organisms;Bacteria;Proteobacteria;Alphaproteobacteria;Rhizobiales;Rhizobiaceae;Rhizobium/Agrobacterium group;Agrobacterium;unclassified Agrobacterium;Agrobacterium sp. SCN 61-19
1701910.3	Agrobacterium sp. SUL3	1701910	wgs	100	1		96.5	/net/mgx/linuxhome/mgx/databases/patric/genomes/1701910.3/1701910.3.fna	Bacteria	Proteobacteria	Alphaproteobacteria	Rhizobiales	Rhizobiaceae	Agrobacterium	Agrobacterium sp. SUL3	131567;2;1224;28211;356;82115;227290;357;2632611;1701910	cellular organisms;Bacteria;Proteobacteria;Alphaproteobacteria;Rhizobiales;Rhizobiaceae;Rhizobium/Agrobacterium group;Agrobacterium;unclassified Agrobacterium;Agrobacterium sp. SUL3
477196.4	Agrobacterium sp. TS43	477196	wgs	99.5	1.7		95.9	/net/mgx/linuxhome/mgx/databases/patric/genomes/477196.4/477196.4.fna	Bacteria	Proteobacteria	Alphaproteobacteria	Rhizobiales	Rhizobiaceae	Agrobacterium	Agrobacterium sp. TS43	131567;2;1224;28211;356;82115;227290;357;2632611;477196	cellular organisms;Bacteria;Proteobacteria;Alphaproteobacteria;Rhizobiales;Rhizobiaceae;Rhizobium/Agrobacterium group;Agrobacterium;unclassified Agrobacterium;Agrobacterium sp. TS43
1923829.3	Agrobacterium sp. YIC 4121 strain YIC 4121	1923829	wgs	100	0.5		97.7	/net/mgx/linuxhome/mgx/databases/patric/genomes/1923829.3/1923829.3.fna	Bacteria	Proteobacteria	Alphaproteobacteria	Rhizobiales	Rhizobiaceae	Agrobacterium	Agrobacterium sp. YIC 4121	131567;2;1224;28211;356;82115;227290;357;2632611;1923829	cellular organisms;Bacteria;Proteobacteria;Alphaproteobacteria;Rhizobiales;Rhizobiaceae;Rhizobium/Agrobacterium group;Agrobacterium;unclassified Agrobacterium;Agrobacterium sp. YIC 4121
1107544.9	Agrobacterium tumefaciens 5A	1107544	wgs	100	0.5		96.8	/net/mgx/linuxhome/mgx/databases/patric/genomes/1107544.9/1107544.9.fna	Bacteria	Proteobacteria	Alphaproteobacteria	Rhizobiales	Rhizobiaceae	Agrobacterium	Agrobacterium tumefaciens	131567;2;1224;28211;356;82115;227290;357;1183400;358;1107544	cellular organisms;Bacteria;Proteobacteria;Alphaproteobacteria;Rhizobiales;Rhizobiaceae;Rhizobium/Agrobacterium group;Agrobacterium;Agrobacterium tumefaciens complex;Agrobacterium tumefaciens;Agrobacterium tumefaciens 5A
373.9	Agrobacterium vitis strain NCPPB 3554	373	wgs	100	0.5		95	/net/mgx/linuxhome/mgx/databases/patric/genomes/373.9/373.9.fna	Bacteria	Proteobacteria	Alphaproteobacteria	Rhizobiales	Rhizobiaceae	Agrobacterium	Agrobacterium vitis	131567;2;1224;28211;356;82115;227290;357;373	cellular organisms;Bacteria;Proteobacteria;Alphaproteobacteria;Rhizobiales;Rhizobiaceae;Rhizobium/Agrobacterium group;Agrobacterium;Agrobacterium vitis
1255656.3	Agrococcus casei LMG 22410 strain LMG 22410	1255656	wgs	100	0.6		97.1	/net/mgx/linuxhome/mgx/databases/patric/genomes/1255656.3/1255656.3.fna	Bacteria	Actinobacteria	Actinobacteria	Micrococcales	Microbacteriaceae	Agrococcus	Agrococcus casei	131567;2;1783272;201174;1760;85006;85023;46352;343512;1255656	cellular organisms;Bacteria;Terrabacteria group;Actinobacteria;Actinobacteria;Micrococcales;Microbacteriaceae;Agrococcus;Agrococcus casei;Agrococcus casei LMG 22410
399736.3	Agrococcus jejuensis strain DSM 22002	399736	complete	98.8	1.3		97.2	/net/mgx/linuxhome/mgx/databases/patric/genomes/399736.3/399736.3.fna	Bacteria	Actinobacteria	Actinobacteria	Micrococcales	Microbacteriaceae	Agrococcus	Agrococcus jejuensis	131567;2;1783272;201174;1760;85006;85023;46352;399736	cellular organisms;Bacteria;Terrabacteria group;Actinobacteria;Actinobacteria;Micrococcales;Microbacteriaceae;Agrococcus;Agrococcus jejuensis
2080742.3	Agromyces sp. 30A	2080742	complete	100	1.2		97.9	/net/mgx/linuxhome/mgx/databases/patric/genomes/2080742.3/2080742.3.fna	Bacteria	Actinobacteria	Actinobacteria	Micrococcales	Microbacteriaceae	Agromyces	Agromyces sp. MF30-A	131567;2;1783272;201174;1760;85006;85023;33877;2639701;2080742	cellular organisms;Bacteria;Terrabacteria group;Actinobacteria;Actinobacteria;Micrococcales;Microbacteriaceae;Agromyces;unclassified Agromyces;Agromyces sp. MF30-A
1736601.3	Agromyces sp. Root81	1736601	wgs	100	0.6		97.3	/net/mgx/linuxhome/mgx/databases/patric/genomes/1736601.3/1736601.3.fna	Bacteria	Actinobacteria	Actinobacteria	Micrococcales	Microbacteriaceae	Agromyces	Agromyces sp. Root81	131567;2;1783272;201174;1760;85006;85023;33877;2639701;1736601	cellular organisms;Bacteria;Terrabacteria group;Actinobacteria;Actinobacteria;Micrococcales;Microbacteriaceae;Agromyces;unclassified Agromyces;Agromyces sp. Root81
1736390.3	Agromyces sp. Soil535	1736390	wgs	99.6	2.4		96.9	/net/mgx/linuxhome/mgx/databases/patric/genomes/1736390.3/1736390.3.fna	Bacteria	Actinobacteria	Actinobacteria	Micrococcales	Microbacteriaceae	Agromyces	Agromyces sp. Soil535	131567;2;1783272;201174;1760;85006;85023;33877;2639701;1736390	cellular organisms;Bacteria;Terrabacteria group;Actinobacteria;Actinobacteria;Micrococcales;Microbacteriaceae;Agromyces;unclassified Agromyces;Agromyces sp. Soil535
744979.4	Ahrensia sp. R2A130	744979	wgs	95.6	1.5		95.6	/net/mgx/linuxhome/mgx/databases/patric/genomes/744979.4/744979.4.fna	Bacteria	Proteobacteria	Alphaproteobacteria	Rhodobacterales	Rhodobacteraceae	Ahrensia	Ahrensia sp. R2A130	131567;2;1224;28211;204455;31989;152180;2685101;744979	cellular organisms;Bacteria;Proteobacteria;Alphaproteobacteria;Rhodobacterales;Rhodobacteraceae;Ahrensia;unclassified Ahrensia;Ahrensia sp. R2A130
1872419.4	Ahrensia sp. strain SAT55	1872419	wgs	100	1.5		94.7	/net/mgx/linuxhome/mgx/databases/patric/genomes/1872419.4/1872419.4.fna	Bacteria	Proteobacteria	Alphaproteobacteria	Rhodobacterales	Rhodobacteraceae	Ahrensia	Ahrensia sp.	131567;2;1224;28211;204455;31989;152180;2685101;1872419	cellular organisms;Bacteria;Proteobacteria;Alphaproteobacteria;Rhodobacterales;Rhodobacteraceae;Ahrensia;unclassified Ahrensia;Ahrensia sp.
1679444.4	Akkermansia glycaniphila strain APytT	1679444	complete	92.4	0.7		94.9	/net/mgx/linuxhome/mgx/databases/patric/genomes/1679444.4/1679444.4.fna	Bacteria	Verrucomicrobia	Verrucomicrobiae	Verrucomicrobiales	Akkermansiaceae	Akkermansia	Akkermansia glycaniphila	131567;2;1783257;74201;203494;48461;1647988;239934;1679444	cellular organisms;Bacteria;PVC group;Verrucomicrobia;Verrucomicrobiae;Verrucomicrobiales;Akkermansiaceae;Akkermansia;Akkermansia glycaniphila
1263034.3	Akkermansia muciniphila CAG:154	1263034	wgs	100	0.6		98.4	/net/mgx/linuxhome/mgx/databases/patric/genomes/1263034.3/1263034.3.fna	Bacteria	Verrucomicrobia	Verrucomicrobiae	Verrucomicrobiales	Akkermansiaceae	Akkermansia	Akkermansia muciniphila CAG	131567;2;1783257;74201;203494;48461;1647988;239934;512293;1263034	cellular organisms;Bacteria;PVC group;Verrucomicrobia;Verrucomicrobiae;Verrucomicrobiales;Akkermansiaceae;Akkermansia;environmental samples;Akkermansia muciniphila CAG
239935.35	Akkermansia muciniphila strain MOUSE_M89_JASPER.fasta	239935	wgs	100	0.3		97.9	/net/mgx/linuxhome/mgx/databases/patric/genomes/239935.35/239935.35.fna	Bacteria	Verrucomicrobia	Verrucomicrobiae	Verrucomicrobiales	Akkermansiaceae	Akkermansia	Akkermansia muciniphila	131567;2;1783257;74201;203494;48461;1647988;239934;239935	cellular organisms;Bacteria;PVC group;Verrucomicrobia;Verrucomicrobiae;Verrucomicrobiales;Akkermansiaceae;Akkermansia;Akkermansia muciniphila
1262691.3	Akkermansia sp. CAG:344	1262691	wgs	99.4	1.2		98.5	/net/mgx/linuxhome/mgx/databases/patric/genomes/1262691.3/1262691.3.fna	Bacteria	Verrucomicrobia	Verrucomicrobiae	Verrucomicrobiales	Akkermansiaceae	Akkermansia	Akkermansia sp. CAG	131567;2;1783257;74201;203494;48461;1647988;239934;512293;1262691	cellular organisms;Bacteria;PVC group;Verrucomicrobia;Verrucomicrobiae;Verrucomicrobiales;Akkermansiaceae;Akkermansia;environmental samples;Akkermansia sp. CAG
1929996.4	Akkermansia sp. Phil8	1929996	wgs	90.6	0.7		96.2	/net/mgx/linuxhome/mgx/databases/patric/genomes/1929996.4/1929996.4.fna	Bacteria	Verrucomicrobia	Verrucomicrobiae	Verrucomicrobiales	Akkermansiaceae	Akkermansia	Akkermansia sp. Phil8	131567;2;1783257;74201;203494;48461;1647988;239934;2608915;1929996	cellular organisms;Bacteria;PVC group;Verrucomicrobia;Verrucomicrobiae;Verrucomicrobiales;Akkermansiaceae;Akkermansia;unclassified Akkermansia;Akkermansia sp. Phil8
1638783.3	Akkermansia sp. UNK.MGS-1	1638783	wgs	95.6	2.5		96.6	/net/mgx/linuxhome/mgx/databases/patric/genomes/1638783.3/1638783.3.fna	Bacteria	Verrucomicrobia	Verrucomicrobiae	Verrucomicrobiales	Akkermansiaceae	Akkermansia	Akkermansia sp. UNK.MGS-1	131567;2;1783257;74201;203494;48461;1647988;239934;2608915;1638783	cellular organisms;Bacteria;PVC group;Verrucomicrobia;Verrucomicrobiae;Verrucomicrobiales;Akkermansiaceae;Akkermansia;unclassified Akkermansia;Akkermansia sp. UNK.MGS-1
1872421.5	Akkermansia sp. strain UBA9119	1872421	wgs	96.2	3.8		95	/net/mgx/linuxhome/mgx/databases/patric/genomes/1872421.5/1872421.5.fna	Bacteria	Verrucomicrobia	Verrucomicrobiae	Verrucomicrobiales	Akkermansiaceae	Akkermansia	Akkermansia sp.	131567;2;1783257;74201;203494;48461;1647988;239934;2608915;1872421	cellular organisms;Bacteria;PVC group;Verrucomicrobia;Verrucomicrobiae;Verrucomicrobiales;Akkermansiaceae;Akkermansia;unclassified Akkermansia;Akkermansia sp.
1951347.3	Akkermansiaceae bacterium UBA1009	1951347	wgs	100	1.5		91.2	/net/mgx/linuxhome/mgx/databases/patric/genomes/1951347.3/1951347.3.fna	Bacteria	Verrucomicrobia	Verrucomicrobiae	Verrucomicrobiales	Akkermansiaceae		Akkermansiaceae bacterium UBA1009	131567;2;1783257;74201;203494;48461;1647988;1951308;1951347	cellular organisms;Bacteria;PVC group;Verrucomicrobia;Verrucomicrobiae;Verrucomicrobiales;Akkermansiaceae;unclassified Akkermansiaceae;Akkermansiaceae bacterium UBA1009
1951349.3	Akkermansiaceae bacterium UBA1090	1951349	wgs	99.2	0.8		92.4	/net/mgx/linuxhome/mgx/databases/patric/genomes/1951349.3/1951349.3.fna	Bacteria	Verrucomicrobia	Verrucomicrobiae	Verrucomicrobiales	Akkermansiaceae		Akkermansiaceae bacterium UBA1090	131567;2;1783257;74201;203494;48461;1647988;1951308;1951349	cellular organisms;Bacteria;PVC group;Verrucomicrobia;Verrucomicrobiae;Verrucomicrobiales;Akkermansiaceae;unclassified Akkermansiaceae;Akkermansiaceae bacterium UBA1090
1951350.3	Akkermansiaceae bacterium UBA1315	1951350	wgs	100	4.4		91.4	/net/mgx/linuxhome/mgx/databases/patric/genomes/1951350.3/1951350.3.fna	Bacteria	Verrucomicrobia	Verrucomicrobiae	Verrucomicrobiales	Akkermansiaceae		Akkermansiaceae bacterium UBA1315	131567;2;1783257;74201;203494;48461;1647988;1951308;1951350	cellular organisms;Bacteria;PVC group;Verrucomicrobia;Verrucomicrobiae;Verrucomicrobiales;Akkermansiaceae;unclassified Akkermansiaceae;Akkermansiaceae bacterium UBA1315
1951351.3	Akkermansiaceae bacterium UBA1506	1951351	wgs	99.2	2.3		91.6	/net/mgx/linuxhome/mgx/databases/patric/genomes/1951351.3/1951351.3.fna	Bacteria	Verrucomicrobia	Verrucomicrobiae	Verrucomicrobiales	Akkermansiaceae		Akkermansiaceae bacterium UBA1506	131567;2;1783257;74201;203494;48461;1647988;1951308;1951351	cellular organisms;Bacteria;PVC group;Verrucomicrobia;Verrucomicrobiae;Verrucomicrobiales;Akkermansiaceae;unclassified Akkermansiaceae;Akkermansiaceae bacterium UBA1506
1951352.3	Akkermansiaceae bacterium UBA1507	1951352	wgs	100	0.8		92.2	/net/mgx/linuxhome/mgx/databases/patric/genomes/1951352.3/1951352.3.fna	Bacteria	Verrucomicrobia	Verrucomicrobiae	Verrucomicrobiales	Akkermansiaceae		Akkermansiaceae bacterium UBA1507	131567;2;1783257;74201;203494;48461;1647988;1951308;1951352	cellular organisms;Bacteria;PVC group;Verrucomicrobia;Verrucomicrobiae;Verrucomicrobiales;Akkermansiaceae;unclassified Akkermansiaceae;Akkermansiaceae bacterium UBA1507
1951353.3	Akkermansiaceae bacterium UBA1518	1951353	wgs	100	1.6		92.9	/net/mgx/linuxhome/mgx/databases/patric/genomes/1951353.3/1951353.3.fna	Bacteria	Verrucomicrobia	Verrucomicrobiae	Verrucomicrobiales	Akkermansiaceae		Akkermansiaceae bacterium UBA1518	131567;2;1783257;74201;203494;48461;1647988;1951308;1951353	cellular organisms;Bacteria;PVC group;Verrucomicrobia;Verrucomicrobiae;Verrucomicrobiales;Akkermansiaceae;unclassified Akkermansiaceae;Akkermansiaceae bacterium UBA1518
1951354.3	Akkermansiaceae bacterium UBA1527	1951354	wgs	96.9	4.5		90.2	/net/mgx/linuxhome/mgx/databases/patric/genomes/1951354.3/1951354.3.fna	Bacteria	Verrucomicrobia	Verrucomicrobiae	Verrucomicrobiales	Akkermansiaceae		Akkermansiaceae bacterium UBA1527	131567;2;1783257;74201;203494;48461;1647988;1951308;1951354	cellular organisms;Bacteria;PVC group;Verrucomicrobia;Verrucomicrobiae;Verrucomicrobiales;Akkermansiaceae;unclassified Akkermansiaceae;Akkermansiaceae bacterium UBA1527
1951355.3	Akkermansiaceae bacterium UBA1955	1951355	wgs	90.7	1.7		90.2	/net/mgx/linuxhome/mgx/databases/patric/genomes/1951355.3/1951355.3.fna	Bacteria	Verrucomicrobia	Verrucomicrobiae	Verrucomicrobiales	Akkermansiaceae		Akkermansiaceae bacterium UBA1955	131567;2;1783257;74201;203494;48461;1647988;1951308;1951355	cellular organisms;Bacteria;PVC group;Verrucomicrobia;Verrucomicrobiae;Verrucomicrobiales;Akkermansiaceae;unclassified Akkermansiaceae;Akkermansiaceae bacterium UBA1955
1951357.3	Akkermansiaceae bacterium UBA2367	1951357	wgs	96.9	1.6		91.4	/net/mgx/linuxhome/mgx/databases/patric/genomes/1951357.3/1951357.3.fna	Bacteria	Verrucomicrobia	Verrucomicrobiae	Verrucomicrobiales	Akkermansiaceae		Akkermansiaceae bacterium UBA2367	131567;2;1783257;74201;203494;48461;1647988;1951308;1951357	cellular organisms;Bacteria;PVC group;Verrucomicrobia;Verrucomicrobiae;Verrucomicrobiales;Akkermansiaceae;unclassified Akkermansiaceae;Akkermansiaceae bacterium UBA2367
1951359.3	Akkermansiaceae bacterium UBA3157	1951359	wgs	99.2	1.5		91.8	/net/mgx/linuxhome/mgx/databases/patric/genomes/1951359.3/1951359.3.fna	Bacteria	Verrucomicrobia	Verrucomicrobiae	Verrucomicrobiales	Akkermansiaceae		Akkermansiaceae bacterium UBA3157	131567;2;1783257;74201;203494;48461;1647988;1951308;1951359	cellular organisms;Bacteria;PVC group;Verrucomicrobia;Verrucomicrobiae;Verrucomicrobiales;Akkermansiaceae;unclassified Akkermansiaceae;Akkermansiaceae bacterium UBA3157
1951361.3	Akkermansiaceae bacterium UBA4145	1951361	wgs	97.7	1.5		92.4	/net/mgx/linuxhome/mgx/databases/patric/genomes/1951361.3/1951361.3.fna	Bacteria	Verrucomicrobia	Verrucomicrobiae	Verrucomicrobiales	Akkermansiaceae		Akkermansiaceae bacterium UBA4145	131567;2;1783257;74201;203494;48461;1647988;1951308;1951361	cellular organisms;Bacteria;PVC group;Verrucomicrobia;Verrucomicrobiae;Verrucomicrobiales;Akkermansiaceae;unclassified Akkermansiaceae;Akkermansiaceae bacterium UBA4145
1951362.3	Akkermansiaceae bacterium UBA4581	1951362	wgs	96.9	1.6		93.6	/net/mgx/linuxhome/mgx/databases/patric/genomes/1951362.3/1951362.3.fna	Bacteria	Verrucomicrobia	Verrucomicrobiae	Verrucomicrobiales	Akkermansiaceae		Akkermansiaceae bacterium UBA4581	131567;2;1783257;74201;203494;48461;1647988;1951308;1951362	cellular organisms;Bacteria;PVC group;Verrucomicrobia;Verrucomicrobiae;Verrucomicrobiales;Akkermansiaceae;unclassified Akkermansiaceae;Akkermansiaceae bacterium UBA4581
1951363.3	Akkermansiaceae bacterium UBA4589	1951363	wgs	91.6	1.6		92.7	/net/mgx/linuxhome/mgx/databases/patric/genomes/1951363.3/1951363.3.fna	Bacteria	Verrucomicrobia	Verrucomicrobiae	Verrucomicrobiales	Akkermansiaceae		Akkermansiaceae bacterium UBA4589	131567;2;1783257;74201;203494;48461;1647988;1951308;1951363	cellular organisms;Bacteria;PVC group;Verrucomicrobia;Verrucomicrobiae;Verrucomicrobiales;Akkermansiaceae;unclassified Akkermansiaceae;Akkermansiaceae bacterium UBA4589
1951364.3	Akkermansiaceae bacterium UBA5020	1951364	wgs	97.7	3		90.2	/net/mgx/linuxhome/mgx/databases/patric/genomes/1951364.3/1951364.3.fna	Bacteria	Verrucomicrobia	Verrucomicrobiae	Verrucomicrobiales	Akkermansiaceae		Akkermansiaceae bacterium UBA5020	131567;2;1783257;74201;203494;48461;1647988;1951308;1951364	cellular organisms;Bacteria;PVC group;Verrucomicrobia;Verrucomicrobiae;Verrucomicrobiales;Akkermansiaceae;unclassified Akkermansiaceae;Akkermansiaceae bacterium UBA5020
1951365.3	Akkermansiaceae bacterium UBA5688	1951365	wgs	99.2	1.6		91.4	/net/mgx/linuxhome/mgx/databases/patric/genomes/1951365.3/1951365.3.fna	Bacteria	Verrucomicrobia	Verrucomicrobiae	Verrucomicrobiales	Akkermansiaceae		Akkermansiaceae bacterium UBA5688	131567;2;1783257;74201;203494;48461;1647988;1951308;1951365	cellular organisms;Bacteria;PVC group;Verrucomicrobia;Verrucomicrobiae;Verrucomicrobiales;Akkermansiaceae;unclassified Akkermansiaceae;Akkermansiaceae bacterium UBA5688
1951367.3	Akkermansiaceae bacterium UBA6138	1951367	wgs	100	3		91.9	/net/mgx/linuxhome/mgx/databases/patric/genomes/1951367.3/1951367.3.fna	Bacteria	Verrucomicrobia	Verrucomicrobiae	Verrucomicrobiales	Akkermansiaceae		Akkermansiaceae bacterium UBA6138	131567;2;1783257;74201;203494;48461;1647988;1951308;1951367	cellular organisms;Bacteria;PVC group;Verrucomicrobia;Verrucomicrobiae;Verrucomicrobiales;Akkermansiaceae;unclassified Akkermansiaceae;Akkermansiaceae bacterium UBA6138
1951368.3	Akkermansiaceae bacterium UBA6541	1951368	wgs	94.7	0.8		90.8	/net/mgx/linuxhome/mgx/databases/patric/genomes/1951368.3/1951368.3.fna	Bacteria	Verrucomicrobia	Verrucomicrobiae	Verrucomicrobiales	Akkermansiaceae		Akkermansiaceae bacterium UBA6541	131567;2;1783257;74201;203494;48461;1647988;1951308;1951368	cellular organisms;Bacteria;PVC group;Verrucomicrobia;Verrucomicrobiae;Verrucomicrobiales;Akkermansiaceae;unclassified Akkermansiaceae;Akkermansiaceae bacterium UBA6541
1951370.3	Akkermansiaceae bacterium UBA7329	1951370	wgs	94.6	1.6		89.4	/net/mgx/linuxhome/mgx/databases/patric/genomes/1951370.3/1951370.3.fna	Bacteria	Verrucomicrobia	Verrucomicrobiae	Verrucomicrobiales	Akkermansiaceae		Akkermansiaceae bacterium UBA7329	131567;2;1783257;74201;203494;48461;1647988;1951308;1951370	cellular organisms;Bacteria;PVC group;Verrucomicrobia;Verrucomicrobiae;Verrucomicrobiales;Akkermansiaceae;unclassified Akkermansiaceae;Akkermansiaceae bacterium UBA7329
1951372.3	Akkermansiaceae bacterium UBA7421	1951372	wgs	94.6	1.6		90.5	/net/mgx/linuxhome/mgx/databases/patric/genomes/1951372.3/1951372.3.fna	Bacteria	Verrucomicrobia	Verrucomicrobiae	Verrucomicrobiales	Akkermansiaceae		Akkermansiaceae bacterium UBA7421	131567;2;1783257;74201;203494;48461;1647988;1951308;1951372	cellular organisms;Bacteria;PVC group;Verrucomicrobia;Verrucomicrobiae;Verrucomicrobiales;Akkermansiaceae;unclassified Akkermansiaceae;Akkermansiaceae bacterium UBA7421
1951373.3	Akkermansiaceae bacterium UBA7811	1951373	wgs	96.9	2.4		91.1	/net/mgx/linuxhome/mgx/databases/patric/genomes/1951373.3/1951373.3.fna	Bacteria	Verrucomicrobia	Verrucomicrobiae	Verrucomicrobiales	Akkermansiaceae		Akkermansiaceae bacterium UBA7811	131567;2;1783257;74201;203494;48461;1647988;1951308;1951373	cellular organisms;Bacteria;PVC group;Verrucomicrobia;Verrucomicrobiae;Verrucomicrobiales;Akkermansiaceae;unclassified Akkermansiaceae;Akkermansiaceae bacterium UBA7811
1951375.3	Akkermansiaceae bacterium UBA956	1951375	wgs	99.2	1.5		92.5	/net/mgx/linuxhome/mgx/databases/patric/genomes/1951375.3/1951375.3.fna	Bacteria	Verrucomicrobia	Verrucomicrobiae	Verrucomicrobiales	Akkermansiaceae		Akkermansiaceae bacterium UBA956	131567;2;1783257;74201;203494;48461;1647988;1951308;1951375	cellular organisms;Bacteria;PVC group;Verrucomicrobia;Verrucomicrobiae;Verrucomicrobiales;Akkermansiaceae;unclassified Akkermansiaceae;Akkermansiaceae bacterium UBA956
1951376.3	Akkermansiaceae bacterium UBA985	1951376	wgs	90.8	2.5		88.5	/net/mgx/linuxhome/mgx/databases/patric/genomes/1951376.3/1951376.3.fna	Bacteria	Verrucomicrobia	Verrucomicrobiae	Verrucomicrobiales	Akkermansiaceae		Akkermansiaceae bacterium UBA985	131567;2;1783257;74201;203494;48461;1647988;1951308;1951376	cellular organisms;Bacteria;PVC group;Verrucomicrobia;Verrucomicrobiae;Verrucomicrobiales;Akkermansiaceae;unclassified Akkermansiaceae;Akkermansiaceae bacterium UBA985
1855285.3	Albidiferax sp. OV413	1855285	wgs	100	1.2		95.8	/net/mgx/linuxhome/mgx/databases/patric/genomes/1855285.3/1855285.3.fna	Bacteria	Proteobacteria	Betaproteobacteria	Burkholderiales	Comamonadaceae	Rhodoferax	Albidiferax sp. OV413	131567;2;1224;28216;80840;80864;28065;2627954;1855285	cellular organisms;Bacteria;Proteobacteria;Betaproteobacteria;Burkholderiales;Comamonadaceae;Rhodoferax;unclassified Rhodoferax;Albidiferax sp. OV413
1919248.3	Albidovulum sp. bin36	1919248	wgs	83.6	1.8		91.2	/net/mgx/linuxhome/mgx/databases/patric/genomes/1919248.3/1919248.3.fna	Bacteria	Proteobacteria	Alphaproteobacteria	Rhodobacterales	Rhodobacteraceae	Albidovulum	Albidovulum sp. bin36	131567;2;1224;28211;204455;31989;205889;2623499;1919248	cellular organisms;Bacteria;Proteobacteria;Alphaproteobacteria;Rhodobacterales;Rhodobacteraceae;Albidovulum;unclassified Albidovulum;Albidovulum sp. bin36
1114924.3	Albimonas pacifica strain CGMCC 1.11030	1114924	wgs	97.1	2.9		93.3	/net/mgx/linuxhome/mgx/databases/patric/genomes/1114924.3/1114924.3.fna	Bacteria	Proteobacteria	Alphaproteobacteria	Rhodobacterales	Rhodobacteraceae	Albimonas	Albimonas pacifica	131567;2;1224;28211;204455;31989;663242;1114924	cellular organisms;Bacteria;Proteobacteria;Alphaproteobacteria;Rhodobacterales;Rhodobacteraceae;Albimonas;Albimonas pacifica
2021368.4	Alcaligenaceae bacterium strain Baikal-G1	2021368	wgs	94.9	1.4		93.3	/net/mgx/linuxhome/mgx/databases/patric/genomes/2021368.4/2021368.4.fna	Bacteria	Proteobacteria	Betaproteobacteria	Burkholderiales	Alcaligenaceae		Alcaligenaceae bacterium	131567;2;1224;28216;80840;506;83496;2021368	cellular organisms;Bacteria;Proteobacteria;Betaproteobacteria;Burkholderiales;Alcaligenaceae;unclassified Alcaligenaceae;Alcaligenaceae bacterium
232846.3	Alcaligenes faecalis subsp. phenolicus strain IITR89	232846	wgs	100	1.3		93.3	/net/mgx/linuxhome/mgx/databases/patric/genomes/232846.3/232846.3.fna	Bacteria	Proteobacteria	Betaproteobacteria	Burkholderiales	Alcaligenaceae	Alcaligenes	Alcaligenes faecalis subsp. phenolicus	131567;2;1224;28216;80840;506;507;511;232846	cellular organisms;Bacteria;Proteobacteria;Betaproteobacteria;Burkholderiales;Alcaligenaceae;Alcaligenes;Alcaligenes faecalis;Alcaligenes faecalis subsp. phenolicus
2024895.3	Alcanivoracaceae bacterium strain SAT93	2024895	wgs	100	2.8		95.9	/net/mgx/linuxhome/mgx/databases/patric/genomes/2024895.3/2024895.3.fna	Bacteria	Proteobacteria	Gammaproteobacteria	Oceanospirillales	Alcanivoracaceae		Alcanivoracaceae bacterium	131567;2;1224;1236;135619;224372;300692;2024895	cellular organisms;Bacteria;Proteobacteria;Gammaproteobacteria;Oceanospirillales;Alcanivoracaceae;unclassified Alcanivoraceae;Alcanivoracaceae bacterium
64988.7	Alcanivorax jadensis strain UBA1900	64988	wgs	99.9	2.9		93.3	/net/mgx/linuxhome/mgx/databases/patric/genomes/64988.7/64988.7.fna	Bacteria	Proteobacteria	Gammaproteobacteria	Oceanospirillales	Alcanivoracaceae	Alcanivorax	Alcanivorax jadensis	131567;2;1224;1236;135619;224372;59753;64988	cellular organisms;Bacteria;Proteobacteria;Gammaproteobacteria;Oceanospirillales;Alcanivoracaceae;Alcanivorax;Alcanivorax jadensis
1822217.3	Alcanivorax sp. HI0003	1822217	wgs	100	3		94.7	/net/mgx/linuxhome/mgx/databases/patric/genomes/1822217.3/1822217.3.fna	Bacteria	Proteobacteria	Gammaproteobacteria	Oceanospirillales	Alcanivoracaceae	Alcanivorax	Alcanivorax sp. HI0003	131567;2;1224;1236;135619;224372;59753;2638842;1822217	cellular organisms;Bacteria;Proteobacteria;Gammaproteobacteria;Oceanospirillales;Alcanivoracaceae;Alcanivorax;unclassified Alcanivorax;Alcanivorax sp. HI0003
1822218.3	Alcanivorax sp. HI0007	1822218	wgs	100	5.5		95.9	/net/mgx/linuxhome/mgx/databases/patric/genomes/1822218.3/1822218.3.fna	Bacteria	Proteobacteria	Gammaproteobacteria	Oceanospirillales	Alcanivoracaceae	Alcanivorax	Alcanivorax sp. HI0007	131567;2;1224;1236;135619;224372;59753;2638842;1822218	cellular organisms;Bacteria;Proteobacteria;Gammaproteobacteria;Oceanospirillales;Alcanivoracaceae;Alcanivorax;unclassified Alcanivorax;Alcanivorax sp. HI0007
1822228.3	Alcanivorax sp. HI0033	1822228	wgs	100	5.6		92.7	/net/mgx/linuxhome/mgx/databases/patric/genomes/1822228.3/1822228.3.fna	Bacteria	Proteobacteria	Gammaproteobacteria	Oceanospirillales	Alcanivoracaceae	Alcanivorax	Alcanivorax sp. HI0033	131567;2;1224;1236;135619;224372;59753;2638842;1822228	cellular organisms;Bacteria;Proteobacteria;Gammaproteobacteria;Oceanospirillales;Alcanivoracaceae;Alcanivorax;unclassified Alcanivorax;Alcanivorax sp. HI0033
1817793.3	Alcanivorax sp. KX64203	1817793	wgs	100	5.4		93.9	/net/mgx/linuxhome/mgx/databases/patric/genomes/1817793.3/1817793.3.fna	Bacteria	Proteobacteria	Gammaproteobacteria	Oceanospirillales	Alcanivoracaceae	Alcanivorax	Alcanivorax sp. KX64203	131567;2;1224;1236;135619;224372;59753;2638842;1817793	cellular organisms;Bacteria;Proteobacteria;Gammaproteobacteria;Oceanospirillales;Alcanivoracaceae;Alcanivorax;unclassified Alcanivorax;Alcanivorax sp. KX64203
1945968.3	Alcanivorax sp. UBA1475	1945968	wgs	99.9	0.1		88.9	/net/mgx/linuxhome/mgx/databases/patric/genomes/1945968.3/1945968.3.fna	Bacteria	Proteobacteria	Gammaproteobacteria	Oceanospirillales	Alcanivoracaceae	Alcanivorax	Alcanivorax sp. UBA1475	131567;2;1224;1236;135619;224372;59753;2638842;1945968	cellular organisms;Bacteria;Proteobacteria;Gammaproteobacteria;Oceanospirillales;Alcanivoracaceae;Alcanivorax;unclassified Alcanivorax;Alcanivorax sp. UBA1475
1945969.3	Alcanivorax sp. UBA1504	1945969	wgs	91.3	3.1		88.9	/net/mgx/linuxhome/mgx/databases/patric/genomes/1945969.3/1945969.3.fna	Bacteria	Proteobacteria	Gammaproteobacteria	Oceanospirillales	Alcanivoracaceae	Alcanivorax	Alcanivorax sp. UBA1504	131567;2;1224;1236;135619;224372;59753;2638842;1945969	cellular organisms;Bacteria;Proteobacteria;Gammaproteobacteria;Oceanospirillales;Alcanivoracaceae;Alcanivorax;unclassified Alcanivorax;Alcanivorax sp. UBA1504
1945970.3	Alcanivorax sp. UBA1608	1945970	wgs	100	2.8		90.5	/net/mgx/linuxhome/mgx/databases/patric/genomes/1945970.3/1945970.3.fna	Bacteria	Proteobacteria	Gammaproteobacteria	Oceanospirillales	Alcanivoracaceae	Alcanivorax	Alcanivorax sp. UBA1608	131567;2;1224;1236;135619;224372;59753;2638842;1945970	cellular organisms;Bacteria;Proteobacteria;Gammaproteobacteria;Oceanospirillales;Alcanivoracaceae;Alcanivorax;unclassified Alcanivorax;Alcanivorax sp. UBA1608
1945971.3	Alcanivorax sp. UBA1614	1945971	wgs	91.3	3.1		87.7	/net/mgx/linuxhome/mgx/databases/patric/genomes/1945971.3/1945971.3.fna	Bacteria	Proteobacteria	Gammaproteobacteria	Oceanospirillales	Alcanivoracaceae	Alcanivorax	Alcanivorax sp. UBA1614	131567;2;1224;1236;135619;224372;59753;2638842;1945971	cellular organisms;Bacteria;Proteobacteria;Gammaproteobacteria;Oceanospirillales;Alcanivoracaceae;Alcanivorax;unclassified Alcanivorax;Alcanivorax sp. UBA1614
1945973.3	Alcanivorax sp. UBA1913	1945973	wgs	100	2.8		93.3	/net/mgx/linuxhome/mgx/databases/patric/genomes/1945973.3/1945973.3.fna	Bacteria	Proteobacteria	Gammaproteobacteria	Oceanospirillales	Alcanivoracaceae	Alcanivorax	Alcanivorax sp. UBA1913	131567;2;1224;1236;135619;224372;59753;2638842;1945973	cellular organisms;Bacteria;Proteobacteria;Gammaproteobacteria;Oceanospirillales;Alcanivoracaceae;Alcanivorax;unclassified Alcanivorax;Alcanivorax sp. UBA1913
1945975.3	Alcanivorax sp. UBA2114	1945975	wgs	97.1	3.1		88.8	/net/mgx/linuxhome/mgx/databases/patric/genomes/1945975.3/1945975.3.fna	Bacteria	Proteobacteria	Gammaproteobacteria	Oceanospirillales	Alcanivoracaceae	Alcanivorax	Alcanivorax sp. UBA2114	131567;2;1224;1236;135619;224372;59753;2638842;1945975	cellular organisms;Bacteria;Proteobacteria;Gammaproteobacteria;Oceanospirillales;Alcanivoracaceae;Alcanivorax;unclassified Alcanivorax;Alcanivorax sp. UBA2114
1945976.3	Alcanivorax sp. UBA2509	1945976	wgs	99.9	2.9		90	/net/mgx/linuxhome/mgx/databases/patric/genomes/1945976.3/1945976.3.fna	Bacteria	Proteobacteria	Gammaproteobacteria	Oceanospirillales	Alcanivoracaceae	Alcanivorax	Alcanivorax sp. UBA2509	131567;2;1224;1236;135619;224372;59753;2638842;1945976	cellular organisms;Bacteria;Proteobacteria;Gammaproteobacteria;Oceanospirillales;Alcanivoracaceae;Alcanivorax;unclassified Alcanivorax;Alcanivorax sp. UBA2509
1945977.3	Alcanivorax sp. UBA2512	1945977	wgs	99.7	5.5		86.9	/net/mgx/linuxhome/mgx/databases/patric/genomes/1945977.3/1945977.3.fna	Bacteria	Proteobacteria	Gammaproteobacteria	Oceanospirillales	Alcanivoracaceae	Alcanivorax	Alcanivorax sp. UBA2512	131567;2;1224;1236;135619;224372;59753;2638842;1945977	cellular organisms;Bacteria;Proteobacteria;Gammaproteobacteria;Oceanospirillales;Alcanivoracaceae;Alcanivorax;unclassified Alcanivorax;Alcanivorax sp. UBA2512
1945978.3	Alcanivorax sp. UBA2685	1945978	wgs	100	2.8		93.4	/net/mgx/linuxhome/mgx/databases/patric/genomes/1945978.3/1945978.3.fna	Bacteria	Proteobacteria	Gammaproteobacteria	Oceanospirillales	Alcanivoracaceae	Alcanivorax	Alcanivorax sp. UBA2685	131567;2;1224;1236;135619;224372;59753;2638842;1945978	cellular organisms;Bacteria;Proteobacteria;Gammaproteobacteria;Oceanospirillales;Alcanivoracaceae;Alcanivorax;unclassified Alcanivorax;Alcanivorax sp. UBA2685
1945979.3	Alcanivorax sp. UBA2694	1945979	wgs	88.4	0.1		90.1	/net/mgx/linuxhome/mgx/databases/patric/genomes/1945979.3/1945979.3.fna	Bacteria	Proteobacteria	Gammaproteobacteria	Oceanospirillales	Alcanivoracaceae	Alcanivorax	Alcanivorax sp. UBA2694	131567;2;1224;1236;135619;224372;59753;2638842;1945979	cellular organisms;Bacteria;Proteobacteria;Gammaproteobacteria;Oceanospirillales;Alcanivoracaceae;Alcanivorax;unclassified Alcanivorax;Alcanivorax sp. UBA2694
1945984.3	Alcanivorax sp. UBA3985	1945984	wgs	100	2.8		91.6	/net/mgx/linuxhome/mgx/databases/patric/genomes/1945984.3/1945984.3.fna	Bacteria	Proteobacteria	Gammaproteobacteria	Oceanospirillales	Alcanivoracaceae	Alcanivorax	Alcanivorax sp. UBA3985	131567;2;1224;1236;135619;224372;59753;2638842;1945984	cellular organisms;Bacteria;Proteobacteria;Gammaproteobacteria;Oceanospirillales;Alcanivoracaceae;Alcanivorax;unclassified Alcanivorax;Alcanivorax sp. UBA3985
1945987.3	Alcanivorax sp. UBA4152	1945987	wgs	100	3		92	/net/mgx/linuxhome/mgx/databases/patric/genomes/1945987.3/1945987.3.fna	Bacteria	Proteobacteria	Gammaproteobacteria	Oceanospirillales	Alcanivoracaceae	Alcanivorax	Alcanivorax sp. UBA4152	131567;2;1224;1236;135619;224372;59753;2638842;1945987	cellular organisms;Bacteria;Proteobacteria;Gammaproteobacteria;Oceanospirillales;Alcanivoracaceae;Alcanivorax;unclassified Alcanivorax;Alcanivorax sp. UBA4152
1945988.3	Alcanivorax sp. UBA4485	1945988	wgs	99.8	2.9		88.5	/net/mgx/linuxhome/mgx/databases/patric/genomes/1945988.3/1945988.3.fna	Bacteria	Proteobacteria	Gammaproteobacteria	Oceanospirillales	Alcanivoracaceae	Alcanivorax	Alcanivorax sp. UBA4485	131567;2;1224;1236;135619;224372;59753;2638842;1945988	cellular organisms;Bacteria;Proteobacteria;Gammaproteobacteria;Oceanospirillales;Alcanivoracaceae;Alcanivorax;unclassified Alcanivorax;Alcanivorax sp. UBA4485
1945992.3	Alcanivorax sp. UBA4543	1945992	wgs	94.2	3		92.5	/net/mgx/linuxhome/mgx/databases/patric/genomes/1945992.3/1945992.3.fna	Bacteria	Proteobacteria	Gammaproteobacteria	Oceanospirillales	Alcanivoracaceae	Alcanivorax	Alcanivorax sp. UBA4543	131567;2;1224;1236;135619;224372;59753;2638842;1945992	cellular organisms;Bacteria;Proteobacteria;Gammaproteobacteria;Oceanospirillales;Alcanivoracaceae;Alcanivorax;unclassified Alcanivorax;Alcanivorax sp. UBA4543
1945994.3	Alcanivorax sp. UBA5099	1945994	wgs	99.9	2.8		91.3	/net/mgx/linuxhome/mgx/databases/patric/genomes/1945994.3/1945994.3.fna	Bacteria	Proteobacteria	Gammaproteobacteria	Oceanospirillales	Alcanivoracaceae	Alcanivorax	Alcanivorax sp. UBA5099	131567;2;1224;1236;135619;224372;59753;2638842;1945994	cellular organisms;Bacteria;Proteobacteria;Gammaproteobacteria;Oceanospirillales;Alcanivoracaceae;Alcanivorax;unclassified Alcanivorax;Alcanivorax sp. UBA5099
1945995.3	Alcanivorax sp. UBA5163	1945995	wgs	91.2	3.2		87.7	/net/mgx/linuxhome/mgx/databases/patric/genomes/1945995.3/1945995.3.fna	Bacteria	Proteobacteria	Gammaproteobacteria	Oceanospirillales	Alcanivoracaceae	Alcanivorax	Alcanivorax sp. UBA5163	131567;2;1224;1236;135619;224372;59753;2638842;1945995	cellular organisms;Bacteria;Proteobacteria;Gammaproteobacteria;Oceanospirillales;Alcanivoracaceae;Alcanivorax;unclassified Alcanivorax;Alcanivorax sp. UBA5163
1945996.3	Alcanivorax sp. UBA5595	1945996	wgs	96.9	0.1		85.4	/net/mgx/linuxhome/mgx/databases/patric/genomes/1945996.3/1945996.3.fna	Bacteria	Proteobacteria	Gammaproteobacteria	Oceanospirillales	Alcanivoracaceae	Alcanivorax	Alcanivorax sp. UBA5595	131567;2;1224;1236;135619;224372;59753;2638842;1945996	cellular organisms;Bacteria;Proteobacteria;Gammaproteobacteria;Oceanospirillales;Alcanivoracaceae;Alcanivorax;unclassified Alcanivorax;Alcanivorax sp. UBA5595
1945997.3	Alcanivorax sp. UBA6607	1945997	wgs	88.4	0.1		89.6	/net/mgx/linuxhome/mgx/databases/patric/genomes/1945997.3/1945997.3.fna	Bacteria	Proteobacteria	Gammaproteobacteria	Oceanospirillales	Alcanivoracaceae	Alcanivorax	Alcanivorax sp. UBA6607	131567;2;1224;1236;135619;224372;59753;2638842;1945997	cellular organisms;Bacteria;Proteobacteria;Gammaproteobacteria;Oceanospirillales;Alcanivoracaceae;Alcanivorax;unclassified Alcanivorax;Alcanivorax sp. UBA6607
1945998.3	Alcanivorax sp. UBA679	1945998	wgs	91.4	3.2		90.6	/net/mgx/linuxhome/mgx/databases/patric/genomes/1945998.3/1945998.3.fna	Bacteria	Proteobacteria	Gammaproteobacteria	Oceanospirillales	Alcanivoracaceae	Alcanivorax	Alcanivorax sp. UBA679	131567;2;1224;1236;135619;224372;59753;2638842;1945998	cellular organisms;Bacteria;Proteobacteria;Gammaproteobacteria;Oceanospirillales;Alcanivoracaceae;Alcanivorax;unclassified Alcanivorax;Alcanivorax sp. UBA679
1872427.14	Alcanivorax sp. strain sp32	1872427	wgs	100	2.9		91.6	/net/mgx/linuxhome/mgx/databases/patric/genomes/1872427.14/1872427.14.fna	Bacteria	Proteobacteria	Gammaproteobacteria	Oceanospirillales	Alcanivoracaceae	Alcanivorax	Alcanivorax sp.	131567;2;1224;1236;135619;224372;59753;2638842;1872427	cellular organisms;Bacteria;Proteobacteria;Gammaproteobacteria;Oceanospirillales;Alcanivoracaceae;Alcanivorax;unclassified Alcanivorax;Alcanivorax sp.
1120963.3	Algicola sagamiensis DSM 14643	1120963	wgs	96.6	0.9		93.9	/net/mgx/linuxhome/mgx/databases/patric/genomes/1120963.3/1120963.3.fna	Bacteria	Proteobacteria	Gammaproteobacteria	Alteromonadales	Pseudoalteromonadaceae	Algicola	Algicola sagamiensis	131567;2;1224;1236;135622;267888;296014;163869;1120963	cellular organisms;Bacteria;Proteobacteria;Gammaproteobacteria;Alteromonadales;Pseudoalteromonadaceae;Algicola;Algicola sagamiensis;Algicola sagamiensis DSM 14643
238540.5	Algoriphagus antarcticus strain DSM 15986	238540	wgs	100	0.5		98.1	/net/mgx/linuxhome/mgx/databases/patric/genomes/238540.5/238540.5.fna	Bacteria	Bacteroidetes	Cytophagia	Cytophagales	Cyclobacteriaceae	Algoriphagus	Algoriphagus antarcticus	131567;2;1783270;68336;976;768503;768507;563798;246875;238540	cellular organisms;Bacteria;FCB group;Bacteroidetes/Chlorobi group;Bacteroidetes;Cytophagia;Cytophagales;Cyclobacteriaceae;Algoriphagus;Algoriphagus antarcticus
475299.3	Algoriphagus aquaeductus strain T4	475299	wgs	100	0.5		98	/net/mgx/linuxhome/mgx/databases/patric/genomes/475299.3/475299.3.fna	Bacteria	Bacteroidetes	Cytophagia	Cytophagales	Cyclobacteriaceae	Algoriphagus	Algoriphagus aquaeductus	131567;2;1783270;68336;976;768503;768507;563798;246875;475299	cellular organisms;Bacteria;FCB group;Bacteroidetes/Chlorobi group;Bacteroidetes;Cytophagia;Cytophagales;Cyclobacteriaceae;Algoriphagus;Algoriphagus aquaeductus
237019.4	Algoriphagus chordae strain DSM 19830	237019	wgs	100	0.5		97.8	/net/mgx/linuxhome/mgx/databases/patric/genomes/237019.4/237019.4.fna	Bacteria	Bacteroidetes	Cytophagia	Cytophagales	Cyclobacteriaceae	Algoriphagus	Algoriphagus chordae	131567;2;1783270;68336;976;768503;768507;563798;246875;237019	cellular organisms;Bacteria;FCB group;Bacteroidetes/Chlorobi group;Bacteroidetes;Cytophagia;Cytophagales;Cyclobacteriaceae;Algoriphagus;Algoriphagus chordae
1305737.4	Algoriphagus marincola HL-49	1305737	wgs	100	0.5		98	/net/mgx/linuxhome/mgx/databases/patric/genomes/1305737.4/1305737.4.fna	Bacteria	Bacteroidetes	Cytophagia	Cytophagales	Cyclobacteriaceae	Algoriphagus	Algoriphagus marincola	131567;2;1783270;68336;976;768503;768507;563798;246875;264027;1305737	cellular organisms;Bacteria;FCB group;Bacteroidetes/Chlorobi group;Bacteroidetes;Cytophagia;Cytophagales;Cyclobacteriaceae;Algoriphagus;Algoriphagus marincola;Algoriphagus marincola HL-49
57028.6	Algoriphagus ratkowskyi strain DSM 22686	57028	wgs	100	0.5		98.5	/net/mgx/linuxhome/mgx/databases/patric/genomes/57028.6/57028.6.fna	Bacteria	Bacteroidetes	Cytophagia	Cytophagales	Cyclobacteriaceae	Algoriphagus	Algoriphagus ratkowskyi	131567;2;1783270;68336;976;768503;768507;563798;246875;57028	cellular organisms;Bacteria;FCB group;Bacteroidetes/Chlorobi group;Bacteroidetes;Cytophagia;Cytophagales;Cyclobacteriaceae;Algoriphagus;Algoriphagus ratkowskyi
1945863.3	Algoriphagus sp. A40 strain A40	1945863	wgs	100	0.5		98.2	/net/mgx/linuxhome/mgx/databases/patric/genomes/1945863.3/1945863.3.fna	Bacteria	Bacteroidetes	Cytophagia	Cytophagales	Cyclobacteriaceae	Algoriphagus	Algoriphagus sp. A40	131567;2;1783270;68336;976;768503;768507;563798;246875;2641541;1945863	cellular organisms;Bacteria;FCB group;Bacteroidetes/Chlorobi group;Bacteroidetes;Cytophagia;Cytophagales;Cyclobacteriaceae;Algoriphagus;unclassified Algoriphagus;Algoriphagus sp. A40
1750590.3	Algoriphagus sp. NH1	1750590	wgs	100	0.5		97.5	/net/mgx/linuxhome/mgx/databases/patric/genomes/1750590.3/1750590.3.fna	Bacteria	Bacteroidetes	Cytophagia	Cytophagales	Cyclobacteriaceae	Algoriphagus	Algoriphagus resistens	131567;2;1783270;68336;976;768503;768507;563798;246875;1750590	cellular organisms;Bacteria;FCB group;Bacteroidetes/Chlorobi group;Bacteroidetes;Cytophagia;Cytophagales;Cyclobacteriaceae;Algoriphagus;Algoriphagus resistens
1945999.3	Algoriphagus sp. UBA3586	1945999	wgs	100	0.5		98.5	/net/mgx/linuxhome/mgx/databases/patric/genomes/1945999.3/1945999.3.fna	Bacteria	Bacteroidetes	Cytophagia	Cytophagales	Cyclobacteriaceae	Algoriphagus	Algoriphagus sp. UBA3586	131567;2;1783270;68336;976;768503;768507;563798;246875;2641541;1945999	cellular organisms;Bacteria;FCB group;Bacteroidetes/Chlorobi group;Bacteroidetes;Cytophagia;Cytophagales;Cyclobacteriaceae;Algoriphagus;unclassified Algoriphagus;Algoriphagus sp. UBA3586
2007308.3	Algoriphagus sp. XAY3209	2007308	wgs	100	0.5		98.5	/net/mgx/linuxhome/mgx/databases/patric/genomes/2007308.3/2007308.3.fna	Bacteria	Bacteroidetes	Cytophagia	Cytophagales	Cyclobacteriaceae	Algoriphagus	Algoriphagus formosus	131567;2;1783270;68336;976;768503;768507;563798;246875;2007308	cellular organisms;Bacteria;FCB group;Bacteroidetes/Chlorobi group;Bacteroidetes;Cytophagia;Cytophagales;Cyclobacteriaceae;Algoriphagus;Algoriphagus formosus
1925762.4	Algoriphagus sp. am2	1925762	wgs	100	1		98.7	/net/mgx/linuxhome/mgx/databases/patric/genomes/1925762.4/1925762.4.fna	Bacteria	Bacteroidetes	Cytophagia	Cytophagales	Cyclobacteriaceae	Algoriphagus	Algoriphagus marinus	131567;2;1783270;68336;976;768503;768507;563798;246875;1925762	cellular organisms;Bacteria;FCB group;Bacteroidetes/Chlorobi group;Bacteroidetes;Cytophagia;Cytophagales;Cyclobacteriaceae;Algoriphagus;Algoriphagus marinus
1872435.3	Algoriphagus sp. strain IN13	1872435	wgs	100	1.4		97.7	/net/mgx/linuxhome/mgx/databases/patric/genomes/1872435.3/1872435.3.fna	Bacteria	Bacteroidetes	Cytophagia	Cytophagales	Cyclobacteriaceae	Algoriphagus	Algoriphagus sp.	131567;2;1783270;68336;976;768503;768507;563798;246875;2641541;1872435	cellular organisms;Bacteria;FCB group;Bacteroidetes/Chlorobi group;Bacteroidetes;Cytophagia;Cytophagales;Cyclobacteriaceae;Algoriphagus;unclassified Algoriphagus;Algoriphagus sp.
1120968.3	Algoriphagus vanfongensis DSM 17529	1120968	wgs	100	0.5		98.3	/net/mgx/linuxhome/mgx/databases/patric/genomes/1120968.3/1120968.3.fna	Bacteria	Bacteroidetes	Cytophagia	Cytophagales	Cyclobacteriaceae	Algoriphagus	Algoriphagus vanfongensis	131567;2;1783270;68336;976;768503;768507;563798;246875;426371;1120968	cellular organisms;Bacteria;FCB group;Bacteroidetes/Chlorobi group;Bacteroidetes;Cytophagia;Cytophagales;Cyclobacteriaceae;Algoriphagus;Algoriphagus vanfongensis;Algoriphagus vanfongensis DSM 17529
291403.6	Algoriphagus yeomjeoni strain DSM 23446	291403	wgs	100	1		98.6	/net/mgx/linuxhome/mgx/databases/patric/genomes/291403.6/291403.6.fna	Bacteria	Bacteroidetes	Cytophagia	Cytophagales	Cyclobacteriaceae	Algoriphagus	Algoriphagus yeomjeoni	131567;2;1783270;68336;976;768503;768507;563798;246875;291403	cellular organisms;Bacteria;FCB group;Bacteroidetes/Chlorobi group;Bacteroidetes;Cytophagia;Cytophagales;Cyclobacteriaceae;Algoriphagus;Algoriphagus yeomjeoni
1120969.3	Aliagarivorans marinus DSM 23064	1120969	wgs	100	1.4		93.6	/net/mgx/linuxhome/mgx/databases/patric/genomes/1120969.3/1120969.3.fna	Bacteria	Proteobacteria	Gammaproteobacteria	Alteromonadales	Alteromonadaceae	Aliagarivorans	Aliagarivorans marinus	131567;2;1224;1236;135622;72275;882379;561965;1120969	cellular organisms;Bacteria;Proteobacteria;Gammaproteobacteria;Alteromonadales;Alteromonadaceae;Aliagarivorans;Aliagarivorans marinus;Aliagarivorans marinus DSM 23064
1120970.3	Aliagarivorans taiwanensis DSM 22990	1120970	wgs	95.8	1.4		93.8	/net/mgx/linuxhome/mgx/databases/patric/genomes/1120970.3/1120970.3.fna	Bacteria	Proteobacteria	Gammaproteobacteria	Alteromonadales	Alteromonadaceae	Aliagarivorans	Aliagarivorans taiwanensis	131567;2;1224;1236;135622;72275;882379;561966;1120970	cellular organisms;Bacteria;Proteobacteria;Gammaproteobacteria;Alteromonadales;Alteromonadaceae;Aliagarivorans;Aliagarivorans taiwanensis;Aliagarivorans taiwanensis DSM 22990
596154.3	Alicycliphilus denitrificans K601	596154	complete	100	1.2		99.5	/net/mgx/linuxhome/mgx/databases/patric/genomes/596154.3/596154.3.fna	Bacteria	Proteobacteria	Betaproteobacteria	Burkholderiales	Comamonadaceae	Alicycliphilus	Alicycliphilus denitrificans	131567;2;1224;28216;80840;80864;201096;179636;596154	cellular organisms;Bacteria;Proteobacteria;Betaproteobacteria;Burkholderiales;Comamonadaceae;Alicycliphilus;Alicycliphilus denitrificans;Alicycliphilus denitrificans K601
1895703.3	Alicycliphilus sp. 69-12	1895703	wgs	100	1.2		95.8	/net/mgx/linuxhome/mgx/databases/patric/genomes/1895703.3/1895703.3.fna	Bacteria	Proteobacteria	Betaproteobacteria	Burkholderiales	Comamonadaceae	Alicycliphilus	Alicycliphilus sp. 69-12	131567;2;1224;28216;80840;80864;201096;2646048;1895703	cellular organisms;Bacteria;Proteobacteria;Betaproteobacteria;Burkholderiales;Comamonadaceae;Alicycliphilus;unclassified Alicycliphilus;Alicycliphilus sp. 69-12
1946000.3	Alicycliphilus sp. UBA2076	1946000	wgs	81.4	1.5		83.8	/net/mgx/linuxhome/mgx/databases/patric/genomes/1946000.3/1946000.3.fna	Bacteria	Proteobacteria	Betaproteobacteria	Burkholderiales	Comamonadaceae	Alicycliphilus	Alicycliphilus sp. UBA2076	131567;2;1224;28216;80840;80864;201096;2646048;1946000	cellular organisms;Bacteria;Proteobacteria;Betaproteobacteria;Burkholderiales;Comamonadaceae;Alicycliphilus;unclassified Alicycliphilus;Alicycliphilus sp. UBA2076
1946002.3	Alicycliphilus sp. UBA4115	1946002	wgs	88.9	2.7		88.5	/net/mgx/linuxhome/mgx/databases/patric/genomes/1946002.3/1946002.3.fna	Bacteria	Proteobacteria	Betaproteobacteria	Burkholderiales	Comamonadaceae	Alicycliphilus	Alicycliphilus sp. UBA4115	131567;2;1224;28216;80840;80864;201096;2646048;1946002	cellular organisms;Bacteria;Proteobacteria;Betaproteobacteria;Burkholderiales;Comamonadaceae;Alicycliphilus;unclassified Alicycliphilus;Alicycliphilus sp. UBA4115
521098.5	Alicyclobacillus acidocaldarius subsp. acidocaldarius DSM 446	521098	complete	89	3.3		99.9	/net/mgx/linuxhome/mgx/databases/patric/genomes/521098.5/521098.5.fna	Bacteria	Firmicutes	Bacilli	Bacillales	Alicyclobacillaceae	Alicyclobacillus	Alicyclobacillus acidocaldarius subsp. acidocaldarius	131567;2;1783272;1239;91061;1385;186823;29330;405212;1388;521098	cellular organisms;Bacteria;Terrabacteria group;Firmicutes;Bacilli;Bacillales;Alicyclobacillaceae;Alicyclobacillus;Alicyclobacillus acidocaldarius;Alicyclobacillus acidocaldarius subsp. acidocaldarius;Alicyclobacillus acidocaldarius subsp. acidocaldarius DSM 446
1200346.3	Alicyclobacillus hesperidum URH17-3-68	1200346	wgs	86.7	3.3		95.7	/net/mgx/linuxhome/mgx/databases/patric/genomes/1200346.3/1200346.3.fna	Bacteria	Firmicutes	Bacilli	Bacillales	Alicyclobacillaceae	Alicyclobacillus	Alicyclobacillus hesperidum	131567;2;1783272;1239;91061;1385;186823;29330;89784;1200346	cellular organisms;Bacteria;Terrabacteria group;Firmicutes;Bacilli;Bacillales;Alicyclobacillaceae;Alicyclobacillus;Alicyclobacillus hesperidum;Alicyclobacillus hesperidum URH17-3-68
1314748.3	Alicyclobacillus mali NBRC 102425	1314748	wgs	89.3	3.1		98.4	/net/mgx/linuxhome/mgx/databases/patric/genomes/1314748.3/1314748.3.fna	Bacteria	Firmicutes	Bacilli	Bacillales	Alicyclobacillaceae	Alicyclobacillus	Alicyclobacillus mali	131567;2;1783272;1239;91061;1385;186823;29330;1123961;1314748	cellular organisms;Bacteria;Terrabacteria group;Firmicutes;Bacilli;Bacillales;Alicyclobacillaceae;Alicyclobacillus;Alicyclobacillus mali;Alicyclobacillus mali NBRC 102425
1120973.4	Alicyclobacillus pohliae DSM 22757	1120973	wgs	90.2	2.5		93	/net/mgx/linuxhome/mgx/databases/patric/genomes/1120973.4/1120973.4.fna	Bacteria	Firmicutes	Bacilli	Bacillales	Alicyclobacillaceae	Effusibacillus	Effusibacillus pohliae	131567;2;1783272;1239;91061;1385;186823;1502725;232270;1120973	cellular organisms;Bacteria;Terrabacteria group;Firmicutes;Bacilli;Bacillales;Alicyclobacillaceae;Effusibacillus;Effusibacillus pohliae;Effusibacillus pohliae DSM 22757
1220572.3	Alicyclobacillus sendaiensis NBRC 100866	1220572	wgs	88.9	3		98.3	/net/mgx/linuxhome/mgx/databases/patric/genomes/1220572.3/1220572.3.fna	Bacteria	Firmicutes	Bacilli	Bacillales	Alicyclobacillaceae	Alicyclobacillus	Alicyclobacillus sendaiensis	131567;2;1783272;1239;91061;1385;186823;29330;192387;1220572	cellular organisms;Bacteria;Terrabacteria group;Firmicutes;Bacilli;Bacillales;Alicyclobacillaceae;Alicyclobacillus;Alicyclobacillus sendaiensis;Alicyclobacillus sendaiensis NBRC 100866
252246.3	Alicyclobacillus vulcanalis strain DSM 16176	252246	wgs	89.3	3		97.8	/net/mgx/linuxhome/mgx/databases/patric/genomes/252246.3/252246.3.fna	Bacteria	Firmicutes	Bacilli	Bacillales	Alicyclobacillaceae	Alicyclobacillus	Alicyclobacillus vulcanalis	131567;2;1783272;1239;91061;1385;186823;29330;252246	cellular organisms;Bacteria;Terrabacteria group;Firmicutes;Bacilli;Bacillales;Alicyclobacillaceae;Alicyclobacillus;Alicyclobacillus vulcanalis
28200.27	Aliiarcobacter skirrowii strain NCTC12713	28200	wgs	99.1	0.9		97.4	/net/mgx/linuxhome/mgx/databases/patric/genomes/28200.27/28200.27.fna	Bacteria	delta/epsilon subdivisions	Epsilonproteobacteria	Campylobacterales	Campylobacteraceae	Arcobacter	Arcobacter skirrowii	131567;2;1224;68525;29547;213849;72294;2321108;28196;28200	cellular organisms;Bacteria;Proteobacteria;delta/epsilon subdivisions;Epsilonproteobacteria;Campylobacterales;Campylobacteraceae;Arcobacter group;Arcobacter;Arcobacter skirrowii
626086.3	Aliivibrio logei 5S-186	626086	wgs	98.7	0.7		98.6	/net/mgx/linuxhome/mgx/databases/patric/genomes/626086.3/626086.3.fna	Bacteria	Proteobacteria	Gammaproteobacteria	Vibrionales	Vibrionaceae	Aliivibrio	Aliivibrio logei	131567;2;1224;1236;135623;641;511678;688;626086	cellular organisms;Bacteria;Proteobacteria;Gammaproteobacteria;Vibrionales;Vibrionaceae;Aliivibrio;Aliivibrio logei;Aliivibrio logei 5S-186
316275.23	Aliivibrio salmonicida LFI1238	316275	complete	98.7	2.6		99.5	/net/mgx/linuxhome/mgx/databases/patric/genomes/316275.23/316275.23.fna	Bacteria	Proteobacteria	Gammaproteobacteria	Vibrionales	Vibrionaceae	Aliivibrio	Aliivibrio salmonicida	131567;2;1224;1236;135623;641;511678;40269;316275	cellular organisms;Bacteria;Proteobacteria;Gammaproteobacteria;Vibrionales;Vibrionaceae;Aliivibrio;Aliivibrio salmonicida;Aliivibrio salmonicida LFI1238
566293.5	Aliivibrio sifiae strain NBRC 105001	566293	wgs	98.7	0.7		98.2	/net/mgx/linuxhome/mgx/databases/patric/genomes/566293.5/566293.5.fna	Bacteria	Proteobacteria	Gammaproteobacteria	Vibrionales	Vibrionaceae	Aliivibrio	Aliivibrio sifiae	131567;2;1224;1236;135623;641;511678;566293	cellular organisms;Bacteria;Proteobacteria;Gammaproteobacteria;Vibrionales;Vibrionaceae;Aliivibrio;Aliivibrio sifiae
1840085.4	Aliivibrio sp. 1S128	1840085	wgs	98.7	0.7		98.7	/net/mgx/linuxhome/mgx/databases/patric/genomes/1840085.4/1840085.4.fna	Bacteria	Proteobacteria	Gammaproteobacteria	Vibrionales	Vibrionaceae	Aliivibrio	Aliivibrio sp. 1S128	131567;2;1224;1236;135623;641;511678;2645654;1840085	cellular organisms;Bacteria;Proteobacteria;Gammaproteobacteria;Vibrionales;Vibrionaceae;Aliivibrio;unclassified Aliivibrio;Aliivibrio sp. 1S128
1840086.3	Aliivibrio sp. 1S165	1840086	wgs	98.7	0.7		98.3	/net/mgx/linuxhome/mgx/databases/patric/genomes/1840086.3/1840086.3.fna	Bacteria	Proteobacteria	Gammaproteobacteria	Vibrionales	Vibrionaceae	Aliivibrio	Aliivibrio sp. 1S165	131567;2;1224;1236;135623;641;511678;2645654;1840086	cellular organisms;Bacteria;Proteobacteria;Gammaproteobacteria;Vibrionales;Vibrionaceae;Aliivibrio;unclassified Aliivibrio;Aliivibrio sp. 1S165
1840087.4	Aliivibrio sp. 1S175	1840087	wgs	98.7	0.7		98.3	/net/mgx/linuxhome/mgx/databases/patric/genomes/1840087.4/1840087.4.fna	Bacteria	Proteobacteria	Gammaproteobacteria	Vibrionales	Vibrionaceae	Aliivibrio	Aliivibrio sp. 1S175	131567;2;1224;1236;135623;641;511678;2645654;1840087	cellular organisms;Bacteria;Proteobacteria;Gammaproteobacteria;Vibrionales;Vibrionaceae;Aliivibrio;unclassified Aliivibrio;Aliivibrio sp. 1S175
2107582.3	Aliivibrio sp. EL58 strain Aliivibrio sp. strain EL581	2107582	wgs	98.7	0.7		97.9	/net/mgx/linuxhome/mgx/databases/patric/genomes/2107582.3/2107582.3.fna	Bacteria	Proteobacteria	Gammaproteobacteria	Vibrionales	Vibrionaceae	Aliivibrio	Aliivibrio sp. EL58	131567;2;1224;1236;135623;641;511678;2645654;2107582	cellular organisms;Bacteria;Proteobacteria;Gammaproteobacteria;Vibrionales;Vibrionaceae;Aliivibrio;unclassified Aliivibrio;Aliivibrio sp. EL58
80852.24	Aliivibrio wodanis strain CL5	80852	wgs	98.7	0.7		97.6	/net/mgx/linuxhome/mgx/databases/patric/genomes/80852.24/80852.24.fna	Bacteria	Proteobacteria	Gammaproteobacteria	Vibrionales	Vibrionaceae	Aliivibrio	Aliivibrio wodanis	131567;2;1224;1236;135623;641;511678;80852	cellular organisms;Bacteria;Proteobacteria;Gammaproteobacteria;Vibrionales;Vibrionaceae;Aliivibrio;Aliivibrio wodanis
214856.3	Alistipes finegoldii	214856	wgs	98.7	1.3		98.4	/net/mgx/linuxhome/mgx/databases/patric/genomes/214856.3/214856.3.fna	Bacteria	Bacteroidetes	Bacteroidia	Bacteroidales	Rikenellaceae	Alistipes	Alistipes finegoldii	131567;2;1783270;68336;976;200643;171549;171550;239759;214856	cellular organisms;Bacteria;FCB group;Bacteroidetes/Chlorobi group;Bacteroidetes;Bacteroidia;Bacteroidales;Rikenellaceae;Alistipes;Alistipes finegoldii
1263036.3	Alistipes putredinis CAG:67	1263036	wgs	99.9	2.5		98	/net/mgx/linuxhome/mgx/databases/patric/genomes/1263036.3/1263036.3.fna	Bacteria	Bacteroidetes	Bacteroidia	Bacteroidales	Rikenellaceae	Alistipes	Alistipes putredinis CAG	131567;2;1783270;68336;976;200643;171549;171550;239759;538948;1263036	cellular organisms;Bacteria;FCB group;Bacteroidetes/Chlorobi group;Bacteroidetes;Bacteroidia;Bacteroidales;Rikenellaceae;Alistipes;environmental samples;Alistipes putredinis CAG
28117.4	Alistipes putredinis strain CAG:67_53_122	28117	wgs	100	1.3		99.3	/net/mgx/linuxhome/mgx/databases/patric/genomes/28117.4/28117.4.fna	Bacteria	Bacteroidetes	Bacteroidia	Bacteroidales	Rikenellaceae	Alistipes	Alistipes putredinis	131567;2;1783270;68336;976;200643;171549;171550;239759;28117	cellular organisms;Bacteria;FCB group;Bacteroidetes/Chlorobi group;Bacteroidetes;Bacteroidia;Bacteroidales;Rikenellaceae;Alistipes;Alistipes putredinis
1896969.3	Alistipes sp. 56_sp_Nov_56_25	1896969	wgs	96.2	2.6		97.5	/net/mgx/linuxhome/mgx/databases/patric/genomes/1896969.3/1896969.3.fna	Bacteria	Bacteroidetes	Bacteroidia	Bacteroidales	Rikenellaceae	Alistipes	Alistipes sp. 56_sp_Nov_56_25	131567;2;1783270;68336;976;200643;171549;171550;239759;2608932;1896969	cellular organisms;Bacteria;FCB group;Bacteroidetes/Chlorobi group;Bacteroidetes;Bacteroidia;Bacteroidales;Rikenellaceae;Alistipes;unclassified Alistipes;Alistipes sp. 56_sp_Nov_56_25
2292910.3	Alistipes sp. AF14-19	2292910	wgs	100	1.3		99.1	/net/mgx/linuxhome/mgx/databases/patric/genomes/2292910.3/2292910.3.fna	Bacteria	Bacteroidetes	Bacteroidia	Bacteroidales	Rikenellaceae	Alistipes	Alistipes sp. AF14-19	131567;2;1783270;68336;976;200643;171549;171550;239759;2608932;2292910	cellular organisms;Bacteria;FCB group;Bacteroidetes/Chlorobi group;Bacteroidetes;Bacteroidia;Bacteroidales;Rikenellaceae;Alistipes;unclassified Alistipes;Alistipes sp. AF14-19
2292190.3	Alistipes sp. AF17-16	2292190	wgs	100	2.5		96.7	/net/mgx/linuxhome/mgx/databases/patric/genomes/2292190.3/2292190.3.fna	Bacteria	Bacteroidetes	Bacteroidia	Bacteroidales	Rikenellaceae	Alistipes	Alistipes sp. AF17-16	131567;2;1783270;68336;976;200643;171549;171550;239759;2608932;2292190	cellular organisms;Bacteria;FCB group;Bacteroidetes/Chlorobi group;Bacteroidetes;Bacteroidia;Bacteroidales;Rikenellaceae;Alistipes;unclassified Alistipes;Alistipes sp. AF17-16
1211813.3	Alistipes sp. AP11	1211813	wgs	97.4	1.3		96.4	/net/mgx/linuxhome/mgx/databases/patric/genomes/1211813.3/1211813.3.fna	Bacteria	Bacteroidetes	Bacteroidia	Bacteroidales	Rikenellaceae	Alistipes	Alistipes ihumii	131567;2;1783270;68336;976;200643;171549;171550;239759;1470347;1211813	cellular organisms;Bacteria;FCB group;Bacteroidetes/Chlorobi group;Bacteroidetes;Bacteroidia;Bacteroidales;Rikenellaceae;Alistipes;Alistipes ihumii;Alistipes ihumii AP11
1965546.3	Alistipes sp. An116 strain An116	1965546	wgs	100	2.5		98.5	/net/mgx/linuxhome/mgx/databases/patric/genomes/1965546.3/1965546.3.fna	Bacteria	Bacteroidetes	Bacteroidia	Bacteroidales	Rikenellaceae	Alistipes	Alistipes sp. An116	131567;2;1783270;68336;976;200643;171549;171550;239759;2608932;1965546	cellular organisms;Bacteria;FCB group;Bacteroidetes/Chlorobi group;Bacteroidetes;Bacteroidia;Bacteroidales;Rikenellaceae;Alistipes;unclassified Alistipes;Alistipes sp. An116
1965645.3	Alistipes sp. An54 strain An54	1965645	wgs	100	1.3		98.8	/net/mgx/linuxhome/mgx/databases/patric/genomes/1965645.3/1965645.3.fna	Bacteria	Bacteroidetes	Bacteroidia	Bacteroidales	Rikenellaceae	Alistipes	Alistipes sp. An54	131567;2;1783270;68336;976;200643;171549;171550;239759;2608932;1965645	cellular organisms;Bacteria;FCB group;Bacteroidetes/Chlorobi group;Bacteroidetes;Bacteroidia;Bacteroidales;Rikenellaceae;Alistipes;unclassified Alistipes;Alistipes sp. An54
1262693.3	Alistipes sp. CAG:268	1262693	wgs	97.6	2.7		97.2	/net/mgx/linuxhome/mgx/databases/patric/genomes/1262693.3/1262693.3.fna	Bacteria	Bacteroidetes	Bacteroidia	Bacteroidales	Rikenellaceae	Alistipes	Alistipes sp. CAG	131567;2;1783270;68336;976;200643;171549;171550;239759;538948;1262693	cellular organisms;Bacteria;FCB group;Bacteroidetes/Chlorobi group;Bacteroidetes;Bacteroidia;Bacteroidales;Rikenellaceae;Alistipes;environmental samples;Alistipes sp. CAG
1262694.3	Alistipes sp. CAG:29	1262694	wgs	97.4	1.3		97.6	/net/mgx/linuxhome/mgx/databases/patric/genomes/1262694.3/1262694.3.fna	Bacteria	Bacteroidetes	Bacteroidia	Bacteroidales	Rikenellaceae	Alistipes	Alistipes sp. CAG	131567;2;1783270;68336;976;200643;171549;171550;239759;538948;1262694	cellular organisms;Bacteria;FCB group;Bacteroidetes/Chlorobi group;Bacteroidetes;Bacteroidia;Bacteroidales;Rikenellaceae;Alistipes;environmental samples;Alistipes sp. CAG
1262695.3	Alistipes sp. CAG:435	1262695	wgs	96.8	3.2		93.9	/net/mgx/linuxhome/mgx/databases/patric/genomes/1262695.3/1262695.3.fna	Bacteria	Bacteroidetes	Bacteroidia	Bacteroidales	Rikenellaceae	Alistipes	Alistipes sp. CAG	131567;2;1783270;68336;976;200643;171549;171550;239759;538948;1262695	cellular organisms;Bacteria;FCB group;Bacteroidetes/Chlorobi group;Bacteroidetes;Bacteroidia;Bacteroidales;Rikenellaceae;Alistipes;environmental samples;Alistipes sp. CAG
1262697.3	Alistipes sp. CAG:53	1262697	wgs	90.9	1.4		95.5	/net/mgx/linuxhome/mgx/databases/patric/genomes/1262697.3/1262697.3.fna	Bacteria	Bacteroidetes	Bacteroidia	Bacteroidales	Rikenellaceae	Alistipes	Alistipes sp. CAG	131567;2;1783270;68336;976;200643;171549;171550;239759;538948;1262697	cellular organisms;Bacteria;FCB group;Bacteroidetes/Chlorobi group;Bacteroidetes;Bacteroidia;Bacteroidales;Rikenellaceae;Alistipes;environmental samples;Alistipes sp. CAG
1780376.4	Alistipes sp. CHKCI003	1780376	wgs	100	1.3		98.8	/net/mgx/linuxhome/mgx/databases/patric/genomes/1780376.4/1780376.4.fna	Bacteria	Bacteroidetes	Bacteroidia	Bacteroidales	Rikenellaceae	Alistipes	Alistipes sp. CHKCI003	131567;2;1783270;68336;976;200643;171549;171550;239759;2608932;1780376	cellular organisms;Bacteria;FCB group;Bacteroidetes/Chlorobi group;Bacteroidetes;Bacteroidia;Bacteroidales;Rikenellaceae;Alistipes;unclassified Alistipes;Alistipes sp. CHKCI003
2048242.3	Alistipes sp. Marseille-P5061	2048242	wgs	100	1.3		98.4	/net/mgx/linuxhome/mgx/databases/patric/genomes/2048242.3/2048242.3.fna	Bacteria	Bacteroidetes	Bacteroidia	Bacteroidales	Rikenellaceae	Alistipes	Alistipes sp. Marseille-P5061	131567;2;1783270;68336;976;200643;171549;171550;239759;2608932;2048242	cellular organisms;Bacteria;FCB group;Bacteroidetes/Chlorobi group;Bacteroidetes;Bacteroidia;Bacteroidales;Rikenellaceae;Alistipes;unclassified Alistipes;Alistipes sp. Marseille-P5061
1946015.3	Alistipes sp. UBA934	1946015	wgs	94.9	0.1		96.7	/net/mgx/linuxhome/mgx/databases/patric/genomes/1946015.3/1946015.3.fna	Bacteria	Bacteroidetes	Bacteroidia	Bacteroidales	Rikenellaceae	Alistipes	Alistipes sp. UBA934	131567;2;1783270;68336;976;200643;171549;171550;239759;2608932;1946015	cellular organisms;Bacteria;FCB group;Bacteroidetes/Chlorobi group;Bacteroidetes;Bacteroidia;Bacteroidales;Rikenellaceae;Alistipes;unclassified Alistipes;Alistipes sp. UBA934
1946016.3	Alistipes sp. UBA936	1946016	wgs	89.7	2.8		92.7	/net/mgx/linuxhome/mgx/databases/patric/genomes/1946016.3/1946016.3.fna	Bacteria	Bacteroidetes	Bacteroidia	Bacteroidales	Rikenellaceae	Alistipes	Alistipes sp. UBA936	131567;2;1783270;68336;976;200643;171549;171550;239759;2608932;1946016	cellular organisms;Bacteria;FCB group;Bacteroidetes/Chlorobi group;Bacteroidetes;Bacteroidia;Bacteroidales;Rikenellaceae;Alistipes;unclassified Alistipes;Alistipes sp. UBA936
1946017.3	Alistipes sp. UBA940	1946017	wgs	96.2	2.6		95.9	/net/mgx/linuxhome/mgx/databases/patric/genomes/1946017.3/1946017.3.fna	Bacteria	Bacteroidetes	Bacteroidia	Bacteroidales	Rikenellaceae	Alistipes	Alistipes sp. UBA940	131567;2;1783270;68336;976;200643;171549;171550;239759;2608932;1946017	cellular organisms;Bacteria;FCB group;Bacteroidetes/Chlorobi group;Bacteroidetes;Bacteroidia;Bacteroidales;Rikenellaceae;Alistipes;unclassified Alistipes;Alistipes sp. UBA940
1339253.3	Alistipes sp. ZOR0009	1339253	wgs	100	2.5		94.8	/net/mgx/linuxhome/mgx/databases/patric/genomes/1339253.3/1339253.3.fna	Bacteria	Bacteroidetes	Bacteroidia	Bacteroidales	Rikenellaceae	Alistipes	Alistipes sp. ZOR0009	131567;2;1783270;68336;976;200643;171549;171550;239759;2608932;1339253	cellular organisms;Bacteria;FCB group;Bacteroidetes/Chlorobi group;Bacteroidetes;Bacteroidia;Bacteroidales;Rikenellaceae;Alistipes;unclassified Alistipes;Alistipes sp. ZOR0009
1872444.4	Alistipes sp. strain UBA9133	1872444	wgs	100	0.6		98.5	/net/mgx/linuxhome/mgx/databases/patric/genomes/1872444.4/1872444.4.fna	Bacteria	Bacteroidetes	Bacteroidia	Bacteroidales	Rikenellaceae	Alistipes	Alistipes sp.	131567;2;1783270;68336;976;200643;171549;171550;239759;2608932;1872444	cellular organisms;Bacteria;FCB group;Bacteroidetes/Chlorobi group;Bacteroidetes;Bacteroidia;Bacteroidales;Rikenellaceae;Alistipes;unclassified Alistipes;Alistipes sp.
645887.4	Alkalibaculum bacchi strain DSM 22112	645887	wgs	98.7	0.7		92.4	/net/mgx/linuxhome/mgx/databases/patric/genomes/645887.4/645887.4.fna	Bacteria	Firmicutes	Clostridia	Clostridiales	Eubacteriaceae	Alkalibaculum	Alkalibaculum bacchi	131567;2;1783272;1239;186801;186802;186806;696745;645887	cellular organisms;Bacteria;Terrabacteria group;Firmicutes;Clostridia;Clostridiales;Eubacteriaceae;Alkalibaculum;Alkalibaculum bacchi
200989.3	Alkalicoccus saliphilus strain 6AG	200989	wgs	93	0.9		94.7	/net/mgx/linuxhome/mgx/databases/patric/genomes/200989.3/200989.3.fna	Bacteria	Firmicutes	Bacilli	Bacillales	Bacillaceae	Alkalicoccus	Alkalicoccus saliphilus	131567;2;1783272;1239;91061;1385;186817;2005375;200989	cellular organisms;Bacteria;Terrabacteria group;Firmicutes;Bacilli;Bacillales;Bacillaceae;Alkalicoccus;Alkalicoccus saliphilus
927658.4	Alkaliflexus imshenetskii DSM 15055	927658	wgs	97.4	2.6		93.9	/net/mgx/linuxhome/mgx/databases/patric/genomes/927658.4/927658.4.fna	Bacteria	Bacteroidetes	Bacteroidia	Marinilabiliales	Marinilabiliaceae	Alkaliflexus	Alkaliflexus imshenetskii	131567;2;1783270;68336;976;200643;1970189;558415;286729;286730;927658	cellular organisms;Bacteria;FCB group;Bacteroidetes/Chlorobi group;Bacteroidetes;Bacteroidia;Marinilabiliales;Marinilabiliaceae;Alkaliflexus;Alkaliflexus imshenetskii;Alkaliflexus imshenetskii DSM 15055
187272.1	Alkalilimnicola ehrlichii MLHE-1	187272	complete	100	2.9		99.4	/net/mgx/linuxhome/mgx/databases/patric/genomes/187272.10/187272.10.fna	Bacteria	Proteobacteria	Gammaproteobacteria	Chromatiales	Ectothiorhodospiraceae	Alkalilimnicola	Alkalilimnicola ehrlichii	131567;2;1224;1236;135613;72276;133193;351052;187272	cellular organisms;Bacteria;Proteobacteria;Gammaproteobacteria;Chromatiales;Ectothiorhodospiraceae;Alkalilimnicola;Alkalilimnicola ehrlichii;Alkalilimnicola ehrlichii MLHE-1
293826.6	Alkaliphilus metalliredigens QYMF	293826	complete	99.3	1.9		99.5	/net/mgx/linuxhome/mgx/databases/patric/genomes/293826.6/293826.6.fna	Bacteria	Firmicutes	Clostridia	Clostridiales	Clostridiaceae	Alkaliphilus	Alkaliphilus metalliredigens	131567;2;1783272;1239;186801;186802;31979;114627;208226;293826	cellular organisms;Bacteria;Terrabacteria group;Firmicutes;Clostridia;Clostridiales;Clostridiaceae;Alkaliphilus;Alkaliphilus metalliredigens;Alkaliphilus metalliredigens QYMF
350688.5	Alkaliphilus oremlandii OhILAs	350688	complete	99.3	0.7		99.9	/net/mgx/linuxhome/mgx/databases/patric/genomes/350688.5/350688.5.fna	Bacteria	Firmicutes	Clostridia	Clostridiales	Clostridiaceae	Alkaliphilus	Alkaliphilus oremlandii	131567;2;1783272;1239;186801;186802;31979;114627;461876;350688	cellular organisms;Bacteria;Terrabacteria group;Firmicutes;Clostridia;Clostridiales;Clostridiaceae;Alkaliphilus;Alkaliphilus oremlandii;Alkaliphilus oremlandii OhILAs
1120976.3	Alkaliphilus peptidifermentans DSM 18978	1120976	wgs	99.3	3.8		93.6	/net/mgx/linuxhome/mgx/databases/patric/genomes/1120976.3/1120976.3.fna	Bacteria	Firmicutes	Clostridia	Clostridiales	Clostridiaceae	Alkaliphilus	Alkaliphilus peptidifermentans	131567;2;1783272;1239;186801;186802;31979;114627;426129;1120976	cellular organisms;Bacteria;Terrabacteria group;Firmicutes;Clostridia;Clostridiales;Clostridiaceae;Alkaliphilus;Alkaliphilus peptidifermentans;Alkaliphilus peptidifermentans DSM 18978
1872455.3	Alkaliphilus sp. strain NORP52	1872455	wgs	93.5	4		92.5	/net/mgx/linuxhome/mgx/databases/patric/genomes/1872455.3/1872455.3.fna	Bacteria	Firmicutes	Clostridia	Clostridiales	Clostridiaceae	Alkaliphilus	Alkaliphilus sp.	131567;2;1783272;1239;186801;186802;31979;114627;2646756;1872455	cellular organisms;Bacteria;Terrabacteria group;Firmicutes;Clostridia;Clostridiales;Clostridiaceae;Alkaliphilus;unclassified Alkaliphilus;Alkaliphilus sp.
1408422.3	Alkaliphilus transvaalensis ATCC 700919	1408422	wgs	98	4.5		94.5	/net/mgx/linuxhome/mgx/databases/patric/genomes/1408422.3/1408422.3.fna	Bacteria	Firmicutes	Clostridia	Clostridiales	Clostridiaceae	Alkaliphilus	Alkaliphilus transvaalensis	131567;2;1783272;1239;186801;186802;31979;114627;114628;1408422	cellular organisms;Bacteria;Terrabacteria group;Firmicutes;Clostridia;Clostridiales;Clostridiaceae;Alkaliphilus;Alkaliphilus transvaalensis;Alkaliphilus transvaalensis ATCC 700919
1120977.3	Alkanindiges illinoisensis DSM 15370	1120977	wgs	99.2	0.8		96.3	/net/mgx/linuxhome/mgx/databases/patric/genomes/1120977.3/1120977.3.fna	Bacteria	Proteobacteria	Gammaproteobacteria	Pseudomonadales	Moraxellaceae	Alkanindiges	Alkanindiges illinoisensis	131567;2;1224;1236;72274;468;222991;197183;1120977	cellular organisms;Bacteria;Proteobacteria;Gammaproteobacteria;Pseudomonadales;Moraxellaceae;Alkanindiges;Alkanindiges illinoisensis;Alkanindiges illinoisensis DSM 15370
1907941.3	Alkanindiges sp. H1 strain H1	1907941	wgs	98.4	0.8		95.6	/net/mgx/linuxhome/mgx/databases/patric/genomes/1907941.3/1907941.3.fna	Bacteria	Proteobacteria	Gammaproteobacteria	Pseudomonadales	Moraxellaceae	Alkanindiges	Alkanindiges sp. H1	131567;2;1224;1236;72274;468;222991;2644688;1907941	cellular organisms;Bacteria;Proteobacteria;Gammaproteobacteria;Pseudomonadales;Moraxellaceae;Alkanindiges;unclassified Alkanindiges;Alkanindiges sp. H1
1652.6	Alloiococcus otitis strain NCTC13840	1652	wgs	99.9	0.1		95.6	/net/mgx/linuxhome/mgx/databases/patric/genomes/1652.6/1652.6.fna	Bacteria	Firmicutes	Bacilli	Lactobacillales	Carnobacteriaceae	Alloiococcus	Alloiococcus otitis	131567;2;1783272;1239;91061;186826;186828;1651;1652	cellular organisms;Bacteria;Terrabacteria group;Firmicutes;Bacilli;Lactobacillales;Carnobacteriaceae;Alloiococcus;Alloiococcus otitis
211114.3	Allokutzneria albata strain NRRL B-24461	211114	wgs	100	0.8		94.8	/net/mgx/linuxhome/mgx/databases/patric/genomes/211114.3/211114.3.fna	Bacteria	Actinobacteria	Actinobacteria	Pseudonocardiales	Pseudonocardiaceae	Allokutzneria	Allokutzneria albata	131567;2;1783272;201174;1760;85010;2070;1137960;211114	cellular organisms;Bacteria;Terrabacteria group;Actinobacteria;Actinobacteria;Pseudonocardiales;Pseudonocardiaceae;Allokutzneria;Allokutzneria albata
1137961.3	Allokutzneria sp. NRRL B-24872 strain NRRL B-24872	1137961	wgs	98.9	2.3		93.3	/net/mgx/linuxhome/mgx/databases/patric/genomes/1137961.3/1137961.3.fna	Bacteria	Actinobacteria	Actinobacteria	Pseudonocardiales	Pseudonocardiaceae	Allokutzneria	Allokutzneria sp. NRRL B-24872	131567;2;1783272;201174;1760;85010;2070;1137960;2649458;1137961	cellular organisms;Bacteria;Terrabacteria group;Actinobacteria;Actinobacteria;Pseudonocardiales;Pseudonocardiaceae;Allokutzneria;unclassified Allokutzneria;Allokutzneria sp. NRRL B-24872
1144618.3	Allonocardiopsis opalescens strain DSM 45601	1144618	wgs	97.9	0.4		94.1	/net/mgx/linuxhome/mgx/databases/patric/genomes/1144618.3/1144618.3.fna	Bacteria	Actinobacteria	Actinobacteria	Streptosporangiales		Allonocardiopsis	Allonocardiopsis opalescens	131567;2;1783272;201174;1760;85012;147066;1647181;1144618	cellular organisms;Bacteria;Terrabacteria group;Actinobacteria;Actinobacteria;Streptosporangiales;Streptosporangiales incertae sedis;Allonocardiopsis;Allonocardiopsis opalescens
679199.3	Alloprevotella rava F0323	679199	wgs	100	1.3		97.3	/net/mgx/linuxhome/mgx/databases/patric/genomes/679199.3/679199.3.fna	Bacteria	Bacteroidetes	Bacteroidia	Bacteroidales	Prevotellaceae	Alloprevotella	Alloprevotella rava	131567;2;1783270;68336;976;200643;171549;171552;1283313;671218;679199	cellular organisms;Bacteria;FCB group;Bacteroidetes/Chlorobi group;Bacteroidetes;Bacteroidia;Bacteroidales;Prevotellaceae;Alloprevotella;Alloprevotella rava;Alloprevotella rava F0323
419015.3	Alloscardovia omnicolens strain CMW7705A	419015	wgs	99.8	0.6		99.3	/net/mgx/linuxhome/mgx/databases/patric/genomes/419015.3/419015.3.fna	Bacteria	Actinobacteria	Actinobacteria	Bifidobacteriales	Bifidobacteriaceae	Alloscardovia	Alloscardovia omnicolens	131567;2;1783272;201174;1760;85004;31953;419014;419015	cellular organisms;Bacteria;Terrabacteria group;Actinobacteria;Actinobacteria;Bifidobacteriales;Bifidobacteriaceae;Alloscardovia;Alloscardovia omnicolens
1739413.3	Alloscardovia sp. HMSC034E08	1739413	wgs	99.8	0.5		98.8	/net/mgx/linuxhome/mgx/databases/patric/genomes/1739413.3/1739413.3.fna	Bacteria	Actinobacteria	Actinobacteria	Bifidobacteriales	Bifidobacteriaceae	Alloscardovia	Alloscardovia sp. HMSC034E08	131567;2;1783272;201174;1760;85004;31953;419014;2641856;1739413	cellular organisms;Bacteria;Terrabacteria group;Actinobacteria;Actinobacteria;Bifidobacteriales;Bifidobacteriaceae;Alloscardovia;unclassified Alloscardovia;Alloscardovia sp. HMSC034E08
1895706.3	Alphaproteobacteria bacterium 41-28	1895706	wgs	79.6	1.2		94.4	/net/mgx/linuxhome/mgx/databases/patric/genomes/1895706.3/1895706.3.fna	Bacteria	Proteobacteria	Alphaproteobacteria				Alphaproteobacteria bacterium 41-28	131567;2;1224;28211;33807;1895706	cellular organisms;Bacteria;Proteobacteria;Alphaproteobacteria;unclassified Alphaproteobacteria;Alphaproteobacteria bacterium 41-28
1856292.3	Alphaproteobacteria bacterium 46_93_T64 strain 46_93_T64	1856292	wgs	99	2.5		92.5	/net/mgx/linuxhome/mgx/databases/patric/genomes/1856292.3/1856292.3.fna	Bacteria	Proteobacteria	Alphaproteobacteria				Alphaproteobacteria bacterium 46_93_T64	131567;2;1224;28211;33807;1856292	cellular organisms;Bacteria;Proteobacteria;Alphaproteobacteria;unclassified Alphaproteobacteria;Alphaproteobacteria bacterium 46_93_T64
1895711.3	Alphaproteobacteria bacterium 65-37	1895711	wgs	90.5	3.2		86.3	/net/mgx/linuxhome/mgx/databases/patric/genomes/1895711.3/1895711.3.fna	Bacteria	Proteobacteria	Alphaproteobacteria				Alphaproteobacteria bacterium 65-37	131567;2;1224;28211;33807;1895711	cellular organisms;Bacteria;Proteobacteria;Alphaproteobacteria;unclassified Alphaproteobacteria;Alphaproteobacteria bacterium 65-37
1973900.3	Alphaproteobacteria bacterium CG11_big_fil_rev_8_21_14_0_20_39_49	1973900	wgs	97.3	1		92.9	/net/mgx/linuxhome/mgx/databases/patric/genomes/1973900.3/1973900.3.fna	Bacteria	Proteobacteria	Alphaproteobacteria				Alphaproteobacteria bacterium CG11_big_fil_rev_8_21_14_0_20_39_49	131567;2;1224;28211;33807;1973900	cellular organisms;Bacteria;Proteobacteria;Alphaproteobacteria;unclassified Alphaproteobacteria;Alphaproteobacteria bacterium CG11_big_fil_rev_8_21_14_0_20_39_49
1973896.3	Alphaproteobacteria bacterium CG_4_10_14_0_2_um_filter_63_37	1973896	wgs	91.4	3.2		90.8	/net/mgx/linuxhome/mgx/databases/patric/genomes/1973896.3/1973896.3.fna	Bacteria	Proteobacteria	Alphaproteobacteria				Alphaproteobacteria bacterium CG_4_10_14_0_2_um_filter_63_37	131567;2;1224;28211;33807;1973896	cellular organisms;Bacteria;Proteobacteria;Alphaproteobacteria;unclassified Alphaproteobacteria;Alphaproteobacteria bacterium CG_4_10_14_0_2_um_filter_63_37
1973899.3	Alphaproteobacteria bacterium CG_4_9_14_3_um_filter_47_13	1973899	wgs	95.3	2.1		92.7	/net/mgx/linuxhome/mgx/databases/patric/genomes/1973899.3/1973899.3.fna	Bacteria	Proteobacteria	Alphaproteobacteria				Alphaproteobacteria bacterium CG_4_9_14_3_um_filter_47_13	131567;2;1224;28211;33807;1973899	cellular organisms;Bacteria;Proteobacteria;Alphaproteobacteria;unclassified Alphaproteobacteria;Alphaproteobacteria bacterium CG_4_9_14_3_um_filter_47_13
1797212.3	Alphaproteobacteria bacterium GWC2_42_16	1797212	wgs	78.2	1.3		93.6	/net/mgx/linuxhome/mgx/databases/patric/genomes/1797212.3/1797212.3.fna	Bacteria	Proteobacteria	Alphaproteobacteria				Alphaproteobacteria bacterium GWC2_42_16	131567;2;1224;28211;33807;1797212	cellular organisms;Bacteria;Proteobacteria;Alphaproteobacteria;unclassified Alphaproteobacteria;Alphaproteobacteria bacterium GWC2_42_16
2013655.3	Alphaproteobacteria bacterium HGW-Alphaproteobacteria-1	2013655	wgs	100	3.4		95.4	/net/mgx/linuxhome/mgx/databases/patric/genomes/2013655.3/2013655.3.fna	Bacteria	Proteobacteria	Alphaproteobacteria				Alphaproteobacteria bacterium HGW-Alphaproteobacteria-1	131567;2;1224;28211;33807;2013655	cellular organisms;Bacteria;Proteobacteria;Alphaproteobacteria;unclassified Alphaproteobacteria;Alphaproteobacteria bacterium HGW-Alphaproteobacteria-1
2013663.3	Alphaproteobacteria bacterium HGW-Alphaproteobacteria-17	2013663	wgs	100	2		98.6	/net/mgx/linuxhome/mgx/databases/patric/genomes/2013663.3/2013663.3.fna	Bacteria	Proteobacteria	Alphaproteobacteria				Alphaproteobacteria bacterium HGW-Alphaproteobacteria-17	131567;2;1224;28211;33807;2013663	cellular organisms;Bacteria;Proteobacteria;Alphaproteobacteria;unclassified Alphaproteobacteria;Alphaproteobacteria bacterium HGW-Alphaproteobacteria-17
2013664.3	Alphaproteobacteria bacterium HGW-Alphaproteobacteria-18	2013664	wgs	99	1		97.2	/net/mgx/linuxhome/mgx/databases/patric/genomes/2013664.3/2013664.3.fna	Bacteria	Proteobacteria	Alphaproteobacteria				Alphaproteobacteria bacterium HGW-Alphaproteobacteria-18	131567;2;1224;28211;33807;2013664	cellular organisms;Bacteria;Proteobacteria;Alphaproteobacteria;unclassified Alphaproteobacteria;Alphaproteobacteria bacterium HGW-Alphaproteobacteria-18
2013667.3	Alphaproteobacteria bacterium HGW-Alphaproteobacteria-4	2013667	wgs	100	3.9		95	/net/mgx/linuxhome/mgx/databases/patric/genomes/2013667.3/2013667.3.fna	Bacteria	Proteobacteria	Alphaproteobacteria				Alphaproteobacteria bacterium HGW-Alphaproteobacteria-4	131567;2;1224;28211;33807;2013667	cellular organisms;Bacteria;Proteobacteria;Alphaproteobacteria;unclassified Alphaproteobacteria;Alphaproteobacteria bacterium HGW-Alphaproteobacteria-4
2013670.3	Alphaproteobacteria bacterium HGW-Alphaproteobacteria-7	2013670	wgs	100	1		97.3	/net/mgx/linuxhome/mgx/databases/patric/genomes/2013670.3/2013670.3.fna	Bacteria	Proteobacteria	Alphaproteobacteria				Alphaproteobacteria bacterium HGW-Alphaproteobacteria-7	131567;2;1224;28211;33807;2013670	cellular organisms;Bacteria;Proteobacteria;Alphaproteobacteria;unclassified Alphaproteobacteria;Alphaproteobacteria bacterium HGW-Alphaproteobacteria-7
2013106.3	Alphaproteobacteria bacterium MarineAlpha11_Bin1	2013106	wgs	96	2		92.8	/net/mgx/linuxhome/mgx/databases/patric/genomes/2013106.3/2013106.3.fna	Bacteria	Proteobacteria	Alphaproteobacteria				Alphaproteobacteria bacterium MarineAlpha11_Bin1	131567;2;1224;28211;33807;2013106	cellular organisms;Bacteria;Proteobacteria;Alphaproteobacteria;unclassified Alphaproteobacteria;Alphaproteobacteria bacterium MarineAlpha11_Bin1
2013068.3	Alphaproteobacteria bacterium MarineAlpha3_Bin2	2013068	wgs	100	1		92.4	/net/mgx/linuxhome/mgx/databases/patric/genomes/2013068.3/2013068.3.fna	Bacteria	Proteobacteria	Alphaproteobacteria				Alphaproteobacteria bacterium MarineAlpha3_Bin2	131567;2;1224;28211;33807;2013068	cellular organisms;Bacteria;Proteobacteria;Alphaproteobacteria;unclassified Alphaproteobacteria;Alphaproteobacteria bacterium MarineAlpha3_Bin2
2013072.3	Alphaproteobacteria bacterium MarineAlpha3_Bin6	2013072	wgs	95	2.7		88.8	/net/mgx/linuxhome/mgx/databases/patric/genomes/2013072.3/2013072.3.fna	Bacteria	Proteobacteria	Alphaproteobacteria				Alphaproteobacteria bacterium MarineAlpha3_Bin6	131567;2;1224;28211;33807;2013072	cellular organisms;Bacteria;Proteobacteria;Alphaproteobacteria;unclassified Alphaproteobacteria;Alphaproteobacteria bacterium MarineAlpha3_Bin6
2013084.3	Alphaproteobacteria bacterium MarineAlpha5_Bin9	2013084	wgs	77.4	1.3		91.7	/net/mgx/linuxhome/mgx/databases/patric/genomes/2013084.3/2013084.3.fna	Bacteria	Proteobacteria	Alphaproteobacteria				Alphaproteobacteria bacterium MarineAlpha5_Bin9	131567;2;1224;28211;33807;2013084	cellular organisms;Bacteria;Proteobacteria;Alphaproteobacteria;unclassified Alphaproteobacteria;Alphaproteobacteria bacterium MarineAlpha5_Bin9
2013096.3	Alphaproteobacteria bacterium MarineAlpha9_Bin1	2013096	wgs	76.7	1.3		87.7	/net/mgx/linuxhome/mgx/databases/patric/genomes/2013096.3/2013096.3.fna	Bacteria	Proteobacteria	Alphaproteobacteria				Alphaproteobacteria bacterium MarineAlpha9_Bin1	131567;2;1224;28211;33807;2013096	cellular organisms;Bacteria;Proteobacteria;Alphaproteobacteria;unclassified Alphaproteobacteria;Alphaproteobacteria bacterium MarineAlpha9_Bin1
2013097.3	Alphaproteobacteria bacterium MarineAlpha9_Bin2	2013097	wgs	79.9	1.2		89.1	/net/mgx/linuxhome/mgx/databases/patric/genomes/2013097.3/2013097.3.fna	Bacteria	Proteobacteria	Alphaproteobacteria				Alphaproteobacteria bacterium MarineAlpha9_Bin2	131567;2;1224;28211;33807;2013097	cellular organisms;Bacteria;Proteobacteria;Alphaproteobacteria;unclassified Alphaproteobacteria;Alphaproteobacteria bacterium MarineAlpha9_Bin2
2013098.3	Alphaproteobacteria bacterium MarineAlpha9_Bin3	2013098	wgs	90	1.1		91.6	/net/mgx/linuxhome/mgx/databases/patric/genomes/2013098.3/2013098.3.fna	Bacteria	Proteobacteria	Alphaproteobacteria				Alphaproteobacteria bacterium MarineAlpha9_Bin3	131567;2;1224;28211;33807;2013098	cellular organisms;Bacteria;Proteobacteria;Alphaproteobacteria;unclassified Alphaproteobacteria;Alphaproteobacteria bacterium MarineAlpha9_Bin3
2013100.3	Alphaproteobacteria bacterium MarineAlpha9_Bin5	2013100	wgs	89.1	3.3		88.2	/net/mgx/linuxhome/mgx/databases/patric/genomes/2013100.3/2013100.3.fna	Bacteria	Proteobacteria	Alphaproteobacteria				Alphaproteobacteria bacterium MarineAlpha9_Bin5	131567;2;1224;28211;33807;2013100	cellular organisms;Bacteria;Proteobacteria;Alphaproteobacteria;unclassified Alphaproteobacteria;Alphaproteobacteria bacterium MarineAlpha9_Bin5
2013101.3	Alphaproteobacteria bacterium MarineAlpha9_Bin6	2013101	wgs	98	3.9		92.1	/net/mgx/linuxhome/mgx/databases/patric/genomes/2013101.3/2013101.3.fna	Bacteria	Proteobacteria	Alphaproteobacteria				Alphaproteobacteria bacterium MarineAlpha9_Bin6	131567;2;1224;28211;33807;2013101	cellular organisms;Bacteria;Proteobacteria;Alphaproteobacteria;unclassified Alphaproteobacteria;Alphaproteobacteria bacterium MarineAlpha9_Bin6
1860092.3	Alphaproteobacteria bacterium MedPE-SWcel	1860092	wgs	100	1		98.1	/net/mgx/linuxhome/mgx/databases/patric/genomes/1860092.3/1860092.3.fna	Bacteria	Proteobacteria	Alphaproteobacteria				Alphaproteobacteria bacterium MedPE-SWcel	131567;2;1224;28211;33807;1860092	cellular organisms;Bacteria;Proteobacteria;Alphaproteobacteria;unclassified Alphaproteobacteria;Alphaproteobacteria bacterium MedPE-SWcel
2015570.3	Alphaproteobacteria bacterium PA2	2015570	wgs	100	1		96.9	/net/mgx/linuxhome/mgx/databases/patric/genomes/2015570.3/2015570.3.fna	Bacteria	Proteobacteria	Alphaproteobacteria				Alphaproteobacteria bacterium PA2	131567;2;1224;28211;33807;2015570	cellular organisms;Bacteria;Proteobacteria;Alphaproteobacteria;unclassified Alphaproteobacteria;Alphaproteobacteria bacterium PA2
2015572.3	Alphaproteobacteria bacterium PA4	2015572	wgs	94	2.1		95.3	/net/mgx/linuxhome/mgx/databases/patric/genomes/2015572.3/2015572.3.fna	Bacteria	Proteobacteria	Alphaproteobacteria				Alphaproteobacteria bacterium PA4	131567;2;1224;28211;33807;2015572	cellular organisms;Bacteria;Proteobacteria;Alphaproteobacteria;unclassified Alphaproteobacteria;Alphaproteobacteria bacterium PA4
1797214.3	Alphaproteobacteria bacterium RBG_16_42_14	1797214	wgs	77.2	1.3		93.1	/net/mgx/linuxhome/mgx/databases/patric/genomes/1797214.3/1797214.3.fna	Bacteria	Proteobacteria	Alphaproteobacteria				Alphaproteobacteria bacterium RBG_16_42_14	131567;2;1224;28211;33807;1797214	cellular organisms;Bacteria;Proteobacteria;Alphaproteobacteria;unclassified Alphaproteobacteria;Alphaproteobacteria bacterium RBG_16_42_14
1797218.3	Alphaproteobacteria bacterium RIFCSPHIGHO2_02_FULL_40_34	1797218	wgs	90.7	2.1		91.8	/net/mgx/linuxhome/mgx/databases/patric/genomes/1797218.3/1797218.3.fna	Bacteria	Proteobacteria	Alphaproteobacteria				Alphaproteobacteria bacterium RIFCSPHIGHO2_02_FULL_40_34	131567;2;1224;28211;33807;1797218	cellular organisms;Bacteria;Proteobacteria;Alphaproteobacteria;unclassified Alphaproteobacteria;Alphaproteobacteria bacterium RIFCSPHIGHO2_02_FULL_40_34
1797219.3	Alphaproteobacteria bacterium RIFCSPHIGHO2_02_FULL_42_30	1797219	wgs	77.2	1.3		93.6	/net/mgx/linuxhome/mgx/databases/patric/genomes/1797219.3/1797219.3.fna	Bacteria	Proteobacteria	Alphaproteobacteria				Alphaproteobacteria bacterium RIFCSPHIGHO2_02_FULL_42_30	131567;2;1224;28211;33807;1797219	cellular organisms;Bacteria;Proteobacteria;Alphaproteobacteria;unclassified Alphaproteobacteria;Alphaproteobacteria bacterium RIFCSPHIGHO2_02_FULL_42_30
1797222.3	Alphaproteobacteria bacterium RIFCSPHIGHO2_12_FULL_42_100	1797222	wgs	77.2	1.3		93.4	/net/mgx/linuxhome/mgx/databases/patric/genomes/1797222.3/1797222.3.fna	Bacteria	Proteobacteria	Alphaproteobacteria				Alphaproteobacteria bacterium RIFCSPHIGHO2_12_FULL_42_100	131567;2;1224;28211;33807;1797222	cellular organisms;Bacteria;Proteobacteria;Alphaproteobacteria;unclassified Alphaproteobacteria;Alphaproteobacteria bacterium RIFCSPHIGHO2_12_FULL_42_100
1797225.3	Alphaproteobacteria bacterium RIFCSPHIGHO2_12_FULL_66_14	1797225	wgs	90.5	3.2		86.7	/net/mgx/linuxhome/mgx/databases/patric/genomes/1797225.3/1797225.3.fna	Bacteria	Proteobacteria	Alphaproteobacteria				Alphaproteobacteria bacterium RIFCSPHIGHO2_12_FULL_66_14	131567;2;1224;28211;33807;1797225	cellular organisms;Bacteria;Proteobacteria;Alphaproteobacteria;unclassified Alphaproteobacteria;Alphaproteobacteria bacterium RIFCSPHIGHO2_12_FULL_66_14
1797226.3	Alphaproteobacteria bacterium RIFCSPLOWO2_01_FULL_40_26	1797226	wgs	90.8	2.1		92.6	/net/mgx/linuxhome/mgx/databases/patric/genomes/1797226.3/1797226.3.fna	Bacteria	Proteobacteria	Alphaproteobacteria				Alphaproteobacteria bacterium RIFCSPLOWO2_01_FULL_40_26	131567;2;1224;28211;33807;1797226	cellular organisms;Bacteria;Proteobacteria;Alphaproteobacteria;unclassified Alphaproteobacteria;Alphaproteobacteria bacterium RIFCSPLOWO2_01_FULL_40_26
1797230.3	Alphaproteobacteria bacterium RIFCSPLOWO2_02_FULL_43_54	1797230	wgs	77.2	1.3		93.4	/net/mgx/linuxhome/mgx/databases/patric/genomes/1797230.3/1797230.3.fna	Bacteria	Proteobacteria	Alphaproteobacteria				Alphaproteobacteria bacterium RIFCSPLOWO2_02_FULL_43_54	131567;2;1224;28211;33807;1797230	cellular organisms;Bacteria;Proteobacteria;Alphaproteobacteria;unclassified Alphaproteobacteria;Alphaproteobacteria bacterium RIFCSPLOWO2_02_FULL_43_54
1948350.3	Alphaproteobacteria bacterium UBA1002	1948350	wgs	92.9	4.1		91	/net/mgx/linuxhome/mgx/databases/patric/genomes/1948350.3/1948350.3.fna	Bacteria	Proteobacteria	Alphaproteobacteria				Alphaproteobacteria bacterium UBA1002	131567;2;1224;28211;33807;1948350	cellular organisms;Bacteria;Proteobacteria;Alphaproteobacteria;unclassified Alphaproteobacteria;Alphaproteobacteria bacterium UBA1002
1948356.3	Alphaproteobacteria bacterium UBA1301	1948356	wgs	96	4		93.4	/net/mgx/linuxhome/mgx/databases/patric/genomes/1948356.3/1948356.3.fna	Bacteria	Proteobacteria	Alphaproteobacteria				Alphaproteobacteria bacterium UBA1301	131567;2;1224;28211;33807;1948356	cellular organisms;Bacteria;Proteobacteria;Alphaproteobacteria;unclassified Alphaproteobacteria;Alphaproteobacteria bacterium UBA1301
1948358.3	Alphaproteobacteria bacterium UBA1324	1948358	wgs	99.5	2		91.5	/net/mgx/linuxhome/mgx/databases/patric/genomes/1948358.3/1948358.3.fna	Bacteria	Proteobacteria	Alphaproteobacteria				Alphaproteobacteria bacterium UBA1324	131567;2;1224;28211;33807;1948358	cellular organisms;Bacteria;Proteobacteria;Alphaproteobacteria;unclassified Alphaproteobacteria;Alphaproteobacteria bacterium UBA1324
1948359.3	Alphaproteobacteria bacterium UBA1326	1948359	wgs	99	4.8		93.1	/net/mgx/linuxhome/mgx/databases/patric/genomes/1948359.3/1948359.3.fna	Bacteria	Proteobacteria	Alphaproteobacteria				Alphaproteobacteria bacterium UBA1326	131567;2;1224;28211;33807;1948359	cellular organisms;Bacteria;Proteobacteria;Alphaproteobacteria;unclassified Alphaproteobacteria;Alphaproteobacteria bacterium UBA1326
1948364.3	Alphaproteobacteria bacterium UBA1904	1948364	wgs	98.5	4.8		90.8	/net/mgx/linuxhome/mgx/databases/patric/genomes/1948364.3/1948364.3.fna	Bacteria	Proteobacteria	Alphaproteobacteria				Alphaproteobacteria bacterium UBA1904	131567;2;1224;28211;33807;1948364	cellular organisms;Bacteria;Proteobacteria;Alphaproteobacteria;unclassified Alphaproteobacteria;Alphaproteobacteria bacterium UBA1904
1948365.4	Alphaproteobacteria bacterium UBA1908	1948365	wgs	83	1.2		93.3	/net/mgx/linuxhome/mgx/databases/patric/genomes/1948365.4/1948365.4.fna	Bacteria	Proteobacteria	Alphaproteobacteria				Alphaproteobacteria bacterium UBA1908	131567;2;1224;28211;33807;1948365	cellular organisms;Bacteria;Proteobacteria;Alphaproteobacteria;unclassified Alphaproteobacteria;Alphaproteobacteria bacterium UBA1908
1948378.3	Alphaproteobacteria bacterium UBA2973	1948378	wgs	98	4.8		92.9	/net/mgx/linuxhome/mgx/databases/patric/genomes/1948378.3/1948378.3.fna	Bacteria	Proteobacteria	Alphaproteobacteria				Alphaproteobacteria bacterium UBA2973	131567;2;1224;28211;33807;1948378	cellular organisms;Bacteria;Proteobacteria;Alphaproteobacteria;unclassified Alphaproteobacteria;Alphaproteobacteria bacterium UBA2973
1948380.4	Alphaproteobacteria bacterium UBA3002	1948380	wgs	95.5	4		92.5	/net/mgx/linuxhome/mgx/databases/patric/genomes/1948380.4/1948380.4.fna	Bacteria	Proteobacteria	Alphaproteobacteria				Alphaproteobacteria bacterium UBA3002	131567;2;1224;28211;33807;1948380	cellular organisms;Bacteria;Proteobacteria;Alphaproteobacteria;unclassified Alphaproteobacteria;Alphaproteobacteria bacterium UBA3002
1948381.3	Alphaproteobacteria bacterium UBA3203	1948381	wgs	95	2.1		90.6	/net/mgx/linuxhome/mgx/databases/patric/genomes/1948381.3/1948381.3.fna	Bacteria	Proteobacteria	Alphaproteobacteria				Alphaproteobacteria bacterium UBA3203	131567;2;1224;28211;33807;1948381	cellular organisms;Bacteria;Proteobacteria;Alphaproteobacteria;unclassified Alphaproteobacteria;Alphaproteobacteria bacterium UBA3203
1948384.3	Alphaproteobacteria bacterium UBA3437	1948384	wgs	98	2.9		92.3	/net/mgx/linuxhome/mgx/databases/patric/genomes/1948384.3/1948384.3.fna	Bacteria	Proteobacteria	Alphaproteobacteria				Alphaproteobacteria bacterium UBA3437	131567;2;1224;28211;33807;1948384	cellular organisms;Bacteria;Proteobacteria;Alphaproteobacteria;unclassified Alphaproteobacteria;Alphaproteobacteria bacterium UBA3437
1948397.3	Alphaproteobacteria bacterium UBA3994	1948397	wgs	98.7	4.8		91.3	/net/mgx/linuxhome/mgx/databases/patric/genomes/1948397.3/1948397.3.fna	Bacteria	Proteobacteria	Alphaproteobacteria				Alphaproteobacteria bacterium UBA3994	131567;2;1224;28211;33807;1948397	cellular organisms;Bacteria;Proteobacteria;Alphaproteobacteria;unclassified Alphaproteobacteria;Alphaproteobacteria bacterium UBA3994
1948399.3	Alphaproteobacteria bacterium UBA4588	1948399	wgs	96.9	3.2		90.8	/net/mgx/linuxhome/mgx/databases/patric/genomes/1948399.3/1948399.3.fna	Bacteria	Proteobacteria	Alphaproteobacteria				Alphaproteobacteria bacterium UBA4588	131567;2;1224;28211;33807;1948399	cellular organisms;Bacteria;Proteobacteria;Alphaproteobacteria;unclassified Alphaproteobacteria;Alphaproteobacteria bacterium UBA4588
1948401.3	Alphaproteobacteria bacterium UBA4642	1948401	wgs	86.5	1.2		93.4	/net/mgx/linuxhome/mgx/databases/patric/genomes/1948401.3/1948401.3.fna	Bacteria	Proteobacteria	Alphaproteobacteria				Alphaproteobacteria bacterium UBA4642	131567;2;1224;28211;33807;1948401	cellular organisms;Bacteria;Proteobacteria;Alphaproteobacteria;unclassified Alphaproteobacteria;Alphaproteobacteria bacterium UBA4642
1948402.3	Alphaproteobacteria bacterium UBA4684	1948402	wgs	84.5	1.2		92.8	/net/mgx/linuxhome/mgx/databases/patric/genomes/1948402.3/1948402.3.fna	Bacteria	Proteobacteria	Alphaproteobacteria				Alphaproteobacteria bacterium UBA4684	131567;2;1224;28211;33807;1948402	cellular organisms;Bacteria;Proteobacteria;Alphaproteobacteria;unclassified Alphaproteobacteria;Alphaproteobacteria bacterium UBA4684
1948404.3	Alphaproteobacteria bacterium UBA5046	1948404	wgs	92.9	2.2		90.2	/net/mgx/linuxhome/mgx/databases/patric/genomes/1948404.3/1948404.3.fna	Bacteria	Proteobacteria	Alphaproteobacteria				Alphaproteobacteria bacterium UBA5046	131567;2;1224;28211;33807;1948404	cellular organisms;Bacteria;Proteobacteria;Alphaproteobacteria;unclassified Alphaproteobacteria;Alphaproteobacteria bacterium UBA5046
1948406.3	Alphaproteobacteria bacterium UBA5086	1948406	wgs	93	3.6		89.7	/net/mgx/linuxhome/mgx/databases/patric/genomes/1948406.3/1948406.3.fna	Bacteria	Proteobacteria	Alphaproteobacteria				Alphaproteobacteria bacterium UBA5086	131567;2;1224;28211;33807;1948406	cellular organisms;Bacteria;Proteobacteria;Alphaproteobacteria;unclassified Alphaproteobacteria;Alphaproteobacteria bacterium UBA5086
1948410.3	Alphaproteobacteria bacterium UBA5885	1948410	wgs	82.5	2.4		92.8	/net/mgx/linuxhome/mgx/databases/patric/genomes/1948410.3/1948410.3.fna	Bacteria	Proteobacteria	Alphaproteobacteria				Alphaproteobacteria bacterium UBA5885	131567;2;1224;28211;33807;1948410	cellular organisms;Bacteria;Proteobacteria;Alphaproteobacteria;unclassified Alphaproteobacteria;Alphaproteobacteria bacterium UBA5885
1948413.3	Alphaproteobacteria bacterium UBA6038	1948413	wgs	96	5		92.9	/net/mgx/linuxhome/mgx/databases/patric/genomes/1948413.3/1948413.3.fna	Bacteria	Proteobacteria	Alphaproteobacteria				Alphaproteobacteria bacterium UBA6038	131567;2;1224;28211;33807;1948413	cellular organisms;Bacteria;Proteobacteria;Alphaproteobacteria;unclassified Alphaproteobacteria;Alphaproteobacteria bacterium UBA6038
1948415.4	Alphaproteobacteria bacterium UBA6149	1948415	wgs	96.5	1		92.4	/net/mgx/linuxhome/mgx/databases/patric/genomes/1948415.4/1948415.4.fna	Bacteria	Proteobacteria	Alphaproteobacteria				Alphaproteobacteria bacterium UBA6149	131567;2;1224;28211;33807;1948415	cellular organisms;Bacteria;Proteobacteria;Alphaproteobacteria;unclassified Alphaproteobacteria;Alphaproteobacteria bacterium UBA6149
1948417.4	Alphaproteobacteria bacterium UBA6187	1948417	wgs	92.8	3.1		92.7	/net/mgx/linuxhome/mgx/databases/patric/genomes/1948417.4/1948417.4.fna	Bacteria	Proteobacteria	Alphaproteobacteria				Alphaproteobacteria bacterium UBA6187	131567;2;1224;28211;33807;1948417	cellular organisms;Bacteria;Proteobacteria;Alphaproteobacteria;unclassified Alphaproteobacteria;Alphaproteobacteria bacterium UBA6187
1948419.3	Alphaproteobacteria bacterium UBA6324	1948419	wgs	85.5	1.2		93	/net/mgx/linuxhome/mgx/databases/patric/genomes/1948419.3/1948419.3.fna	Bacteria	Proteobacteria	Alphaproteobacteria				Alphaproteobacteria bacterium UBA6324	131567;2;1224;28211;33807;1948419	cellular organisms;Bacteria;Proteobacteria;Alphaproteobacteria;unclassified Alphaproteobacteria;Alphaproteobacteria bacterium UBA6324
1948426.3	Alphaproteobacteria bacterium UBA6411	1948426	wgs	85.5	2.3		93.3	/net/mgx/linuxhome/mgx/databases/patric/genomes/1948426.3/1948426.3.fna	Bacteria	Proteobacteria	Alphaproteobacteria				Alphaproteobacteria bacterium UBA6411	131567;2;1224;28211;33807;1948426	cellular organisms;Bacteria;Proteobacteria;Alphaproteobacteria;unclassified Alphaproteobacteria;Alphaproteobacteria bacterium UBA6411
1948432.3	Alphaproteobacteria bacterium UBA6615	1948432	wgs	99	2		92.7	/net/mgx/linuxhome/mgx/databases/patric/genomes/1948432.3/1948432.3.fna	Bacteria	Proteobacteria	Alphaproteobacteria				Alphaproteobacteria bacterium UBA6615	131567;2;1224;28211;33807;1948432	cellular organisms;Bacteria;Proteobacteria;Alphaproteobacteria;unclassified Alphaproteobacteria;Alphaproteobacteria bacterium UBA6615
1948443.3	Alphaproteobacteria bacterium UBA756	1948443	wgs	77.2	1.3		91.6	/net/mgx/linuxhome/mgx/databases/patric/genomes/1948443.3/1948443.3.fna	Bacteria	Proteobacteria	Alphaproteobacteria				Alphaproteobacteria bacterium UBA756	131567;2;1224;28211;33807;1948443	cellular organisms;Bacteria;Proteobacteria;Alphaproteobacteria;unclassified Alphaproteobacteria;Alphaproteobacteria bacterium UBA756
1948449.3	Alphaproteobacteria bacterium UBA815	1948449	wgs	99	3		91.8	/net/mgx/linuxhome/mgx/databases/patric/genomes/1948449.3/1948449.3.fna	Bacteria	Proteobacteria	Alphaproteobacteria				Alphaproteobacteria bacterium UBA815	131567;2;1224;28211;33807;1948449	cellular organisms;Bacteria;Proteobacteria;Alphaproteobacteria;unclassified Alphaproteobacteria;Alphaproteobacteria bacterium UBA815
1948451.3	Alphaproteobacteria bacterium UBA830	1948451	wgs	99	2		93.7	/net/mgx/linuxhome/mgx/databases/patric/genomes/1948451.3/1948451.3.fna	Bacteria	Proteobacteria	Alphaproteobacteria				Alphaproteobacteria bacterium UBA830	131567;2;1224;28211;33807;1948451	cellular organisms;Bacteria;Proteobacteria;Alphaproteobacteria;unclassified Alphaproteobacteria;Alphaproteobacteria bacterium UBA830
1948452.3	Alphaproteobacteria bacterium UBA998	1948452	wgs	96.5	3.5		92.5	/net/mgx/linuxhome/mgx/databases/patric/genomes/1948452.3/1948452.3.fna	Bacteria	Proteobacteria	Alphaproteobacteria				Alphaproteobacteria bacterium UBA998	131567;2;1224;28211;33807;1948452	cellular organisms;Bacteria;Proteobacteria;Alphaproteobacteria;unclassified Alphaproteobacteria;Alphaproteobacteria bacterium UBA998
2032658.3	Alphaproteobacteria bacterium WMHbin7	2032658	wgs	93	1.1		91	/net/mgx/linuxhome/mgx/databases/patric/genomes/2032658.3/2032658.3.fna	Bacteria	Proteobacteria	Alphaproteobacteria				Alphaproteobacteria bacterium WMHbin7	131567;2;1224;28211;33807;2032658	cellular organisms;Bacteria;Proteobacteria;Alphaproteobacteria;unclassified Alphaproteobacteria;Alphaproteobacteria bacterium WMHbin7
1919269.3	Alphaproteobacteria bacterium bin52	1919269	wgs	92	2.1		89.7	/net/mgx/linuxhome/mgx/databases/patric/genomes/1919269.3/1919269.3.fna	Bacteria	Proteobacteria	Alphaproteobacteria				Alphaproteobacteria bacterium bin52	131567;2;1224;28211;33807;1919269	cellular organisms;Bacteria;Proteobacteria;Alphaproteobacteria;unclassified Alphaproteobacteria;Alphaproteobacteria bacterium bin52
1913988.15	Alphaproteobacteria bacterium strain NAT28	1913988	wgs	99	2		94	/net/mgx/linuxhome/mgx/databases/patric/genomes/1913988.15/1913988.15.fna	Bacteria	Proteobacteria	Alphaproteobacteria				Alphaproteobacteria bacterium	131567;2;1224;28211;33807;1913988	cellular organisms;Bacteria;Proteobacteria;Alphaproteobacteria;unclassified Alphaproteobacteria;Alphaproteobacteria bacterium
2109933.3	Alsobacter sp. SH9	2109933	wgs	100	1.2		94.6	/net/mgx/linuxhome/mgx/databases/patric/genomes/2109933.3/2109933.3.fna	Bacteria	Proteobacteria	Alphaproteobacteria	Rhizobiales	Alsobacteraceae	Alsobacter	Alsobacter soli	131567;2;1224;28211;356;2792775;1502180;2109933	cellular organisms;Bacteria;Proteobacteria;Alphaproteobacteria;Rhizobiales;Alsobacteraceae;Alsobacter;Alsobacter soli
[truncated: 12,977 more rows]
