# Supplementary material for: Improving genome-scale metabolic models of incomplete genomes with deep learning
Source: iScience. 2024 Nov 7;27(12):111349. doi: 10.1016/j.isci.2024.111349 (PMC11629236; doi:10.1016/j.isci.2024.111349)
Supplement: Table S9. Best per genus dataset, related to Star Methods. Dataset of 1,659 best per genus genomes (high completeness, low contamination), used as testing dataset [file mmc5.zip › isci_00111349_Supplementary_Table_9.tsv]

genome_id	genome_name	taxid	genome_status	completeness	contamination	coarse_consistency	fine_consistency	local_fp	kingdom	phylum	class	order	family	genus	species	taxon_lineage_ids	taxon_lineage_names
358743.5	"""[Clostridium] citroniae strain AF29-4"""	358743	wgs	100	1.9		93.5	/net/mgx/linuxhome/mgx/databases/patric/genomes/358743.5/358743.5.fna	Bacteria	Firmicutes	Clostridia	Clostridiales	Lachnospiraceae	Enterocloster	Enterocloster citroniae	131567;2;1783272;1239;186801;186802;186803;2719313;358743	cellular organisms;Bacteria;Terrabacteria group;Firmicutes;Clostridia;Clostridiales;Lachnospiraceae;Enterocloster;Enterocloster citroniae
160404.3	"""[Clostridium] lactatifermentans strain An75"""	160404	wgs	99.3	1.3		94.1	/net/mgx/linuxhome/mgx/databases/patric/genomes/160404.3/160404.3.fna	Bacteria	Firmicutes	Clostridia	Clostridiales	Lachnospiraceae	Anaerotignum	Anaerotignum lactatifermentans	131567;2;1783272;1239;186801;186802;186803;2039240;160404	cellular organisms;Bacteria;Terrabacteria group;Firmicutes;Clostridia;Clostridiales;Lachnospiraceae;Anaerotignum;Anaerotignum lactatifermentans
1505.26	"""[Clostridium] sordellii strain W3025"""	1505	wgs	100	0.2		95.5	/net/mgx/linuxhome/mgx/databases/patric/genomes/1505.26/1505.26.fna	Bacteria	Firmicutes	Clostridia	Clostridiales	Peptostreptococcaceae	Paeniclostridium	Paeniclostridium sordellii	131567;2;1783272;1239;186801;186802;186804;1849828;1505	cellular organisms;Bacteria;Terrabacteria group;Firmicutes;Clostridia;Clostridiales;Peptostreptococcaceae;Paeniclostridium;Paeniclostridium sordellii
29370.3	"""[Clostridium] sphenoides strain NCTC507"""	29370	wgs	100	0.6		95.6	/net/mgx/linuxhome/mgx/databases/patric/genomes/29370.3/29370.3.fna	Bacteria	Firmicutes	Clostridia	Clostridiales	Lachnospiraceae	Lacrimispora	Lacrimispora sphenoides	131567;2;1783272;1239;186801;186802;186803;2719231;29370	cellular organisms;Bacteria;Terrabacteria group;Firmicutes;Clostridia;Clostridiales;Lachnospiraceae;Lacrimispora;Lacrimispora sphenoides
84032.3	"""[Clostridium] thermosuccinogenes strain DSM 5807"""	84032	complete	99.3	5.3		93.6	/net/mgx/linuxhome/mgx/databases/patric/genomes/84032.3/84032.3.fna	Bacteria	Firmicutes	Clostridia	Clostridiales	Hungateiclostridiaceae	Pseudoclostridium	Pseudoclostridium thermosuccinogenes	131567;2;1783272;1239;186801;186802;2304686;2304693;84032	cellular organisms;Bacteria;Terrabacteria group;Firmicutes;Clostridia;Clostridiales;Hungateiclostridiaceae;Pseudoclostridium;Pseudoclostridium thermosuccinogenes
39485.27	"""[Eubacterium] eligens strain AF35-21"""	39485	wgs	100	1.9		99.3	/net/mgx/linuxhome/mgx/databases/patric/genomes/39485.27/39485.27.fna	Bacteria	Firmicutes	Clostridia	Clostridiales	Lachnospiraceae	Lachnospira	Lachnospira eligens	131567;2;1783272;1239;186801;186802;186803;28050;39485	cellular organisms;Bacteria;Terrabacteria group;Firmicutes;Clostridia;Clostridiales;Lachnospiraceae;Lachnospira;Lachnospira eligens
39488.12	"""[Eubacterium] hallii strain 2789STDY5834966"""	39488	wgs	99.3	0.7		95.2	/net/mgx/linuxhome/mgx/databases/patric/genomes/39488.12/39488.12.fna	Bacteria	Firmicutes	Clostridia	Clostridiales	Lachnospiraceae	Anaerobutyricum	Anaerobutyricum hallii	131567;2;1783272;1239;186801;186802;186803;2569097;39488	cellular organisms;Bacteria;Terrabacteria group;Firmicutes;Clostridia;Clostridiales;Lachnospiraceae;Anaerobutyricum;Anaerobutyricum hallii
738.54	"""[Haemophilus] parasuis strain H47"""	738	wgs	100	0.5		98.8	/net/mgx/linuxhome/mgx/databases/patric/genomes/738.54/738.54.fna	Bacteria	Proteobacteria	Gammaproteobacteria	Pasteurellales	Pasteurellaceae	Glaesserella	Glaesserella parasuis	131567;2;1224;1236;135625;712;2094023;738	cellular organisms;Bacteria;Proteobacteria;Gammaproteobacteria;Pasteurellales;Pasteurellaceae;Glaesserella;Glaesserella parasuis
1960156.3	Abditibacterium utsteinense strain LMG 29911	1960156	wgs	93.8	2.1		91.8	/net/mgx/linuxhome/mgx/databases/patric/genomes/1960156.3/1960156.3.fna	Bacteria	Abditibacteriota	Abditibacteria	Abditibacteriales	Abitibacteriaceae	Abditibacterium	Abditibacterium utsteinense	131567;2;1783272;2109258;2109259;2109260;2109261;2109263;1960156	cellular organisms;Bacteria;Terrabacteria group;Abditibacteriota;Abditibacteria;Abditibacteriales;Abitibacteriaceae;Abditibacterium;Abditibacterium utsteinense
31971.1	Absiella dolichum strain AF35-6BH	31971	wgs	93.8	4.3		95.6	/net/mgx/linuxhome/mgx/databases/patric/genomes/31971.10/31971.10.fna	Bacteria	Firmicutes	Erysipelotrichia	Erysipelotrichales	Erysipelotrichaceae	Amedibacillus	Amedibacillus dolichus	131567;2;1783272;1239;526524;526525;128827;2749846;31971	cellular organisms;Bacteria;Terrabacteria group;Firmicutes;Erysipelotrichia;Erysipelotrichales;Erysipelotrichaceae;Amedibacillus;Amedibacillus dolichus
2291994.3	Absiella sp. AM09-50	2291994	wgs	95.4	2		95.6	/net/mgx/linuxhome/mgx/databases/patric/genomes/2291994.3/2291994.3.fna	Bacteria	Firmicutes	Erysipelotrichia	Erysipelotrichales	Erysipelotrichaceae	Absiella	Absiella sp. AM09-50	131567;2;1783272;1239;526524;526525;128827;2057233;2641688;2291994	cellular organisms;Bacteria;Terrabacteria group;Firmicutes;Erysipelotrichia;Erysipelotrichales;Erysipelotrichaceae;Absiella;unclassified Absiella;Absiella sp. AM09-50
1120917.3	Acaricomes phytoseiuli DSM 14247	1120917	wgs	100	1.2		97.3	/net/mgx/linuxhome/mgx/databases/patric/genomes/1120917.3/1120917.3.fna	Bacteria	Actinobacteria	Actinobacteria	Micrococcales	Micrococcaceae	Acaricomes	Acaricomes phytoseiuli	131567;2;1783272;201174;1760;85006;1268;291967;291968;1120917	cellular organisms;Bacteria;Terrabacteria group;Actinobacteria;Actinobacteria;Micrococcales;Micrococcaceae;Acaricomes;Acaricomes phytoseiuli;Acaricomes phytoseiuli DSM 14247
329726.14	Acaryochloris marina MBIC11017	329726	complete	100	4.9		99.8	/net/mgx/linuxhome/mgx/databases/patric/genomes/329726.14/329726.14.fna	Bacteria	Cyanobacteria		Synechococcales	Acaryochloridaceae	Acaryochloris	Acaryochloris marina	131567;2;1783272;1798711;1117;1890424;1890429;155977;155978;329726	cellular organisms;Bacteria;Terrabacteria group;Cyanobacteria/Melainabacteria group;Cyanobacteria;Synechococcales;Acaryochloridaceae;Acaryochloris;Acaryochloris marina;Acaryochloris marina MBIC11017
879566.4	Acetatifactor muris strain GP69	879566	wgs	99.3	5		94.6	/net/mgx/linuxhome/mgx/databases/patric/genomes/879566.4/879566.4.fna	Bacteria	Firmicutes	Clostridia	Clostridiales	Lachnospiraceae	Acetatifactor	Acetatifactor muris	131567;2;1783272;1239;186801;186802;186803;1427378;879566	cellular organisms;Bacteria;Terrabacteria group;Firmicutes;Clostridia;Clostridiales;Lachnospiraceae;Acetatifactor;Acetatifactor muris
1120918.3	Acetitomaculum ruminis DSM 5522	1120918	wgs	99.3	3.2		95.3	/net/mgx/linuxhome/mgx/databases/patric/genomes/1120918.3/1120918.3.fna	Bacteria	Firmicutes	Clostridia	Clostridiales	Lachnospiraceae	Acetitomaculum	Acetitomaculum ruminis	131567;2;1783272;1239;186801;186802;186803;31980;2382;1120918	cellular organisms;Bacteria;Terrabacteria group;Firmicutes;Clostridia;Clostridiales;Lachnospiraceae;Acetitomaculum;Acetitomaculum ruminis;Acetitomaculum ruminis DSM 5522
509191.4	Acetivibrio cellulolyticus CD2	509191	wgs	100	5.6		92.9	/net/mgx/linuxhome/mgx/databases/patric/genomes/509191.4/509191.4.fna	Bacteria	Firmicutes	Clostridia	Clostridiales	Hungateiclostridiaceae	Hungateiclostridium	Hungateiclostridium cellulolyticum	131567;2;1783272;1239;186801;186802;2304686;2304692;35830;509191	cellular organisms;Bacteria;Terrabacteria group;Firmicutes;Clostridia;Clostridiales;Hungateiclostridiaceae;Hungateiclostridium;Hungateiclostridium cellulolyticum;Hungateiclostridium cellulolyticum CD2
663932.3	Acetobacter aceti ATCC 23746	663932	wgs	100	0.5		94.2	/net/mgx/linuxhome/mgx/databases/patric/genomes/663932.3/663932.3.fna	Bacteria	Proteobacteria	Alphaproteobacteria	Rhodospirillales	Acetobacteraceae	Acetobacter subgen. Acetobacter	Acetobacter aceti	131567;2;1224;28211;204441;433;434;151157;435;663932	cellular organisms;Bacteria;Proteobacteria;Alphaproteobacteria;Rhodospirillales;Acetobacteraceae;Acetobacter;Acetobacter subgen. Acetobacter;Acetobacter aceti;Acetobacter aceti ATCC 23746
2184575.3	Acetobacterium sp. KB-1	2184575	complete	98.7	2.6		95.7	/net/mgx/linuxhome/mgx/databases/patric/genomes/2184575.3/2184575.3.fna	Bacteria	Firmicutes	Clostridia	Clostridiales	Eubacteriaceae	Acetobacterium	Acetobacterium sp. KB-1	131567;2;1783272;1239;186801;186802;186806;33951;2638182;2184575	cellular organisms;Bacteria;Terrabacteria group;Firmicutes;Clostridia;Clostridiales;Eubacteriaceae;Acetobacterium;unclassified Acetobacterium;Acetobacterium sp. KB-1
574087.3	Acetohalobium arabaticum DSM 5501	574087	complete	94.1	3.4		100	/net/mgx/linuxhome/mgx/databases/patric/genomes/574087.3/574087.3.fna	Bacteria	Firmicutes	Clostridia	Halanaerobiales	Halobacteroidaceae	Acetohalobium	Acetohalobium arabaticum	131567;2;1783272;1239;186801;53433;53434;28186;28187;574087	cellular organisms;Bacteria;Terrabacteria group;Firmicutes;Clostridia;Halanaerobiales;Halobacteroidaceae;Acetohalobium;Acetohalobium arabaticum;Acetohalobium arabaticum DSM 5501
1009370.3	Acetonema longum DSM 6540	1009370	wgs	100	2.3		91.1	/net/mgx/linuxhome/mgx/databases/patric/genomes/1009370.3/1009370.3.fna	Bacteria	Firmicutes	Negativicutes	Selenomonadales	Sporomusaceae	Acetonema	Acetonema longum	131567;2;1783272;1239;909932;909929;1843490;2373;2374;1009370	cellular organisms;Bacteria;Terrabacteria group;Firmicutes;Negativicutes;Selenomonadales;Sporomusaceae;Acetonema;Acetonema longum;Acetonema longum DSM 6540
1278311.3	Acholeplasma axanthum ATCC 25176	1278311	wgs	100	1.1		95.3	/net/mgx/linuxhome/mgx/databases/patric/genomes/1278311.3/1278311.3.fna	Bacteria	Tenericutes	Mollicutes	Acholeplasmatales	Acholeplasmataceae	Acholeplasma	Acholeplasma axanthum	131567;2;1783272;544448;31969;186329;2146;2147;29552;1278311	cellular organisms;Bacteria;Terrabacteria group;Tenericutes;Mollicutes;Acholeplasmatales;Acholeplasmataceae;Acholeplasma;Acholeplasma axanthum;Acholeplasma axanthum ATCC 25176
85698.17	Achromobacter xylosoxidans strain 617_AXYL	85698	wgs	100	0.8		93.2	/net/mgx/linuxhome/mgx/databases/patric/genomes/85698.17/85698.17.fna	Bacteria	Proteobacteria	Betaproteobacteria	Burkholderiales	Alcaligenaceae	Achromobacter	Achromobacter xylosoxidans	131567;2;1224;28216;80840;506;222;85698	cellular organisms;Bacteria;Proteobacteria;Betaproteobacteria;Burkholderiales;Alcaligenaceae;Achromobacter;Achromobacter xylosoxidans
1120920.3	Acidaminobacter hydrogenoformans DSM 2784	1120920	wgs	97.4	2		91.4	/net/mgx/linuxhome/mgx/databases/patric/genomes/1120920.3/1120920.3.fna	Bacteria	Firmicutes	Clostridia	Clostridiales	Clostridiales Family XII. Incertae Sedis	Acidaminobacter	Acidaminobacter hydrogenoformans	131567;2;1783272;1239;186801;186802;538999;543313;65402;65403;1120920	cellular organisms;Bacteria;Terrabacteria group;Firmicutes;Clostridia;Clostridiales;Clostridiales incertae sedis;Clostridiales Family XII. Incertae Sedis;Acidaminobacter;Acidaminobacter hydrogenoformans;Acidaminobacter hydrogenoformans DSM 2784
1871002.3	Acidaminococcus sp. Marseille-P2764	1871002	wgs	99.3	1.3		98.9	/net/mgx/linuxhome/mgx/databases/patric/genomes/1871002.3/1871002.3.fna	Bacteria	Firmicutes	Negativicutes	Acidaminococcales	Acidaminococcaceae	Acidaminococcus	Acidaminococcus timonensis	131567;2;1783272;1239;909932;1843488;909930;904;1871002	cellular organisms;Bacteria;Terrabacteria group;Firmicutes;Negativicutes;Acidaminococcales;Acidaminococcaceae;Acidaminococcus;Acidaminococcus timonensis
619593.4	Acidianus sulfidivorans JP7	619593	complete	100	1.9		98.1	/net/mgx/linuxhome/mgx/databases/patric/genomes/619593.4/619593.4.fna	Archaea	Crenarchaeota	Thermoprotei	Sulfolobales	Sulfolobaceae	Acidianus	Acidianus sulfidivorans	131567;2157;1783275;28889;183924;2281;118883;12914;312539;619593	cellular organisms;Archaea;TACK group;Crenarchaeota;Thermoprotei;Sulfolobales;Sulfolobaceae;Acidianus;Acidianus sulfidivorans;Acidianus sulfidivorans JP7
209650.4	Acidicaldus organivorans DX-1	209650	wgs	87.9	1.1		86	/net/mgx/linuxhome/mgx/databases/patric/genomes/209650.4/209650.4.fna	Bacteria	Proteobacteria	Alphaproteobacteria	Rhodospirillales	Acetobacteraceae	Acidicaldus	Acidicaldus organivorans	131567;2;1224;28211;204441;433;368783;209650	cellular organisms;Bacteria;Proteobacteria;Alphaproteobacteria;Rhodospirillales;Acetobacteraceae;Acidicaldus;Acidicaldus organivorans
1281578.45	Acidiferrobacter sp. SPIII_3	1281578	complete	89.7	2.2		91.4	/net/mgx/linuxhome/mgx/databases/patric/genomes/1281578.45/1281578.45.fna	Bacteria	Proteobacteria	Gammaproteobacteria	Acidiferrobacterales	Acidiferrobacteraceae	Acidiferrobacter	Acidiferrobacter sp. SPIII_3	131567;2;1224;1236;1692040;1692041;986106;2640868;1281578	cellular organisms;Bacteria;Proteobacteria;Gammaproteobacteria;Acidiferrobacterales;Acidiferrobacteraceae;Acidiferrobacter;unclassified Acidiferrobacter;Acidiferrobacter sp. SPIII_3
160660.1	Acidihalobacter prosperus strain F5	160660	complete	100	3.9		89.8	/net/mgx/linuxhome/mgx/databases/patric/genomes/160660.10/160660.10.fna	Bacteria	Proteobacteria	Gammaproteobacteria	Chromatiales	Ectothiorhodospiraceae	Acidihalobacter	Acidihalobacter prosperus	131567;2;1224;1236;135613;72276;1765964;160660	cellular organisms;Bacteria;Proteobacteria;Gammaproteobacteria;Chromatiales;Ectothiorhodospiraceae;Acidihalobacter;Acidihalobacter prosperus
2064846.3	Acidimicrobiales bacterium SYSU D60003	2064846	wgs	95.7	4.3		88.4	/net/mgx/linuxhome/mgx/databases/patric/genomes/2064846.3/2064846.3.fna	Bacteria	Actinobacteria	Acidimicrobiia	Acidimicrobiales	Ilumatobacteraceae	Desertimonas	Desertimonas flava	131567;2;1783272;201174;84992;84993;2448023;2448024;2064846	cellular organisms;Bacteria;Terrabacteria group;Actinobacteria;Acidimicrobiia;Acidimicrobiales;Ilumatobacteraceae;Desertimonas;Desertimonas flava
1945921.3	Acidimicrobium sp. UBA3116	1945921	wgs	95.1	0.3		87.8	/net/mgx/linuxhome/mgx/databases/patric/genomes/1945921.3/1945921.3.fna	Bacteria	Actinobacteria	Acidimicrobiia	Acidimicrobiales	Acidimicrobiaceae	Acidimicrobium	Acidimicrobium sp. UBA3116	131567;2;1783272;201174;84992;84993;84994;53634;2646899;1945921	cellular organisms;Bacteria;Terrabacteria group;Actinobacteria;Acidimicrobiia;Acidimicrobiales;Acidimicrobiaceae;Acidimicrobium;unclassified Acidimicrobium;Acidimicrobium sp. UBA3116
1464546.3	Acidiphilium sp. JA12-A1	1464546	wgs	100	0.1		97.6	/net/mgx/linuxhome/mgx/databases/patric/genomes/1464546.3/1464546.3.fna	Bacteria	Proteobacteria	Alphaproteobacteria	Rhodospirillales	Acetobacteraceae	Acidiphilium	Acidiphilium sp. JA12-A1	131567;2;1224;28211;204441;433;522;2617493;1464546	cellular organisms;Bacteria;Proteobacteria;Alphaproteobacteria;Rhodospirillales;Acetobacteraceae;Acidiphilium;unclassified Acidiphilium;Acidiphilium sp. JA12-A1
2303751.3	Acidipila sp. 4G-K13	2303751	wgs	98.7	1.3		94.6	/net/mgx/linuxhome/mgx/databases/patric/genomes/2303751.3/2303751.3.fna	Bacteria	Acidobacteria	Acidobacteriia	Acidobacteriales	Acidobacteriaceae	Acidipila	Acidipila sp. 4G-K13	131567;2;57723;204432;204433;204434;1000999;2638815;2303751	cellular organisms;Bacteria;Acidobacteria;Acidobacteriia;Acidobacteriales;Acidobacteriaceae;Acidipila;unclassified Acidipila;Acidipila sp. 4G-K13
507754.5	Acidiplasma aeolicum strain VT	507754	wgs	100	4.3		96.6	/net/mgx/linuxhome/mgx/databases/patric/genomes/507754.5/507754.5.fna	Archaea	Euryarchaeota	Thermoplasmata	Thermoplasmatales	Ferroplasmaceae	Acidiplasma	Acidiplasma aeolicum	131567;2157;28890;2283796;183967;2301;90142;507753;507754	cellular organisms;Archaea;Euryarchaeota;Diaforarchaea group;Thermoplasmata;Thermoplasmatales;Ferroplasmaceae;Acidiplasma;Acidiplasma aeolicum
160808.19	Acidithiobacillus ferrivorans strain PQ33	160808	wgs	100	1		95.6	/net/mgx/linuxhome/mgx/databases/patric/genomes/160808.19/160808.19.fna	Bacteria	Proteobacteria	Acidithiobacillia	Acidithiobacillales	Acidithiobacillaceae	Acidithiobacillus	Acidithiobacillus ferrivorans	131567;2;1224;1807140;225057;225058;119977;160808	cellular organisms;Bacteria;Proteobacteria;Acidithiobacillia;Acidithiobacillales;Acidithiobacillaceae;Acidithiobacillus;Acidithiobacillus ferrivorans
1953112.3	Acidobacteria bacterium UBA7541	1953112	wgs	94.9	2.6		88.9	/net/mgx/linuxhome/mgx/databases/patric/genomes/1953112.3/1953112.3.fna	Bacteria	Acidobacteria					Acidobacteria bacterium UBA7541	131567;2;57723;305072;1953112	cellular organisms;Bacteria;Acidobacteria;unclassified Acidobacteria;Acidobacteria bacterium UBA7541
2211140.3	Acidobacteriaceae bacterium SBC82	2211140	complete	100	1.3		93.6	/net/mgx/linuxhome/mgx/databases/patric/genomes/2211140.3/2211140.3.fna	Bacteria	Acidobacteria	Acidobacteriia	Acidobacteriales	Acidobacteriaceae	Acidisarcina	Acidisarcina polymorpha	131567;2;57723;204432;204433;204434;2608728;2211140	cellular organisms;Bacteria;Acidobacteria;Acidobacteriia;Acidobacteriales;Acidobacteriaceae;Acidisarcina;Acidisarcina polymorpha
240015.3	Acidobacterium capsulatum ATCC 51196	240015	complete	100	1.3		99.8	/net/mgx/linuxhome/mgx/databases/patric/genomes/240015.3/240015.3.fna	Bacteria	Acidobacteria	Acidobacteriia	Acidobacteriales	Acidobacteriaceae	Acidobacterium	Acidobacterium capsulatum	131567;2;57723;204432;204433;204434;33973;33075;240015	cellular organisms;Bacteria;Acidobacteria;Acidobacteriia;Acidobacteriales;Acidobacteriaceae;Acidobacterium;Acidobacterium capsulatum;Acidobacterium capsulatum ATCC 51196
1408419.3	Acidocella facilis ATCC 35904	1408419	wgs	100	0.5		93.3	/net/mgx/linuxhome/mgx/databases/patric/genomes/1408419.3/1408419.3.fna	Bacteria	Proteobacteria	Alphaproteobacteria	Rhodospirillales	Acetobacteraceae	Acidocella	Acidocella facilis	131567;2;1224;28211;204441;433;50709;525;1408419	cellular organisms;Bacteria;Proteobacteria;Alphaproteobacteria;Rhodospirillales;Acetobacteraceae;Acidocella;Acidocella facilis;Acidocella facilis ATCC 35904
1231351.3	Acidomonas methanolica NBRC 104435	1231351	wgs	100	0.5		94.8	/net/mgx/linuxhome/mgx/databases/patric/genomes/1231351.3/1231351.3.fna	Bacteria	Proteobacteria	Alphaproteobacteria	Rhodospirillales	Acetobacteraceae	Acidomonas	Acidomonas methanolica	131567;2;1224;28211;204441;433;34000;437;1231351	cellular organisms;Bacteria;Proteobacteria;Alphaproteobacteria;Rhodospirillales;Acetobacteraceae;Acidomonas;Acidomonas methanolica;Acidomonas methanolica NBRC 104435
2219062.3	Acidovorax sp. ST3	2219062	wgs	100	1.2		94.4	/net/mgx/linuxhome/mgx/databases/patric/genomes/2219062.3/2219062.3.fna	Bacteria	Proteobacteria	Betaproteobacteria	Burkholderiales	Comamonadaceae	Acidovorax	Acidovorax sp. ST3	131567;2;1224;28216;80840;80864;12916;2684926;2219062	cellular organisms;Bacteria;Proteobacteria;Betaproteobacteria;Burkholderiales;Comamonadaceae;Acidovorax;unclassified Acidovorax;Acidovorax sp. ST3
1935018.3	Aciduliprofundum sp. JdFR-45 strain JdFR-45	1935018	wgs	95.5	4.5		95.7	/net/mgx/linuxhome/mgx/databases/patric/genomes/1935018.3/1935018.3.fna	Archaea	Euryarchaeota				Aciduliprofundum	Aciduliprofundum sp. JdFR-45	131567;2157;28890;2283796;1803510;379546;2633939;1935018	cellular organisms;Archaea;Euryarchaeota;Diaforarchaea group;DHVE2 group;Aciduliprofundum;unclassified Aciduliprofundum;Aciduliprofundum sp. JdFR-45
106654.73	Acinetobacter nosocomialis strain UBA3252	106654	wgs	100	0.3		96	/net/mgx/linuxhome/mgx/databases/patric/genomes/106654.73/106654.73.fna	Bacteria	Proteobacteria	Gammaproteobacteria	Pseudomonadales	Moraxellaceae	Acinetobacter	Acinetobacter nosocomialis	131567;2;1224;1236;72274;468;469;909768;106654	cellular organisms;Bacteria;Proteobacteria;Gammaproteobacteria;Pseudomonadales;Moraxellaceae;Acinetobacter;Acinetobacter calcoaceticus/baumannii complex;Acinetobacter nosocomialis
1590614.3	Actibacterium ureilyticum strain LS-811	1590614	wgs	100	1.4		98	/net/mgx/linuxhome/mgx/databases/patric/genomes/1590614.3/1590614.3.fna	Bacteria	Proteobacteria	Alphaproteobacteria	Rhodobacterales	Rhodobacteraceae	Actibacterium	Actibacterium ureilyticum	131567;2;1224;28211;204455;31989;1433986;1590614	cellular organisms;Bacteria;Proteobacteria;Alphaproteobacteria;Rhodobacterales;Rhodobacteraceae;Actibacterium;Actibacterium ureilyticum
2072503.3	Actinoalloteichus sp. AHMU CJ021	2072503	complete	100	0.4		95.4	/net/mgx/linuxhome/mgx/databases/patric/genomes/2072503.3/2072503.3.fna	Bacteria	Actinobacteria	Actinobacteria	Pseudonocardiales	Pseudonocardiaceae	Actinoalloteichus	Actinoalloteichus sp. AHMU CJ021	131567;2;1783272;201174;1760;85010;2070;65496;2644606;2072503	cellular organisms;Bacteria;Terrabacteria group;Actinobacteria;Actinobacteria;Pseudonocardiales;Pseudonocardiaceae;Actinoalloteichus;unclassified Actinoalloteichus;Actinoalloteichus sp. AHMU CJ021
716.13	Actinobacillus suis strain AS108/13	716	wgs	100	0.5		99.6	/net/mgx/linuxhome/mgx/databases/patric/genomes/716.13/716.13.fna	Bacteria	Proteobacteria	Gammaproteobacteria	Pasteurellales	Pasteurellaceae	Actinobacillus	Actinobacillus suis	131567;2;1224;1236;135625;712;713;716	cellular organisms;Bacteria;Proteobacteria;Gammaproteobacteria;Pasteurellales;Pasteurellaceae;Actinobacillus;Actinobacillus suis
390989.3	Actinocatenispora sera strain NRRL B-24477	390989	wgs	99.9	3.4		95.9	/net/mgx/linuxhome/mgx/databases/patric/genomes/390989.3/390989.3.fna	Bacteria	Actinobacteria	Actinobacteria	Micromonosporales	Micromonosporaceae	Actinocatenispora	Actinocatenispora sera	131567;2;1783272;201174;1760;85008;28056;390988;390989	cellular organisms;Bacteria;Terrabacteria group;Actinobacteria;Actinobacteria;Micromonosporales;Micromonosporaceae;Actinocatenispora;Actinocatenispora sera
1120935.3	Actinokineospora inagensis DSM 44258	1120935	wgs	100	0.8		95.1	/net/mgx/linuxhome/mgx/databases/patric/genomes/1120935.3/1120935.3.fna	Bacteria	Actinobacteria	Actinobacteria	Pseudonocardiales	Pseudonocardiaceae	Actinokineospora	Actinokineospora inagensis	131567;2;1783272;201174;1760;85010;2070;39845;103730;1120935	cellular organisms;Bacteria;Terrabacteria group;Actinobacteria;Actinobacteria;Pseudonocardiales;Pseudonocardiaceae;Actinokineospora;Actinokineospora inagensis;Actinokineospora inagensis DSM 44258
1220554.3	Actinomadura chibensis NBRC 106107	1220554	wgs	100	0.4		93	/net/mgx/linuxhome/mgx/databases/patric/genomes/1220554.3/1220554.3.fna	Bacteria	Actinobacteria	Actinobacteria	Streptosporangiales	Thermomonosporaceae	Actinomadura	Actinomadura chibensis	131567;2;1783272;201174;1760;85012;2012;1988;392828;1220554	cellular organisms;Bacteria;Terrabacteria group;Actinobacteria;Actinobacteria;Streptosporangiales;Thermomonosporaceae;Actinomadura;Actinomadura chibensis;Actinomadura chibensis NBRC 106107
1992.4	Actinomadura echinospora strain DSM 43163	1992	wgs	100	0.7		96.5	/net/mgx/linuxhome/mgx/databases/patric/genomes/1992.4/1992.4.fna	Bacteria	Actinobacteria	Actinobacteria	Streptosporangiales	Thermomonosporaceae	Actinomadura	Actinomadura echinospora	131567;2;1783272;201174;1760;85012;2012;1988;1992	cellular organisms;Bacteria;Terrabacteria group;Actinobacteria;Actinobacteria;Streptosporangiales;Thermomonosporaceae;Actinomadura;Actinomadura echinospora
883069.3	Actinomyces europaeus ACS-120-V-Col10b	883069	wgs	99.1	0.5		95.6	/net/mgx/linuxhome/mgx/databases/patric/genomes/883069.3/883069.3.fna	Bacteria	Actinobacteria	Actinobacteria	Actinomycetales	Actinomycetaceae	Gleimia	Gleimia europaea	131567;2;1783272;201174;1760;2037;2049;2692113;66228;883069	cellular organisms;Bacteria;Terrabacteria group;Actinobacteria;Actinobacteria;Actinomycetales;Actinomycetaceae;Gleimia;Gleimia europaea;Gleimia europaea ACS-120-V-Col10b
178339.3	Actinomyces hongkongensis strain HKU8	178339	complete	74	0.6		92.8	/net/mgx/linuxhome/mgx/databases/patric/genomes/178339.3/178339.3.fna	Bacteria	Actinobacteria	Actinobacteria	Actinomycetales	Actinomycetaceae	Pauljensenia	Pauljensenia hongkongensis	131567;2;1783272;201174;1760;2037;2049;2740557;178339	cellular organisms;Bacteria;Terrabacteria group;Actinobacteria;Actinobacteria;Actinomycetales;Actinomycetaceae;Pauljensenia;Pauljensenia hongkongensis
52770.4	Actinomyces hordeovulneris strain DSM 20732	52770	wgs	99.1	1.3		96.7	/net/mgx/linuxhome/mgx/databases/patric/genomes/52770.4/52770.4.fna	Bacteria	Actinobacteria	Actinobacteria	Actinomycetales	Actinomycetaceae	Buchananella	Buchananella hordeovulneris	131567;2;1783272;201174;1760;2037;2049;2767323;52770	cellular organisms;Bacteria;Terrabacteria group;Actinobacteria;Actinobacteria;Actinomycetales;Actinomycetaceae;Buchananella;Buchananella hordeovulneris
52773.3	Actinomyces meyeri strain W712	52773	complete	100	0.4		99	/net/mgx/linuxhome/mgx/databases/patric/genomes/52773.3/52773.3.fna	Bacteria	Actinobacteria	Actinobacteria	Actinomycetales	Actinomycetaceae	Schaalia	Schaalia meyeri	131567;2;1783272;201174;1760;2037;2049;2529408;52773	cellular organisms;Bacteria;Terrabacteria group;Actinobacteria;Actinobacteria;Actinomycetales;Actinomycetaceae;Schaalia;Schaalia meyeri
1655.44	Actinomyces naeslundii strain R24330	1655	wgs	100	0.4		95.1	/net/mgx/linuxhome/mgx/databases/patric/genomes/1655.44/1655.44.fna	Bacteria	Actinobacteria	Actinobacteria	Actinomycetales	Actinomycetaceae	Actinomyces	Actinomyces naeslundii	131567;2;1783272;201174;1760;2037;2049;1654;1655	cellular organisms;Bacteria;Terrabacteria group;Actinobacteria;Actinobacteria;Actinomycetales;Actinomycetaceae;Actinomyces;Actinomyces naeslundii
208480.4	Actinomyces nasicola strain DSM 19116	208480	wgs	99.6	1.8		96.2	/net/mgx/linuxhome/mgx/databases/patric/genomes/208480.4/208480.4.fna	Bacteria	Actinobacteria	Actinobacteria	Actinomycetales	Actinomycetaceae	Bowdeniella	Bowdeniella nasicola	131567;2;1783272;201174;1760;2037;2049;2767322;208480	cellular organisms;Bacteria;Terrabacteria group;Actinobacteria;Actinobacteria;Actinomycetales;Actinomycetaceae;Bowdeniella;Bowdeniella nasicola
33007.3	Actinomyces neuii strain MJR8396A	33007	wgs	100	0.4		95.9	/net/mgx/linuxhome/mgx/databases/patric/genomes/33007.3/33007.3.fna	Bacteria	Actinobacteria	Actinobacteria	Actinomycetales	Actinomycetaceae	Winkia	Winkia neuii	131567;2;1783272;201174;1760;2037;2049;2692118;33007	cellular organisms;Bacteria;Terrabacteria group;Actinobacteria;Actinobacteria;Actinomycetales;Actinomycetaceae;Winkia;Winkia neuii
1921765.3	Actinomyces sp. VUL4_2	1921764	wgs	99.6	0.4		95.3	/net/mgx/linuxhome/mgx/databases/patric/genomes/1921765.3/1921765.3.fna	Bacteria	Actinobacteria	Actinobacteria	Actinomycetales	Actinomycetaceae	Actinomyces	Actinomyces liubingyangii	131567;2;1783272;201174;1760;2037;2049;1654;1921764	cellular organisms;Bacteria;Terrabacteria group;Actinobacteria;Actinobacteria;Actinomycetales;Actinomycetaceae;Actinomyces;Actinomyces liubingyangii
663609.3	Actinomycetospora cinnamomea strain DSM 45771	663609	wgs	98.7	0.9		94.8	/net/mgx/linuxhome/mgx/databases/patric/genomes/663609.3/663609.3.fna	Bacteria	Actinobacteria	Actinobacteria	Pseudonocardiales	Pseudonocardiaceae	Actinomycetospora	Actinomycetospora cinnamomea	131567;2;1783272;201174;1760;85010;2070;402649;663609	cellular organisms;Bacteria;Terrabacteria group;Actinobacteria;Actinobacteria;Pseudonocardiales;Pseudonocardiaceae;Actinomycetospora;Actinomycetospora cinnamomea
1912961.3	Actinophytocola sp. 11-183	1912961	wgs	100	1		93.3	/net/mgx/linuxhome/mgx/databases/patric/genomes/1912961.3/1912961.3.fna	Bacteria	Actinobacteria	Actinobacteria	Pseudonocardiales	Pseudonocardiaceae	Actinophytocola	Actinophytocola xanthii	131567;2;1783272;201174;1760;85010;2070;695999;1912961	cellular organisms;Bacteria;Terrabacteria group;Actinobacteria;Actinobacteria;Pseudonocardiales;Pseudonocardiaceae;Actinophytocola;Actinophytocola xanthii
113567.3	Actinoplanes italicus strain DSM 43146	113567	wgs	100	1.7		95.6	/net/mgx/linuxhome/mgx/databases/patric/genomes/113567.3/113567.3.fna	Bacteria	Actinobacteria	Actinobacteria	Micromonosporales	Micromonosporaceae	Actinoplanes	Actinoplanes italicus	131567;2;1783272;201174;1760;85008;28056;1865;113567	cellular organisms;Bacteria;Terrabacteria group;Actinobacteria;Actinobacteria;Micromonosporales;Micromonosporaceae;Actinoplanes;Actinoplanes italicus
414996.4	Actinopolyspora erythraea strain YIM 90600	414996	complete	100	0.1		95.9	/net/mgx/linuxhome/mgx/databases/patric/genomes/414996.4/414996.4.fna	Bacteria	Actinobacteria	Actinobacteria	Actinopolysporales	Actinopolysporaceae	Actinopolyspora	Actinopolyspora erythraea	131567;2;1783272;201174;1760;622450;622451;1849;414996	cellular organisms;Bacteria;Terrabacteria group;Actinobacteria;Actinobacteria;Actinopolysporales;Actinopolysporaceae;Actinopolyspora;Actinopolyspora erythraea
446462.6	Actinosynnema mirum DSM 43827	446462	complete	100	0.4		99.7	/net/mgx/linuxhome/mgx/databases/patric/genomes/446462.6/446462.6.fna	Bacteria	Actinobacteria	Actinobacteria	Pseudonocardiales	Pseudonocardiaceae	Actinosynnema	Actinosynnema mirum	131567;2;1783272;201174;1760;85010;2070;40566;40567;446462	cellular organisms;Bacteria;Terrabacteria group;Actinobacteria;Actinobacteria;Pseudonocardiales;Pseudonocardiaceae;Actinosynnema;Actinosynnema mirum;Actinosynnema mirum DSM 43827
948458.3	Actinotalea ferrariae CF5-4	948458	wgs	94.4	1.1		95.3	/net/mgx/linuxhome/mgx/databases/patric/genomes/948458.3/948458.3.fna	Bacteria	Actinobacteria	Actinobacteria	Micrococcales	Cellulomonadaceae	Actinotalea	Actinotalea ferrariae	131567;2;1783272;201174;1760;85006;85016;458839;1386098;948458	cellular organisms;Bacteria;Terrabacteria group;Actinobacteria;Actinobacteria;Micrococcales;Cellulomonadaceae;Actinotalea;Actinotalea ferrariae;Actinotalea ferrariae CF5-4
1870995.3	Actinotignum timonense strain type strain: Marseille-P2803	1870995	wgs	99.5	0.5		94.9	/net/mgx/linuxhome/mgx/databases/patric/genomes/1870995.3/1870995.3.fna	Bacteria	Actinobacteria	Actinobacteria	Actinomycetales	Actinomycetaceae	Actinotignum	Actinotignum timonense	131567;2;1783272;201174;1760;2037;2049;1653174;1870995	cellular organisms;Bacteria;Terrabacteria group;Actinobacteria;Actinobacteria;Actinomycetales;Actinomycetaceae;Actinotignum;Actinotignum timonense
1796620.3	Acutalibacter muris strain KB18	1796620	wgs	99.3	2.6		93.8	/net/mgx/linuxhome/mgx/databases/patric/genomes/1796620.3/1796620.3.fna	Bacteria	Firmicutes	Clostridia	Clostridiales	Ruminococcaceae	Acutalibacter	Acutalibacter muris	131567;2;1783272;1239;186801;186802;541000;1918385;1796620	cellular organisms;Bacteria;Terrabacteria group;Firmicutes;Clostridia;Clostridiales;Ruminococcaceae;Acutalibacter;Acutalibacter muris
2072847.3	Adhaeribacter sp. HMF7616	2072847	wgs	100	1.9		96.7	/net/mgx/linuxhome/mgx/databases/patric/genomes/2072847.3/2072847.3.fna	Bacteria	Bacteroidetes	Cytophagia	Cytophagales	Hymenobacteraceae	Adhaeribacter	Adhaeribacter pallidiroseus	131567;2;1783270;68336;976;768503;768507;1853232;299566;2072847	cellular organisms;Bacteria;FCB group;Bacteroidetes/Chlorobi group;Bacteroidetes;Cytophagia;Cytophagales;Hymenobacteraceae;Adhaeribacter;Adhaeribacter pallidiroseus
310575.5	Advenella kashmirensis strain UBA10707	310575	wgs	98.7	1.3		91.6	/net/mgx/linuxhome/mgx/databases/patric/genomes/310575.5/310575.5.fna	Bacteria	Proteobacteria	Betaproteobacteria	Burkholderiales	Alcaligenaceae	Advenella	Advenella kashmirensis	131567;2;1224;28216;80840;506;290425;310575	cellular organisms;Bacteria;Proteobacteria;Betaproteobacteria;Burkholderiales;Alcaligenaceae;Advenella;Advenella kashmirensis
1947776.3	Aequorivita sp. UBA3995	1947776	wgs	100	0.1		96.5	/net/mgx/linuxhome/mgx/databases/patric/genomes/1947776.3/1947776.3.fna	Bacteria	Bacteroidetes	Flavobacteriia	Flavobacteriales	Flavobacteriaceae	Aequorivita	Aequorivita sp. UBA3995	131567;2;1783270;68336;976;117743;200644;49546;153265;2615031;1947776	cellular organisms;Bacteria;FCB group;Bacteroidetes/Chlorobi group;Bacteroidetes;Flavobacteriia;Flavobacteriales;Flavobacteriaceae;Aequorivita;unclassified Aequorivita;Aequorivita sp. UBA3995
33936.15	Aeribacillus pallidus strain KCTC3564	33936	complete	99.2	1.2		94.4	/net/mgx/linuxhome/mgx/databases/patric/genomes/33936.15/33936.15.fna	Bacteria	Firmicutes	Bacilli	Bacillales	Bacillaceae	Aeribacillus	Aeribacillus pallidus	131567;2;1783272;1239;91061;1385;186817;1055323;33936	cellular organisms;Bacteria;Terrabacteria group;Firmicutes;Bacilli;Bacillales;Bacillaceae;Aeribacillus;Aeribacillus pallidus
218139.3	Aeriscardovia aeriphila strain LMG 21773	218139	wgs	84.7	0.4		97.1	/net/mgx/linuxhome/mgx/databases/patric/genomes/218139.3/218139.3.fna	Bacteria	Actinobacteria	Actinobacteria	Bifidobacteriales	Bifidobacteriaceae	Aeriscardovia	Aeriscardovia aeriphila	131567;2;1783272;201174;1760;85004;31953;240233;218139	cellular organisms;Bacteria;Terrabacteria group;Actinobacteria;Actinobacteria;Bifidobacteriales;Bifidobacteriaceae;Aeriscardovia;Aeriscardovia aeriphila
2036206.3	Aerococcaceae bacterium ZY16052	2036206	complete	94.4	1.5		95.2	/net/mgx/linuxhome/mgx/databases/patric/genomes/2036206.3/2036206.3.fna	Bacteria	Firmicutes	Bacilli	Lactobacillales	Aerococcaceae	Suicoccus	Suicoccus acidiformans	131567;2;1783272;1239;91061;186826;186827;2689587;2036206	cellular organisms;Bacteria;Terrabacteria group;Firmicutes;Bacilli;Lactobacillales;Aerococcaceae;Suicoccus;Suicoccus acidiformans
87541.3	Aerococcus christensenii strain CCUG28831	87541	complete	95.1	0.2		96.5	/net/mgx/linuxhome/mgx/databases/patric/genomes/87541.3/87541.3.fna	Bacteria	Firmicutes	Bacilli	Lactobacillales	Aerococcaceae	Aerococcus	Aerococcus christensenii	131567;2;1783272;1239;91061;186826;186827;1375;87541	cellular organisms;Bacteria;Terrabacteria group;Firmicutes;Bacilli;Lactobacillales;Aerococcaceae;Aerococcus;Aerococcus christensenii
1811530.3	Aeromicrobium sp. REDSEA-S44_B1	1811530	wgs	100	2.1		94.3	/net/mgx/linuxhome/mgx/databases/patric/genomes/1811530.3/1811530.3.fna	Bacteria	Actinobacteria	Actinobacteria	Propionibacteriales	Nocardioidaceae	Aeromicrobium	Aeromicrobium sp. REDSEA-S44_B1	131567;2;1783272;201174;1760;85009;85015;2040;2633570;1811530	cellular organisms;Bacteria;Terrabacteria group;Actinobacteria;Actinobacteria;Propionibacteriales;Nocardioidaceae;Aeromicrobium;unclassified Aeromicrobium;Aeromicrobium sp. REDSEA-S44_B1
1519205.3	Aeromonas sp. SCS5	1519205	wgs	100	0.2		97.3	/net/mgx/linuxhome/mgx/databases/patric/genomes/1519205.3/1519205.3.fna	Bacteria	Proteobacteria	Gammaproteobacteria	Aeromonadales	Aeromonadaceae	Aeromonas	Aeromonas sp. SCS5	131567;2;1224;1236;135624;84642;642;257493;1519205	cellular organisms;Bacteria;Proteobacteria;Gammaproteobacteria;Aeromonadales;Aeromonadaceae;Aeromonas;unclassified Aeromonas;Aeromonas sp. SCS5
1120954.3	Aestuariimicrobium kwangyangense DSM 21549	1120954	wgs	99	0.3		96.7	/net/mgx/linuxhome/mgx/databases/patric/genomes/1120954.3/1120954.3.fna	Bacteria	Actinobacteria	Actinobacteria	Propionibacteriales	Propionibacteriaceae	Aestuariimicrobium	Aestuariimicrobium kwangyangense	131567;2;1783272;201174;1760;85009;31957;396388;396389;1120954	cellular organisms;Bacteria;Terrabacteria group;Actinobacteria;Actinobacteria;Propionibacteriales;Propionibacteriaceae;Aestuariimicrobium;Aestuariimicrobium kwangyangense;Aestuariimicrobium kwangyangense DSM 21549
1120955.3	Afifella marina DSM 2698	1120955	wgs	99.2	0.4		95.6	/net/mgx/linuxhome/mgx/databases/patric/genomes/1120955.3/1120955.3.fna	Bacteria	Proteobacteria	Alphaproteobacteria	Rhizobiales	Rhodobiaceae	Afifella	Afifella marina	131567;2;1224;28211;356;119043;643217;1080;1120955	cellular organisms;Bacteria;Proteobacteria;Alphaproteobacteria;Rhizobiales;Rhodobiaceae;Afifella;Afifella marina;Afifella marina DSM 2698
1429916.3	Afipia sp. P52-10	1429916	wgs	100	0.8		97	/net/mgx/linuxhome/mgx/databases/patric/genomes/1429916.3/1429916.3.fna	Bacteria	Proteobacteria	Alphaproteobacteria	Rhizobiales	Bradyrhizobiaceae	Afipia	Afipia sp. P52-10	131567;2;1224;28211;356;41294;1033;2642050;1429916	cellular organisms;Bacteria;Proteobacteria;Alphaproteobacteria;Rhizobiales;Bradyrhizobiaceae;Afipia;unclassified Afipia;Afipia sp. P52-10
2013869.3	Agaribacterium haliotis strain feces2	2013869	wgs	99.9	0.1		91.4	/net/mgx/linuxhome/mgx/databases/patric/genomes/2013869.3/2013869.3.fna	Bacteria	Proteobacteria	Gammaproteobacteria	Cellvibrionales	Cellvibrionaceae	Agaribacterium	Agaribacterium haliotis	131567;2;1224;1236;1706369;1706371;2038244;2013869	cellular organisms;Bacteria;Proteobacteria;Gammaproteobacteria;Cellvibrionales;Cellvibrionaceae;Agaribacterium;Agaribacterium haliotis
1331007.4	Agarivorans albus MKT 106	1331007	wgs	100	1.4		93.5	/net/mgx/linuxhome/mgx/databases/patric/genomes/1331007.4/1331007.4.fna	Bacteria	Proteobacteria	Gammaproteobacteria	Alteromonadales	Alteromonadaceae	Agarivorans	Agarivorans albus	131567;2;1224;1236;135622;72275;261825;182262;1331007	cellular organisms;Bacteria;Proteobacteria;Gammaproteobacteria;Alteromonadales;Alteromonadaceae;Agarivorans;Agarivorans albus;Agarivorans albus MKT 106
1712665.3	Agathobacter ruminis strain JK623	1712665	wgs	100	2.7		95.7	/net/mgx/linuxhome/mgx/databases/patric/genomes/1712665.3/1712665.3.fna	Bacteria	Firmicutes	Clostridia	Clostridiales	Lachnospiraceae	Agathobacter	Agathobacter ruminis	131567;2;1783272;1239;186801;186802;186803;1766253;1712665	cellular organisms;Bacteria;Terrabacteria group;Firmicutes;Clostridia;Clostridiales;Lachnospiraceae;Agathobacter;Agathobacter ruminis
1628085.3	Agathobaculum butyriciproducens strain DSM 100391	1628085	wgs	99.3	0.7		94.5	/net/mgx/linuxhome/mgx/databases/patric/genomes/1628085.3/1628085.3.fna	Bacteria	Firmicutes	Clostridia	Clostridiales	Ruminococcaceae	Agathobaculum	Agathobaculum butyriciproducens	131567;2;1783272;1239;186801;186802;541000;2048137;1628085	cellular organisms;Bacteria;Terrabacteria group;Firmicutes;Clostridia;Clostridiales;Ruminococcaceae;Agathobaculum;Agathobaculum butyriciproducens
714.108	Aggregatibacter actinomycetemcomitans strain 310a	714	wgs	100	0.5		99	/net/mgx/linuxhome/mgx/databases/patric/genomes/714.108/714.108.fna	Bacteria	Proteobacteria	Gammaproteobacteria	Pasteurellales	Pasteurellaceae	Aggregatibacter	Aggregatibacter actinomycetemcomitans	131567;2;1224;1236;135625;712;416916;714	cellular organisms;Bacteria;Proteobacteria;Gammaproteobacteria;Pasteurellales;Pasteurellaceae;Aggregatibacter;Aggregatibacter actinomycetemcomitans
1736321.3	Agreia sp. Leaf283	1736321	wgs	100	0.6		98.5	/net/mgx/linuxhome/mgx/databases/patric/genomes/1736321.3/1736321.3.fna	Bacteria	Actinobacteria	Actinobacteria	Micrococcales	Microbacteriaceae	Agreia	Agreia sp. Leaf283	131567;2;1783272;201174;1760;85006;85023;110934;2641148;1736321	cellular organisms;Bacteria;Terrabacteria group;Actinobacteria;Actinobacteria;Micrococcales;Microbacteriaceae;Agreia;unclassified Agreia;Agreia sp. Leaf283
358.166	Agrobacterium tumefaciens strain UBA2572	358	wgs	100	0.2		96.5	/net/mgx/linuxhome/mgx/databases/patric/genomes/358.166/358.166.fna	Bacteria	Proteobacteria	Alphaproteobacteria	Rhizobiales	Rhizobiaceae	Agrobacterium	Agrobacterium tumefaciens	131567;2;1224;28211;356;82115;227290;357;1183400;358	cellular organisms;Bacteria;Proteobacteria;Alphaproteobacteria;Rhizobiales;Rhizobiaceae;Rhizobium/Agrobacterium group;Agrobacterium;Agrobacterium tumefaciens complex;Agrobacterium tumefaciens
1255656.3	Agrococcus casei LMG 22410 strain LMG 22410	1255656	wgs	100	0.6		97.1	/net/mgx/linuxhome/mgx/databases/patric/genomes/1255656.3/1255656.3.fna	Bacteria	Actinobacteria	Actinobacteria	Micrococcales	Microbacteriaceae	Agrococcus	Agrococcus casei	131567;2;1783272;201174;1760;85006;85023;46352;343512;1255656	cellular organisms;Bacteria;Terrabacteria group;Actinobacteria;Actinobacteria;Micrococcales;Microbacteriaceae;Agrococcus;Agrococcus casei;Agrococcus casei LMG 22410
1736601.3	Agromyces sp. Root81	1736601	wgs	100	0.6		97.3	/net/mgx/linuxhome/mgx/databases/patric/genomes/1736601.3/1736601.3.fna	Bacteria	Actinobacteria	Actinobacteria	Micrococcales	Microbacteriaceae	Agromyces	Agromyces sp. Root81	131567;2;1783272;201174;1760;85006;85023;33877;2639701;1736601	cellular organisms;Bacteria;Terrabacteria group;Actinobacteria;Actinobacteria;Micrococcales;Microbacteriaceae;Agromyces;unclassified Agromyces;Agromyces sp. Root81
1872419.4	Ahrensia sp. strain SAT55	1872419	wgs	100	1.5		94.7	/net/mgx/linuxhome/mgx/databases/patric/genomes/1872419.4/1872419.4.fna	Bacteria	Proteobacteria	Alphaproteobacteria	Rhodobacterales	Rhodobacteraceae	Ahrensia	Ahrensia sp.	131567;2;1224;28211;204455;31989;152180;2685101;1872419	cellular organisms;Bacteria;Proteobacteria;Alphaproteobacteria;Rhodobacterales;Rhodobacteraceae;Ahrensia;unclassified Ahrensia;Ahrensia sp.
239935.35	Akkermansia muciniphila strain MOUSE_M89_JASPER.fasta	239935	wgs	100	0.3		97.9	/net/mgx/linuxhome/mgx/databases/patric/genomes/239935.35/239935.35.fna	Bacteria	Verrucomicrobia	Verrucomicrobiae	Verrucomicrobiales	Akkermansiaceae	Akkermansia	Akkermansia muciniphila	131567;2;1783257;74201;203494;48461;1647988;239934;239935	cellular organisms;Bacteria;PVC group;Verrucomicrobia;Verrucomicrobiae;Verrucomicrobiales;Akkermansiaceae;Akkermansia;Akkermansia muciniphila
1855285.3	Albidiferax sp. OV413	1855285	wgs	100	1.2		95.8	/net/mgx/linuxhome/mgx/databases/patric/genomes/1855285.3/1855285.3.fna	Bacteria	Proteobacteria	Betaproteobacteria	Burkholderiales	Comamonadaceae	Rhodoferax	Albidiferax sp. OV413	131567;2;1224;28216;80840;80864;28065;2627954;1855285	cellular organisms;Bacteria;Proteobacteria;Betaproteobacteria;Burkholderiales;Comamonadaceae;Rhodoferax;unclassified Rhodoferax;Albidiferax sp. OV413
1919248.3	Albidovulum sp. bin36	1919248	wgs	83.6	1.8		91.2	/net/mgx/linuxhome/mgx/databases/patric/genomes/1919248.3/1919248.3.fna	Bacteria	Proteobacteria	Alphaproteobacteria	Rhodobacterales	Rhodobacteraceae	Albidovulum	Albidovulum sp. bin36	131567;2;1224;28211;204455;31989;205889;2623499;1919248	cellular organisms;Bacteria;Proteobacteria;Alphaproteobacteria;Rhodobacterales;Rhodobacteraceae;Albidovulum;unclassified Albidovulum;Albidovulum sp. bin36
1114924.3	Albimonas pacifica strain CGMCC 1.11030	1114924	wgs	97.1	2.9		93.3	/net/mgx/linuxhome/mgx/databases/patric/genomes/1114924.3/1114924.3.fna	Bacteria	Proteobacteria	Alphaproteobacteria	Rhodobacterales	Rhodobacteraceae	Albimonas	Albimonas pacifica	131567;2;1224;28211;204455;31989;663242;1114924	cellular organisms;Bacteria;Proteobacteria;Alphaproteobacteria;Rhodobacterales;Rhodobacteraceae;Albimonas;Albimonas pacifica
232846.3	Alcaligenes faecalis subsp. phenolicus strain IITR89	232846	wgs	100	1.3		93.3	/net/mgx/linuxhome/mgx/databases/patric/genomes/232846.3/232846.3.fna	Bacteria	Proteobacteria	Betaproteobacteria	Burkholderiales	Alcaligenaceae	Alcaligenes	Alcaligenes faecalis subsp. phenolicus	131567;2;1224;28216;80840;506;507;511;232846	cellular organisms;Bacteria;Proteobacteria;Betaproteobacteria;Burkholderiales;Alcaligenaceae;Alcaligenes;Alcaligenes faecalis;Alcaligenes faecalis subsp. phenolicus
1945970.3	Alcanivorax sp. UBA1608	1945970	wgs	100	2.8		90.5	/net/mgx/linuxhome/mgx/databases/patric/genomes/1945970.3/1945970.3.fna	Bacteria	Proteobacteria	Gammaproteobacteria	Oceanospirillales	Alcanivoracaceae	Alcanivorax	Alcanivorax sp. UBA1608	131567;2;1224;1236;135619;224372;59753;2638842;1945970	cellular organisms;Bacteria;Proteobacteria;Gammaproteobacteria;Oceanospirillales;Alcanivoracaceae;Alcanivorax;unclassified Alcanivorax;Alcanivorax sp. UBA1608
1120963.3	Algicola sagamiensis DSM 14643	1120963	wgs	96.6	0.9		93.9	/net/mgx/linuxhome/mgx/databases/patric/genomes/1120963.3/1120963.3.fna	Bacteria	Proteobacteria	Gammaproteobacteria	Alteromonadales	Pseudoalteromonadaceae	Algicola	Algicola sagamiensis	131567;2;1224;1236;135622;267888;296014;163869;1120963	cellular organisms;Bacteria;Proteobacteria;Gammaproteobacteria;Alteromonadales;Pseudoalteromonadaceae;Algicola;Algicola sagamiensis;Algicola sagamiensis DSM 14643
1750590.3	Algoriphagus sp. NH1	1750590	wgs	100	0.5		97.5	/net/mgx/linuxhome/mgx/databases/patric/genomes/1750590.3/1750590.3.fna	Bacteria	Bacteroidetes	Cytophagia	Cytophagales	Cyclobacteriaceae	Algoriphagus	Algoriphagus resistens	131567;2;1783270;68336;976;768503;768507;563798;246875;1750590	cellular organisms;Bacteria;FCB group;Bacteroidetes/Chlorobi group;Bacteroidetes;Cytophagia;Cytophagales;Cyclobacteriaceae;Algoriphagus;Algoriphagus resistens
1120969.3	Aliagarivorans marinus DSM 23064	1120969	wgs	100	1.4		93.6	/net/mgx/linuxhome/mgx/databases/patric/genomes/1120969.3/1120969.3.fna	Bacteria	Proteobacteria	Gammaproteobacteria	Alteromonadales	Alteromonadaceae	Aliagarivorans	Aliagarivorans marinus	131567;2;1224;1236;135622;72275;882379;561965;1120969	cellular organisms;Bacteria;Proteobacteria;Gammaproteobacteria;Alteromonadales;Alteromonadaceae;Aliagarivorans;Aliagarivorans marinus;Aliagarivorans marinus DSM 23064
1895703.3	Alicycliphilus sp. 69-12	1895703	wgs	100	1.2		95.8	/net/mgx/linuxhome/mgx/databases/patric/genomes/1895703.3/1895703.3.fna	Bacteria	Proteobacteria	Betaproteobacteria	Burkholderiales	Comamonadaceae	Alicycliphilus	Alicycliphilus sp. 69-12	131567;2;1224;28216;80840;80864;201096;2646048;1895703	cellular organisms;Bacteria;Proteobacteria;Betaproteobacteria;Burkholderiales;Comamonadaceae;Alicycliphilus;unclassified Alicycliphilus;Alicycliphilus sp. 69-12
1120973.4	Alicyclobacillus pohliae DSM 22757	1120973	wgs	90.2	2.5		93	/net/mgx/linuxhome/mgx/databases/patric/genomes/1120973.4/1120973.4.fna	Bacteria	Firmicutes	Bacilli	Bacillales	Alicyclobacillaceae	Effusibacillus	Effusibacillus pohliae	131567;2;1783272;1239;91061;1385;186823;1502725;232270;1120973	cellular organisms;Bacteria;Terrabacteria group;Firmicutes;Bacilli;Bacillales;Alicyclobacillaceae;Effusibacillus;Effusibacillus pohliae;Effusibacillus pohliae DSM 22757
252246.3	Alicyclobacillus vulcanalis strain DSM 16176	252246	wgs	89.3	3		97.8	/net/mgx/linuxhome/mgx/databases/patric/genomes/252246.3/252246.3.fna	Bacteria	Firmicutes	Bacilli	Bacillales	Alicyclobacillaceae	Alicyclobacillus	Alicyclobacillus vulcanalis	131567;2;1783272;1239;91061;1385;186823;29330;252246	cellular organisms;Bacteria;Terrabacteria group;Firmicutes;Bacilli;Bacillales;Alicyclobacillaceae;Alicyclobacillus;Alicyclobacillus vulcanalis
668.81	Aliivibrio fischeri strain 5F97	668	wgs	99.3	0.7		98.4	/net/mgx/linuxhome/mgx/databases/patric/genomes/668.81/668.81.fna	Bacteria	Proteobacteria	Gammaproteobacteria	Vibrionales	Vibrionaceae	Aliivibrio	Aliivibrio fischeri	131567;2;1224;1236;135623;641;511678;668	cellular organisms;Bacteria;Proteobacteria;Gammaproteobacteria;Vibrionales;Vibrionaceae;Aliivibrio;Aliivibrio fischeri
1872444.4	Alistipes sp. strain UBA9133	1872444	wgs	100	0.6		98.5	/net/mgx/linuxhome/mgx/databases/patric/genomes/1872444.4/1872444.4.fna	Bacteria	Bacteroidetes	Bacteroidia	Bacteroidales	Rikenellaceae	Alistipes	Alistipes sp.	131567;2;1783270;68336;976;200643;171549;171550;239759;2608932;1872444	cellular organisms;Bacteria;FCB group;Bacteroidetes/Chlorobi group;Bacteroidetes;Bacteroidia;Bacteroidales;Rikenellaceae;Alistipes;unclassified Alistipes;Alistipes sp.
645887.4	Alkalibaculum bacchi strain DSM 22112	645887	wgs	98.7	0.7		92.4	/net/mgx/linuxhome/mgx/databases/patric/genomes/645887.4/645887.4.fna	Bacteria	Firmicutes	Clostridia	Clostridiales	Eubacteriaceae	Alkalibaculum	Alkalibaculum bacchi	131567;2;1783272;1239;186801;186802;186806;696745;645887	cellular organisms;Bacteria;Terrabacteria group;Firmicutes;Clostridia;Clostridiales;Eubacteriaceae;Alkalibaculum;Alkalibaculum bacchi
927658.4	Alkaliflexus imshenetskii DSM 15055	927658	wgs	97.4	2.6		93.9	/net/mgx/linuxhome/mgx/databases/patric/genomes/927658.4/927658.4.fna	Bacteria	Bacteroidetes	Bacteroidia	Marinilabiliales	Marinilabiliaceae	Alkaliflexus	Alkaliflexus imshenetskii	131567;2;1783270;68336;976;200643;1970189;558415;286729;286730;927658	cellular organisms;Bacteria;FCB group;Bacteroidetes/Chlorobi group;Bacteroidetes;Bacteroidia;Marinilabiliales;Marinilabiliaceae;Alkaliflexus;Alkaliflexus imshenetskii;Alkaliflexus imshenetskii DSM 15055
187272.1	Alkalilimnicola ehrlichii MLHE-1	187272	complete	100	2.9		99.4	/net/mgx/linuxhome/mgx/databases/patric/genomes/187272.10/187272.10.fna	Bacteria	Proteobacteria	Gammaproteobacteria	Chromatiales	Ectothiorhodospiraceae	Alkalilimnicola	Alkalilimnicola ehrlichii	131567;2;1224;1236;135613;72276;133193;351052;187272	cellular organisms;Bacteria;Proteobacteria;Gammaproteobacteria;Chromatiales;Ectothiorhodospiraceae;Alkalilimnicola;Alkalilimnicola ehrlichii;Alkalilimnicola ehrlichii MLHE-1
350688.5	Alkaliphilus oremlandii OhILAs	350688	complete	99.3	0.7		99.9	/net/mgx/linuxhome/mgx/databases/patric/genomes/350688.5/350688.5.fna	Bacteria	Firmicutes	Clostridia	Clostridiales	Clostridiaceae	Alkaliphilus	Alkaliphilus oremlandii	131567;2;1783272;1239;186801;186802;31979;114627;461876;350688	cellular organisms;Bacteria;Terrabacteria group;Firmicutes;Clostridia;Clostridiales;Clostridiaceae;Alkaliphilus;Alkaliphilus oremlandii;Alkaliphilus oremlandii OhILAs
1120977.3	Alkanindiges illinoisensis DSM 15370	1120977	wgs	99.2	0.8		96.3	/net/mgx/linuxhome/mgx/databases/patric/genomes/1120977.3/1120977.3.fna	Bacteria	Proteobacteria	Gammaproteobacteria	Pseudomonadales	Moraxellaceae	Alkanindiges	Alkanindiges illinoisensis	131567;2;1224;1236;72274;468;222991;197183;1120977	cellular organisms;Bacteria;Proteobacteria;Gammaproteobacteria;Pseudomonadales;Moraxellaceae;Alkanindiges;Alkanindiges illinoisensis;Alkanindiges illinoisensis DSM 15370
1652.6	Alloiococcus otitis strain NCTC13840	1652	wgs	99.9	0.1		95.6	/net/mgx/linuxhome/mgx/databases/patric/genomes/1652.6/1652.6.fna	Bacteria	Firmicutes	Bacilli	Lactobacillales	Carnobacteriaceae	Alloiococcus	Alloiococcus otitis	131567;2;1783272;1239;91061;186826;186828;1651;1652	cellular organisms;Bacteria;Terrabacteria group;Firmicutes;Bacilli;Lactobacillales;Carnobacteriaceae;Alloiococcus;Alloiococcus otitis
211114.3	Allokutzneria albata strain NRRL B-24461	211114	wgs	100	0.8		94.8	/net/mgx/linuxhome/mgx/databases/patric/genomes/211114.3/211114.3.fna	Bacteria	Actinobacteria	Actinobacteria	Pseudonocardiales	Pseudonocardiaceae	Allokutzneria	Allokutzneria albata	131567;2;1783272;201174;1760;85010;2070;1137960;211114	cellular organisms;Bacteria;Terrabacteria group;Actinobacteria;Actinobacteria;Pseudonocardiales;Pseudonocardiaceae;Allokutzneria;Allokutzneria albata
1144618.3	Allonocardiopsis opalescens strain DSM 45601	1144618	wgs	97.9	0.4		94.1	/net/mgx/linuxhome/mgx/databases/patric/genomes/1144618.3/1144618.3.fna	Bacteria	Actinobacteria	Actinobacteria	Streptosporangiales		Allonocardiopsis	Allonocardiopsis opalescens	131567;2;1783272;201174;1760;85012;147066;1647181;1144618	cellular organisms;Bacteria;Terrabacteria group;Actinobacteria;Actinobacteria;Streptosporangiales;Streptosporangiales incertae sedis;Allonocardiopsis;Allonocardiopsis opalescens
679199.3	Alloprevotella rava F0323	679199	wgs	100	1.3		97.3	/net/mgx/linuxhome/mgx/databases/patric/genomes/679199.3/679199.3.fna	Bacteria	Bacteroidetes	Bacteroidia	Bacteroidales	Prevotellaceae	Alloprevotella	Alloprevotella rava	131567;2;1783270;68336;976;200643;171549;171552;1283313;671218;679199	cellular organisms;Bacteria;FCB group;Bacteroidetes/Chlorobi group;Bacteroidetes;Bacteroidia;Bacteroidales;Prevotellaceae;Alloprevotella;Alloprevotella rava;Alloprevotella rava F0323
1739413.3	Alloscardovia sp. HMSC034E08	1739413	wgs	99.8	0.5		98.8	/net/mgx/linuxhome/mgx/databases/patric/genomes/1739413.3/1739413.3.fna	Bacteria	Actinobacteria	Actinobacteria	Bifidobacteriales	Bifidobacteriaceae	Alloscardovia	Alloscardovia sp. HMSC034E08	131567;2;1783272;201174;1760;85004;31953;419014;2641856;1739413	cellular organisms;Bacteria;Terrabacteria group;Actinobacteria;Actinobacteria;Bifidobacteriales;Bifidobacteriaceae;Alloscardovia;unclassified Alloscardovia;Alloscardovia sp. HMSC034E08
2109933.3	Alsobacter sp. SH9	2109933	wgs	100	1.2		94.6	/net/mgx/linuxhome/mgx/databases/patric/genomes/2109933.3/2109933.3.fna	Bacteria	Proteobacteria	Alphaproteobacteria	Rhizobiales	Alsobacteraceae	Alsobacter	Alsobacter soli	131567;2;1224;28211;356;2792775;1502180;2109933	cellular organisms;Bacteria;Proteobacteria;Alphaproteobacteria;Rhizobiales;Alsobacteraceae;Alsobacter;Alsobacter soli
1267766.3	Altererythrobacter atlanticus strain 26DY36	1267766	complete	100	0.5		97.1	/net/mgx/linuxhome/mgx/databases/patric/genomes/1267766.3/1267766.3.fna	Bacteria	Proteobacteria	Alphaproteobacteria	Sphingomonadales	Erythrobacteraceae	Altererythrobacter	Altererythrobacter atlanticus	131567;2;1224;28211;204457;335929;361177;1267766	cellular organisms;Bacteria;Proteobacteria;Alphaproteobacteria;Sphingomonadales;Erythrobacteraceae;Altererythrobacter;Altererythrobacter atlanticus
2306995.3	Altererythrobacter sp. Ery1	2306995	wgs	100	5.6		96.6	/net/mgx/linuxhome/mgx/databases/patric/genomes/2306995.3/2306995.3.fna	Bacteria	Proteobacteria	Alphaproteobacteria	Sphingomonadales	Erythrobacteraceae	Altererythrobacter	Altererythrobacter aerophilus	131567;2;1224;28211;204457;335929;361177;2306995	cellular organisms;Bacteria;Proteobacteria;Alphaproteobacteria;Sphingomonadales;Erythrobacteraceae;Altererythrobacter;Altererythrobacter aerophilus
2161824.4	Altererythrobacter sp. HME9302	2161824	wgs	100	0.3		97.2	/net/mgx/linuxhome/mgx/databases/patric/genomes/2161824.4/2161824.4.fna	Bacteria	Proteobacteria	Alphaproteobacteria	Sphingomonadales	Erythrobacteraceae	Alteripontixanthobacter	Alteripontixanthobacter maritimus	131567;2;1224;28211;204457;335929;2788933;2161824	cellular organisms;Bacteria;Proteobacteria;Alphaproteobacteria;Sphingomonadales;Erythrobacteraceae;Alteripontixanthobacter;Alteripontixanthobacter maritimus
930129.4	Alteribacillus bidgolensis strain P4B,CCM 7963,CECT 7998,DSM 25260,IBRC-M 10614,KCTC 13821	930129	wgs	97.7	1.8		92.9	/net/mgx/linuxhome/mgx/databases/patric/genomes/930129.4/930129.4.fna	Bacteria	Firmicutes	Bacilli	Bacillales	Bacillaceae	Alteribacillus	Alteribacillus bidgolensis	131567;2;1783272;1239;91061;1385;186817;1433300;930129	cellular organisms;Bacteria;Terrabacteria group;Firmicutes;Bacilli;Bacillales;Bacillaceae;Alteribacillus;Alteribacillus bidgolensis
1856405.3	Alteromonas lipolytica strain JW12	1856405	wgs	100	1.4		96.7	/net/mgx/linuxhome/mgx/databases/patric/genomes/1856405.3/1856405.3.fna	Bacteria	Proteobacteria	Gammaproteobacteria	Alteromonadales	Alteromonadaceae	Alteromonas	Alteromonas lipolytica	131567;2;1224;1236;135622;72275;226;1856405	cellular organisms;Bacteria;Proteobacteria;Gammaproteobacteria;Alteromonadales;Alteromonadaceae;Alteromonas;Alteromonas lipolytica
1120981.3	Alysiella filiformis DSM 16848	1120981	wgs	98.5	1.1		97.6	/net/mgx/linuxhome/mgx/databases/patric/genomes/1120981.3/1120981.3.fna	Bacteria	Proteobacteria	Betaproteobacteria	Neisseriales	Neisseriaceae	Alysiella	Alysiella filiformis	131567;2;1224;28216;206351;481;194195;194196;1120981	cellular organisms;Bacteria;Proteobacteria;Betaproteobacteria;Neisseriales;Neisseriaceae;Alysiella;Alysiella filiformis;Alysiella filiformis DSM 16848
83263.1	Aminobacter aminovorans strain NCTC10684	83263	wgs	100	0.7		94.4	/net/mgx/linuxhome/mgx/databases/patric/genomes/83263.10/83263.10.fna	Bacteria	Proteobacteria	Alphaproteobacteria	Rhizobiales	Phyllobacteriaceae	Aminobacter	Aminobacter aminovorans	131567;2;1224;28211;356;69277;31988;83263	cellular organisms;Bacteria;Proteobacteria;Alphaproteobacteria;Rhizobiales;Phyllobacteriaceae;Aminobacter;Aminobacter aminovorans
1946022.3	Aminobacterium sp. UBA4834	1946022	wgs	100	1.3		96.4	/net/mgx/linuxhome/mgx/databases/patric/genomes/1946022.3/1946022.3.fna	Bacteria	Synergistetes	Synergistia	Synergistales	Synergistaceae	Aminobacterium	Aminobacterium sp. UBA4834	131567;2;508458;649775;649776;649777;81466;2685012;1946022	cellular organisms;Bacteria;Synergistetes;Synergistia;Synergistales;Synergistaceae;Aminobacterium;unclassified Aminobacterium;Aminobacterium sp. UBA4834
444093.4	Ammonifex thiophilus strain SR	444093	wgs	98.1	0.6		99.1	/net/mgx/linuxhome/mgx/databases/patric/genomes/444093.4/444093.4.fna	Bacteria	Firmicutes	Clostridia	Thermoanaerobacterales	Thermoanaerobacteraceae	Ammonifex	Ammonifex thiophilus	131567;2;1783272;1239;186801;68295;186814;42857;42837;444093	cellular organisms;Bacteria;Terrabacteria group;Firmicutes;Clostridia;Thermoanaerobacterales;Thermoanaerobacteraceae;Moorella group;Ammonifex;Ammonifex thiophilus
2306585.3	Amnibacterium sp. DD4a	2306585	wgs	100	0.6		96.9	/net/mgx/linuxhome/mgx/databases/patric/genomes/2306585.3/2306585.3.fna	Bacteria	Actinobacteria	Actinobacteria	Micrococcales	Microbacteriaceae	Amnibacterium	Amnibacterium setariae	131567;2;1783272;201174;1760;85006;85023;1029631;2306585	cellular organisms;Bacteria;Terrabacteria group;Actinobacteria;Actinobacteria;Micrococcales;Microbacteriaceae;Amnibacterium;Amnibacterium setariae
1120983.3	Amorphus coralli DSM 19760	1120983	wgs	99.4	0.4		96.8	/net/mgx/linuxhome/mgx/databases/patric/genomes/1120983.3/1120983.3.fna	Bacteria	Proteobacteria	Alphaproteobacteria	Rhizobiales	Rhodobiaceae	Amorphus	Amorphus coralli	131567;2;1224;28211;356;119043;580880;340680;1120983	cellular organisms;Bacteria;Proteobacteria;Alphaproteobacteria;Rhizobiales;Rhodobiaceae;Amorphus;Amorphus coralli;Amorphus coralli DSM 19760
562743.4	Amphibacillus jilinensis Y1	562743	wgs	93.2	2.5		93.9	/net/mgx/linuxhome/mgx/databases/patric/genomes/562743.4/562743.4.fna	Bacteria	Firmicutes	Bacilli	Bacillales	Bacillaceae	Amphibacillus	Amphibacillus jilinensis	131567;2;1783272;1239;91061;1385;186817;29331;1216008;562743	cellular organisms;Bacteria;Terrabacteria group;Firmicutes;Bacilli;Bacillales;Bacillaceae;Amphibacillus;Amphibacillus jilinensis;Amphibacillus jilinensis Y1
592678.3	Amycolatopsis halophila YIM 93223	592678	wgs	99.8	1.8		95.9	/net/mgx/linuxhome/mgx/databases/patric/genomes/592678.3/592678.3.fna	Bacteria	Actinobacteria	Actinobacteria	Pseudonocardiales	Pseudonocardiaceae	Haloechinothrix	Haloechinothrix halophila	131567;2;1783272;201174;1760;85010;2070;1425377;1069073;592678	cellular organisms;Bacteria;Terrabacteria group;Actinobacteria;Actinobacteria;Pseudonocardiales;Pseudonocardiaceae;Haloechinothrix;Haloechinothrix halophila;Haloechinothrix halophila YIM 93223
1120984.3	Amycolatopsis taiwanensis DSM 45107	1120984	wgs	100	0.4		93.4	/net/mgx/linuxhome/mgx/databases/patric/genomes/1120984.3/1120984.3.fna	Bacteria	Actinobacteria	Actinobacteria	Pseudonocardiales	Pseudonocardiaceae	Amycolatopsis	Amycolatopsis taiwanensis	131567;2;1783272;201174;1760;85010;2070;1813;342230;1120984	cellular organisms;Bacteria;Terrabacteria group;Actinobacteria;Actinobacteria;Pseudonocardiales;Pseudonocardiaceae;Amycolatopsis;Amycolatopsis taiwanensis;Amycolatopsis taiwanensis DSM 45107
1889778.3	Amylibacter sp. 4G11	1889778	wgs	98.5	1.5		96.9	/net/mgx/linuxhome/mgx/databases/patric/genomes/1889778.3/1889778.3.fna	Bacteria	Proteobacteria	Alphaproteobacteria	Rhodobacterales	Rhodobacteraceae	Amylibacter	Amylibacter kogurei	131567;2;1224;28211;204455;31989;1617805;1889778	cellular organisms;Bacteria;Proteobacteria;Alphaproteobacteria;Rhodobacterales;Rhodobacteraceae;Amylibacter;Amylibacter kogurei
46234.3	Anabaena sp. 90	46234	complete	100	1.4		97.9	/net/mgx/linuxhome/mgx/databases/patric/genomes/46234.3/46234.3.fna	Bacteria	Cyanobacteria		Nostocales	Nostocaceae	Anabaena	Anabaena sp. 90	131567;2;1783272;1798711;1117;1161;1162;1163;2619674;46234	cellular organisms;Bacteria;Terrabacteria group;Cyanobacteria/Melainabacteria group;Cyanobacteria;Nostocales;Nostocaceae;Anabaena;unclassified Anabaena;Anabaena sp. 90
1085406.3	Anabaenopsis circularis NIES-21	1085406	complete	100	0.5		98.2	/net/mgx/linuxhome/mgx/databases/patric/genomes/1085406.3/1085406.3.fna	Bacteria	Cyanobacteria		Nostocales	Aphanizomenonaceae	Anabaenopsis	Anabaenopsis circularis	131567;2;1783272;1798711;1117;1161;1892259;110103;109266;1085406	cellular organisms;Bacteria;Terrabacteria group;Cyanobacteria/Melainabacteria group;Cyanobacteria;Nostocales;Aphanizomenonaceae;Anabaenopsis;Anabaenopsis circularis;Anabaenopsis circularis NIES-21
85682.4	Anaerobacillus arseniciselenatis strain DSM 15340	85682	wgs	80.6	1.4		90.2	/net/mgx/linuxhome/mgx/databases/patric/genomes/85682.4/85682.4.fna	Bacteria	Firmicutes	Bacilli	Bacillales	Bacillaceae	Anaerobacillus	Anaerobacillus arseniciselenatis	131567;2;1783272;1239;91061;1385;186817;704093;85682	cellular organisms;Bacteria;Terrabacteria group;Firmicutes;Bacilli;Bacillales;Bacillaceae;Anaerobacillus;Anaerobacillus arseniciselenatis
1297424.3	Anaerobacterium chartisolvens strain DSM 27016	1297424	wgs	99.3	4.4		93.1	/net/mgx/linuxhome/mgx/databases/patric/genomes/1297424.3/1297424.3.fna	Bacteria	Firmicutes	Clostridia	Clostridiales	Hungateiclostridiaceae	Anaerobacterium	Anaerobacterium chartisolvens	131567;2;1783272;1239;186801;186802;2304686;1486725;1297424	cellular organisms;Bacteria;Terrabacteria group;Firmicutes;Clostridia;Clostridiales;Hungateiclostridiaceae;Anaerobacterium;Anaerobacterium chartisolvens
1120987.3	Anaerobaculum thermoterrenum DSM 13490	1120987	wgs	97.4	1.3		97.4	/net/mgx/linuxhome/mgx/databases/patric/genomes/1120987.3/1120987.3.fna	Bacteria	Synergistetes	Synergistia	Synergistales	Synergistaceae	Acetomicrobium	Acetomicrobium thermoterrenum	131567;2;508458;649775;649776;649777;49894;1120986;1120987	cellular organisms;Bacteria;Synergistetes;Synergistia;Synergistales;Synergistaceae;Acetomicrobium;Acetomicrobium thermoterrenum;Acetomicrobium thermoterrenum DSM 13490
179995.3	Anaerobiospirillum thomasii strain NCTC13093	179995	wgs	98.8	3.7		89.9	/net/mgx/linuxhome/mgx/databases/patric/genomes/179995.3/179995.3.fna	Bacteria	Proteobacteria	Gammaproteobacteria	Aeromonadales	Succinivibrionaceae	Anaerobiospirillum	Anaerobiospirillum thomasii	131567;2;1224;1236;135624;83763;13334;179995	cellular organisms;Bacteria;Proteobacteria;Gammaproteobacteria;Aeromonadales;Succinivibrionaceae;Anaerobiospirillum;Anaerobiospirillum thomasii
1120989.3	Anaerobranca californiensis DSM 14826	1120989	wgs	97.7	2		93.6	/net/mgx/linuxhome/mgx/databases/patric/genomes/1120989.3/1120989.3.fna	Bacteria	Firmicutes	Clostridia	Clostridiales	Proteinivoraceae	Anaerobranca	Anaerobranca californiensis	131567;2;1783272;1239;186801;186802;1491775;42447;182411;1120989	cellular organisms;Bacteria;Terrabacteria group;Firmicutes;Clostridia;Clostridiales;Proteinivoraceae;Anaerobranca;Anaerobranca californiensis;Anaerobranca californiensis DSM 14826
1739286.3	Anaerococcus sp. HMSC068A02	1739286	wgs	100	0.3		99.3	/net/mgx/linuxhome/mgx/databases/patric/genomes/1739286.3/1739286.3.fna	Bacteria	Firmicutes	Tissierellia	Tissierellales	Peptoniphilaceae	Anaerococcus	Anaerococcus sp. HMSC068A02	131567;2;1783272;1239;1737404;1737405;1570339;165779;2614126;1739286	cellular organisms;Bacteria;Terrabacteria group;Firmicutes;Tissierellia;Tissierellales;Peptoniphilaceae;Anaerococcus;unclassified Anaerococcus;Anaerococcus sp. HMSC068A02
1121345.3	Anaerocolumna xylanovorans DSM 12503	1121345	wgs	99.3	5.6		93.9	/net/mgx/linuxhome/mgx/databases/patric/genomes/1121345.3/1121345.3.fna	Bacteria	Firmicutes	Clostridia	Clostridiales	Lachnospiraceae	Anaerocolumna	Anaerocolumna xylanovorans	131567;2;1783272;1239;186801;186802;186803;1843210;100134;1121345	cellular organisms;Bacteria;Terrabacteria group;Firmicutes;Clostridia;Clostridiales;Lachnospiraceae;Anaerocolumna;Anaerocolumna xylanovorans;Anaerocolumna xylanovorans DSM 12503
1965588.3	Anaerofilum sp. An201 strain An201	1965588	wgs	97.4	3.9		95.1	/net/mgx/linuxhome/mgx/databases/patric/genomes/1965588.3/1965588.3.fna	Bacteria	Firmicutes	Clostridia	Clostridiales	Ruminococcaceae	Anaerofilum	Anaerofilum sp. An201	131567;2;1783272;1239;186801;186802;541000;52784;2685180;1965588	cellular organisms;Bacteria;Terrabacteria group;Firmicutes;Clostridia;Clostridiales;Ruminococcaceae;Anaerofilum;unclassified Anaerofilum;Anaerofilum sp. An201
861450.3	Anaeroglobus geminatus F0357	861450	wgs	100	3.6		93.8	/net/mgx/linuxhome/mgx/databases/patric/genomes/861450.3/861450.3.fna	Bacteria	Firmicutes	Negativicutes	Veillonellales	Veillonellaceae	Anaeroglobus	Anaeroglobus geminatus	131567;2;1783272;1239;909932;1843489;31977;156454;156456;861450	cellular organisms;Bacteria;Terrabacteria group;Firmicutes;Negativicutes;Veillonellales;Veillonellaceae;Anaeroglobus;Anaeroglobus geminatus;Anaeroglobus geminatus F0357
926569.3	Anaerolinea thermophila UNI-1	926569	complete	99	4		99.8	/net/mgx/linuxhome/mgx/databases/patric/genomes/926569.3/926569.3.fna	Bacteria	Chloroflexi	Anaerolineae	Anaerolineales	Anaerolineaceae	Anaerolinea	Anaerolinea thermophila	131567;2;1783272;200795;292625;292629;292628;233189;167964;926569	cellular organisms;Bacteria;Terrabacteria group;Chloroflexi;Anaerolineae;Anaerolineales;Anaerolineaceae;Anaerolinea;Anaerolinea thermophila;Anaerolinea thermophila UNI-1
1986204.3	Anaerolineaceae bacterium CAMBI-1 strain CAMBI-1	1986204	complete	97.9	3		92.7	/net/mgx/linuxhome/mgx/databases/patric/genomes/1986204.3/1986204.3.fna	Bacteria	Chloroflexi	Anaerolineae	Anaerolineales	Anaerolineaceae	Brevefilum	Brevefilum fermentans	131567;2;1783272;200795;292625;292629;292628;2019482;1986204	cellular organisms;Bacteria;Terrabacteria group;Chloroflexi;Anaerolineae;Anaerolineales;Anaerolineaceae;Brevefilum;Brevefilum fermentans
1965570.3	Anaeromassilibacillus sp. An172 strain An172	1965570	wgs	100	1.3		95.8	/net/mgx/linuxhome/mgx/databases/patric/genomes/1965570.3/1965570.3.fna	Bacteria	Firmicutes	Clostridia	Clostridiales	Ruminococcaceae	Anaeromassilibacillus	Anaeromassilibacillus sp. An172	131567;2;1783272;1239;186801;186802;541000;1924093;2625359;1965570	cellular organisms;Bacteria;Terrabacteria group;Firmicutes;Clostridia;Clostridiales;Ruminococcaceae;Anaeromassilibacillus;unclassified Anaeromassilibacillus;Anaeromassilibacillus sp. An172
2086583.3	Anaeromassilibacillus sp. Marseille-P3876	2086583	wgs	98	1.3		95.5	/net/mgx/linuxhome/mgx/databases/patric/genomes/2086583.3/2086583.3.fna	Bacteria	Firmicutes	Clostridia	Clostridiales	Ruminococcaceae	Pseudoruminococcus	Pseudoruminococcus massiliensis	131567;2;1783272;1239;186801;186802;541000;2696673;2086583	cellular organisms;Bacteria;Terrabacteria group;Firmicutes;Clostridia;Clostridiales;Ruminococcaceae;Pseudoruminococcus;Pseudoruminococcus massiliensis
1478221.3	Anaeromicrobium sediminis strain DY2726D	1478221	wgs	99.3	3.8		91.7	/net/mgx/linuxhome/mgx/databases/patric/genomes/1478221.3/1478221.3.fna	Bacteria	Firmicutes	Clostridia	Clostridiales	Clostridiaceae	Anaeromicrobium	Anaeromicrobium sediminis	131567;2;1783272;1239;186801;186802;31979;1929105;1478221	cellular organisms;Bacteria;Terrabacteria group;Firmicutes;Clostridia;Clostridiales;Clostridiaceae;Anaeromicrobium;Anaeromicrobium sediminis
1120992.3	Anaeromusa acidaminophila DSM 3853	1120992	wgs	100	1.5		92.9	/net/mgx/linuxhome/mgx/databases/patric/genomes/1120992.3/1120992.3.fna	Bacteria	Firmicutes	Negativicutes	Selenomonadales	Sporomusaceae	Anaeromusa	Anaeromusa acidaminophila	131567;2;1783272;1239;909932;909929;1843490;81463;81464;1120992	cellular organisms;Bacteria;Terrabacteria group;Firmicutes;Negativicutes;Selenomonadales;Sporomusaceae;Anaeromusa;Anaeromusa acidaminophila;Anaeromusa acidaminophila DSM 3853
455488.5	Anaeromyxobacter dehalogenans 2CP-1	455488	complete	98.3	3.9		98.8	/net/mgx/linuxhome/mgx/databases/patric/genomes/455488.5/455488.5.fna	Bacteria	delta/epsilon subdivisions	Deltaproteobacteria	Cystobacterineae	Anaeromyxobacteraceae	Anaeromyxobacter	Anaeromyxobacter dehalogenans	131567;2;1224;68525;28221;29;80811;1524215;161492;161493;455488	cellular organisms;Bacteria;Proteobacteria;delta/epsilon subdivisions;Deltaproteobacteria;Myxococcales;Cystobacterineae;Anaeromyxobacteraceae;Anaeromyxobacter;Anaeromyxobacter dehalogenans;Anaeromyxobacter dehalogenans 2CP-1
1144273.3	Anaerophaga thermohalophila str. Valhall	1144273	wgs	100	4.9		93.4	/net/mgx/linuxhome/mgx/databases/patric/genomes/1144273.3/1144273.3.fna	Bacteria	Bacteroidetes	Bacteroidia	Marinilabiliales	Marinilabiliaceae	Anaerophaga	Anaerophaga thermohalophila	131567;2;1783270;68336;976;200643;1970189;558415;177399;177400;1144273	cellular organisms;Bacteria;FCB group;Bacteroidetes/Chlorobi group;Bacteroidetes;Bacteroidia;Marinilabiliales;Marinilabiliaceae;Anaerophaga;Anaerophaga thermohalophila;Anaerophaga thermohalophila str. Valhall
2088.3	Anaeroplasma bactoclasticum strain ATCC 27112	2088	wgs	98.9	4.4		94.6	/net/mgx/linuxhome/mgx/databases/patric/genomes/2088.3/2088.3.fna	Bacteria	Tenericutes	Mollicutes	Anaeroplasmatales	Anaeroplasmataceae	Anaeroplasma	Anaeroplasma bactoclasticum	131567;2;1783272;544448;31969;186332;186333;2086;2088	cellular organisms;Bacteria;Terrabacteria group;Tenericutes;Mollicutes;Anaeroplasmatales;Anaeroplasmataceae;Anaeroplasma;Anaeroplasma bactoclasticum
1347392.3	Anaerosalibacter sp. ND1	1347392	wgs	100	0.3		94.9	/net/mgx/linuxhome/mgx/databases/patric/genomes/1347392.3/1347392.3.fna	Bacteria	Firmicutes	Tissierellia	Tissierellales	Tissierellaceae	Anaerosalibacter	Anaerosalibacter massiliensis	131567;2;1783272;1239;1737404;1737405;1737406;1347386;1347392	cellular organisms;Bacteria;Terrabacteria group;Firmicutes;Tissierellia;Tissierellales;Tissierellaceae;Anaerosalibacter;Anaerosalibacter massiliensis
1120995.4	Anaerosphaera aminiphila DSM 21120	1120995	wgs	100	0.7		97.7	/net/mgx/linuxhome/mgx/databases/patric/genomes/1120995.4/1120995.4.fna	Bacteria	Firmicutes	Tissierellia	Tissierellales	Peptoniphilaceae	Anaerosphaera	Anaerosphaera aminiphila	131567;2;1783272;1239;1737404;1737405;1570339;1273095;1120994;1120995	cellular organisms;Bacteria;Terrabacteria group;Firmicutes;Tissierellia;Tissierellales;Peptoniphilaceae;Anaerosphaera;Anaerosphaera aminiphila;Anaerosphaera aminiphila DSM 21120
1120996.3	Anaerosporobacter mobilis DSM 15930	1120996	wgs	99.3	3.2		94.5	/net/mgx/linuxhome/mgx/databases/patric/genomes/1120996.3/1120996.3.fna	Bacteria	Firmicutes	Clostridia	Clostridiales	Lachnospiraceae	Anaerosporobacter	Anaerosporobacter mobilis	131567;2;1783272;1239;186801;186802;186803;653683;264463;1120996	cellular organisms;Bacteria;Terrabacteria group;Firmicutes;Clostridia;Clostridiales;Lachnospiraceae;Anaerosporobacter;Anaerosporobacter mobilis;Anaerosporobacter mobilis DSM 15930
2025494.3	Anaerostipes sp. BG01	2025494	wgs	100	1.9		97.5	/net/mgx/linuxhome/mgx/databases/patric/genomes/2025494.3/2025494.3.fna	Bacteria	Firmicutes	Clostridia	Clostridiales	Lachnospiraceae	Anaerostipes	Anaerostipes sp. BG01	131567;2;1783272;1239;186801;186802;186803;207244;2635253;2025494	cellular organisms;Bacteria;Terrabacteria group;Firmicutes;Clostridia;Clostridiales;Lachnospiraceae;Anaerostipes;unclassified Anaerostipes;Anaerostipes sp. BG01
1673720.3	Anaerotruncus sp. AT3	1673720	wgs	100	0.6		96.1	/net/mgx/linuxhome/mgx/databases/patric/genomes/1673720.3/1673720.3.fna	Bacteria	Firmicutes	Clostridia	Clostridiales	Ruminococcaceae	Anaerotruncus	Anaerotruncus massiliensis	131567;2;1783272;1239;186801;186802;541000;244127;1673720	cellular organisms;Bacteria;Terrabacteria group;Firmicutes;Clostridia;Clostridiales;Ruminococcaceae;Anaerotruncus;Anaerotruncus massiliensis
2044573.3	Anaerotruncus sp. Marseille-P4302	2044573	wgs	91.8	2.8		94.8	/net/mgx/linuxhome/mgx/databases/patric/genomes/2044573.3/2044573.3.fna	Bacteria	Firmicutes	Clostridia	Clostridiales	Ruminococcaceae	Anaerolactibacter	Anaerolactibacter massiliensis	131567;2;1783272;1239;186801;186802;541000;2563783;2044573	cellular organisms;Bacteria;Terrabacteria group;Firmicutes;Clostridia;Clostridiales;Ruminococcaceae;Anaerolactibacter;Anaerolactibacter massiliensis
82374.5	Anaerovibrio lipolyticus strain UBA3726	82374	wgs	95	3.2		91.6	/net/mgx/linuxhome/mgx/databases/patric/genomes/82374.5/82374.5.fna	Bacteria	Firmicutes	Negativicutes	Selenomonadales	Selenomonadaceae	Anaerovibrio	Anaerovibrio lipolyticus	131567;2;1783272;1239;909932;909929;1843491;82373;82374	cellular organisms;Bacteria;Terrabacteria group;Firmicutes;Negativicutes;Selenomonadales;Selenomonadaceae;Anaerovibrio;Anaerovibrio lipolyticus
312168.3	Anaerovirgula multivorans strain SCA	312168	wgs	100	3.2		92.2	/net/mgx/linuxhome/mgx/databases/patric/genomes/312168.3/312168.3.fna	Bacteria	Firmicutes	Clostridia	Clostridiales		Anaerovirgula	Anaerovirgula multivorans	131567;2;1783272;1239;186801;186802;538999;561442;312168	cellular organisms;Bacteria;Terrabacteria group;Firmicutes;Clostridia;Clostridiales;Clostridiales incertae sedis;Anaerovirgula;Anaerovirgula multivorans
1120998.3	Anaerovorax odorimutans DSM 5092	1120998	wgs	98.7	1.3		93.3	/net/mgx/linuxhome/mgx/databases/patric/genomes/1120998.3/1120998.3.fna	Bacteria	Firmicutes	Clostridia	Clostridiales	Clostridiales Family XIII. Incertae Sedis	Anaerovorax	Anaerovorax odorimutans	131567;2;1783272;1239;186801;186802;538999;543314;109326;109327;1120998	cellular organisms;Bacteria;Terrabacteria group;Firmicutes;Clostridia;Clostridiales;Clostridiales incertae sedis;Clostridiales Family XIII. Incertae Sedis;Anaerovorax;Anaerovorax odorimutans;Anaerovorax odorimutans DSM 5092
1359159.3	Anaplasma phagocytophilum str. HGE2	1359159	complete	100	0.3		98.3	/net/mgx/linuxhome/mgx/databases/patric/genomes/1359159.3/1359159.3.fna	Bacteria	Proteobacteria	Alphaproteobacteria	Rickettsiales	Anaplasmataceae	Anaplasma	Anaplasma phagocytophilum	131567;2;1224;28211;766;942;768;106179;948;1359159	cellular organisms;Bacteria;Proteobacteria;Alphaproteobacteria;Rickettsiales;Anaplasmataceae;Anaplasma;phagocytophilum group;Anaplasma phagocytophilum;Anaplasma phagocytophilum str. HGE2
177413.3	Ancylobacter rudongensis strain CGMCC 1.1761	177413	wgs	100	0.4		96.6	/net/mgx/linuxhome/mgx/databases/patric/genomes/177413.3/177413.3.fna	Bacteria	Proteobacteria	Alphaproteobacteria	Rhizobiales	Xanthobacteraceae	Ancylobacter	Ancylobacter rudongensis	131567;2;1224;28211;356;335928;99;177413	cellular organisms;Bacteria;Proteobacteria;Alphaproteobacteria;Rhizobiales;Xanthobacteraceae;Ancylobacter;Ancylobacter rudongensis
1922226.3	Anderseniella sp. Alg231-50 strain Anderseniella sp. Alg231_50	1922226	complete	98.4	1.2		94.5	/net/mgx/linuxhome/mgx/databases/patric/genomes/1922226.3/1922226.3.fna	Bacteria	Proteobacteria	Alphaproteobacteria	Rhizobiales	Rhodobiaceae	Anderseniella	Anderseniella sp. Alg231-50	131567;2;1224;28211;356;119043;444432;2614933;1922226	cellular organisms;Bacteria;Proteobacteria;Alphaproteobacteria;Rhizobiales;Rhodobiaceae;Anderseniella;unclassified Anderseniella;Anderseniella sp. Alg231-50
1048983.3	Anditalea andensis strain LY1	1048983	wgs	99.4	0.5		98.2	/net/mgx/linuxhome/mgx/databases/patric/genomes/1048983.3/1048983.3.fna	Bacteria	Bacteroidetes	Cytophagia	Cytophagales	Cytophagaceae	Anditalea	Anditalea andensis	131567;2;1783270;68336;976;768503;768507;89373;1494913;1048983	cellular organisms;Bacteria;FCB group;Bacteroidetes/Chlorobi group;Bacteroidetes;Cytophagia;Cytophagales;Cytophagaceae;Anditalea;Anditalea andensis
1120999.3	Andreprevotia chitinilytica DSM 18519	1120999	wgs	94.3	3.4		91.9	/net/mgx/linuxhome/mgx/databases/patric/genomes/1120999.3/1120999.3.fna	Bacteria	Proteobacteria	Betaproteobacteria	Neisseriales	Chromobacteriaceae	Andreprevotia	Andreprevotia chitinilytica	131567;2;1224;28216;206351;1499392;397275;396808;1120999	cellular organisms;Bacteria;Proteobacteria;Betaproteobacteria;Neisseriales;Chromobacteriaceae;Andreprevotia;Andreprevotia chitinilytica;Andreprevotia chitinilytica DSM 18519
1500254.4	Aneurinibacillus soli strain CECT 8566	1500254	wgs	99.7	0.3		93.5	/net/mgx/linuxhome/mgx/databases/patric/genomes/1500254.4/1500254.4.fna	Bacteria	Firmicutes	Bacilli	Bacillales	Paenibacillaceae	Aneurinibacillus	Aneurinibacillus soli	131567;2;1783272;1239;91061;1385;186822;85151;55079;1500254	cellular organisms;Bacteria;Terrabacteria group;Firmicutes;Bacilli;Bacillales;Paenibacillaceae;Aneurinibacillus group;Aneurinibacillus;Aneurinibacillus soli
404937.3	Anoxybacillus thermarum strain AF/04	404937	wgs	100	0.2		98.2	/net/mgx/linuxhome/mgx/databases/patric/genomes/404937.3/404937.3.fna	Bacteria	Firmicutes	Bacilli	Bacillales	Bacillaceae	Anoxybacillus	Anoxybacillus thermarum	131567;2;1783272;1239;91061;1385;186817;150247;404937	cellular organisms;Bacteria;Terrabacteria group;Firmicutes;Bacilli;Bacillales;Bacillaceae;Anoxybacillus;Anoxybacillus thermarum
1629062.3	Antricoccus suffuscus strain DSM 100065	1629062	wgs	100	5.3		95.8	/net/mgx/linuxhome/mgx/databases/patric/genomes/1629062.3/1629062.3.fna	Bacteria	Actinobacteria	Actinobacteria	Frankiales		Antricoccus	Antricoccus suffuscus	131567;2;1783272;201174;1760;85013;1837742;1920251;1629062	cellular organisms;Bacteria;Terrabacteria group;Actinobacteria;Actinobacteria;Frankiales;Frankiales incertae sedis;Antricoccus;Antricoccus suffuscus
1710894.3	Aphanizomenon flos-aquae MDT13	1710894	wgs	100	0.2		98.2	/net/mgx/linuxhome/mgx/databases/patric/genomes/1710894.3/1710894.3.fna	Bacteria	Cyanobacteria		Nostocales	Aphanizomenonaceae	Aphanizomenon	Aphanizomenon flos-aquae	131567;2;1783272;1798711;1117;1161;1892259;1175;1176;1710894	cellular organisms;Bacteria;Terrabacteria group;Cyanobacteria/Melainabacteria group;Cyanobacteria;Nostocales;Aphanizomenonaceae;Aphanizomenon;Aphanizomenon flos-aquae;Aphanizomenon flos-aquae LD13
1679466.4	Apibacter adventoris strain wkB180	1679466	wgs	94.6	0.1		97.3	/net/mgx/linuxhome/mgx/databases/patric/genomes/1679466.4/1679466.4.fna	Bacteria	Bacteroidetes	Flavobacteriia	Flavobacteriales	Weeksellaceae	Apibacter	Apibacter adventoris	131567;2;1783270;68336;976;117743;200644;2762318;1778601;1679466	cellular organisms;Bacteria;FCB group;Bacteroidetes/Chlorobi group;Bacteroidetes;Flavobacteriia;Flavobacteriales;Weeksellaceae;Apibacter;Apibacter adventoris
1946042.3	Aquabacterium sp. UBA2148	1946042	wgs	96.5	3.5		90.3	/net/mgx/linuxhome/mgx/databases/patric/genomes/1946042.3/1946042.3.fna	Bacteria	Proteobacteria	Betaproteobacteria	Burkholderiales		Aquabacterium	Aquabacterium sp. UBA2148	131567;2;1224;28216;80840;224471;92793;2620789;1946042	cellular organisms;Bacteria;Proteobacteria;Betaproteobacteria;Burkholderiales;Burkholderiales genera incertae sedis;Aquabacterium;unclassified Aquabacterium;Aquabacterium sp. UBA2148
69279.3	Aquamicrobium defluvii strain W13Z1	69279	wgs	99.3	1.5		95.6	/net/mgx/linuxhome/mgx/databases/patric/genomes/69279.3/69279.3.fna	Bacteria	Proteobacteria	Alphaproteobacteria	Rhizobiales	Phyllobacteriaceae	Aquamicrobium	Aquamicrobium defluvii	131567;2;1224;28211;356;69277;69278;69279	cellular organisms;Bacteria;Proteobacteria;Alphaproteobacteria;Rhizobiales;Phyllobacteriaceae;Aquamicrobium;Aquamicrobium defluvii
1121004.4	Aquaspirillum serpens DSM 68	1121004	wgs	96.7	0.8		96	/net/mgx/linuxhome/mgx/databases/patric/genomes/1121004.4/1121004.4.fna	Bacteria	Proteobacteria	Betaproteobacteria	Neisseriales	Chromobacteriaceae	Aquaspirillum	Aquaspirillum serpens	131567;2;1224;28216;206351;1499392;187;190;1121004	cellular organisms;Bacteria;Proteobacteria;Betaproteobacteria;Neisseriales;Chromobacteriaceae;Aquaspirillum;Aquaspirillum serpens;Aquaspirillum serpens DSM 68
1926277.3	Aquibacillus sp. Marseille-P3518 strain Aquibacillus massiliensis	1926277	wgs	100	3		94.8	/net/mgx/linuxhome/mgx/databases/patric/genomes/1926277.3/1926277.3.fna	Bacteria	Firmicutes	Bacilli	Bacillales	Bacillaceae	Sediminibacillus	Sediminibacillus massiliensis	131567;2;1783272;1239;91061;1385;186817;482460;1926277	cellular organisms;Bacteria;Terrabacteria group;Firmicutes;Bacilli;Bacillales;Bacillaceae;Sediminibacillus;Sediminibacillus massiliensis
2249427.3	Aquiflexum sp. Z0201	2249427	wgs	100	0.5		98.6	/net/mgx/linuxhome/mgx/databases/patric/genomes/2249427.3/2249427.3.fna	Bacteria	Bacteroidetes	Cytophagia	Cytophagales	Cyclobacteriaceae	Aquiflexum	Aquiflexum aquatile	131567;2;1783270;68336;976;768503;768507;563798;280472;2249427	cellular organisms;Bacteria;FCB group;Bacteroidetes/Chlorobi group;Bacteroidetes;Cytophagia;Cytophagales;Cyclobacteriaceae;Aquiflexum;Aquiflexum aquatile
1714860.3	Aquimarina sp. BL5	1714860	complete	100	0.1		96.7	/net/mgx/linuxhome/mgx/databases/patric/genomes/1714860.3/1714860.3.fna	Bacteria	Bacteroidetes	Flavobacteriia	Flavobacteriales	Flavobacteriaceae	Aquimarina	Aquimarina sp. BL5	131567;2;1783270;68336;976;117743;200644;49546;290174;2627091;1714860	cellular organisms;Bacteria;FCB group;Bacteroidetes/Chlorobi group;Bacteroidetes;Flavobacteriia;Flavobacteriales;Flavobacteriaceae;Aquimarina;unclassified Aquimarina;Aquimarina sp. BL5
1519096.4	Aquimixticola soesokkakensis strain CECT 8620	1519096	wgs	100	1.5		96.7	/net/mgx/linuxhome/mgx/databases/patric/genomes/1519096.4/1519096.4.fna	Bacteria	Proteobacteria	Alphaproteobacteria	Rhodobacterales	Rhodobacteraceae	Aquimixticola	Aquimixticola soesokkakensis	131567;2;1224;28211;204455;31989;1774278;1519096	cellular organisms;Bacteria;Proteobacteria;Alphaproteobacteria;Rhodobacterales;Rhodobacteraceae;Aquimixticola;Aquimixticola soesokkakensis
2267619.3	Aquimixticola sp. Bin25-node5 strain Bin25_node5	2267619	wgs	100	0.8		94.7	/net/mgx/linuxhome/mgx/databases/patric/genomes/2267619.3/2267619.3.fna	Bacteria	Proteobacteria	Alphaproteobacteria	Rhodobacterales	Rhodobacteraceae	Halocynthiibacter	Candidatus Halocyntiibacter alkanivorans	131567;2;1224;28211;204455;31989;1579315;2267619	cellular organisms;Bacteria;Proteobacteria;Alphaproteobacteria;Rhodobacterales;Rhodobacteraceae;Halocynthiibacter;Candidatus Halocyntiibacter alkanivorans
332411.7	Aquitalea magnusonii strain H3	332411	wgs	99.2	4.4		95.4	/net/mgx/linuxhome/mgx/databases/patric/genomes/332411.7/332411.7.fna	Bacteria	Proteobacteria	Betaproteobacteria	Neisseriales	Chromobacteriaceae	Aquitalea	Aquitalea magnusonii	131567;2;1224;28216;206351;1499392;407217;332411	cellular organisms;Bacteria;Proteobacteria;Betaproteobacteria;Neisseriales;Chromobacteriaceae;Aquitalea;Aquitalea magnusonii
28264.12	Arcanobacterium haemolyticum strain NCTC8452	28264	complete	99.5	1		95.9	/net/mgx/linuxhome/mgx/databases/patric/genomes/28264.12/28264.12.fna	Bacteria	Actinobacteria	Actinobacteria	Actinomycetales	Actinomycetaceae	Arcanobacterium	Arcanobacterium haemolyticum	131567;2;1783272;201174;1760;2037;2049;28263;28264	cellular organisms;Bacteria;Terrabacteria group;Actinobacteria;Actinobacteria;Actinomycetales;Actinomycetaceae;Arcanobacterium;Arcanobacterium haemolyticum
2175228.3	Arcanobacterium sp. sk1b4	2175228	wgs	99.5	1.4		95.8	/net/mgx/linuxhome/mgx/databases/patric/genomes/2175228.3/2175228.3.fna	Bacteria	Actinobacteria	Actinobacteria	Actinomycetales	Actinomycetaceae	Ancrocorticia	Ancrocorticia populi	131567;2;1783272;201174;1760;2037;2049;2593683;2175228	cellular organisms;Bacteria;Terrabacteria group;Actinobacteria;Actinobacteria;Actinomycetales;Actinomycetaceae;Ancrocorticia;Ancrocorticia populi
1934981.3	Archaeoglobus sp. JdFR-24 strain JdFR-24	1934981	wgs	100	4.3		93.8	/net/mgx/linuxhome/mgx/databases/patric/genomes/1934981.3/1934981.3.fna	Archaea	Euryarchaeota	Archaeoglobi	Archaeoglobales	Archaeoglobaceae	Archaeoglobus	Archaeoglobus sp. JdFR-24	131567;2157;28890;183980;2231;2232;2233;2643606;1934981	cellular organisms;Archaea;Euryarchaeota;Archaeoglobi;Archaeoglobales;Archaeoglobaceae;Archaeoglobus;unclassified Archaeoglobus;Archaeoglobus sp. JdFR-24
591202.3	Arcicella aurantiaca strain DSM 22214	591202	wgs	100	1.4		97.9	/net/mgx/linuxhome/mgx/databases/patric/genomes/591202.3/591202.3.fna	Bacteria	Bacteroidetes	Cytophagia	Cytophagales	Cytophagaceae	Arcicella	Arcicella aurantiaca	131567;2;1783270;68336;976;768503;768507;89373;217140;591202	cellular organisms;Bacteria;FCB group;Bacteroidetes/Chlorobi group;Bacteroidetes;Cytophagia;Cytophagales;Cytophagaceae;Arcicella;Arcicella aurantiaca
28198.21	Arcobacter cryaerophilus strain L401	28198	wgs	100	0.9		98.1	/net/mgx/linuxhome/mgx/databases/patric/genomes/28198.21/28198.21.fna	Bacteria	delta/epsilon subdivisions	Epsilonproteobacteria	Campylobacterales	Campylobacteraceae	Arcobacter	Arcobacter cryaerophilus	131567;2;1224;68525;29547;213849;72294;2321108;28196;28198	cellular organisms;Bacteria;Proteobacteria;delta/epsilon subdivisions;Epsilonproteobacteria;Campylobacterales;Campylobacteraceae;Arcobacter group;Arcobacter;Arcobacter cryaerophilus
505249.7	Arcobacter marinus strain F140-37	505249	wgs	99.1	5.3		96.2	/net/mgx/linuxhome/mgx/databases/patric/genomes/505249.7/505249.7.fna	Bacteria	delta/epsilon subdivisions	Epsilonproteobacteria	Campylobacterales	Campylobacteraceae	Malaciobacter	Arcobacter marinus	131567;2;1224;68525;29547;213849;72294;2321108;2321114;505249	cellular organisms;Bacteria;Proteobacteria;delta/epsilon subdivisions;Epsilonproteobacteria;Campylobacterales;Campylobacteraceae;Arcobacter group;Malaciobacter;Arcobacter marinus
1850254.3	Arcobacter sp. LPB0137 strain LPB0137	1850254	complete	99.1	4.5		96.7	/net/mgx/linuxhome/mgx/databases/patric/genomes/1850254.3/1850254.3.fna	Bacteria	delta/epsilon subdivisions	Epsilonproteobacteria	Campylobacterales	Campylobacteraceae		Arcobacter sp. LPB0137	131567;2;1224;68525;29547;213849;72294;2321108;2321207;1850254	cellular organisms;Bacteria;Proteobacteria;delta/epsilon subdivisions;Epsilonproteobacteria;Campylobacterales;Campylobacteraceae;Arcobacter group;unclassified Arcobacter group;Arcobacter sp. LPB0137
1912877.3	Arcobacter sp. RW17-10	1912877	wgs	100	3.6		97.3	/net/mgx/linuxhome/mgx/databases/patric/genomes/1912877.3/1912877.3.fna	Bacteria	delta/epsilon subdivisions	Epsilonproteobacteria	Campylobacterales	Campylobacteraceae	Pseudoarcobacter	Pseudoarcobacter caeni	131567;2;1224;68525;29547;213849;72294;2321108;2321113;1912877	cellular organisms;Bacteria;Proteobacteria;delta/epsilon subdivisions;Epsilonproteobacteria;Campylobacterales;Campylobacteraceae;Arcobacter group;Pseudoarcobacter;Pseudoarcobacter caeni
1259464.3	Arcticibacter pallidicorallinus strain CGMCC 1.9313	1259464	wgs	100	0.5		97	/net/mgx/linuxhome/mgx/databases/patric/genomes/1259464.3/1259464.3.fna	Bacteria	Bacteroidetes	Sphingobacteriia	Sphingobacteriales	Sphingobacteriaceae	Arcticibacter	Arcticibacter pallidicorallinus	131567;2;1783270;68336;976;117747;200666;84566;1288026;1259464	cellular organisms;Bacteria;FCB group;Bacteroidetes/Chlorobi group;Bacteroidetes;Sphingobacteriia;Sphingobacteriales;Sphingobacteriaceae;Arcticibacter;Arcticibacter pallidicorallinus
1784714.3	Arcticibacterium luteifluviistationis strain SM1504 strain SM1504T	1784714	complete	100	0.5		97.3	/net/mgx/linuxhome/mgx/databases/patric/genomes/1784714.3/1784714.3.fna	Bacteria	Bacteroidetes	Cytophagia	Cytophagales	Cytophagaceae	Arcticibacterium	Arcticibacterium luteifluviistationis	131567;2;1783270;68336;976;768503;768507;89373;2173039;1784714	cellular organisms;Bacteria;FCB group;Bacteroidetes/Chlorobi group;Bacteroidetes;Cytophagia;Cytophagales;Cytophagaceae;Arcticibacterium;Arcticibacterium luteifluviistationis
1946053.3	Arenibacter sp. UBA3178	1946053	wgs	100	2.7		98.3	/net/mgx/linuxhome/mgx/databases/patric/genomes/1946053.3/1946053.3.fna	Bacteria	Bacteroidetes	Flavobacteriia	Flavobacteriales	Flavobacteriaceae	Arenibacter	Arenibacter sp. UBA3178	131567;2;1783270;68336;976;117743;200644;49546;178469;2615047;1946053	cellular organisms;Bacteria;FCB group;Bacteroidetes/Chlorobi group;Bacteroidetes;Flavobacteriia;Flavobacteriales;Flavobacteriaceae;Arenibacter;unclassified Arenibacter;Arenibacter sp. UBA3178
644221.3	Arenicella xantha strain DSM 24032	644221	wgs	89.7	1.6		91.6	/net/mgx/linuxhome/mgx/databases/patric/genomes/644221.3/644221.3.fna	Bacteria	Proteobacteria	Gammaproteobacteria	Arenicellales	Arenicellaceae	Arenicella	Arenicella xantha	131567;2;1224;1236;1617890;1617891;904708;644221	cellular organisms;Bacteria;Proteobacteria;Gammaproteobacteria;Arenicellales;Arenicellaceae;Arenicella;Arenicella xantha
1121014.3	Arenimonas donghaensis DSM 18148 = HO3-R19	1121014	wgs	98.1	0.3		96.4	/net/mgx/linuxhome/mgx/databases/patric/genomes/1121014.3/1121014.3.fna	Bacteria	Proteobacteria	Gammaproteobacteria	Xanthomonadales	Xanthomonadaceae	Arenimonas	Arenimonas donghaensis	131567;2;1224;1236;135614;32033;490567;375061;1121014	cellular organisms;Bacteria;Proteobacteria;Gammaproteobacteria;Xanthomonadales;Xanthomonadaceae;Arenimonas;Arenimonas donghaensis;Arenimonas donghaensis DSM 18148 = HO3-R19
1121016.3	Arhodomonas aquaeolei DSM 8974	1121016	wgs	99	2.5		92.6	/net/mgx/linuxhome/mgx/databases/patric/genomes/1121016.3/1121016.3.fna	Bacteria	Proteobacteria	Gammaproteobacteria	Chromatiales	Ectothiorhodospiraceae	Arhodomonas	Arhodomonas aquaeolei	131567;2;1224;1236;135613;72276;2368;2369;1121016	cellular organisms;Bacteria;Proteobacteria;Gammaproteobacteria;Chromatiales;Ectothiorhodospiraceae;Arhodomonas;Arhodomonas aquaeolei;Arhodomonas aquaeolei DSM 8974
2219043.3	Armatimonadia bacterium AX-7	2219043	wgs	95.8	4.1		90.2	/net/mgx/linuxhome/mgx/databases/patric/genomes/2219043.3/2219043.3.fna	Bacteria	Armatimonadetes	Armatimonadia	Capsulimonadales	Capsulimonadaceae	Capsulimonas	Capsulimonas corticalis	131567;2;1783272;67819;1042312;2494207;2494208;2494209;2219043	cellular organisms;Bacteria;Terrabacteria group;Armatimonadetes;Armatimonadia;Capsulimonadales;Capsulimonadaceae;Capsulimonas;Capsulimonas corticalis
76114.8	Aromatoleum aromaticum EbN1	76114	complete	100	1.3		99.2	/net/mgx/linuxhome/mgx/databases/patric/genomes/76114.8/76114.8.fna	Bacteria	Proteobacteria	Betaproteobacteria	Rhodocyclales	Rhodocyclaceae	Aromatoleum	Aromatoleum aromaticum	131567;2;1224;28216;206389;75787;551759;551760;76114	cellular organisms;Bacteria;Proteobacteria;Betaproteobacteria;Rhodocyclales;Rhodocyclaceae;Aromatoleum;Aromatoleum aromaticum;Aromatoleum aromaticum EbN1
1946055.3	Arsenicicoccus sp. UBA2120	1946055	wgs	98.7	1.6		94.7	/net/mgx/linuxhome/mgx/databases/patric/genomes/1946055.3/1946055.3.fna	Bacteria	Actinobacteria	Actinobacteria	Micrococcales	Intrasporangiaceae	Arsenicicoccus	Arsenicicoccus sp. UBA2120	131567;2;1783272;201174;1760;85006;85021;267408;2663846;1946055	cellular organisms;Bacteria;Terrabacteria group;Actinobacteria;Actinobacteria;Micrococcales;Intrasporangiaceae;Arsenicicoccus;unclassified Arsenicicoccus;Arsenicicoccus sp. UBA2120
1247024.4	Arsenophonus endosymbiont str. Hangzhou of Nilaparvata lugens	1247024	wgs	95.9	0.7		95.3	/net/mgx/linuxhome/mgx/databases/patric/genomes/1247024.4/1247024.4.fna	Bacteria	Proteobacteria	Gammaproteobacteria	Enterobacterales	Morganellaceae	Arsenophonus	Arsenophonus endosymbiont of Nilaparvata lugens	131567;2;1224;1236;91347;1903414;637;1247023;1247024	cellular organisms;Bacteria;Proteobacteria;Gammaproteobacteria;Enterobacterales;Morganellaceae;Arsenophonus;Arsenophonus endosymbiont of Nilaparvata lugens;Arsenophonus endosymbiont str. Hangzhou of Nilaparvata lugens
1276920.7	Arthrobacter gangotriensis Lz1y	1276920	wgs	99.6	0.4		96.5	/net/mgx/linuxhome/mgx/databases/patric/genomes/1276920.7/1276920.7.fna	Bacteria	Actinobacteria	Actinobacteria	Micrococcales	Micrococcaceae	Paeniglutamicibacter	Paeniglutamicibacter gangotriensis	131567;2;1783272;201174;1760;85006;1268;1742990;254787;1276920	cellular organisms;Bacteria;Terrabacteria group;Actinobacteria;Actinobacteria;Micrococcales;Micrococcaceae;Paeniglutamicibacter;Paeniglutamicibacter gangotriensis;Paeniglutamicibacter gangotriensis Lz1y
1618207.4	Arthrobacter sp. IHBB 11108	1618207	complete	99.5	0.5		98.6	/net/mgx/linuxhome/mgx/databases/patric/genomes/1618207.4/1618207.4.fna	Bacteria	Actinobacteria	Actinobacteria	Micrococcales	Micrococcaceae	Psychromicrobium	Psychromicrobium lacuslunae	131567;2;1783272;201174;1760;85006;1268;2078575;1618207	cellular organisms;Bacteria;Terrabacteria group;Actinobacteria;Actinobacteria;Micrococcales;Micrococcaceae;Psychromicrobium;Psychromicrobium lacuslunae
1761750.3	Arthrobacter sp. yr096	1761750	wgs	100	0.2		97.3	/net/mgx/linuxhome/mgx/databases/patric/genomes/1761750.3/1761750.3.fna	Bacteria	Actinobacteria	Actinobacteria	Micrococcales	Micrococcaceae	Arthrobacter	Arthrobacter sp. yr096	131567;2;1783272;201174;1760;85006;1268;1663;235627;1761750	cellular organisms;Bacteria;Terrabacteria group;Actinobacteria;Actinobacteria;Micrococcales;Micrococcaceae;Arthrobacter;unclassified Arthrobacter;Arthrobacter sp. yr096
121292.4	Arthrobacter sulfonivorans strain Ar51	121292	complete	100	0.4		96.2	/net/mgx/linuxhome/mgx/databases/patric/genomes/121292.4/121292.4.fna	Bacteria	Actinobacteria	Actinobacteria	Micrococcales	Micrococcaceae	Pseudarthrobacter	Pseudarthrobacter sulfonivorans	131567;2;1783272;201174;1760;85006;1268;1742993;121292	cellular organisms;Bacteria;Terrabacteria group;Actinobacteria;Actinobacteria;Micrococcales;Micrococcaceae;Pseudarthrobacter;Pseudarthrobacter sulfonivorans
459495.6	Arthrospira platensis C1	459495	complete	100	2.1		98.2	/net/mgx/linuxhome/mgx/databases/patric/genomes/459495.6/459495.6.fna	Bacteria	Cyanobacteria	Oscillatoriophycideae	Oscillatoriales	Microcoleaceae	Arthrospira	Arthrospira platensis	131567;2;1783272;1798711;1117;1301283;1150;1892252;35823;118562;459495	cellular organisms;Bacteria;Terrabacteria group;Cyanobacteria/Melainabacteria group;Cyanobacteria;Oscillatoriophycideae;Oscillatoriales;Microcoleaceae;Arthrospira;Arthrospira platensis;Arthrospira platensis C1
376219.6	Arthrospira sp. PCC 8005	376219	complete	100	2.1		98.7	/net/mgx/linuxhome/mgx/databases/patric/genomes/376219.6/376219.6.fna	Bacteria	Cyanobacteria	Oscillatoriophycideae	Oscillatoriales	Microcoleaceae	Limnospira	Limnospira indica	131567;2;1783272;1798711;1117;1301283;1150;1892252;2596745;147322;376219	cellular organisms;Bacteria;Terrabacteria group;Cyanobacteria/Melainabacteria group;Cyanobacteria;Oscillatoriophycideae;Oscillatoriales;Microcoleaceae;Limnospira;Limnospira indica;Limnospira indica PCC 8005
394340.5	Asaccharobacter celatus strain JCM 14811	394340	wgs	100	1.7		98.3	/net/mgx/linuxhome/mgx/databases/patric/genomes/394340.5/394340.5.fna	Bacteria	Actinobacteria	Coriobacteriia	Eggerthellales	Eggerthellaceae	Adlercreutzia	Adlercreutzia equolifaciens subsp. celatus	131567;2;1783272;201174;84998;1643822;1643826;447020;446660;394340	cellular organisms;Bacteria;Terrabacteria group;Actinobacteria;Coriobacteriia;Eggerthellales;Eggerthellaceae;Adlercreutzia;Adlercreutzia equolifaciens;Adlercreutzia equolifaciens subsp. celatus
1121321.3	Asaccharospora irregularis DSM 2635	1121321	wgs	96.5	1.7		96.4	/net/mgx/linuxhome/mgx/databases/patric/genomes/1121321.3/1121321.3.fna	Bacteria	Firmicutes	Clostridia	Clostridiales	Peptostreptococcaceae	Asaccharospora	Asaccharospora irregularis	131567;2;1783272;1239;186801;186802;186804;1505660;29359;1121321	cellular organisms;Bacteria;Terrabacteria group;Firmicutes;Clostridia;Clostridiales;Peptostreptococcaceae;Asaccharospora;Asaccharospora irregularis;Asaccharospora irregularis DSM 2635
1382230.3	Asaia platycodi SF2.1	1382230	wgs	100	1.5		94.5	/net/mgx/linuxhome/mgx/databases/patric/genomes/1382230.3/1382230.3.fna	Bacteria	Proteobacteria	Alphaproteobacteria	Rhodospirillales	Acetobacteraceae	Asaia	Asaia platycodi	131567;2;1224;28211;204441;433;91914;610243;1382230	cellular organisms;Bacteria;Proteobacteria;Alphaproteobacteria;Rhodospirillales;Acetobacteraceae;Asaia;Asaia platycodi;Asaia platycodi SF2.1
560556.3	Asanoa hainanensis strain CGMCC 4.5593	560556	wgs	100	1.7		93.7	/net/mgx/linuxhome/mgx/databases/patric/genomes/560556.3/560556.3.fna	Bacteria	Actinobacteria	Actinobacteria	Micromonosporales	Micromonosporaceae	Asanoa	Asanoa hainanensis	131567;2;1783272;201174;1760;85008;28056;195964;560556	cellular organisms;Bacteria;Terrabacteria group;Actinobacteria;Actinobacteria;Micromonosporales;Micromonosporaceae;Asanoa;Asanoa hainanensis
715226.3	Asticcacaulis biprosthecum C19	715226	wgs	100	1.9		95.3	/net/mgx/linuxhome/mgx/databases/patric/genomes/715226.3/715226.3.fna	Bacteria	Proteobacteria	Alphaproteobacteria	Caulobacterales	Caulobacteraceae	Asticcacaulis	Asticcacaulis biprosthecium	131567;2;1224;28211;204458;76892;76890;76891;715226	cellular organisms;Bacteria;Proteobacteria;Alphaproteobacteria;Caulobacterales;Caulobacteraceae;Asticcacaulis;Asticcacaulis biprosthecium;Asticcacaulis biprosthecum C19
1946075.3	Atopobium sp. UBA7261	1946075	wgs	100	2.3		93.6	/net/mgx/linuxhome/mgx/databases/patric/genomes/1946075.3/1946075.3.fna	Bacteria	Actinobacteria	Coriobacteriia	Coriobacteriales	Atopobiaceae	Atopobium	Atopobium sp. UBA7261	131567;2;1783272;201174;84998;84999;1643824;1380;2643817;1946075	cellular organisms;Bacteria;Terrabacteria group;Actinobacteria;Coriobacteriia;Coriobacteriales;Atopobiaceae;Atopobium;unclassified Atopobium;Atopobium sp. UBA7261
82135.4	Atopobium vaginae strain 44061	82135	wgs	100	0.4		94.5	/net/mgx/linuxhome/mgx/databases/patric/genomes/82135.4/82135.4.fna	Bacteria	Actinobacteria	Actinobacteria	Actinomycetales	Actinomycetaceae	Fannyhessea	Fannyhessea vaginae	131567;2;1783272;201174;1760;2037;2049;2767327;82135	cellular organisms;Bacteria;Terrabacteria group;Actinobacteria;Actinobacteria;Actinomycetales;Actinomycetaceae;Fannyhessea;Fannyhessea vaginae
1317114.6	Aurantimonas sp. 22II-16-19i strain 22II-16-19i	1317114	wgs	100	0.8		94.1	/net/mgx/linuxhome/mgx/databases/patric/genomes/1317114.6/1317114.6.fna	Bacteria	Proteobacteria	Alphaproteobacteria	Rhizobiales	Aurantimonadaceae	Aurantimonas	Aurantimonas sp. 22II-16-19i	131567;2;1224;28211;356;255475;182269;2638230;1317114	cellular organisms;Bacteria;Proteobacteria;Alphaproteobacteria;Rhizobiales;Aurantimonadaceae;Aurantimonas;unclassified Aurantimonas;Aurantimonas sp. 22II-16-19i
675864.4	Auraticoccus monumenti strain MON 2.2	675864	complete	98.3	2		96.2	/net/mgx/linuxhome/mgx/databases/patric/genomes/675864.4/675864.4.fna	Bacteria	Actinobacteria	Actinobacteria	Propionibacteriales	Propionibacteriaceae	Auraticoccus	Auraticoccus monumenti	131567;2;1783272;201174;1760;85009;31957;1278221;675864	cellular organisms;Bacteria;Terrabacteria group;Actinobacteria;Actinobacteria;Propionibacteriales;Propionibacteriaceae;Auraticoccus;Auraticoccus monumenti
1349819.4	Aureimonas sp. AU20	1349819	wgs	100	0.4		94.2	/net/mgx/linuxhome/mgx/databases/patric/genomes/1349819.4/1349819.4.fna	Bacteria	Proteobacteria	Alphaproteobacteria	Rhizobiales	Aurantimonadaceae	Aureimonas	Aureimonas sp. AU20	131567;2;1224;28211;356;255475;414371;2615206;1349819	cellular organisms;Bacteria;Proteobacteria;Alphaproteobacteria;Rhizobiales;Aurantimonadaceae;Aureimonas;unclassified Aureimonas;Aureimonas sp. AU20
1313421.4	Aureispira sp. CCB-QB1	1313421	wgs	100	0.6		94.2	/net/mgx/linuxhome/mgx/databases/patric/genomes/1313421.4/1313421.4.fna	Bacteria	Bacteroidetes	Saprospiria	Saprospirales	Saprospiraceae	Aureispira	Aureispira sp. CCB-QB1	131567;2;1783270;68336;976;1937959;1936988;89374;365032;2649989;1313421	cellular organisms;Bacteria;FCB group;Bacteroidetes/Chlorobi group;Bacteroidetes;Saprospiria;Saprospirales;Saprospiraceae;Aureispira;unclassified Aureispira;Aureispira sp. CCB-QB1
930804.4	Aureitalea marina strain NBRC 107741	930804	wgs	100	5.2		97.6	/net/mgx/linuxhome/mgx/databases/patric/genomes/930804.4/930804.4.fna	Bacteria	Bacteroidetes	Flavobacteriia	Flavobacteriales	Flavobacteriaceae	Aureitalea	Aureitalea marina	131567;2;1783270;68336;976;117743;200644;49546;1176327;930804	cellular organisms;Bacteria;FCB group;Bacteroidetes/Chlorobi group;Bacteroidetes;Flavobacteriia;Flavobacteriales;Flavobacteriaceae;Aureitalea;Aureitalea marina
2170743.3	Auritidibacter sp. NML120636	2170743	wgs	99.3	1.3		97.3	/net/mgx/linuxhome/mgx/databases/patric/genomes/2170743.3/2170743.3.fna	Bacteria	Actinobacteria	Actinobacteria	Micrococcales	Micrococcaceae	Auritidibacter	Auritidibacter sp. NML120636	131567;2;1783272;201174;1760;85006;1268;1160973;2634694;2170743	cellular organisms;Bacteria;Terrabacteria group;Actinobacteria;Actinobacteria;Micrococcales;Micrococcaceae;Auritidibacter;unclassified Auritidibacter;Auritidibacter sp. NML120636
728.107	Avibacterium paragallinarum strain NCTC11296	728	wgs	100	1.8		98.4	/net/mgx/linuxhome/mgx/databases/patric/genomes/728.107/728.107.fna	Bacteria	Proteobacteria	Gammaproteobacteria	Pasteurellales	Pasteurellaceae	Avibacterium	Avibacterium paragallinarum	131567;2;1224;1236;135625;712;292486;728	cellular organisms;Bacteria;Proteobacteria;Gammaproteobacteria;Pasteurellales;Pasteurellaceae;Avibacterium;Avibacterium paragallinarum
418699.6	Azoarcus olearius strain DQS4	418699	complete	100	1.3		99.2	/net/mgx/linuxhome/mgx/databases/patric/genomes/418699.6/418699.6.fna	Bacteria	Proteobacteria	Betaproteobacteria	Rhodocyclales	Zoogloeaceae	Azoarcus	Azoarcus olearius	131567;2;1224;28216;206389;2008794;12960;418699	cellular organisms;Bacteria;Proteobacteria;Betaproteobacteria;Rhodocyclales;Zoogloeaceae;Azoarcus;Azoarcus olearius
1121030.3	Azohydromonas australica DSM 1124	1121030	wgs	93.6	0.1		90.1	/net/mgx/linuxhome/mgx/databases/patric/genomes/1121030.3/1121030.3.fna	Bacteria	Proteobacteria	Betaproteobacteria	Burkholderiales	Alcaligenaceae	Azohydromonas	Azohydromonas australica	131567;2;1224;28216;80840;506;312063;364039;1121030	cellular organisms;Bacteria;Proteobacteria;Betaproteobacteria;Burkholderiales;Alcaligenaceae;Azohydromonas;Azohydromonas australica;Azohydromonas australica DSM 1124
1121032.3	Azonexus hydrophilus DSM 23864	1121032	wgs	100	1.3		95.9	/net/mgx/linuxhome/mgx/databases/patric/genomes/1121032.3/1121032.3.fna	Bacteria	Proteobacteria	Betaproteobacteria	Rhodocyclales	Azonexaceae	Azonexus	Azonexus hydrophilus	131567;2;1224;28216;206389;2008795;146936;418702;1121032	cellular organisms;Bacteria;Proteobacteria;Betaproteobacteria;Rhodocyclales;Azonexaceae;Azonexus;Azonexus hydrophilus;Azonexus hydrophilus DSM 23864
438753.4	Azorhizobium caulinodans ORS 571	438753	complete	100	1.2		99.6	/net/mgx/linuxhome/mgx/databases/patric/genomes/438753.4/438753.4.fna	Bacteria	Proteobacteria	Alphaproteobacteria	Rhizobiales	Xanthobacteraceae	Azorhizobium	Azorhizobium caulinodans	131567;2;1224;28211;356;335928;6;7;438753	cellular organisms;Bacteria;Proteobacteria;Alphaproteobacteria;Rhizobiales;Xanthobacteraceae;Azorhizobium;Azorhizobium caulinodans;Azorhizobium caulinodans ORS 571
1765050.3	Azospira sp. I13	1765050	wgs	100	2.5		98.4	/net/mgx/linuxhome/mgx/databases/patric/genomes/1765050.3/1765050.3.fna	Bacteria	Proteobacteria	Betaproteobacteria	Rhodocyclales	Rhodocyclaceae	Azospira	Azospira sp. I13	131567;2;1224;28216;206389;75787;146937;2609269;1765050	cellular organisms;Bacteria;Proteobacteria;Betaproteobacteria;Rhodocyclales;Rhodocyclaceae;Azospira;unclassified Azospira;Azospira sp. I13
1003237.3	Azospirillum amazonense Y2	1003237	wgs	86	2.3		86.4	/net/mgx/linuxhome/mgx/databases/patric/genomes/1003237.3/1003237.3.fna	Bacteria	Proteobacteria	Alphaproteobacteria	Rhodospirillales	Rhodospirillaceae	Nitrospirillum	Nitrospirillum amazonense	131567;2;1224;28211;204441;41295;1543705;28077;1003237	cellular organisms;Bacteria;Proteobacteria;Alphaproteobacteria;Rhodospirillales;Rhodospirillaceae;Nitrospirillum;Nitrospirillum amazonense;Nitrospirillum amazonense Y2
1121034.3	Azospirillum irakense DSM 11586	1121034	wgs	100	1		92.5	/net/mgx/linuxhome/mgx/databases/patric/genomes/1121034.3/1121034.3.fna	Bacteria	Proteobacteria	Alphaproteobacteria	Rhodospirillales	Rhodospirillaceae	Niveispirillum	Niveispirillum irakense	131567;2;1224;28211;204441;41295;1543704;34011;1121034	cellular organisms;Bacteria;Proteobacteria;Alphaproteobacteria;Rhodospirillales;Rhodospirillaceae;Niveispirillum;Niveispirillum irakense;Niveispirillum irakense DSM 11586
664962.4	Azospirillum sp. TSH58	664962	wgs	100	1		93.6	/net/mgx/linuxhome/mgx/databases/patric/genomes/664962.4/664962.4.fna	Bacteria	Proteobacteria	Alphaproteobacteria	Rhodospirillales	Rhodospirillaceae	Azospirillum	Azospirillum sp. TSH58	131567;2;1224;28211;204441;41295;191;2630922;664962	cellular organisms;Bacteria;Proteobacteria;Alphaproteobacteria;Rhodospirillales;Rhodospirillaceae;Azospirillum;unclassified Azospirillum;Azospirillum sp. TSH58
1328314.4	Azotobacter chroococcum NCIMB 8003	1328314	complete	98	2.2		96.4	/net/mgx/linuxhome/mgx/databases/patric/genomes/1328314.4/1328314.4.fna	Bacteria	Proteobacteria	Gammaproteobacteria	Pseudomonadales	Azotobacter group	Azotobacter	Azotobacter chroococcum	131567;2;1224;1236;72274;135621;351;352;353;1328314	cellular organisms;Bacteria;Proteobacteria;Gammaproteobacteria;Pseudomonadales;Pseudomonadaceae;Azotobacter group;Azotobacter;Azotobacter chroococcum;Azotobacter chroococcum NCIMB 8003
1121035.3	Azovibrio restrictus DSM 23866	1121035	wgs	100	1.3		96.2	/net/mgx/linuxhome/mgx/databases/patric/genomes/1121035.3/1121035.3.fna	Bacteria	Proteobacteria	Betaproteobacteria	Rhodocyclales	Rhodocyclaceae	Azovibrio	Azovibrio restrictus	131567;2;1224;28216;206389;75787;146935;146938;1121035	cellular organisms;Bacteria;Proteobacteria;Betaproteobacteria;Rhodocyclales;Rhodocyclaceae;Azovibrio;Azovibrio restrictus;Azovibrio restrictus DSM 23866
2064768.4	Bacillaceae bacterium EAG3	2064768	wgs	99	0.3		96.3	/net/mgx/linuxhome/mgx/databases/patric/genomes/2064768.4/2064768.4.fna	Bacteria	Firmicutes	Bacilli	Bacillales	Bacillaceae	Pradoshia	Pradoshia eiseniae	131567;2;1783272;1239;91061;1385;186817;2651279;2064768	cellular organisms;Bacteria;Terrabacteria group;Firmicutes;Bacilli;Bacillales;Bacillaceae;Pradoshia;Pradoshia eiseniae
2171751.3	Bacillaceae bacterium T8	2171751	wgs	95.1	3.5		93.4	/net/mgx/linuxhome/mgx/databases/patric/genomes/2171751.3/2171751.3.fna	Bacteria	Firmicutes	Bacilli	Bacillales	Bacillaceae	Pueribacillus	Pueribacillus theae	131567;2;1783272;1239;91061;1385;186817;2282756;2171751	cellular organisms;Bacteria;Terrabacteria group;Firmicutes;Bacilli;Bacillales;Bacillaceae;Pueribacillus;Pueribacillus theae
304268.3	Bacillus alkalitelluris strain DSM 16976	304268	wgs	99.6	2.5		95.5	/net/mgx/linuxhome/mgx/databases/patric/genomes/304268.3/304268.3.fna	Bacteria	Firmicutes	Bacilli	Bacillales	Bacillaceae	Bacillus	Bacillus alkalitelluris	131567;2;1783272;1239;91061;1385;186817;1386;304268	cellular organisms;Bacteria;Terrabacteria group;Firmicutes;Bacilli;Bacillales;Bacillaceae;Bacillus;Bacillus alkalitelluris
1390.111	Bacillus amyloliquefaciens LPL-K103	1390	wgs	100	0.1		96.7	/net/mgx/linuxhome/mgx/databases/patric/genomes/1390.111/1390.111.fna	Bacteria	Firmicutes	Bacilli	Bacillales	Bacillaceae	Bacillus	Bacillus amyloliquefaciens	131567;2;1783272;1239;91061;1385;186817;1386;653685;1938374;1390	cellular organisms;Bacteria;Terrabacteria group;Firmicutes;Bacilli;Bacillales;Bacillaceae;Bacillus;Bacillus subtilis group;Bacillus amyloliquefaciens group;Bacillus amyloliquefaciens
189382.12	Bacillus aquimaris strain 97B	189382	wgs	100	2.1		95.6	/net/mgx/linuxhome/mgx/databases/patric/genomes/189382.12/189382.12.fna	Bacteria	Firmicutes	Bacilli	Bacillales	Bacillaceae	Bacillus	Bacillus aquimaris	131567;2;1783272;1239;91061;1385;186817;1386;189382	cellular organisms;Bacteria;Terrabacteria group;Firmicutes;Bacilli;Bacillales;Bacillaceae;Bacillus;Bacillus aquimaris
421767.6	Bacillus butanolivorans strain PHB-7a	421767	complete	100	4.4		93.9	/net/mgx/linuxhome/mgx/databases/patric/genomes/421767.6/421767.6.fna	Bacteria	Firmicutes	Bacilli	Bacillales	Bacillaceae	Peribacillus	Peribacillus butanolivorans	131567;2;1783272;1239;91061;1385;186817;2675229;421767	cellular organisms;Bacteria;Terrabacteria group;Firmicutes;Bacilli;Bacillales;Bacillaceae;Peribacillus;Peribacillus butanolivorans
649639.5	Bacillus cellulosilyticus DSM 2522	649639	complete	97.9	2.9		99.4	/net/mgx/linuxhome/mgx/databases/patric/genomes/649639.5/649639.5.fna	Bacteria	Firmicutes	Bacilli	Bacillales	Bacillaceae	Bacillus	Bacillus cellulosilyticus	131567;2;1783272;1239;91061;1385;186817;1386;1413;649639	cellular organisms;Bacteria;Terrabacteria group;Firmicutes;Bacilli;Bacillales;Bacillaceae;Bacillus;Bacillus cellulosilyticus;Bacillus cellulosilyticus DSM 2522
1397.4	Bacillus circulans strain RIT379	1397	wgs	95.6	4.6		92.6	/net/mgx/linuxhome/mgx/databases/patric/genomes/1397.4/1397.4.fna	Bacteria	Firmicutes	Bacilli	Bacillales	Bacillaceae	Bacillus	Bacillus circulans	131567;2;1783272;1239;91061;1385;186817;1386;1397	cellular organisms;Bacteria;Terrabacteria group;Firmicutes;Bacilli;Bacillales;Bacillaceae;Bacillus;Bacillus circulans
1398.104	Bacillus coagulans strain ZB29	1398	wgs	99.2	2.1		96.1	/net/mgx/linuxhome/mgx/databases/patric/genomes/1398.104/1398.104.fna	Bacteria	Firmicutes	Bacilli	Bacillales	Bacillaceae	Bacillus	Bacillus coagulans	131567;2;1783272;1239;91061;1385;186817;1386;1398	cellular organisms;Bacteria;Terrabacteria group;Firmicutes;Bacilli;Bacillales;Bacillaceae;Bacillus;Bacillus coagulans
745820.3	Bacillus daliensis strain CGMCC 1.10369	745820	wgs	94.5	1.8		95.2	/net/mgx/linuxhome/mgx/databases/patric/genomes/745820.3/745820.3.fna	Bacteria	Firmicutes	Bacilli	Bacillales	Bacillaceae	Bacillus	Bacillus daliensis	131567;2;1783272;1239;91061;1385;186817;1386;745820	cellular organisms;Bacteria;Terrabacteria group;Firmicutes;Bacilli;Bacillales;Bacillaceae;Bacillus;Bacillus daliensis
254757.3	Bacillus farraginis strain DSM 16013	254757	wgs	99.2	3.3		93.4	/net/mgx/linuxhome/mgx/databases/patric/genomes/254757.3/254757.3.fna	Bacteria	Firmicutes	Bacilli	Bacillales	Bacillaceae	Bacillus	Bacillus farraginis	131567;2;1783272;1239;91061;1385;186817;1386;254757	cellular organisms;Bacteria;Terrabacteria group;Firmicutes;Bacilli;Bacillales;Bacillaceae;Bacillus;Bacillus farraginis
1399.3	Bacillus firmus strain LK28	1399	wgs	100	2.1		94.7	/net/mgx/linuxhome/mgx/databases/patric/genomes/1399.3/1399.3.fna	Bacteria	Firmicutes	Bacilli	Bacillales	Bacillaceae	Cytobacillus	Cytobacillus firmus	131567;2;1783272;1239;91061;1385;186817;2675230;1399	cellular organisms;Bacteria;Terrabacteria group;Firmicutes;Bacilli;Bacillales;Bacillaceae;Cytobacillus;Cytobacillus firmus
79881.3	Bacillus gibsonii strain FJAT-10019	79881	complete	100	0.2		98.6	/net/mgx/linuxhome/mgx/databases/patric/genomes/79881.3/79881.3.fna	Bacteria	Firmicutes	Bacilli	Bacillales	Bacillaceae	Bacillus	Bacillus gibsonii	131567;2;1783272;1239;91061;1385;186817;1386;79881	cellular organisms;Bacteria;Terrabacteria group;Firmicutes;Bacilli;Bacillales;Bacillaceae;Bacillus;Bacillus gibsonii
79883.5	Bacillus horikoshii strain FJAT-14233	79883	wgs	99.6	1.7		95.6	/net/mgx/linuxhome/mgx/databases/patric/genomes/79883.5/79883.5.fna	Bacteria	Firmicutes	Bacilli	Bacillales	Bacillaceae	Bacillus	Bacillus horikoshii	131567;2;1783272;1239;91061;1385;186817;1386;79883	cellular organisms;Bacteria;Terrabacteria group;Firmicutes;Bacilli;Bacillales;Bacillaceae;Bacillus;Bacillus horikoshii
1348629.3	Bacillus korlensis NBRC 107688	1348629	wgs	99.6	2.5		92.8	/net/mgx/linuxhome/mgx/databases/patric/genomes/1348629.3/1348629.3.fna	Bacteria	Firmicutes	Bacilli	Bacillales	Bacillaceae	Bacillus	Bacillus korlensis	131567;2;1783272;1239;91061;1385;186817;1386;519977;1348629	cellular organisms;Bacteria;Terrabacteria group;Firmicutes;Bacilli;Bacillales;Bacillaceae;Bacillus;Bacillus korlensis;Bacillus korlensis NBRC 107688
1467.3	Bacillus lentus strain NCTC4824	1467	complete	97.7	2.5		94.7	/net/mgx/linuxhome/mgx/databases/patric/genomes/1467.3/1467.3.fna	Bacteria	Firmicutes	Bacilli	Bacillales	Bacillaceae	Bacillus	Bacillus lentus	131567;2;1783272;1239;91061;1385;186817;1386;1467	cellular organisms;Bacteria;Terrabacteria group;Firmicutes;Bacilli;Bacillales;Bacillaceae;Bacillus;Bacillus lentus
152268.3	Bacillus litoralis strain C44	152268	wgs	100	0.8		93.7	/net/mgx/linuxhome/mgx/databases/patric/genomes/152268.3/152268.3.fna	Bacteria	Firmicutes	Bacilli	Bacillales	Bacillaceae	Metabacillus	Metabacillus litoralis	131567;2;1783272;1239;91061;1385;186817;2675233;152268	cellular organisms;Bacteria;Terrabacteria group;Firmicutes;Bacilli;Bacillales;Bacillaceae;Metabacillus;Metabacillus litoralis
1404.18	Bacillus megaterium strain TPD7007	1404	wgs	100	0.2		97.1	/net/mgx/linuxhome/mgx/databases/patric/genomes/1404.180/1404.180.fna	Bacteria	Firmicutes	Bacilli	Bacillales	Bacillaceae	Bacillus	Bacillus megaterium	131567;2;1783272;1239;91061;1385;186817;1386;1404	cellular organisms;Bacteria;Terrabacteria group;Firmicutes;Bacilli;Bacillales;Bacillaceae;Bacillus;Bacillus megaterium
1193713.4	Bacillus mesonae strain FJAT-13985	1193713	wgs	100	4		90.9	/net/mgx/linuxhome/mgx/databases/patric/genomes/1193713.4/1193713.4.fna	Bacteria	Firmicutes	Bacilli	Bacillales	Bacillaceae	Neobacillus	Neobacillus mesonae	131567;2;1783272;1239;91061;1385;186817;2675232;1193713	cellular organisms;Bacteria;Terrabacteria group;Firmicutes;Bacilli;Bacillales;Bacillaceae;Neobacillus;Neobacillus mesonae
38875.4	Bacillus oleronius strain DSM 9356	38875	wgs	99.2	4.5		93	/net/mgx/linuxhome/mgx/databases/patric/genomes/38875.4/38875.4.fna	Bacteria	Firmicutes	Bacilli	Bacillales	Bacillaceae	Bacillus	Bacillus oleronius	131567;2;1783272;1239;91061;1385;186817;1386;38875	cellular organisms;Bacteria;Terrabacteria group;Firmicutes;Bacilli;Bacillales;Bacillaceae;Bacillus;Bacillus oleronius
1571209.4	Bacillus onubensis strain 10J4	1571209	wgs	98.7	3.7		92.8	/net/mgx/linuxhome/mgx/databases/patric/genomes/1571209.4/1571209.4.fna	Bacteria	Firmicutes	Bacilli	Bacillales	Bacillaceae	Bacillus	Bacillus onubensis	131567;2;1783272;1239;91061;1385;186817;1386;1571209	cellular organisms;Bacteria;Terrabacteria group;Firmicutes;Bacilli;Bacillales;Bacillaceae;Bacillus;Bacillus onubensis
1121093.3	Bacillus panaciterrae DSM 19096	1121093	wgs	99.6	2.5		94.7	/net/mgx/linuxhome/mgx/databases/patric/genomes/1121093.3/1121093.3.fna	Bacteria	Firmicutes	Bacilli	Bacillales	Bacillaceae	Bacillus	Bacillus panaciterrae	131567;2;1783272;1239;91061;1385;186817;1386;363872;1121093	cellular organisms;Bacteria;Terrabacteria group;Firmicutes;Bacilli;Bacillales;Bacillaceae;Bacillus;Bacillus panaciterrae;Bacillus panaciterrae DSM 19096
930146.3	Bacillus persicus strain B48,IBRC-M 10115,DSM 25386,CECT 8001	930146	wgs	100	3.3		93.1	/net/mgx/linuxhome/mgx/databases/patric/genomes/930146.3/930146.3.fna	Bacteria	Firmicutes	Bacilli	Bacillales	Bacillaceae	Mesobacillus	Mesobacillus persicus	131567;2;1783272;1239;91061;1385;186817;2675231;930146	cellular organisms;Bacteria;Terrabacteria group;Firmicutes;Bacilli;Bacillales;Bacillaceae;Mesobacillus;Mesobacillus persicus
157838.3	Bacillus shackletonii strain LMG 18435	157838	wgs	99.2	4.9		92.7	/net/mgx/linuxhome/mgx/databases/patric/genomes/157838.3/157838.3.fna	Bacteria	Firmicutes	Bacilli	Bacillales	Bacillaceae	Bacillus	Bacillus shackletonii	131567;2;1783272;1239;91061;1385;186817;1386;157838	cellular organisms;Bacteria;Terrabacteria group;Firmicutes;Bacilli;Bacillales;Bacillaceae;Bacillus;Bacillus shackletonii
2011011.3	Bacillus sp. FJAT-45347	2011011	wgs	98.3	1.7		95.9	/net/mgx/linuxhome/mgx/databases/patric/genomes/2011011.3/2011011.3.fna	Bacteria	Firmicutes	Bacilli	Bacillales	Bacillaceae	Bacillus	Bacillus populi	131567;2;1783272;1239;91061;1385;186817;1386;2011011	cellular organisms;Bacteria;Terrabacteria group;Firmicutes;Bacilli;Bacillales;Bacillaceae;Bacillus;Bacillus populi
1516104.3	Bacillus sp. NEAU-cbsb5 strain NEAU-cbsb5	1516104	wgs	97.5	0.4		95.3	/net/mgx/linuxhome/mgx/databases/patric/genomes/1516104.3/1516104.3.fna	Bacteria	Firmicutes	Bacilli	Bacillales	Bacillaceae	Bacillus	Bacillus solisilvae	131567;2;1783272;1239;91061;1385;186817;1386;1516104	cellular organisms;Bacteria;Terrabacteria group;Firmicutes;Bacilli;Bacillales;Bacillaceae;Bacillus;Bacillus solisilvae
1191699.3	Bacillus sp. ZYK	1191699	wgs	96.4	2.1		94.7	/net/mgx/linuxhome/mgx/databases/patric/genomes/1191699.3/1191699.3.fna	Bacteria	Firmicutes	Bacilli	Bacillales	Bacillaceae	Calidifontibacillus	Calidifontibacillus oryziterrae	131567;2;1783272;1239;91061;1385;186817;2792299;1191699	cellular organisms;Bacteria;Terrabacteria group;Firmicutes;Bacilli;Bacillales;Bacillaceae;Calidifontibacillus;Calidifontibacillus oryziterrae
35841.7	Bacillus thermoamylovorans strain B4166	35841	wgs	97.9	0.9		94.7	/net/mgx/linuxhome/mgx/databases/patric/genomes/35841.7/35841.7.fna	Bacteria	Firmicutes	Bacilli	Bacillales	Bacillaceae	Bacillus	Bacillus thermoamylovorans	131567;2;1783272;1239;91061;1385;186817;1386;35841	cellular organisms;Bacteria;Terrabacteria group;Firmicutes;Bacilli;Bacillales;Bacillaceae;Bacillus;Bacillus thermoamylovorans
1221996.3	Bacillus thermotolerans SGZ-8	1221996	wgs	99.9	0.9		94	/net/mgx/linuxhome/mgx/databases/patric/genomes/1221996.3/1221996.3.fna	Bacteria	Firmicutes	Bacilli	Bacillales	Bacillaceae	Quasibacillus	Quasibacillus thermotolerans	131567;2;1783272;1239;91061;1385;186817;2047815;1221996	cellular organisms;Bacteria;Terrabacteria group;Firmicutes;Bacilli;Bacillales;Bacillaceae;Quasibacillus;Quasibacillus thermotolerans
862908.3	Bacteriovorax marinus SJ	862908	complete	95	2.1		99.5	/net/mgx/linuxhome/mgx/databases/patric/genomes/862908.3/862908.3.fna	Bacteria	Proteobacteria	Oligoflexia	Bacteriovoracales	Halobacteriovoraceae	Halobacteriovorax	Halobacteriovorax marinus	131567;2;1224;1553900;2024979;1652132;1652133;97084;862908	cellular organisms;Bacteria;Proteobacteria;Oligoflexia;Bacteriovoracales;Halobacteriovoraceae;Halobacteriovorax;Halobacteriovorax marinus;Halobacteriovorax marinus SJ
547042.5	Bacteroides coprophilus DSM 18228 = JCM 13818	547042	wgs	100	1.3		98.1	/net/mgx/linuxhome/mgx/databases/patric/genomes/547042.5/547042.5.fna	Bacteria	Bacteroidetes	Bacteroidia	Bacteroidales		Phocaeicola	Phocaeicola coprophilus	131567;2;1783270;68336;976;200643;171549;333046;909656;387090;547042	cellular organisms;Bacteria;FCB group;Bacteroidetes/Chlorobi group;Bacteroidetes;Bacteroidia;Bacteroidales;Bacteroidales incertae sedis;Phocaeicola;Phocaeicola coprophilus;Bacteroides coprophilus DSM 18228 = JCM 13818
1410607.3	Bacteroides sp. Ga6A1	1410607	wgs	100	0.1		97	/net/mgx/linuxhome/mgx/databases/patric/genomes/1410607.3/1410607.3.fna	Bacteria	Bacteroidetes	Bacteroidia	Bacteroidales	Bacteroidaceae	Bacteroides	Bacteroides sp. Ga6A1	131567;2;1783270;68336;976;200643;171549;815;816;2646097;1410607	cellular organisms;Bacteria;FCB group;Bacteroidetes/Chlorobi group;Bacteroidetes;Bacteroidia;Bacteroidales;Bacteroidaceae;Bacteroides;unclassified Bacteroides;Bacteroides sp. Ga6A1
1537566.3	Balneicella halophila strain DSM 28579	1537566	wgs	98.7	1.3		95.6	/net/mgx/linuxhome/mgx/databases/patric/genomes/1537566.3/1537566.3.fna	Bacteria	Bacteroidetes	Bacteroidia	Bacteroidales	Balneicellaceae	Balneicella	Balneicella halophila	131567;2;1783270;68336;976;200643;171549;1903335;1903336;1537566	cellular organisms;Bacteria;FCB group;Bacteroidetes/Chlorobi group;Bacteroidetes;Bacteroidia;Bacteroidales;Balneicellaceae;Balneicella;Balneicella halophila
2024824.8	Balneola sp. strain SAT117	2024824	wgs	95.8	1.3		90.3	/net/mgx/linuxhome/mgx/databases/patric/genomes/2024824.8/2024824.8.fna	Bacteria	Balneolaeota	Balneolia	Balneolales	Balneolaceae	Balneola	Balneola sp.	131567;2;1783270;68336;1936987;1853221;1853223;1813606;455358;2615059;2024824	cellular organisms;Bacteria;FCB group;Bacteroidetes/Chlorobi group;Balneolaeota;Balneolia;Balneolales;Balneolaceae;Balneola;unclassified Balneola;Balneola sp.
487174.9	Barnesiella intestinihominis strain UBA11776	487174	wgs	100	2.9		97.4	/net/mgx/linuxhome/mgx/databases/patric/genomes/487174.9/487174.9.fna	Bacteria	Bacteroidetes	Bacteroidia	Bacteroidales	Barnesiellaceae	Barnesiella	Barnesiella intestinihominis	131567;2;1783270;68336;976;200643;171549;2005519;397864;487174	cellular organisms;Bacteria;FCB group;Bacteroidetes/Chlorobi group;Bacteroidetes;Bacteroidia;Bacteroidales;Barnesiellaceae;Barnesiella;Barnesiella intestinihominis
685782.3	Bartonella rochalimae ATCC BAA-1498	685782	wgs	100	0.9		98.6	/net/mgx/linuxhome/mgx/databases/patric/genomes/685782.3/685782.3.fna	Bacteria	Proteobacteria	Alphaproteobacteria	Rhizobiales	Bartonellaceae	Bartonella	Bartonella rochalimae	131567;2;1224;28211;356;772;773;395923;685782	cellular organisms;Bacteria;Proteobacteria;Alphaproteobacteria;Rhizobiales;Bartonellaceae;Bartonella;Bartonella rochalimae;Bartonella rochalimae ATCC BAA-1498
653940.3	Basfia succiniciproducens strain DSM 22022	653940	wgs	100	3.6		99.3	/net/mgx/linuxhome/mgx/databases/patric/genomes/653940.3/653940.3.fna	Bacteria	Proteobacteria	Gammaproteobacteria	Pasteurellales	Pasteurellaceae	Basfia	Basfia succiniciproducens	131567;2;1224;1236;135625;712;697331;653940	cellular organisms;Bacteria;Proteobacteria;Gammaproteobacteria;Pasteurellales;Pasteurellaceae;Basfia;Basfia succiniciproducens
1072685.4	Basilea psittacipulmonis DSM 24701	1072685	complete	91.1	1.4		95.1	/net/mgx/linuxhome/mgx/databases/patric/genomes/1072685.4/1072685.4.fna	Bacteria	Proteobacteria	Betaproteobacteria	Burkholderiales	Alcaligenaceae	Basilea	Basilea psittacipulmonis	131567;2;1224;28216;80840;506;1472344;1472345;1072685	cellular organisms;Bacteria;Proteobacteria;Betaproteobacteria;Burkholderiales;Alcaligenaceae;Basilea;Basilea psittacipulmonis;Basilea psittacipulmonis DSM 24701
665467.3	Bauldia litoralis strain ATCC 35022	665467	wgs	99.6	1.2		94.8	/net/mgx/linuxhome/mgx/databases/patric/genomes/665467.3/665467.3.fna	Bacteria	Proteobacteria	Alphaproteobacteria	Rhizobiales		Bauldia	Bauldia litoralis	131567;2;1224;28211;356;119042;1145345;665467	cellular organisms;Bacteria;Proteobacteria;Alphaproteobacteria;Rhizobiales;Rhizobiales incertae sedis;Bauldia;Bauldia litoralis
1961378.3	Bdellovibrio sp. UBA4095	1961378	wgs	93.1	2.1		96.7	/net/mgx/linuxhome/mgx/databases/patric/genomes/1961378.3/1961378.3.fna	Bacteria	Proteobacteria	Oligoflexia	Bdellovibrionales	Bdellovibrionaceae	Bdellovibrio	Bdellovibrio sp. UBA4095	131567;2;1224;1553900;213481;213483;958;2633795;1961378	cellular organisms;Bacteria;Proteobacteria;Oligoflexia;Bdellovibrionales;Bdellovibrionaceae;Bdellovibrio;unclassified Bdellovibrio;Bdellovibrio sp. UBA4095
395493.3	Beggiatoa alba B18LD	395493	wgs	100	1.2		99.6	/net/mgx/linuxhome/mgx/databases/patric/genomes/395493.3/395493.3.fna	Bacteria	Proteobacteria	Gammaproteobacteria	Thiotrichales	Thiotrichaceae	Beggiatoa	Beggiatoa alba	131567;2;1224;1236;72273;135617;1021;1022;395493	cellular organisms;Bacteria;Proteobacteria;Gammaproteobacteria;Thiotrichales;Thiotrichaceae;Beggiatoa;Beggiatoa alba;Beggiatoa alba B18LD
1882748.3	Beijerinckia sp. 28-YEA-48	1882748	wgs	99.2	2		92.5	/net/mgx/linuxhome/mgx/databases/patric/genomes/1882748.3/1882748.3.fna	Bacteria	Proteobacteria	Alphaproteobacteria	Rhizobiales	Beijerinckiaceae	Beijerinckia	Beijerinckia sp. 28-YEA-48	131567;2;1224;28211;356;45404;532;2638183;1882748	cellular organisms;Bacteria;Proteobacteria;Alphaproteobacteria;Rhizobiales;Beijerinckiaceae;Beijerinckia;unclassified Beijerinckia;Beijerinckia sp. 28-YEA-48
938405.4	Belnapia rosea strain CGMCC 1.10758	938405	wgs	100	1.5		90.2	/net/mgx/linuxhome/mgx/databases/patric/genomes/938405.4/938405.4.fna	Bacteria	Proteobacteria	Alphaproteobacteria	Rhodospirillales	Acetobacteraceae	Belnapia	Belnapia rosea	131567;2;1224;28211;204441;433;365532;938405	cellular organisms;Bacteria;Proteobacteria;Alphaproteobacteria;Rhodospirillales;Acetobacteraceae;Belnapia;Belnapia rosea
494.4	Bergeriella denitrificans strain NCTC10295	494	wgs	99.3	0.8		97.9	/net/mgx/linuxhome/mgx/databases/patric/genomes/494.4/494.4.fna	Bacteria	Proteobacteria	Betaproteobacteria	Neisseriales	Neisseriaceae	Bergeriella	Bergeriella denitrificans	131567;2;1224;28216;206351;481;334108;494	cellular organisms;Bacteria;Proteobacteria;Betaproteobacteria;Neisseriales;Neisseriaceae;Bergeriella;Bergeriella denitrificans
1015.4	Bergeyella zoohelcum strain NCTC11661	1015	wgs	100	2.6		99.6	/net/mgx/linuxhome/mgx/databases/patric/genomes/1015.4/1015.4.fna	Bacteria	Bacteroidetes	Flavobacteriia	Flavobacteriales	Weeksellaceae	Bergeyella	Bergeyella zoohelcum	131567;2;1783270;68336;976;117743;200644;2762318;59735;1015	cellular organisms;Bacteria;FCB group;Bacteroidetes/Chlorobi group;Bacteroidetes;Flavobacteriia;Flavobacteriales;Weeksellaceae;Bergeyella;Bergeyella zoohelcum
471853.5	Beutenbergia cavernae DSM 12333	471853	complete	99.5	1.5		99.9	/net/mgx/linuxhome/mgx/databases/patric/genomes/471853.5/471853.5.fna	Bacteria	Actinobacteria	Actinobacteria	Micrococcales	Beutenbergiaceae	Beutenbergia	Beutenbergia cavernae	131567;2;1783272;201174;1760;85006;125316;84756;84757;471853	cellular organisms;Bacteria;Terrabacteria group;Actinobacteria;Actinobacteria;Micrococcales;Beutenbergiaceae;Beutenbergia;Beutenbergia cavernae;Beutenbergia cavernae DSM 12333
1235279.3	Bhargavaea cecembensis DSE10	1235279	wgs	100	0.9		95.8	/net/mgx/linuxhome/mgx/databases/patric/genomes/1235279.3/1235279.3.fna	Bacteria	Firmicutes	Bacilli	Bacillales	Planococcaceae	Bhargavaea	Bhargavaea cecembensis	131567;2;1783272;1239;91061;1385;186818;941338;394098;1235279	cellular organisms;Bacteria;Terrabacteria group;Firmicutes;Bacilli;Bacillales;Planococcaceae;Bhargavaea;Bhargavaea cecembensis;Bhargavaea cecembensis DSE10
1263832.3	Bibersteinia trehalosi USDA-ARS-USMARC-190	1263832	complete	100	1.4		99	/net/mgx/linuxhome/mgx/databases/patric/genomes/1263832.3/1263832.3.fna	Bacteria	Proteobacteria	Gammaproteobacteria	Pasteurellales	Pasteurellaceae	Bibersteinia	Bibersteinia trehalosi	131567;2;1224;1236;135625;712;476528;47735;1263832	cellular organisms;Bacteria;Proteobacteria;Gammaproteobacteria;Pasteurellales;Pasteurellaceae;Bibersteinia;Bibersteinia trehalosi;Bibersteinia trehalosi USDA-ARS-USMARC-190
1685.76	Bifidobacterium breve strain NRBB04	1685	complete	100	0.1		99.3	/net/mgx/linuxhome/mgx/databases/patric/genomes/1685.76/1685.76.fna	Bacteria	Actinobacteria	Actinobacteria	Bifidobacteriales	Bifidobacteriaceae	Bifidobacterium	Bifidobacterium breve	131567;2;1783272;201174;1760;85004;31953;1678;1685	cellular organisms;Bacteria;Terrabacteria group;Actinobacteria;Actinobacteria;Bifidobacteriales;Bifidobacteriaceae;Bifidobacterium;Bifidobacterium breve
1861784.4	Bizionia sp. APA-3	1861784	wgs	100	5.2		97.7	/net/mgx/linuxhome/mgx/databases/patric/genomes/1861784.4/1861784.4.fna	Bacteria	Bacteroidetes	Flavobacteriia	Flavobacteriales	Flavobacteriaceae	Bizionia	Bizionia sp. APA-3	131567;2;1783270;68336;976;117743;200644;49546;283785;2626393;1861784	cellular organisms;Bacteria;FCB group;Bacteroidetes/Chlorobi group;Bacteroidetes;Flavobacteriia;Flavobacteriales;Flavobacteriaceae;Bizionia;unclassified Bizionia;Bizionia sp. APA-3
673521.3	Blastococcus endophyticus strain DSM 45413	673521	wgs	100	0.1		97.1	/net/mgx/linuxhome/mgx/databases/patric/genomes/673521.3/673521.3.fna	Bacteria	Actinobacteria	Actinobacteria	Geodermatophilales	Geodermatophilaceae	Blastococcus	Blastococcus endophyticus	131567;2;1783272;201174;1760;1643682;85030;38501;673521	cellular organisms;Bacteria;Terrabacteria group;Actinobacteria;Actinobacteria;Geodermatophilales;Geodermatophilaceae;Blastococcus;Blastococcus endophyticus
34015.5	Blastomonas natatoria strain DSM 3183	34015	wgs	100	1.7		95.9	/net/mgx/linuxhome/mgx/databases/patric/genomes/34015.5/34015.5.fna	Bacteria	Proteobacteria	Alphaproteobacteria	Sphingomonadales	Sphingomonadaceae	Blastomonas	Blastomonas natatoria	131567;2;1224;28211;204457;41297;150203;34015	cellular organisms;Bacteria;Proteobacteria;Alphaproteobacteria;Sphingomonadales;Sphingomonadaceae;Blastomonas;Blastomonas natatoria
1031537.5	Blastopirellula cremea strain HEX-2 MGV	1031537	wgs	93.6	3.9		94.1	/net/mgx/linuxhome/mgx/databases/patric/genomes/1031537.5/1031537.5.fna	Bacteria	Planctomycetes	Planctomycetia	Pirellulales	Pirellulaceae	Blastopirellula	Blastopirellula cremea	131567;2;1783257;203682;203683;2691354;2691357;265487;1031537	cellular organisms;Bacteria;PVC group;Planctomycetes;Planctomycetia;Pirellulales;Pirellulaceae;Blastopirellula;Blastopirellula cremea
164514.12	Blattabacterium punctulatus strain CPUwf	164514	complete	97.1	1		98.9	/net/mgx/linuxhome/mgx/databases/patric/genomes/164514.12/164514.12.fna	Bacteria	Bacteroidetes	Flavobacteriia	Flavobacteriales	Blattabacteriaceae	Blattabacterium	Blattabacterium punctulatus	131567;2;1783270;68336;976;117743;200644;39782;34098;164514	cellular organisms;Bacteria;FCB group;Bacteroidetes/Chlorobi group;Bacteroidetes;Flavobacteriia;Flavobacteriales;Blattabacteriaceae;Blattabacterium;Blattabacterium punctulatus
2109334.3	Blautia sp. SG-772	2109334	wgs	100	0.6		97	/net/mgx/linuxhome/mgx/databases/patric/genomes/2109334.3/2109334.3.fna	Bacteria	Firmicutes	Clostridia	Clostridiales	Lachnospiraceae	Blautia	Blautia sp. SG-772	131567;2;1783272;1239;186801;186802;186803;572511;2648079;2109334	cellular organisms;Bacteria;Terrabacteria group;Firmicutes;Clostridia;Clostridiales;Lachnospiraceae;Blautia;unclassified Blautia;Blautia sp. SG-772
1331263.3	Bordetella pertussis Bp CHLA 0011	1331263	wgs	100	0.3		97.9	/net/mgx/linuxhome/mgx/databases/patric/genomes/1331263.3/1331263.3.fna	Bacteria	Proteobacteria	Betaproteobacteria	Burkholderiales	Alcaligenaceae	Bordetella	Bordetella pertussis	131567;2;1224;28216;80840;506;517;520;1331263	cellular organisms;Bacteria;Proteobacteria;Betaproteobacteria;Burkholderiales;Alcaligenaceae;Bordetella;Bordetella pertussis;Bordetella pertussis STO1-CHLA-0011
2135474.3	Bosea sp. CF476	2135474	wgs	100	0.8		93.5	/net/mgx/linuxhome/mgx/databases/patric/genomes/2135474.3/2135474.3.fna	Bacteria	Proteobacteria	Alphaproteobacteria	Rhizobiales	Bradyrhizobiaceae	Bosea	Bosea sp. CF476	131567;2;1224;28211;356;41294;85413;2653178;2135474	cellular organisms;Bacteria;Proteobacteria;Alphaproteobacteria;Rhizobiales;Bradyrhizobiaceae;Bosea;unclassified Bosea;Bosea sp. CF476
1470561.1	Boseongicola aestuarii strain CECT 8489	1470561	wgs	98.5	1.5		96.8	/net/mgx/linuxhome/mgx/databases/patric/genomes/1470561.10/1470561.10.fna	Bacteria	Proteobacteria	Alphaproteobacteria	Rhodobacterales	Rhodobacteraceae	Boseongicola	Boseongicola aestuarii	131567;2;1224;28211;204455;31989;1648497;1470561	cellular organisms;Bacteria;Proteobacteria;Alphaproteobacteria;Rhodobacterales;Rhodobacteraceae;Boseongicola;Boseongicola aestuarii
1903186.3	Brachybacterium sp. P6-10-X1 strain P6-10-X1	1903186	complete	100	0.5		95.5	/net/mgx/linuxhome/mgx/databases/patric/genomes/1903186.3/1903186.3.fna	Bacteria	Actinobacteria	Actinobacteria	Micrococcales	Dermabacteraceae	Brachybacterium	Brachybacterium sp. P6-10-X1	131567;2;1783272;201174;1760;85006;85020;43668;2623841;1903186	cellular organisms;Bacteria;Terrabacteria group;Actinobacteria;Actinobacteria;Micrococcales;Dermabacteraceae;Brachybacterium;unclassified Brachybacterium;Brachybacterium sp. P6-10-X1
1121117.3	Brachymonas denitrificans DSM 15123	1121117	wgs	100	1.2		96.5	/net/mgx/linuxhome/mgx/databases/patric/genomes/1121117.3/1121117.3.fna	Bacteria	Proteobacteria	Betaproteobacteria	Burkholderiales	Comamonadaceae	Brachymonas	Brachymonas denitrificans	131567;2;1224;28216;80840;80864;28219;28220;1121117	cellular organisms;Bacteria;Proteobacteria;Betaproteobacteria;Burkholderiales;Comamonadaceae;Brachymonas;Brachymonas denitrificans;Brachymonas denitrificans DSM 15123
1358104.3	Brachyspira sp. G79	1358104	wgs	100	0.1		99	/net/mgx/linuxhome/mgx/databases/patric/genomes/1358104.3/1358104.3.fna	Bacteria	Spirochaetes	Spirochaetia	Brachyspirales	Brachyspiraceae	Brachyspira	Brachyspira sp. G79	131567;2;203691;203692;1643686;143786;29521;2649512;1358104	cellular organisms;Bacteria;Spirochaetes;Spirochaetia;Brachyspirales;Brachyspiraceae;Brachyspira;unclassified Brachyspira;Brachyspira sp. G79
1548548.3	Bradymonas sediminis strain FA350	1548548	complete	88.2	3.2		87.9	/net/mgx/linuxhome/mgx/databases/patric/genomes/1548548.3/1548548.3.fna	Bacteria	delta/epsilon subdivisions	Deltaproteobacteria	Bradymonadales	Bradymonadaceae	Bradymonas	Bradymonas sediminis	131567;2;1224;68525;28221;1779134;1779135;1779136;1548548	cellular organisms;Bacteria;Proteobacteria;delta/epsilon subdivisions;Deltaproteobacteria;Bradymonadales;Bradymonadaceae;Bradymonas;Bradymonas sediminis
722472.7	Bradyrhizobium lablabi strain MT34	722472	complete	100	0.3		95.6	/net/mgx/linuxhome/mgx/databases/patric/genomes/722472.7/722472.7.fna	Bacteria	Proteobacteria	Alphaproteobacteria	Rhizobiales	Bradyrhizobiaceae	Bradyrhizobium	Bradyrhizobium lablabi	131567;2;1224;28211;356;41294;374;722472	cellular organisms;Bacteria;Proteobacteria;Alphaproteobacteria;Rhizobiales;Bradyrhizobiaceae;Bradyrhizobium;Bradyrhizobium lablabi
672460.4	Branchiibius hedensis strain DSM 22951	672460	wgs	99.5	1.5		96.7	/net/mgx/linuxhome/mgx/databases/patric/genomes/672460.4/672460.4.fna	Bacteria	Actinobacteria	Actinobacteria	Micrococcales	Dermacoccaceae	Branchiibius	Branchiibius hedensis	131567;2;1783272;201174;1760;85006;145357;908251;672460	cellular organisms;Bacteria;Terrabacteria group;Actinobacteria;Actinobacteria;Micrococcales;Dermacoccaceae;Branchiibius;Branchiibius hedensis
1508507.3	Brenneria roseae subsp. americana strain LMG 27715	1508507	wgs	100	0.5		97.3	/net/mgx/linuxhome/mgx/databases/patric/genomes/1508507.3/1508507.3.fna	Bacteria	Proteobacteria	Gammaproteobacteria	Enterobacterales	Pectobacteriaceae	Brenneria	Brenneria roseae subsp. americana	131567;2;1224;1236;91347;1903410;71655;1509241;1508507	cellular organisms;Bacteria;Proteobacteria;Gammaproteobacteria;Enterobacterales;Pectobacteriaceae;Brenneria;Brenneria roseae;Brenneria roseae subsp. americana
665038.4	Breoghania corrubedonensis strain DSM 23382	665038	wgs	100	1.2		95.7	/net/mgx/linuxhome/mgx/databases/patric/genomes/665038.4/665038.4.fna	Bacteria	Proteobacteria	Alphaproteobacteria	Rhizobiales	Cohaesibacteraceae	Breoghania	Breoghania corrubedonensis	131567;2;1224;28211;356;655351;1406135;665038	cellular organisms;Bacteria;Proteobacteria;Alphaproteobacteria;Rhizobiales;Cohaesibacteraceae;Breoghania;Breoghania corrubedonensis
1884381.3	Brevibacillus sp. OK042	1884381	wgs	100	0.2		94.5	/net/mgx/linuxhome/mgx/databases/patric/genomes/1884381.3/1884381.3.fna	Bacteria	Firmicutes	Bacilli	Bacillales	Paenibacillaceae	Brevibacillus	Brevibacillus sp. OK042	131567;2;1783272;1239;91061;1385;186822;55080;2684853;1884381	cellular organisms;Bacteria;Terrabacteria group;Firmicutes;Bacilli;Bacillales;Paenibacillaceae;Brevibacillus;unclassified Brevibacillus;Brevibacillus sp. OK042
321955.4	Brevibacterium linens BL2	321955	wgs	100	0.1		99.1	/net/mgx/linuxhome/mgx/databases/patric/genomes/321955.4/321955.4.fna	Bacteria	Actinobacteria	Actinobacteria	Micrococcales	Brevibacteriaceae	Brevibacterium	Brevibacterium linens	131567;2;1783272;201174;1760;85006;85019;1696;1703;321955	cellular organisms;Bacteria;Terrabacteria group;Actinobacteria;Actinobacteria;Micrococcales;Brevibacteriaceae;Brevibacterium;Brevibacterium linens;Brevibacterium linens BL2
1267768.4	Brevirhabdus pacifica strain DSM 27767	1267768	wgs	100	0.7		97.4	/net/mgx/linuxhome/mgx/databases/patric/genomes/1267768.4/1267768.4.fna	Bacteria	Proteobacteria	Alphaproteobacteria	Rhodobacterales	Rhodobacteraceae	Brevirhabdus	Brevirhabdus pacifica	131567;2;1224;28211;204455;31989;1855413;1267768	cellular organisms;Bacteria;Proteobacteria;Alphaproteobacteria;Rhodobacterales;Rhodobacteraceae;Brevirhabdus;Brevirhabdus pacifica
2305887.3	Brevundimonas sp. LPMIX5	2305887	wgs	100	0.1		96	/net/mgx/linuxhome/mgx/databases/patric/genomes/2305887.3/2305887.3.fna	Bacteria	Proteobacteria	Alphaproteobacteria	Caulobacterales	Caulobacteraceae	Brevundimonas	Brevundimonas sp. LPMIX5	131567;2;1224;28211;204458;76892;41275;2622653;2305887	cellular organisms;Bacteria;Proteobacteria;Alphaproteobacteria;Caulobacterales;Caulobacteraceae;Brevundimonas;unclassified Brevundimonas;Brevundimonas sp. LPMIX5
120577.6	Brucella ceti strain CRO350	120577	wgs	100	0.2		98.5	/net/mgx/linuxhome/mgx/databases/patric/genomes/120577.6/120577.6.fna	Bacteria	Proteobacteria	Alphaproteobacteria	Rhizobiales	Brucellaceae	Brucella	Brucella ceti	131567;2;1224;28211;356;118882;234;120577	cellular organisms;Bacteria;Proteobacteria;Alphaproteobacteria;Rhizobiales;Brucellaceae;Brucella;Brucella ceti
1737063.3	Brumimicrobium aurantiacum strain N62	1737063	wgs	100	0.9		96.2	/net/mgx/linuxhome/mgx/databases/patric/genomes/1737063.3/1737063.3.fna	Bacteria	Bacteroidetes	Flavobacteriia	Flavobacteriales	Crocinitomicaceae	Brumimicrobium	Brumimicrobium aurantiacum	131567;2;1783270;68336;976;117743;200644;1853230;200473;1737063	cellular organisms;Bacteria;FCB group;Bacteroidetes/Chlorobi group;Bacteroidetes;Flavobacteriia;Flavobacteriales;Crocinitomicaceae;Brumimicrobium;Brumimicrobium aurantiacum
1340493.3	Bryobacter aggregatus MPL3	1340493	wgs	98.7	2.5		91.2	/net/mgx/linuxhome/mgx/databases/patric/genomes/1340493.3/1340493.3.fna	Bacteria	Acidobacteria	Acidobacteriia	Bryobacterales	Bryobacteraceae	Bryobacter	Bryobacter aggregatus	131567;2;57723;204432;332160;1962910;911113;360054;1340493	cellular organisms;Bacteria;Acidobacteria;Acidobacteriia;Bryobacterales;Bryobacteraceae;Bryobacter;Bryobacter aggregatus;Bryobacter aggregatus MPL3
863522.6	Bryocella elongata strain DSM 22489	863522	wgs	100	1.3		92.2	/net/mgx/linuxhome/mgx/databases/patric/genomes/863522.6/863522.6.fna	Bacteria	Acidobacteria	Acidobacteriia	Acidobacteriales	Acidobacteriaceae	Bryocella	Bryocella elongata	131567;2;57723;204432;204433;204434;1078860;863522	cellular organisms;Bacteria;Acidobacteria;Acidobacteriia;Acidobacteriales;Acidobacteriaceae;Bryocella;Bryocella elongata
2173854.3	Buchnera aphidicola (Melanaphis sacchari) strain LSU	2173854	complete	100	2.1		96.4	/net/mgx/linuxhome/mgx/databases/patric/genomes/2173854.3/2173854.3.fna	Bacteria	Proteobacteria	Gammaproteobacteria	Enterobacterales	Erwiniaceae	Buchnera	Buchnera aphidicola	131567;2;1224;1236;91347;1903409;32199;9;2173854	cellular organisms;Bacteria;Proteobacteria;Gammaproteobacteria;Enterobacterales;Erwiniaceae;Buchnera;Buchnera aphidicola;Buchnera aphidicola (Melanaphis sacchari)
679192.3	Bulleidia extructa W1219	679192	wgs	94.4	1.7		99.8	/net/mgx/linuxhome/mgx/databases/patric/genomes/679192.3/679192.3.fna	Bacteria	Firmicutes	Erysipelotrichia	Erysipelotrichales	Erysipelotrichaceae	Bulleidia	Bulleidia extructa	131567;2;1783272;1239;526524;526525;128827;118747;118748;679192	cellular organisms;Bacteria;Terrabacteria group;Firmicutes;Erysipelotrichia;Erysipelotrichales;Erysipelotrichaceae;Bulleidia;Bulleidia extructa;Bulleidia extructa W1219
1423893.6	Burkholderia andropogonis Ba3549	1423893	wgs	99.3	3.6		91.7	/net/mgx/linuxhome/mgx/databases/patric/genomes/1423893.6/1423893.6.fna	Bacteria	Proteobacteria	Betaproteobacteria	Burkholderiales	Burkholderiaceae	Robbsia	Robbsia andropogonis	131567;2;1224;28216;80840;119060;2038280;28092;1423893	cellular organisms;Bacteria;Proteobacteria;Betaproteobacteria;Burkholderiales;Burkholderiaceae;Robbsia;Robbsia andropogonis;Robbsia andropogonis Ba3549
60547.6	Burkholderia glathei strain DSM 50014	60547	wgs	100	0.6		92.5	/net/mgx/linuxhome/mgx/databases/patric/genomes/60547.6/60547.6.fna	Bacteria	Proteobacteria	Betaproteobacteria	Burkholderiales	Burkholderiaceae	Caballeronia	Caballeronia glathei	131567;2;1224;28216;80840;119060;1827195;60547	cellular organisms;Bacteria;Proteobacteria;Betaproteobacteria;Burkholderiales;Burkholderiaceae;Caballeronia;Caballeronia glathei
1436040.3	Burkholderia pseudomallei RF43Bp22	1436040	wgs	100	0.1		95	/net/mgx/linuxhome/mgx/databases/patric/genomes/1436040.3/1436040.3.fna	Bacteria	Proteobacteria	Betaproteobacteria	Burkholderiales	Burkholderiaceae	Burkholderia	Burkholderia pseudomallei	131567;2;1224;28216;80840;119060;32008;111527;28450;1436040	cellular organisms;Bacteria;Proteobacteria;Betaproteobacteria;Burkholderiales;Burkholderiaceae;Burkholderia;pseudomallei group;Burkholderia pseudomallei;Burkholderia pseudomallei RF43Bp22
882378.3	Burkholderia rhizoxinica HKI 454	882378	complete	96.4	4.2		99.5	/net/mgx/linuxhome/mgx/databases/patric/genomes/882378.3/882378.3.fna	Bacteria	Proteobacteria	Betaproteobacteria	Burkholderiales	Burkholderiaceae	Mycetohabitans	Mycetohabitans rhizoxinica	131567;2;1224;28216;80840;119060;2571159;412963;882378	cellular organisms;Bacteria;Proteobacteria;Betaproteobacteria;Burkholderiales;Burkholderiaceae;Mycetohabitans;Mycetohabitans rhizoxinica;Mycetohabitans rhizoxinica HKI 454
1354253.4	Buttiauxella gaviniae ATCC 51604	1354253	wgs	99.6	2.1		97.1	/net/mgx/linuxhome/mgx/databases/patric/genomes/1354253.4/1354253.4.fna	Bacteria	Proteobacteria	Gammaproteobacteria	Enterobacterales	Enterobacteriaceae	Buttiauxella	Buttiauxella gaviniae	131567;2;1224;1236;91347;543;82976;82990;1354253	cellular organisms;Bacteria;Proteobacteria;Gammaproteobacteria;Enterobacterales;Enterobacteriaceae;Buttiauxella;Buttiauxella gaviniae;Buttiauxella gaviniae ATCC 51604
2292293.3	Butyricicoccus sp. AM27-36	2292293	wgs	99.3	0.7		94.3	/net/mgx/linuxhome/mgx/databases/patric/genomes/2292293.3/2292293.3.fna	Bacteria	Firmicutes	Clostridia	Clostridiales	Clostridiaceae	Butyricicoccus	Butyricicoccus sp. AM27-36	131567;2;1783272;1239;186801;186802;31979;580596;2633649;2292293	cellular organisms;Bacteria;Terrabacteria group;Firmicutes;Clostridia;Clostridiales;Clostridiaceae;Butyricicoccus;unclassified Butyricicoccus;Butyricicoccus sp. AM27-36
544645.4	Butyricimonas virosa strain TF05-17	544645	wgs	100	0.6		96.7	/net/mgx/linuxhome/mgx/databases/patric/genomes/544645.4/544645.4.fna	Bacteria	Bacteroidetes	Bacteroidia	Bacteroidales	Odoribacteraceae	Butyricimonas	Butyricimonas virosa	131567;2;1783270;68336;976;200643;171549;1853231;574697;544645	cellular organisms;Bacteria;FCB group;Bacteroidetes/Chlorobi group;Bacteroidetes;Bacteroidia;Bacteroidales;Odoribacteraceae;Butyricimonas;Butyricimonas virosa
1506994.3	Butyrivibrio sp. AE3004	1506994	wgs	100	0.6		95.2	/net/mgx/linuxhome/mgx/databases/patric/genomes/1506994.3/1506994.3.fna	Bacteria	Firmicutes	Clostridia	Clostridiales	Lachnospiraceae	Butyrivibrio	Butyrivibrio sp. AE3004	131567;2;1783272;1239;186801;186802;186803;830;2639466;1506994	cellular organisms;Bacteria;Terrabacteria group;Firmicutes;Clostridia;Clostridiales;Lachnospiraceae;Butyrivibrio;unclassified Butyrivibrio;Butyrivibrio sp. AE3004
1895735.3	Caedibacter sp. 37-49	1895735	wgs	83.5	2.3		94.4	/net/mgx/linuxhome/mgx/databases/patric/genomes/1895735.3/1895735.3.fna	Bacteria	Proteobacteria	Alphaproteobacteria	Holosporales			Caedibacter sp. 37-49	131567;2;1224;28211;1921002;1921007;1895735	cellular organisms;Bacteria;Proteobacteria;Alphaproteobacteria;Holosporales;unclassified Holosporales;Caedibacter sp. 37-49
1674942.3	Caenibacillus caldisaponilyticus strain B157	1674942	wgs	93.2	4.2		95.1	/net/mgx/linuxhome/mgx/databases/patric/genomes/1674942.3/1674942.3.fna	Bacteria	Firmicutes	Bacilli	Bacillales	Sporolactobacillaceae	Caenibacillus	Caenibacillus caldisaponilyticus	131567;2;1783272;1239;91061;1385;186821;1940395;1674942	cellular organisms;Bacteria;Terrabacteria group;Firmicutes;Bacilli;Bacillales;Sporolactobacillaceae;Caenibacillus;Caenibacillus caldisaponilyticus
414052.4	Caenispirillum bisanense strain USBA 140	414052	wgs	100	1		92.8	/net/mgx/linuxhome/mgx/databases/patric/genomes/414052.4/414052.4.fna	Bacteria	Proteobacteria	Alphaproteobacteria	Rhodospirillales	Rhodospirillaceae	Caenispirillum	Caenispirillum bisanense	131567;2;1224;28211;204441;41295;414051;414052	cellular organisms;Bacteria;Proteobacteria;Alphaproteobacteria;Rhodospirillales;Rhodospirillaceae;Caenispirillum;Caenispirillum bisanense
986075.3	Caldalkalibacillus thermarum TA2.A1	986075	wgs	92.2	3		93.9	/net/mgx/linuxhome/mgx/databases/patric/genomes/986075.3/986075.3.fna	Bacteria	Firmicutes	Bacilli	Bacillales	Bacillaceae	Caldalkalibacillus	Caldalkalibacillus thermarum	131567;2;1783272;1239;91061;1385;186817;379065;296745;986075	cellular organisms;Bacteria;Terrabacteria group;Firmicutes;Bacilli;Bacillales;Bacillaceae;Caldalkalibacillus;Caldalkalibacillus thermarum;Caldalkalibacillus thermarum TA2.A1
1388761.3	Caldanaerobacter subterraneus subsp. yonseiensis KB-1	1388761	wgs	100	2		96.7	/net/mgx/linuxhome/mgx/databases/patric/genomes/1388761.3/1388761.3.fna	Bacteria	Firmicutes	Clostridia	Thermoanaerobacterales	Thermoanaerobacteraceae	Caldanaerobacter	Caldanaerobacter subterraneus subsp. yonseiensis	131567;2;1783272;1239;186801;68295;186814;249529;911092;111519;1388761	cellular organisms;Bacteria;Terrabacteria group;Firmicutes;Clostridia;Thermoanaerobacterales;Thermoanaerobacteraceae;Caldanaerobacter;Caldanaerobacter subterraneus;Caldanaerobacter subterraneus subsp. yonseiensis;Caldanaerobacter subterraneus subsp. yonseiensis KB-1
1121256.4	Caldanaerobius fijiensis DSM 17918	1121256	wgs	100	2.4		94.7	/net/mgx/linuxhome/mgx/databases/patric/genomes/1121256.4/1121256.4.fna	Bacteria	Firmicutes	Clostridia	Thermoanaerobacterales	Thermoanaerobacteraceae	Caldanaerobius	Caldanaerobius fijiensis	131567;2;1783272;1239;186801;68295;186814;862261;456330;1121256	cellular organisms;Bacteria;Terrabacteria group;Firmicutes;Clostridia;Thermoanaerobacterales;Thermoanaerobacteraceae;Caldanaerobius;Caldanaerobius fijiensis;Caldanaerobius fijiensis DSM 17918
1246530.3	Calderihabitans maritimus strain KKC1	1246530	wgs	98.1	1.2		91.5	/net/mgx/linuxhome/mgx/databases/patric/genomes/1246530.3/1246530.3.fna	Bacteria	Firmicutes	Clostridia	Thermoanaerobacterales	Thermoanaerobacteraceae	Calderihabitans	Calderihabitans maritimus	131567;2;1783272;1239;186801;68295;186814;42857;1326739;1246530	cellular organisms;Bacteria;Terrabacteria group;Firmicutes;Clostridia;Thermoanaerobacterales;Thermoanaerobacteraceae;Moorella group;Calderihabitans;Calderihabitans maritimus
31899.24	Caldicellulosiruptor bescii strain RKCB133	31899	wgs	100	0.6		99	/net/mgx/linuxhome/mgx/databases/patric/genomes/31899.24/31899.24.fna	Bacteria	Firmicutes	Clostridia	Thermoanaerobacterales	Thermoanaerobacterales Family III. Incertae Sedis	Caldicellulosiruptor	Caldicellulosiruptor bescii	131567;2;1783272;1239;186801;68295;543371;44000;31899	cellular organisms;Bacteria;Terrabacteria group;Firmicutes;Clostridia;Thermoanaerobacterales;Thermoanaerobacterales Family III. Incertae Sedis;Caldicellulosiruptor;Caldicellulosiruptor bescii
937334.3	Caldicoprobacter faecalis strain DSM 20678	937334	wgs	96.7	3.9		95.1	/net/mgx/linuxhome/mgx/databases/patric/genomes/937334.3/937334.3.fna	Bacteria	Firmicutes	Clostridia	Clostridiales	Caldicoprobacteraceae	Caldicoprobacter	Caldicoprobacter faecalis	131567;2;1783272;1239;186801;186802;715221;715222;937334	cellular organisms;Bacteria;Terrabacteria group;Firmicutes;Clostridia;Clostridiales;Caldicoprobacteraceae;Caldicoprobacter;Caldicoprobacter faecalis
926550.5	Caldilinea aerophila DSM 14535 = NBRC 104270	926550	complete	100	3.9		89.7	/net/mgx/linuxhome/mgx/databases/patric/genomes/926550.5/926550.5.fna	Bacteria	Chloroflexi	Caldilineae	Caldilineales	Caldilineaceae	Caldilinea	Caldilinea aerophila	131567;2;1783272;200795;475962;475963;475964;233191;133453;926550	cellular organisms;Bacteria;Terrabacteria group;Chloroflexi;Caldilineae;Caldilineales;Caldilineaceae;Caldilinea;Caldilinea aerophila;Caldilinea aerophila DSM 14535 = NBRC 104270
511051.3	Caldisericum exile AZM16c01	511051	complete	94.7	1.3		99.6	/net/mgx/linuxhome/mgx/databases/patric/genomes/511051.3/511051.3.fna	Bacteria	Caldiserica	Caldisericia	Caldisericales	Caldisericaceae	Caldisericum	Caldisericum exile	131567;2;2498710;67814;693071;693072;693073;693074;693075;511051	cellular organisms;Bacteria;Caldiserica/Cryosericota group;Caldiserica;Caldisericia;Caldisericales;Caldisericaceae;Caldisericum;Caldisericum exile;Caldisericum exile AZM16c01
1056495.6	Caldisphaera lagunensis DSM 15908	1056495	complete	95.5	4.5		96.4	/net/mgx/linuxhome/mgx/databases/patric/genomes/1056495.6/1056495.6.fna	Archaea	Crenarchaeota	Thermoprotei	Acidilobales	Caldisphaeraceae	Caldisphaera	Caldisphaera lagunensis	131567;2157;1783275;28889;183924;871006;255472;200414;200415;1056495	cellular organisms;Archaea;TACK group;Crenarchaeota;Thermoprotei;Acidilobales;Caldisphaeraceae;Caldisphaera;Caldisphaera lagunensis;Caldisphaera lagunensis DSM 15908
477976.3	Calditerrivibrio nitroreducens strain ZAV-05	477976	wgs	82.1	1.5		87.4	/net/mgx/linuxhome/mgx/databases/patric/genomes/477976.3/477976.3.fna	Bacteria	Deferribacteres	Deferribacteres	Deferribacterales	Deferribacteraceae	Calditerrivibrio	Calditerrivibrio nitroreducens	131567;2;200930;68337;191393;191394;545865;477976	cellular organisms;Bacteria;Deferribacteres;Deferribacteres;Deferribacterales;Deferribacteraceae;Calditerrivibrio;Calditerrivibrio nitroreducens
880073.11	Caldithrix abyssi DSM 13497	880073	complete	100	1.3		99.6	/net/mgx/linuxhome/mgx/databases/patric/genomes/880073.11/880073.11.fna	Bacteria	Calditrichaeota	Calditrichae	Calditrichales	Calditrichaceae	Caldithrix	Caldithrix abyssi	131567;2;1930617;1962850;1962852;1962854;187144;187145;880073	cellular organisms;Bacteria;Calditrichaeota;Calditrichae;Calditrichales;Calditrichaceae;Caldithrix;Caldithrix abyssi;Caldithrix abyssi DSM 13497
419650.3	Calidifontibacter indicus strain DSM 22967	419650	wgs	100	0.5		96.2	/net/mgx/linuxhome/mgx/databases/patric/genomes/419650.3/419650.3.fna	Bacteria	Actinobacteria	Actinobacteria	Micrococcales	Dermacoccaceae	Calidifontibacter	Calidifontibacter indicus	131567;2;1783272;201174;1760;85006;145357;1158982;419650	cellular organisms;Bacteria;Terrabacteria group;Actinobacteria;Actinobacteria;Micrococcales;Dermacoccaceae;Calidifontibacter;Calidifontibacter indicus
29344.3	Caloramator fervidus strain DSM 5463	29344	wgs	100	1.3		95.4	/net/mgx/linuxhome/mgx/databases/patric/genomes/29344.3/29344.3.fna	Bacteria	Firmicutes	Clostridia	Clostridiales	Clostridiaceae	Caloramator	Caloramator fervidus	131567;2;1783272;1239;186801;186802;31979;44258;29344	cellular organisms;Bacteria;Terrabacteria group;Firmicutes;Clostridia;Clostridiales;Clostridiaceae;Caloramator;Caloramator fervidus
1121264.4	Caloranaerobacter azorensis DSM 13643	1121264	wgs	99.3	0.7		96.7	/net/mgx/linuxhome/mgx/databases/patric/genomes/1121264.4/1121264.4.fna	Bacteria	Firmicutes	Clostridia	Clostridiales	Clostridiaceae	Caloranaerobacter	Caloranaerobacter azorensis	131567;2;1783272;1239;186801;186802;31979;171003;116090;1121264	cellular organisms;Bacteria;Terrabacteria group;Firmicutes;Clostridia;Clostridiales;Clostridiaceae;Caloranaerobacter;Caloranaerobacter azorensis;Caloranaerobacter azorensis DSM 13643
1954171.3	Calothrix sp. NIES-2098	1954171	complete	100	0.4		96.9	/net/mgx/linuxhome/mgx/databases/patric/genomes/1954171.3/1954171.3.fna	Bacteria	Cyanobacteria		Nostocales	Calotrichaceae	Calothrix	Calothrix sp. NIES-2098	131567;2;1783272;1798711;1117;1161;2661849;1186;2619626;1954171	cellular organisms;Bacteria;Terrabacteria group;Cyanobacteria/Melainabacteria group;Cyanobacteria;Nostocales;Calotrichaceae;Calothrix;unclassified Calothrix;Calothrix sp. NIES-2098
391592.5	Caminibacter mediatlanticus TB-2	391592	wgs	91.7	3.1		96.9	/net/mgx/linuxhome/mgx/databases/patric/genomes/391592.5/391592.5.fna	Bacteria	delta/epsilon subdivisions	Epsilonproteobacteria	Nautiliales	Nautiliaceae	Caminibacter	Caminibacter mediatlanticus	131567;2;1224;68525;29547;235899;224467;191301;291048;391592	cellular organisms;Bacteria;Proteobacteria;delta/epsilon subdivisions;Epsilonproteobacteria;Nautiliales;Nautiliaceae;Caminibacter;Caminibacter mediatlanticus;Caminibacter mediatlanticus TB-2
1121266.3	Caminicella sporogenes DSM 14501	1121266	wgs	99.3	0.7		94.7	/net/mgx/linuxhome/mgx/databases/patric/genomes/1121266.3/1121266.3.fna	Bacteria	Firmicutes	Clostridia	Clostridiales	Clostridiaceae	Caminicella	Caminicella sporogenes	131567;2;1783272;1239;186801;186802;31979;166484;166485;1121266	cellular organisms;Bacteria;Terrabacteria group;Firmicutes;Clostridia;Clostridiales;Clostridiaceae;Caminicella;Caminicella sporogenes;Caminicella sporogenes DSM 14501
199.784	Campylobacter concisus strain AAUH-10HCdes4	199	wgs	100	0.1		96.1	/net/mgx/linuxhome/mgx/databases/patric/genomes/199.784/199.784.fna	Bacteria	delta/epsilon subdivisions	Epsilonproteobacteria	Campylobacterales	Campylobacteraceae	Campylobacter	Campylobacter concisus	131567;2;1224;68525;29547;213849;72294;194;199	cellular organisms;Bacteria;Proteobacteria;delta/epsilon subdivisions;Epsilonproteobacteria;Campylobacterales;Campylobacteraceae;Campylobacter;Campylobacter concisus
1895689.3	Candidatus Accumulibacter sp. 66-26	1895689	wgs	100	3.1		94.8	/net/mgx/linuxhome/mgx/databases/patric/genomes/1895689.3/1895689.3.fna	Bacteria	Proteobacteria	Betaproteobacteria			Candidatus Accumulibacter	Candidatus Accumulibacter sp. 66-26	131567;2;1224;28216;119066;327159;2619054;1895689	cellular organisms;Bacteria;Proteobacteria;Betaproteobacteria;Betaproteobacteria incertae sedis;Candidatus Accumulibacter;unclassified Candidatus Accumulibacter;Candidatus Accumulibacter sp. 66-26
1662188.4	Candidatus Achromatium palustre	1662188	wgs	93.4	4		91.8	/net/mgx/linuxhome/mgx/databases/patric/genomes/1662188.4/1662188.4.fna	Bacteria	Proteobacteria	Gammaproteobacteria	Thiotrichales	Thiotrichaceae	Achromatium	Candidatus Achromatium palustre	131567;2;1224;1236;72273;135617;44937;1662188	cellular organisms;Bacteria;Proteobacteria;Gammaproteobacteria;Thiotrichales;Thiotrichaceae;Achromatium;Candidatus Achromatium palustre
1855377.3	Candidatus Aquiluna sp. UB-MaderosW2red	1855377	complete	96.9	0.6		96.2	/net/mgx/linuxhome/mgx/databases/patric/genomes/1855377.3/1855377.3.fna	Bacteria	Actinobacteria	Actinobacteria	Micrococcales	Microbacteriaceae	Candidatus Aquiluna	Candidatus Aquiluna sp. UB-MaderosW2red	131567;2;1783272;201174;1760;85006;85023;1655488;1655489;529881;2617988;1855377	cellular organisms;Bacteria;Terrabacteria group;Actinobacteria;Actinobacteria;Micrococcales;Microbacteriaceae;Luna cluster;Luna-1 subcluster;Candidatus Aquiluna;unclassified Candidatus Aquiluna;Candidatus Aquiluna sp. UB-MaderosW2red
1840217.3	Candidatus Arthromitus sp. SFB-turkey	1840217	wgs	96.7	0.7		97.9	/net/mgx/linuxhome/mgx/databases/patric/genomes/1840217.3/1840217.3.fna	Bacteria	Firmicutes	Clostridia	Clostridiales	Clostridiaceae	Candidatus Arthromitus	Candidatus Arthromitus sp. SFB-turkey	131567;2;1783272;1239;186801;186802;31979;49082;2638829;1840217	cellular organisms;Bacteria;Terrabacteria group;Firmicutes;Clostridia;Clostridiales;Clostridiaceae;Candidatus Arthromitus;unclassified Candidatus Arthromitus;Candidatus Arthromitus sp. SFB-turkey
2172549.3	Candidatus Brocadia sp. strain AMX2	2172549	wgs	96.2	5.1		89.3	/net/mgx/linuxhome/mgx/databases/patric/genomes/2172549.3/2172549.3.fna	Bacteria	Planctomycetes	Candidatus Brocadiae	Candidatus Brocadiales	Candidatus Brocadiaceae	Candidatus Brocadia	Candidatus Brocadia sp.	131567;2;1783257;203682;2517206;1127829;1127830;380240;2685353;2172549	cellular organisms;Bacteria;PVC group;Planctomycetes;Candidatus Brocadiae;Candidatus Brocadiales;Candidatus Brocadiaceae;Candidatus Brocadia;unclassified Candidatus Brocadia;Candidatus Brocadia sp.
1506545.4	Candidatus Chloroploca asiatica strain B7-9	1506545	wgs	100	3.9		95.5	/net/mgx/linuxhome/mgx/databases/patric/genomes/1506545.4/1506545.4.fna	Bacteria	Chloroflexi	Chloroflexia	Chloroflexineae	Oscillochloridaceae	Candidatus Chloroploca	Candidatus Chloroploca asiatica	131567;2;1783272;200795;32061;32064;1508594;104174;1579476;1506545	cellular organisms;Bacteria;Terrabacteria group;Chloroflexi;Chloroflexia;Chloroflexales;Chloroflexineae;Oscillochloridaceae;Candidatus Chloroploca;Candidatus Chloroploca asiatica
2053534.3	Candidatus Cloacimonas sp. strain UBA10088	2053534	wgs	85	0.9		91.9	/net/mgx/linuxhome/mgx/databases/patric/genomes/2053534.3/2053534.3.fna	Bacteria	Candidatus Cloacimonetes				Candidatus Cloacimonas	Candidatus Cloacimonas sp.	131567;2;1783270;456828;456826;2626862;2053534	cellular organisms;Bacteria;FCB group;Candidatus Cloacimonetes;Candidatus Cloacimonas;unclassified Candidatus Cloacimonas;Candidatus Cloacimonas sp.
1400861.3	Candidatus Contendobacter odensis Run_B_J11	1400861	wgs	95.6	3.7		90.9	/net/mgx/linuxhome/mgx/databases/patric/genomes/1400861.3/1400861.3.fna	Bacteria	Proteobacteria	Gammaproteobacteria		Candidatus Competibacteraceae	Candidatus Contendobacter	Candidatus Contendobacter odensis	131567;2;1224;1236;118884;1400857;1400859;1400860;1400861	cellular organisms;Bacteria;Proteobacteria;Gammaproteobacteria;Gammaproteobacteria incertae sedis;Candidatus Competibacteraceae;Candidatus Contendobacter;Candidatus Contendobacter odensis;Candidatus Contendobacter odensis Run_B_J11
857335.6	Candidatus Dactylopiibacterium carminicum	857335	wgs	99.4	0.7		92.5	/net/mgx/linuxhome/mgx/databases/patric/genomes/857335.6/857335.6.fna	Bacteria	Proteobacteria	Betaproteobacteria	Rhodocyclales	Rhodocyclaceae	Candidatus Dactylopiibacterium	Candidatus Dactylopiibacterium carminicum	131567;2;1224;28216;206389;75787;857334;857335	cellular organisms;Bacteria;Proteobacteria;Betaproteobacteria;Rhodocyclales;Rhodocyclaceae;Candidatus Dactylopiibacterium;Candidatus Dactylopiibacterium carminicum
477974.6	Candidatus Desulforudis audaxviator MP104C	477974	complete	93.1	3.4		99.6	/net/mgx/linuxhome/mgx/databases/patric/genomes/477974.6/477974.6.fna	Bacteria	Firmicutes	Clostridia	Clostridiales	Peptococcaceae	Candidatus Desulforudis	Candidatus Desulforudis audaxviator	131567;2;1783272;1239;186801;186802;186807;471826;471827;477974	cellular organisms;Bacteria;Terrabacteria group;Firmicutes;Clostridia;Clostridiales;Peptococcaceae;Candidatus Desulforudis;Candidatus Desulforudis audaxviator;Candidatus Desulforudis audaxviator MP104C
1429438.4	Candidatus Entotheonella sp. TSY1	1429438	wgs	94.4	2.6		81.8	/net/mgx/linuxhome/mgx/databases/patric/genomes/1429438.4/1429438.4.fna	Bacteria	Candidatus Tectomicrobia				Candidatus Entotheonella	Candidatus Entotheonella factor	131567;2;1802340;1802339;93171;1429438	cellular organisms;Bacteria;Nitrospinae/Tectomicrobia group;Candidatus Tectomicrobia;Candidatus Entotheonella;Candidatus Entotheonella factor
1925548.3	Candidatus Fonsibacter ubiquis strain LSUCC0530	1925548	complete	86.5	1.1		94.2	/net/mgx/linuxhome/mgx/databases/patric/genomes/1925548.3/1925548.3.fna	Bacteria	Proteobacteria	Alphaproteobacteria	Pelagibacterales		Candidatus Fonsibacter	Candidatus Fonsibacter ubiquis	131567;2;1224;28211;54526;2045213;1925548	cellular organisms;Bacteria;Proteobacteria;Alphaproteobacteria;Pelagibacterales;Candidatus Fonsibacter;Candidatus Fonsibacter ubiquis
1274402.6	Candidatus Hepatobacter penaei strain NHPB	1274402	wgs	84.7	1.7		93.1	/net/mgx/linuxhome/mgx/databases/patric/genomes/1274402.6/1274402.6.fna	Bacteria	Proteobacteria	Alphaproteobacteria	Rickettsiales		Candidatus Hepatobacter	Candidatus Hepatobacter penaei	131567;2;1224;28211;766;255531;1274401;1274402	cellular organisms;Bacteria;Proteobacteria;Alphaproteobacteria;Rickettsiales;Rickettsiales genera incertae sedis;Candidatus Hepatobacter;Candidatus Hepatobacter penaei
2024899.3	Candidatus Izimaplasma sp. ZiA1	2024899	wgs	98.8	1.2		94.2	/net/mgx/linuxhome/mgx/databases/patric/genomes/2024899.3/2024899.3.fna	Bacteria	Tenericutes				Candidatus Izimaplasma	Candidatus Izimaplasma sp. ZiA1	131567;2;1783272;544448;1912503;2624196;2024899	cellular organisms;Bacteria;Terrabacteria group;Tenericutes;Candidatus Izimaplasma;unclassified Candidatus Izimaplasma;Candidatus Izimaplasma sp. ZiA1
1208923.3	Candidatus Kinetoplastibacterium blastocrithidii (ex Strigomonas culicis)	1208923	complete	87.5	1.4		94.2	/net/mgx/linuxhome/mgx/databases/patric/genomes/1208923.3/1208923.3.fna	Bacteria	Proteobacteria	Betaproteobacteria			Candidatus Kinetoplastibacterium	Candidatus Kinetoplastibacterium blastocrithidii	131567;2;1224;28216;119066;33055;233181;1208923	cellular organisms;Bacteria;Proteobacteria;Betaproteobacteria;Betaproteobacteria incertae sedis;Candidatus Kinetoplastibacterium;Candidatus Kinetoplastibacterium blastocrithidii;Candidatus Kinetoplastibacterium blastocrithidii (ex Strigomonas culicis)
204669.11	Candidatus Koribacter versatilis Ellin345	204669	complete	98.7	3.8		99.6	/net/mgx/linuxhome/mgx/databases/patric/genomes/204669.11/204669.11.fna	Bacteria	Acidobacteria	Acidobacteriia	Acidobacteriales	Acidobacteriaceae	Candidatus Koribacter	Candidatus Koribacter versatilis	131567;2;57723;204432;204433;204434;658061;658062;204669	cellular organisms;Bacteria;Acidobacteria;Acidobacteriia;Acidobacteriales;Acidobacteriaceae;Candidatus Koribacter;Candidatus Koribacter versatilis;Candidatus Koribacter versatilis Ellin345
174633.29	Candidatus Kuenenia stuttgartiensis strain Ru_enrich_A3	174633	wgs	89.3	1.4		87.9	/net/mgx/linuxhome/mgx/databases/patric/genomes/174633.29/174633.29.fna	Bacteria	Planctomycetes	Candidatus Brocadiae	Candidatus Brocadiales	Candidatus Brocadiaceae	Candidatus Kuenenia	Candidatus Kuenenia stuttgartiensis	131567;2;1783257;203682;2517206;1127829;1127830;380738;174633	cellular organisms;Bacteria;PVC group;Planctomycetes;Candidatus Brocadiae;Candidatus Brocadiales;Candidatus Brocadiaceae;Candidatus Kuenenia;Candidatus Kuenenia stuttgartiensis
34021.4	Candidatus Liberibacter asiaticus strain A4	34021	wgs	99	0.5		99.1	/net/mgx/linuxhome/mgx/databases/patric/genomes/34021.4/34021.4.fna	Bacteria	Proteobacteria	Alphaproteobacteria	Rhizobiales	Rhizobiaceae	Liberibacter	Candidatus Liberibacter asiaticus	131567;2;1224;28211;356;82115;34019;34021	cellular organisms;Bacteria;Proteobacteria;Alphaproteobacteria;Rhizobiales;Rhizobiaceae;Liberibacter;Candidatus Liberibacter asiaticus
1455061.4	Candidatus Magnetobacterium sp. MYR-1	1455061	wgs	89.7	2.8		89.7	/net/mgx/linuxhome/mgx/databases/patric/genomes/1455061.4/1455061.4.fna	Bacteria	Nitrospirae	Nitrospira	Nitrospirales	Nitrospiraceae	Candidatus Magnetobacterium	Candidatus Magnetobacterium casensis	131567;2;40117;203693;189778;189779;40118;1455061	cellular organisms;Bacteria;Nitrospirae;Nitrospira;Nitrospirales;Nitrospiraceae;Candidatus Magnetobacterium;Candidatus Magnetobacterium casensis
1827136.5	Candidatus Marithrix sp. Canyon 246	1827136	wgs	98.8	2.1		92.2	/net/mgx/linuxhome/mgx/databases/patric/genomes/1827136.5/1827136.5.fna	Bacteria	Proteobacteria	Gammaproteobacteria	Thiotrichales	Thiotrichaceae	Candidatus Marithrix	Candidatus Marithrix sp. Canyon 246	131567;2;1224;1236;72273;135617;1031282;2685716;1827136	cellular organisms;Bacteria;Proteobacteria;Gammaproteobacteria;Thiotrichales;Thiotrichaceae;Candidatus Marithrix;unclassified Candidatus Marithrix;Candidatus Marithrix sp. Canyon 246
1392998.3	Candidatus Methanoperedens nitroreducens strain ANME-2d	1392998	wgs	99.1	0.9		95.2	/net/mgx/linuxhome/mgx/databases/patric/genomes/1392998.3/1392998.3.fna	Archaea	Euryarchaeota	Methanomicrobia	Methanosarcinales	Candidatus Methanoperedenaceae	Candidatus Methanoperedens	Candidatus Methanoperedens nitroreducens	131567;2157;28890;2290931;224756;94695;1392996;1392997;1392998	cellular organisms;Archaea;Euryarchaeota;Stenosarchaea group;Methanomicrobia;Methanosarcinales;Candidatus Methanoperedenaceae;Candidatus Methanoperedens;Candidatus Methanoperedens nitroreducens
1867261.3	Candidatus Methanosuratus petracarbonis strain V4	1867261	wgs	95.5	4.5		93.7	/net/mgx/linuxhome/mgx/databases/patric/genomes/1867261.3/1867261.3.fna	Archaea	Candidatus Verstraetearchaeota	Candidatus Methanomethylia	Candidatus Methanomethyliales	Candidatus Methanomethyliaceae	Candidatus Methanosuratus	Candidatus Methanosuratus petracarbonis	131567;2157;1783275;1915410;1915413;1915414;1915415;1915412;1867261	cellular organisms;Archaea;TACK group;Candidatus Verstraetearchaeota;Candidatus Methanomethylia;Candidatus Methanomethyliales;Candidatus Methanomethyliaceae;Candidatus Methanosuratus;Candidatus Methanosuratus petracarbonis
2033718.3	Candidatus Methylomirabilis sp. Zug	2033718	wgs	98.7	1.3		98.3	/net/mgx/linuxhome/mgx/databases/patric/genomes/2033718.3/2033718.3.fna	Bacteria	candidate division NC10				Candidatus Methylomirabilis	Candidatus Methylomirabilis limnetica	131567;2;2323;1783234;640293;1170227;2033718	cellular organisms;Bacteria;Bacteria incertae sedis;Bacteria candidate phyla;candidate division NC10;Candidatus Methylomirabilis;Candidatus Methylomirabilis limnetica
1229780.4	Candidatus Microthrix parvicella RN1	1229780	wgs	99.5	0.1		88.7	/net/mgx/linuxhome/mgx/databases/patric/genomes/1229780.4/1229780.4.fna	Bacteria	Actinobacteria	Acidimicrobiia	Acidimicrobiales	Microthrixaceae	Candidatus Microthrix	Candidatus Microthrix parvicella	131567;2;1783272;201174;84992;84993;1798913;41949;41950;1229780	cellular organisms;Bacteria;Terrabacteria group;Actinobacteria;Acidimicrobiia;Acidimicrobiales;Microthrixaceae;Candidatus Microthrix;Candidatus Microthrix parvicella;Candidatus Microthrix parvicella RN1
696127.4	Candidatus Midichloria mitochondrii IricVA	696127	complete	97.5	0.7		98.2	/net/mgx/linuxhome/mgx/databases/patric/genomes/696127.4/696127.4.fna	Bacteria	Proteobacteria	Alphaproteobacteria	Rickettsiales	Candidatus Midichloriaceae	Candidatus Midichloria	Candidatus Midichloria mitochondrii	131567;2;1224;28211;766;1328881;411566;234827;696127	cellular organisms;Bacteria;Proteobacteria;Alphaproteobacteria;Rickettsiales;Candidatus Midichloriaceae;Candidatus Midichloria;Candidatus Midichloria mitochondrii;Candidatus Midichloria mitochondrii IricVA
1414854.3	Candidatus Nucleicultrix amoebiphila FS5 strain FS5	1414854	complete	80.6	1.2		94.2	/net/mgx/linuxhome/mgx/databases/patric/genomes/1414854.3/1414854.3.fna	Bacteria	Proteobacteria	Alphaproteobacteria	Holosporales	Caedimonadaceae	Candidatus Nucleicultrix	Candidatus Nucleicultrix amoebiphila	131567;2;1224;28211;1921002;2100208;1509243;1509244;1414854	cellular organisms;Bacteria;Proteobacteria;Alphaproteobacteria;Holosporales;Caedimonadaceae;Candidatus Nucleicultrix;Candidatus Nucleicultrix amoebiphila;Candidatus Nucleicultrix amoebiphila FS5
91604.6	Candidatus Paracaedibacter acanthamoebae	91604	complete	89	1.1		97.8	/net/mgx/linuxhome/mgx/databases/patric/genomes/91604.6/91604.6.fna	Bacteria	Proteobacteria	Alphaproteobacteria	Holosporales	Candidatus Paracaedibacteraceae	Candidatus Paracaedibacter	Candidatus Paracaedibacter acanthamoebae	131567;2;1224;28211;1921002;1777752;1521255;91604	cellular organisms;Bacteria;Proteobacteria;Alphaproteobacteria;Holosporales;Candidatus Paracaedibacteraceae;Candidatus Paracaedibacter;Candidatus Paracaedibacter acanthamoebae
1265757.6	Candidatus Pelagibacter ubique HTCC1013	1265757	wgs	86.1	2.2		99.8	/net/mgx/linuxhome/mgx/databases/patric/genomes/1265757.6/1265757.6.fna	Bacteria	Proteobacteria	Alphaproteobacteria	Pelagibacterales	Pelagibacteraceae	Candidatus Pelagibacter	Candidatus Pelagibacter ubique	131567;2;1224;28211;54526;1655514;198251;198252;1265757	cellular organisms;Bacteria;Proteobacteria;Alphaproteobacteria;Pelagibacterales;Pelagibacteraceae;Candidatus Pelagibacter;Candidatus Pelagibacter ubique;Candidatus Pelagibacter ubique HTCC1013
1785087.4	Candidatus Protochlamydia sp. W-9	1785087	wgs	97.8	2.3		99.3	/net/mgx/linuxhome/mgx/databases/patric/genomes/1785087.4/1785087.4.fna	Bacteria	Chlamydiae	Chlamydiia	Parachlamydiales	Parachlamydiaceae	Candidatus Protochlamydia	Candidatus Protochlamydia sp. W-9	131567;2;1783257;204428;204429;1963360;92713;282132;2644816;1785087	cellular organisms;Bacteria;PVC group;Chlamydiae;Chlamydiia;Parachlamydiales;Parachlamydiaceae;Candidatus Protochlamydia;unclassified Candidatus Protochlamydia;Candidatus Protochlamydia sp. W-9
413404.11	Candidatus Ruthia magnifica str. Cm (Calyptogena magnifica)	413404	complete	82.3	1.8		97.6	/net/mgx/linuxhome/mgx/databases/patric/genomes/413404.11/413404.11.fna	Bacteria	Proteobacteria	Gammaproteobacteria			Candidatus Ruthia	Candidatus Ruthia magnifica	131567;2;1224;1236;118884;32036;1541743;386487;413404	cellular organisms;Bacteria;Proteobacteria;Gammaproteobacteria;Gammaproteobacteria incertae sedis;sulfur-oxidizing symbionts;Candidatus Ruthia;Candidatus Ruthia magnifica;Candidatus Ruthia magnifica str. Cm (Calyptogena magnifica)
1332188.3	Candidatus Saccharimonas aalborgensis	1332188	complete	84.5	1.5		94.4	/net/mgx/linuxhome/mgx/databases/patric/genomes/1332188.3/1332188.3.fna	Bacteria	Candidatus Saccharibacteria				Candidatus Saccharimonas	Candidatus Saccharimonas aalborgensis	131567;2;2323;1783234;95818;1331051;1332188	cellular organisms;Bacteria;Bacteria incertae sedis;Bacteria candidate phyla;Candidatus Saccharibacteria;Candidatus Saccharimonas;Candidatus Saccharimonas aalborgensis
1211843.4	Candidatus Soleaferrea massiliensis AP7	1211843	wgs	97.8	2		94.9	/net/mgx/linuxhome/mgx/databases/patric/genomes/1211843.4/1211843.4.fna	Bacteria	Firmicutes	Clostridia	Clostridiales	Ruminococcaceae	Candidatus Soleaferrea	Candidatus Soleaferrea massiliensis	131567;2;1783272;1239;186801;186802;541000;1470353;1470354;1211843	cellular organisms;Bacteria;Terrabacteria group;Firmicutes;Clostridia;Clostridiales;Ruminococcaceae;Candidatus Soleaferrea;Candidatus Soleaferrea massiliensis;Candidatus Soleaferrea massiliensis AP7
234267.13	Candidatus Solibacter usitatus Ellin6076	234267	complete	98.7	2.5		99.2	/net/mgx/linuxhome/mgx/databases/patric/genomes/234267.13/234267.13.fna	Bacteria	Acidobacteria	Acidobacteriia	Bryobacterales	Solibacteraceae	Candidatus Solibacter	Candidatus Solibacter usitatus	131567;2;57723;204432;332160;332161;332162;332163;234267	cellular organisms;Bacteria;Acidobacteria;Acidobacteriia;Bryobacterales;Solibacteraceae;Candidatus Solibacter;Candidatus Solibacter usitatus;Candidatus Solibacter usitatus Ellin6076
2043161.3	Candidatus Sulfotelmatomonas gaucii strain Peat soil MAG SbA5	2043161	wgs	95.3	1.3		89.7	/net/mgx/linuxhome/mgx/databases/patric/genomes/2043161.3/2043161.3.fna	Bacteria	Acidobacteria	Acidobacteriia	Acidobacteriales	Acidobacteriaceae	Candidatus Sulfotelmatomonas	Candidatus Sulfotelmatomonas gaucii	131567;2;57723;204432;204433;204434;2136117;2043161	cellular organisms;Bacteria;Acidobacteria;Acidobacteriia;Acidobacteriales;Acidobacteriaceae;Candidatus Sulfotelmatomonas;Candidatus Sulfotelmatomonas gaucii
1838285.3	Candidatus Syntrophoarchaeum caldarius strain BOX2	1838285	wgs	92.7	1		94.8	/net/mgx/linuxhome/mgx/databases/patric/genomes/1838285.3/1838285.3.fna	Archaea	Euryarchaeota	Methanomicrobia	Methanosarcinales		Candidatus Syntrophoarchaeum	Candidatus Syntrophoarchaeum caldarius	131567;2157;28890;2290931;224756;94695;588815;588816;1912923;1838285	cellular organisms;Archaea;Euryarchaeota;Stenosarchaea group;Methanomicrobia;Methanosarcinales;unclassified Methanosarcinales;ANME-2 cluster;Candidatus Syntrophoarchaeum;Candidatus Syntrophoarchaeum caldarius
1902579.3	Candidatus Tokpelaia hoelldoblerii strain Hsal	1902579	complete	98	1.6		95.7	/net/mgx/linuxhome/mgx/databases/patric/genomes/1902579.3/1902579.3.fna	Bacteria	Proteobacteria	Alphaproteobacteria	Rhizobiales		Candidatus Tokpelaia	Candidatus Tokpelaia hoelldoblerii	131567;2;1224;28211;356;119042;1902578;1902579	cellular organisms;Bacteria;Proteobacteria;Alphaproteobacteria;Rhizobiales;Rhizobiales incertae sedis;Candidatus Tokpelaia;Candidatus Tokpelaia hoelldoblerii
412965.8	Candidatus Vesicomyosocius okutanii HA	412965	complete	80.8	0.6		99.8	/net/mgx/linuxhome/mgx/databases/patric/genomes/412965.8/412965.8.fna	Bacteria	Proteobacteria	Gammaproteobacteria			Candidatus Vesicomyosocius	Candidatus Vesicomyosocius okutanii	131567;2;1224;1236;118884;32036;2732587;412965	cellular organisms;Bacteria;Proteobacteria;Gammaproteobacteria;Gammaproteobacteria incertae sedis;sulfur-oxidizing symbionts;Candidatus Vesicomyosocius;Candidatus Vesicomyosocius okutanii
658167.4	Candidimonas bauzanensis strain CGMCC 1.10190	658167	wgs	100	1.3		94.3	/net/mgx/linuxhome/mgx/databases/patric/genomes/658167.4/658167.4.fna	Bacteria	Proteobacteria	Betaproteobacteria	Burkholderiales	Alcaligenaceae	Candidimonas	Candidimonas bauzanensis	131567;2;1224;28216;80840;506;1074468;658167	cellular organisms;Bacteria;Proteobacteria;Betaproteobacteria;Burkholderiales;Alcaligenaceae;Candidimonas;Candidimonas bauzanensis
45243.5	Capnocytophaga haemolytica strain NCTC12947	45243	complete	100	0.1		98.4	/net/mgx/linuxhome/mgx/databases/patric/genomes/45243.5/45243.5.fna	Bacteria	Bacteroidetes	Flavobacteriia	Flavobacteriales	Flavobacteriaceae	Capnocytophaga	Capnocytophaga haemolytica	131567;2;1783270;68336;976;117743;200644;49546;1016;45243	cellular organisms;Bacteria;FCB group;Bacteroidetes/Chlorobi group;Bacteroidetes;Flavobacteriia;Flavobacteriales;Flavobacteriaceae;Capnocytophaga;Capnocytophaga haemolytica
1121270.4	Carboxydocella sporoproducens DSM 16521 strain DSM 16521	1121270	wgs	97.1	2.6		93.6	/net/mgx/linuxhome/mgx/databases/patric/genomes/1121270.4/1121270.4.fna	Bacteria	Firmicutes	Clostridia	Clostridiales	Clostridiales Family XVI. Incertae Sedis	Carboxydocella	Carboxydocella sporoproducens	131567;2;1783272;1239;186801;186802;538999;543347;178898;285110;1121270	cellular organisms;Bacteria;Terrabacteria group;Firmicutes;Clostridia;Clostridiales;Clostridiales incertae sedis;Clostridiales Family XVI. Incertae Sedis;Carboxydocella;Carboxydocella sporoproducens;Carboxydocella sporoproducens DSM 16521
661089.4	Carboxydothermus islandicus strain SET	661089	wgs	100	0.3		96.8	/net/mgx/linuxhome/mgx/databases/patric/genomes/661089.4/661089.4.fna	Bacteria	Firmicutes	Clostridia	Thermoanaerobacterales	Thermoanaerobacteraceae	Carboxydothermus	Carboxydothermus islandicus	131567;2;1783272;1239;186801;68295;186814;129957;661089	cellular organisms;Bacteria;Terrabacteria group;Firmicutes;Clostridia;Thermoanaerobacterales;Thermoanaerobacteraceae;Carboxydothermus;Carboxydothermus islandicus
2718.5	Cardiobacterium hominis strain CHUV0807	2718	wgs	90.2	1.6		97.1	/net/mgx/linuxhome/mgx/databases/patric/genomes/2718.5/2718.5.fna	Bacteria	Proteobacteria	Gammaproteobacteria	Cardiobacteriales	Cardiobacteriaceae	Cardiobacterium	Cardiobacterium hominis	131567;2;1224;1236;135615;868;2717;2718	cellular organisms;Bacteria;Proteobacteria;Gammaproteobacteria;Cardiobacteriales;Cardiobacteriaceae;Cardiobacterium;Cardiobacterium hominis
1449340.3	Carnobacterium jeotgali MS3	1449340	wgs	100	0.1		95.5	/net/mgx/linuxhome/mgx/databases/patric/genomes/1449340.3/1449340.3.fna	Bacteria	Firmicutes	Bacilli	Lactobacillales	Carnobacteriaceae	Carnobacterium	Carnobacterium jeotgali	131567;2;1783272;1239;91061;186826;186828;2747;545534;1449340	cellular organisms;Bacteria;Terrabacteria group;Firmicutes;Bacilli;Lactobacillales;Carnobacteriaceae;Carnobacterium;Carnobacterium jeotgali;Carnobacterium jeotgali MS3
33978.4	Caryophanon tenue strain DSM 14152	33978	wgs	100	0.2		96.8	/net/mgx/linuxhome/mgx/databases/patric/genomes/33978.4/33978.4.fna	Bacteria	Firmicutes	Bacilli	Bacillales	Planococcaceae	Caryophanon	Caryophanon tenue	131567;2;1783272;1239;91061;1385;186818;33976;33978	cellular organisms;Bacteria;Terrabacteria group;Firmicutes;Bacilli;Bacillales;Planococcaceae;Caryophanon;Caryophanon tenue
1437824.5	Castellaniella defragrans 65Phen	1437824	complete	100	1.3		93.3	/net/mgx/linuxhome/mgx/databases/patric/genomes/1437824.5/1437824.5.fna	Bacteria	Proteobacteria	Betaproteobacteria	Burkholderiales	Alcaligenaceae	Castellaniella	Castellaniella defragrans	131567;2;1224;28216;80840;506;359336;75697;1437824	cellular organisms;Bacteria;Proteobacteria;Betaproteobacteria;Burkholderiales;Alcaligenaceae;Castellaniella;Castellaniella defragrans;Castellaniella defragrans 65Phen
1946300.3	Catabacter sp. UBA7703	1946300	wgs	96.7	2.3		93.6	/net/mgx/linuxhome/mgx/databases/patric/genomes/1946300.3/1946300.3.fna	Bacteria	Firmicutes	Clostridia	Clostridiales	Catabacteriaceae	Catabacter	Catabacter sp. UBA7703	131567;2;1783272;1239;186801;186802;424536;270497;2617981;1946300	cellular organisms;Bacteria;Terrabacteria group;Firmicutes;Clostridia;Clostridiales;Catabacteriaceae;Catabacter;unclassified Catabacter;Catabacter sp. UBA7703
1075417.3	Catalinimonas alkaloidigena strain DSM 25186	1075417	wgs	99.9	0.5		95.8	/net/mgx/linuxhome/mgx/databases/patric/genomes/1075417.3/1075417.3.fna	Bacteria	Bacteroidetes	Cytophagia	Cytophagales	Catalimonadaceae	Catalinimonas	Catalinimonas alkaloidigena	131567;2;1783270;68336;976;768503;768507;1522127;1522128;1075417	cellular organisms;Bacteria;FCB group;Bacteroidetes/Chlorobi group;Bacteroidetes;Cytophagia;Cytophagales;Catalimonadaceae;Catalinimonas;Catalinimonas alkaloidigena
1234409.3	Catellicoccus marimammalium M35/04/3	1234409	wgs	80.7	0.5		99.9	/net/mgx/linuxhome/mgx/databases/patric/genomes/1234409.3/1234409.3.fna	Bacteria	Firmicutes	Bacilli	Lactobacillales	Enterococcaceae	Catellicoccus	Catellicoccus marimammalium	131567;2;1783272;1239;91061;186826;81852;300418;300419;1234409	cellular organisms;Bacteria;Terrabacteria group;Firmicutes;Bacilli;Lactobacillales;Enterococcaceae;Catellicoccus;Catellicoccus marimammalium;Catellicoccus marimammalium M35/04/3
1121272.3	Catelliglobosispora koreensis DSM 44566	1121272	wgs	100	1.7		95.3	/net/mgx/linuxhome/mgx/databases/patric/genomes/1121272.3/1121272.3.fna	Bacteria	Actinobacteria	Actinobacteria	Micromonosporales	Micromonosporaceae	Catelliglobosispora	Catelliglobosispora koreensis	131567;2;1783272;201174;1760;85008;28056;1121253;129052;1121272	cellular organisms;Bacteria;Terrabacteria group;Actinobacteria;Actinobacteria;Micromonosporales;Micromonosporaceae;Catelliglobosispora;Catelliglobosispora koreensis;Catelliglobosispora koreensis DSM 44566
2292991.3	Catenibacterium sp. AM22-15	2292991	wgs	97.1	0.7		95.9	/net/mgx/linuxhome/mgx/databases/patric/genomes/2292991.3/2292991.3.fna	Bacteria	Firmicutes	Erysipelotrichia	Erysipelotrichales	Erysipelotrichaceae	Catenibacterium	Catenibacterium sp. AM22-15	131567;2;1783272;1239;526524;526525;128827;135858;2643636;2292991	cellular organisms;Bacteria;Terrabacteria group;Firmicutes;Erysipelotrichia;Erysipelotrichales;Erysipelotrichaceae;Catenibacterium;unclassified Catenibacterium;Catenibacterium sp. AM22-15
2172099.4	Catenovulum sp. CCB-QB4	2172099	complete	100	2.7		92.8	/net/mgx/linuxhome/mgx/databases/patric/genomes/2172099.4/2172099.4.fna	Bacteria	Proteobacteria	Gammaproteobacteria	Alteromonadales	Alteromonadaceae	Catenovulum	Catenovulum sp. CCB-QB4	131567;2;1224;1236;135622;72275;1172191;2638362;2172099	cellular organisms;Bacteria;Proteobacteria;Gammaproteobacteria;Alteromonadales;Alteromonadaceae;Catenovulum;unclassified Catenovulum;Catenovulum sp. CCB-QB4
479433.5	Catenulispora acidiphila DSM 44928	479433	complete	100	0.1		93.6	/net/mgx/linuxhome/mgx/databases/patric/genomes/479433.5/479433.5.fna	Bacteria	Actinobacteria	Actinobacteria	Catenulisporales	Catenulisporaceae	Catenulispora	Catenulispora acidiphila	131567;2;1783272;201174;1760;414714;414877;414878;304895;479433	cellular organisms;Bacteria;Terrabacteria group;Actinobacteria;Actinobacteria;Catenulisporales;Catenulisporaceae;Catenulispora;Catenulispora acidiphila;Catenulispora acidiphila DSM 44928
33876.3	Catenuloplanes japonicus strain NRRL B-16061	33876	wgs	100	1.7		95.8	/net/mgx/linuxhome/mgx/databases/patric/genomes/33876.3/33876.3.fna	Bacteria	Actinobacteria	Actinobacteria	Micromonosporales	Micromonosporaceae	Catenuloplanes	Catenuloplanes japonicus	131567;2;1783272;201174;1760;85008;28056;33874;33876	cellular organisms;Bacteria;Terrabacteria group;Actinobacteria;Actinobacteria;Micromonosporales;Micromonosporaceae;Catenuloplanes;Catenuloplanes japonicus
69666.3	Caulobacter mirabilis strain FWC 38	69666	complete	100	1		95.6	/net/mgx/linuxhome/mgx/databases/patric/genomes/69666.3/69666.3.fna	Bacteria	Proteobacteria	Alphaproteobacteria	Caulobacterales	Caulobacteraceae	Caulobacter	Caulobacter mirabilis	131567;2;1224;28211;204458;76892;75;69666	cellular organisms;Bacteria;Proteobacteria;Alphaproteobacteria;Caulobacterales;Caulobacteraceae;Caulobacter;Caulobacter mirabilis
1485585.3	Cecembia rubra strain DSM 28057	1485585	wgs	100	0.5		98.6	/net/mgx/linuxhome/mgx/databases/patric/genomes/1485585.3/1485585.3.fna	Bacteria	Bacteroidetes	Cytophagia	Cytophagales	Cyclobacteriaceae	Cecembia	Cecembia rubra	131567;2;1783270;68336;976;768503;768507;563798;1187078;1485585	cellular organisms;Bacteria;FCB group;Bacteroidetes/Chlorobi group;Bacteroidetes;Cytophagia;Cytophagales;Cyclobacteriaceae;Cecembia;Cecembia rubra
158823.4	Cedecea lapagei strain SLM1	158823	wgs	100	0.4		98.6	/net/mgx/linuxhome/mgx/databases/patric/genomes/158823.4/158823.4.fna	Bacteria	Proteobacteria	Gammaproteobacteria	Enterobacterales	Enterobacteriaceae	Cedecea	Cedecea lapagei	131567;2;1224;1236;91347;543;158483;158823	cellular organisms;Bacteria;Proteobacteria;Gammaproteobacteria;Enterobacterales;Enterobacteriaceae;Cedecea;Cedecea lapagei
875171.5	Celeribacter baekdonensis strain UBA2508	875171	wgs	100	2.9		93.8	/net/mgx/linuxhome/mgx/databases/patric/genomes/875171.5/875171.5.fna	Bacteria	Proteobacteria	Alphaproteobacteria	Rhodobacterales	Rhodobacteraceae	Celeribacter	Celeribacter baekdonensis	131567;2;1224;28211;204455;31989;875170;875171	cellular organisms;Bacteria;Proteobacteria;Alphaproteobacteria;Rhodobacterales;Rhodobacteraceae;Celeribacter;Celeribacter baekdonensis
1411902.8	Celeribacter manganoxidans strain DY25	1411902	complete	100	1.4		96.9	/net/mgx/linuxhome/mgx/databases/patric/genomes/1411902.8/1411902.8.fna	Bacteria	Proteobacteria	Alphaproteobacteria	Rhodobacterales	Rhodobacteraceae	Celeribacter	Celeribacter manganoxidans	131567;2;1224;28211;204455;31989;875170;1411902	cellular organisms;Bacteria;Proteobacteria;Alphaproteobacteria;Rhodobacterales;Rhodobacteraceae;Celeribacter;Celeribacter manganoxidans
1295626.3	Cellulomonas sp. B6	1295626	wgs	100	0.5		97.1	/net/mgx/linuxhome/mgx/databases/patric/genomes/1295626.3/1295626.3.fna	Bacteria	Actinobacteria	Actinobacteria	Micrococcales	Cellulomonadaceae	Cellulomonas	Cellulomonas sp. B6	131567;2;1783272;201174;1760;85006;85016;1707;2620175;1295626	cellular organisms;Bacteria;Terrabacteria group;Actinobacteria;Actinobacteria;Micrococcales;Cellulomonadaceae;Cellulomonas;unclassified Cellulomonas;Cellulomonas sp. B6
1348584.3	Cellulophaga baltica 18	1348584	wgs	100	2.8		95.8	/net/mgx/linuxhome/mgx/databases/patric/genomes/1348584.3/1348584.3.fna	Bacteria	Bacteroidetes	Flavobacteriia	Flavobacteriales	Flavobacteriaceae	Cellulophaga	Cellulophaga baltica	131567;2;1783270;68336;976;117743;200644;49546;104264;76594;1348584	cellular organisms;Bacteria;FCB group;Bacteroidetes/Chlorobi group;Bacteroidetes;Flavobacteriia;Flavobacteriales;Flavobacteriaceae;Cellulophaga;Cellulophaga baltica;Cellulophaga baltica 18
1710.12	Cellulosimicrobium cellulans strain ZKA48	1710	wgs	100	1		98	/net/mgx/linuxhome/mgx/databases/patric/genomes/1710.12/1710.12.fna	Bacteria	Actinobacteria	Actinobacteria	Micrococcales	Promicromonosporaceae	Cellulosimicrobium	Cellulosimicrobium cellulans	131567;2;1783272;201174;1760;85006;85017;157920;1710	cellular organisms;Bacteria;Terrabacteria group;Actinobacteria;Actinobacteria;Micrococcales;Promicromonosporaceae;Cellulosimicrobium;Cellulosimicrobium cellulans
1954207.3	Cellvibrio sp. 79	1954207	wgs	100	0.1		95.1	/net/mgx/linuxhome/mgx/databases/patric/genomes/1954207.3/1954207.3.fna	Bacteria	Proteobacteria	Gammaproteobacteria	Cellvibrionales	Cellvibrionaceae	Cellvibrio	Cellvibrio sp. 79	131567;2;1224;1236;1706369;1706371;10;2624793;1954207	cellular organisms;Bacteria;Proteobacteria;Gammaproteobacteria;Cellvibrionales;Cellvibrionaceae;Cellvibrio;unclassified Cellvibrio;Cellvibrio sp. 79
1737490.4	Cellvibrionaceae bacterium 017 strain 017	1737490	complete	100	5.3		92	/net/mgx/linuxhome/mgx/databases/patric/genomes/1737490.4/1737490.4.fna	Bacteria	Proteobacteria	Gammaproteobacteria	Cellvibrionales	Cellvibrionaceae	Agarilytica	Agarilytica rhodophyticola	131567;2;1224;1236;1706369;1706371;2036021;1737490	cellular organisms;Bacteria;Proteobacteria;Gammaproteobacteria;Cellvibrionales;Cellvibrionaceae;Agarilytica;Agarilytica rhodophyticola
1279009.4	Cesiribacter andamanensis AMV16	1279009	wgs	96.1	3.4		93.3	/net/mgx/linuxhome/mgx/databases/patric/genomes/1279009.4/1279009.4.fna	Bacteria	Bacteroidetes	Cytophagia	Cytophagales	Cesiribacteraceae	Cesiribacter	Cesiribacter andamanensis	131567;2;1783270;68336;976;768503;768507;2762276;1133570;649507;1279009	cellular organisms;Bacteria;FCB group;Bacteroidetes/Chlorobi group;Bacteroidetes;Cytophagia;Cytophagales;Cesiribacteraceae;Cesiribacter;Cesiribacter andamanensis;Cesiribacter andamanensis AMV16
1339239.3	Cetobacterium sp. ZOR0034	1339239	wgs	100	0.3		95.2	/net/mgx/linuxhome/mgx/databases/patric/genomes/1339239.3/1339239.3.fna	Bacteria	Fusobacteria	Fusobacteriia	Fusobacteriales	Fusobacteriaceae	Cetobacterium	Cetobacterium sp. ZOR0034	131567;2;32066;203490;203491;203492;180162;2630983;1339239	cellular organisms;Bacteria;Fusobacteria;Fusobacteriia;Fusobacteriales;Fusobacteriaceae;Cetobacterium;unclassified Cetobacterium;Cetobacterium sp. ZOR0034
1173020.3	Chamaesiphon minutus PCC 6605	1173020	complete	99	4.9		95.6	/net/mgx/linuxhome/mgx/databases/patric/genomes/1173020.3/1173020.3.fna	Bacteria	Cyanobacteria		Synechococcales	Chamaesiphonaceae	Chamaesiphon	Chamaesiphon minutus	131567;2;1783272;1798711;1117;1890424;1890431;217161;1173032;1173020	cellular organisms;Bacteria;Terrabacteria group;Cyanobacteria/Melainabacteria group;Cyanobacteria;Synechococcales;Chamaesiphonaceae;Chamaesiphon;Chamaesiphon minutus;Chamaesiphon minutus PCC 6605
266779.9	Chelativorans sp. BNC1	266779	complete	97.8	0.8		99.8	/net/mgx/linuxhome/mgx/databases/patric/genomes/266779.9/266779.9.fna	Bacteria	Proteobacteria	Alphaproteobacteria	Rhizobiales	Phyllobacteriaceae	Chelativorans	Chelativorans sp. BNC1	131567;2;1224;28211;356;69277;449972;2643807;266779	cellular organisms;Bacteria;Proteobacteria;Alphaproteobacteria;Rhizobiales;Phyllobacteriaceae;Chelativorans;unclassified Chelativorans;Chelativorans sp. BNC1
28210.3	Chelatococcus asaccharovorans strain DSM 6462	28210	wgs	100	1.8		92.1	/net/mgx/linuxhome/mgx/databases/patric/genomes/28210.3/28210.3.fna	Bacteria	Proteobacteria	Alphaproteobacteria	Rhizobiales	Chelatococcaceae	Chelatococcus	Chelatococcus asaccharovorans	131567;2;1224;28211;356;2036754;28209;28210	cellular organisms;Bacteria;Proteobacteria;Alphaproteobacteria;Rhizobiales;Chelatococcaceae;Chelatococcus;Chelatococcus asaccharovorans
505317.4	Chelonobacter oris 1662	505317	wgs	99.1	0.9		96.5	/net/mgx/linuxhome/mgx/databases/patric/genomes/505317.4/505317.4.fna	Bacteria	Proteobacteria	Gammaproteobacteria	Pasteurellales	Pasteurellaceae	Chelonobacter	Chelonobacter oris	131567;2;1224;1236;135625;712;658623;505317	cellular organisms;Bacteria;Proteobacteria;Gammaproteobacteria;Pasteurellales;Pasteurellaceae;Chelonobacter;Chelonobacter oris
1121274.4	Chitinibacter tainanensis DSM 15459	1121274	wgs	95.1	1.7		93.6	/net/mgx/linuxhome/mgx/databases/patric/genomes/1121274.4/1121274.4.fna	Bacteria	Proteobacteria	Betaproteobacteria	Neisseriales	Chromobacteriaceae	Chitinibacter	Chitinibacter tainanensis	131567;2;1224;28216;206351;1499392;230666;230667;1121274	cellular organisms;Bacteria;Proteobacteria;Betaproteobacteria;Neisseriales;Chromobacteriaceae;Chitinibacter;Chitinibacter tainanensis;Chitinibacter tainanensis DSM 15459
529086.3	Chitinilyticum litopenaei DSM 21440	529086	wgs	95.9	4.9		94.1	/net/mgx/linuxhome/mgx/databases/patric/genomes/529086.3/529086.3.fna	Bacteria	Proteobacteria	Betaproteobacteria	Neisseriales	Chromobacteriaceae	Chitinilyticum	Chitinilyticum litopenaei	131567;2;1224;28216;206351;1499392;551208;1121276;529086	cellular organisms;Bacteria;Proteobacteria;Betaproteobacteria;Neisseriales;Chromobacteriaceae;Chitinilyticum;Chitinilyticum litopenaei;Chitinilyticum litopenaei DSM 21440
1121278.3	Chitinimonas koreensis DSM 17726	1121278	wgs	94.4	2		93.8	/net/mgx/linuxhome/mgx/databases/patric/genomes/1121278.3/1121278.3.fna	Bacteria	Proteobacteria	Betaproteobacteria	Burkholderiales	Burkholderiaceae	Chitinimonas	Chitinimonas koreensis	131567;2;1224;28216;80840;119060;240411;356302;1121278	cellular organisms;Bacteria;Proteobacteria;Betaproteobacteria;Burkholderiales;Burkholderiaceae;Chitinimonas;Chitinimonas koreensis;Chitinimonas koreensis DSM 17726
408074.3	Chitinophaga terrae Kim and Jung 2007 strain DSM 23920	408074	wgs	100	0.4		96.9	/net/mgx/linuxhome/mgx/databases/patric/genomes/408074.3/408074.3.fna	Bacteria	Bacteroidetes	Chitinophagia	Chitinophagales	Chitinophagaceae	Chitinophaga	Chitinophaga terrae Kim and Jung 2007	131567;2;1783270;68336;976;1853228;1853229;563835;79328;408074	cellular organisms;Bacteria;FCB group;Bacteroidetes/Chlorobi group;Bacteroidetes;Chitinophagia;Chitinophagales;Chitinophagaceae;Chitinophaga;Chitinophaga terrae Kim and Jung 2007
2268757.3	Chitinophagaceae bacterium N24	2268757	wgs	100	0.9		96.2	/net/mgx/linuxhome/mgx/databases/patric/genomes/2268757.3/2268757.3.fna	Bacteria	Bacteroidetes	Chitinophagia	Chitinophagales	Chitinophagaceae	Paracnuella	Paracnuella aquatica	131567;2;1783270;68336;976;1853228;1853229;563835;2678539;2268757	cellular organisms;Bacteria;FCB group;Bacteroidetes/Chlorobi group;Bacteroidetes;Chitinophagia;Chitinophagales;Chitinophagaceae;Paracnuella;Paracnuella aquatica
2077091.3	Chitinophagaceae bacterium RB1R16	2077091	wgs	100	0.9		95.3	/net/mgx/linuxhome/mgx/databases/patric/genomes/2077091.3/2077091.3.fna	Bacteria	Bacteroidetes	Chitinophagia	Chitinophagales	Chitinophagaceae	Flavipsychrobacter	Flavipsychrobacter stenotrophus	131567;2;1783270;68336;976;1853228;1853229;563835;2307285;2077091	cellular organisms;Bacteria;FCB group;Bacteroidetes/Chlorobi group;Bacteroidetes;Chitinophagia;Chitinophagales;Chitinophagaceae;Flavipsychrobacter;Flavipsychrobacter stenotrophus
1112253.4	Chlamydia psittaci 02DC14	1112253	wgs	100	0.1		98.5	/net/mgx/linuxhome/mgx/databases/patric/genomes/1112253.4/1112253.4.fna	Bacteria	Chlamydiae	Chlamydiia	Chlamydiales	Chlamydiaceae	Chlamydia	Chlamydia psittaci	131567;2;1783257;204428;204429;51291;809;1113537;810;83554;1112253	cellular organisms;Bacteria;PVC group;Chlamydiae;Chlamydiia;Chlamydiales;Chlamydiaceae;Chlamydia/Chlamydophila group;Chlamydia;Chlamydia psittaci;Chlamydia psittaci 02DC14
1946321.3	Chloracidobacterium sp. UBA7656	1946321	wgs	99.7	1.3		86.5	/net/mgx/linuxhome/mgx/databases/patric/genomes/1946321.3/1946321.3.fna	Bacteria	Acidobacteria	Blastocatellia			Chloracidobacterium	Chloracidobacterium sp. UBA7656	131567;2;57723;1562566;458032;2638326;1946321	cellular organisms;Bacteria;Acidobacteria;Blastocatellia;Chloracidobacterium;unclassified Chloracidobacterium;Chloracidobacterium sp. UBA7656
274537.5	Chlorobaculum limnaeum strain DSM 1677	274537	complete	100	1.3		98.3	/net/mgx/linuxhome/mgx/databases/patric/genomes/274537.5/274537.5.fna	Bacteria	Chlorobi	Chlorobia	Chlorobiales	Chlorobiaceae	Chlorobaculum	Chlorobaculum limnaeum	131567;2;1783270;68336;1090;191410;191411;191412;256319;274537	cellular organisms;Bacteria;FCB group;Bacteroidetes/Chlorobi group;Chlorobi;Chlorobia;Chlorobiales;Chlorobiaceae;Chlorobaculum;Chlorobaculum limnaeum
377431.3	Chlorobium ferrooxidans DSM 13031	377431	wgs	95.4	1.3		97	/net/mgx/linuxhome/mgx/databases/patric/genomes/377431.3/377431.3.fna	Bacteria	Chlorobi	Chlorobia	Chlorobiales	Chlorobiaceae	Chlorobium	Chlorobium ferrooxidans	131567;2;1783270;68336;1090;191410;191411;191412;274493;1091;84205;377431	cellular organisms;Bacteria;FCB group;Bacteroidetes/Chlorobi group;Chlorobi;Chlorobia;Chlorobiales;Chlorobiaceae;Chlorobium/Pelodictyon group;Chlorobium;Chlorobium ferrooxidans;Chlorobium ferrooxidans DSM 13031
319225.5	Chlorobium luteolum DSM 273	319225	complete	100	0.1		99.7	/net/mgx/linuxhome/mgx/databases/patric/genomes/319225.5/319225.5.fna	Bacteria	Chlorobi	Chlorobia	Chlorobiales	Chlorobiaceae	Pelodictyon	Pelodictyon luteolum	131567;2;1783270;68336;1090;191410;191411;191412;274493;1099;1100;319225	cellular organisms;Bacteria;FCB group;Bacteroidetes/Chlorobi group;Chlorobi;Chlorobia;Chlorobiales;Chlorobiaceae;Chlorobium/Pelodictyon group;Pelodictyon;Pelodictyon luteolum;Pelodictyon luteolum DSM 273
2024553.3	Chloroflexi bacterium Kir15-3F	2024553	wgs	100	4.9		95.9	/net/mgx/linuxhome/mgx/databases/patric/genomes/2024553.3/2024553.3.fna	Bacteria	Chloroflexi	Chloroflexia	Chloroflexineae	Oscillochloridaceae	Candidatus Viridilinea	Candidatus Viridilinea mediisalina	131567;2;1783272;200795;32061;32064;1508594;104174;2491136;2024553	cellular organisms;Bacteria;Terrabacteria group;Chloroflexi;Chloroflexia;Chloroflexales;Chloroflexineae;Oscillochloridaceae;Candidatus Viridilinea;Candidatus Viridilinea mediisalina
867845.4	Chloroflexus sp. Y-396-1	867845	wgs	100	3.9		98.4	/net/mgx/linuxhome/mgx/databases/patric/genomes/867845.4/867845.4.fna	Bacteria	Chloroflexi	Chloroflexia	Chloroflexineae	Chloroflexaceae	Chloroflexus	Chloroflexus sp. Y-396-1	131567;2;1783272;200795;32061;32064;1508594;1106;1107;2633855;867845	cellular organisms;Bacteria;Terrabacteria group;Chloroflexi;Chloroflexia;Chloroflexales;Chloroflexineae;Chloroflexaceae;Chloroflexus;unclassified Chloroflexus;Chloroflexus sp. Y-396-1
184925.3	Chlorogloeopsis sp. PCC 9212	184925	wgs	100	0.5		96.5	/net/mgx/linuxhome/mgx/databases/patric/genomes/184925.3/184925.3.fna	Bacteria	Cyanobacteria		Nostocales	Chlorogloeopsidaceae	Chlorogloeopsis	Chlorogloeopsis fritschii	131567;2;1783272;1798711;1117;1161;1892261;1123;1124;184925	cellular organisms;Bacteria;Terrabacteria group;Cyanobacteria/Melainabacteria group;Cyanobacteria;Nostocales;Chlorogloeopsidaceae;Chlorogloeopsis;Chlorogloeopsis fritschii;Chlorogloeopsis fritschii PCC 9212
1628193.3	Chromobacterium sp. LK1	1628193	wgs	99.2	4		95.9	/net/mgx/linuxhome/mgx/databases/patric/genomes/1628193.3/1628193.3.fna	Bacteria	Proteobacteria	Betaproteobacteria	Neisseriales	Chromobacteriaceae	Chromobacterium	Chromobacterium sp. LK1	131567;2;1224;28216;206351;1499392;90153;535;2641838;1628193	cellular organisms;Bacteria;Proteobacteria;Betaproteobacteria;Neisseriales;Chromobacteriaceae;Chromobacterium group;Chromobacterium;unclassified Chromobacterium;Chromobacterium sp. LK1
223900.6	Chromohalobacter japonicus strain SMB17	223900	wgs	100	2.8		97.8	/net/mgx/linuxhome/mgx/databases/patric/genomes/223900.6/223900.6.fna	Bacteria	Proteobacteria	Gammaproteobacteria	Oceanospirillales	Halomonadaceae	Chromohalobacter	Chromohalobacter japonicus	131567;2;1224;1236;135619;28256;42054;223900	cellular organisms;Bacteria;Proteobacteria;Gammaproteobacteria;Oceanospirillales;Halomonadaceae;Chromohalobacter;Chromohalobacter japonicus
1378066.6	Chroococcidiopsis sp. TS-821	1378066	wgs	100	3		98.6	/net/mgx/linuxhome/mgx/databases/patric/genomes/1378066.6/1378066.6.fna	Bacteria	Cyanobacteria		Chroococcidiopsidales	Chroococcidiopsidaceae	Chroococcidiopsis	Chroococcidiopsis sp. TS-821	131567;2;1783272;1798711;1117;1890505;1890528;54298;2646205;1378066	cellular organisms;Bacteria;Terrabacteria group;Cyanobacteria/Melainabacteria group;Cyanobacteria;Chroococcidiopsidales;Chroococcidiopsidaceae;Chroococcidiopsis;unclassified Chroococcidiopsis;Chroococcidiopsis sp. TS-821
266748.6	Chryseobacterium antarcticum strain LMG 24720	266748	wgs	100	1.1		98	/net/mgx/linuxhome/mgx/databases/patric/genomes/266748.6/266748.6.fna	Bacteria	Bacteroidetes	Flavobacteriia	Flavobacteriales	Weeksellaceae	Kaistella	Chryseobacterium antarcticum	131567;2;1783270;68336;976;117743;200644;2762318;2782232;2782231;266748	cellular organisms;Bacteria;FCB group;Bacteroidetes/Chlorobi group;Bacteroidetes;Flavobacteriia;Flavobacteriales;Weeksellaceae;Chryseobacterium group;Kaistella;Chryseobacterium antarcticum
1416776.4	Chryseobacterium geocarposphaerae strain DSM 27617	1416776	wgs	100	0.5		97.9	/net/mgx/linuxhome/mgx/databases/patric/genomes/1416776.4/1416776.4.fna	Bacteria	Bacteroidetes	Flavobacteriia	Flavobacteriales	Weeksellaceae	Chryseobacterium	Chryseobacterium geocarposphaerae	131567;2;1783270;68336;976;117743;200644;2762318;2782232;59732;1416776	cellular organisms;Bacteria;FCB group;Bacteroidetes/Chlorobi group;Bacteroidetes;Flavobacteriia;Flavobacteriales;Weeksellaceae;Chryseobacterium group;Chryseobacterium;Chryseobacterium geocarposphaerae
947013.3	Chryseolinea serpens strain DSM 24574	947013	wgs	100	1		94.9	/net/mgx/linuxhome/mgx/databases/patric/genomes/947013.3/947013.3.fna	Bacteria	Bacteroidetes	Cytophagia	Cytophagales	Fulvivirgaceae	Chryseolinea	Chryseolinea serpens	131567;2;1783270;68336;976;768503;768507;2762286;1433993;947013	cellular organisms;Bacteria;FCB group;Bacteroidetes/Chlorobi group;Bacteroidetes;Cytophagia;Cytophagales;Fulvivirgaceae;Chryseolinea;Chryseolinea serpens
454171.5	Chthonomonas calidirosea strain TKA4.10	454171	complete	96.9	3.1		99.6	/net/mgx/linuxhome/mgx/databases/patric/genomes/454171.5/454171.5.fna	Bacteria	Armatimonadetes	Chthonomonadetes	Chthonomonadales	Chthonomonadaceae	Chthonomonas	Chthonomonas calidirosea	131567;2;1783272;67819;1077257;1077263;1077264;1077265;454171	cellular organisms;Bacteria;Terrabacteria group;Armatimonadetes;Chthonomonadetes;Chthonomonadales;Chthonomonadaceae;Chthonomonas;Chthonomonas calidirosea
1197950.4	Ciceribacter lividus strain DSM 25528	1197950	wgs	100	1.2		96.7	/net/mgx/linuxhome/mgx/databases/patric/genomes/1197950.4/1197950.4.fna	Bacteria	Proteobacteria	Alphaproteobacteria	Rhizobiales	Rhizobiaceae	Ciceribacter	Ciceribacter lividus	131567;2;1224;28211;356;82115;1648508;1197950	cellular organisms;Bacteria;Proteobacteria;Alphaproteobacteria;Rhizobiales;Rhizobiaceae;Ciceribacter;Ciceribacter lividus
501479.3	Citreicella sp. SE45	501479	wgs	100	2.9		99.1	/net/mgx/linuxhome/mgx/databases/patric/genomes/501479.3/501479.3.fna	Bacteria	Proteobacteria	Alphaproteobacteria	Rhodobacterales	Rhodobacteraceae	Citreicella	Citreicella sp. SE45	131567;2;1224;28211;204455;31989;282682;2649625;501479	cellular organisms;Bacteria;Proteobacteria;Alphaproteobacteria;Rhodobacterales;Rhodobacteraceae;Citreicella;unclassified Citreicella;Citreicella sp. SE45
169134.3	Citricoccus muralis strain DSM 14442	169134	wgs	100	0.7		97.3	/net/mgx/linuxhome/mgx/databases/patric/genomes/169134.3/169134.3.fna	Bacteria	Actinobacteria	Actinobacteria	Micrococcales	Micrococcaceae	Citricoccus	Citricoccus muralis	131567;2;1783272;201174;1760;85006;1268;169133;169134	cellular organisms;Bacteria;Terrabacteria group;Actinobacteria;Actinobacteria;Micrococcales;Micrococcaceae;Citricoccus;Citricoccus muralis
546.121	Citrobacter freundii strain RU2 BHI21	546	wgs	100	0.1		97.3	/net/mgx/linuxhome/mgx/databases/patric/genomes/546.121/546.121.fna	Bacteria	Proteobacteria	Gammaproteobacteria	Enterobacterales	Enterobacteriaceae	Citrobacter	Citrobacter freundii	131567;2;1224;1236;91347;543;544;1344959;546	cellular organisms;Bacteria;Proteobacteria;Gammaproteobacteria;Enterobacterales;Enterobacteriaceae;Citrobacter;Citrobacter freundii complex;Citrobacter freundii
1946345.3	Citromicrobium sp. UBA3494	1946345	wgs	100	1.7		98.4	/net/mgx/linuxhome/mgx/databases/patric/genomes/1946345.3/1946345.3.fna	Bacteria	Proteobacteria	Alphaproteobacteria	Sphingomonadales	Sphingomonadaceae	Citromicrobium	Citromicrobium sp. UBA3494	131567;2;1224;28211;204457;41297;72173;2630544;1946345	cellular organisms;Bacteria;Proteobacteria;Alphaproteobacteria;Sphingomonadales;Sphingomonadaceae;Citromicrobium;unclassified Citromicrobium;Citromicrobium sp. UBA3494
31965.3	Clavibacter michiganensis subsp. tessellarius strain DOAB 609	31965	wgs	100	0.6		98.9	/net/mgx/linuxhome/mgx/databases/patric/genomes/31965.3/31965.3.fna	Bacteria	Actinobacteria	Actinobacteria	Micrococcales	Microbacteriaceae	Clavibacter	Clavibacter michiganensis subsp. tessellarius	131567;2;1783272;201174;1760;85006;85023;1573;28447;31965	cellular organisms;Bacteria;Terrabacteria group;Actinobacteria;Actinobacteria;Micrococcales;Microbacteriaceae;Clavibacter;Clavibacter michiganensis;Clavibacter michiganensis subsp. tessellarius
1197717.12	Cloacibacillus porcorum strain CL-84	1197717	complete	97.4	1.3		94.2	/net/mgx/linuxhome/mgx/databases/patric/genomes/1197717.12/1197717.12.fna	Bacteria	Synergistetes	Synergistia	Synergistales	Synergistaceae	Cloacibacillus	Cloacibacillus porcorum	131567;2;508458;649775;649776;649777;508459;1197717	cellular organisms;Bacteria;Synergistetes;Synergistia;Synergistales;Synergistaceae;Cloacibacillus;Cloacibacillus porcorum
1585974.3	Clostridiaceae bacterium GM1	1585974	wgs	95.4	2.3		96.2	/net/mgx/linuxhome/mgx/databases/patric/genomes/1585974.3/1585974.3.fna	Bacteria	Firmicutes	Clostridia	Clostridiales	Clostridiaceae	Beduini	Beduini massiliensis	131567;2;1783272;1239;186801;186802;31979;1922299;1585974	cellular organisms;Bacteria;Terrabacteria group;Firmicutes;Clostridia;Clostridiales;Clostridiaceae;Beduini;Beduini massiliensis
1304284.3	Clostridiaceae bacterium L21-TH-D2	1304284	wgs	98	0.7		95.2	/net/mgx/linuxhome/mgx/databases/patric/genomes/1304284.3/1304284.3.fna	Bacteria	Firmicutes	Clostridia	Clostridiales	Clostridiaceae	Caldisalinibacter	Caldisalinibacter kiritimatiensis	131567;2;1783272;1239;186801;186802;31979;1640153;1304284	cellular organisms;Bacteria;Terrabacteria group;Firmicutes;Clostridia;Clostridiales;Clostridiaceae;Caldisalinibacter;Caldisalinibacter kiritimatiensis
938278.3	Clostridiales bacterium 9400853	938278	wgs	94.8	2.4		95.8	/net/mgx/linuxhome/mgx/databases/patric/genomes/938278.3/938278.3.fna	Bacteria	Firmicutes	Clostridia	Clostridiales	Clostridiales Family XIII. Incertae Sedis	Casaltella	Casaltella massiliensis	131567;2;1783272;1239;186801;186802;538999;543314;1715793;938278	cellular organisms;Bacteria;Terrabacteria group;Firmicutes;Clostridia;Clostridiales;Clostridiales incertae sedis;Clostridiales Family XIII. Incertae Sedis;Casaltella;Casaltella massiliensis
938288.5	Clostridiales bacterium 9401234	938288	wgs	96.4	1.3		94.8	/net/mgx/linuxhome/mgx/databases/patric/genomes/938288.5/938288.5.fna	Bacteria	Firmicutes	Clostridia	Clostridiales		Fenollaria	Fenollaria massiliensis	131567;2;1783272;1239;186801;186802;538999;1686313;938288	cellular organisms;Bacteria;Terrabacteria group;Firmicutes;Clostridia;Clostridiales;Clostridiales incertae sedis;Fenollaria;Fenollaria massiliensis
938289.3	Clostridiales bacterium 9403326	938289	wgs	94.1	0.7		95.8	/net/mgx/linuxhome/mgx/databases/patric/genomes/938289.3/938289.3.fna	Bacteria	Firmicutes	Clostridia	Clostridiales		Levyella	Levyella massiliensis	131567;2;1783272;1239;186801;186802;538999;1715798;938289	cellular organisms;Bacteria;Terrabacteria group;Firmicutes;Clostridia;Clostridiales;Clostridiales incertae sedis;Levyella;Levyella massiliensis
1121289.3	Clostridiisalibacter paucivorans DSM 22131	1121289	wgs	98.7	1.9		94.8	/net/mgx/linuxhome/mgx/databases/patric/genomes/1121289.3/1121289.3.fna	Bacteria	Firmicutes	Clostridia	Clostridiales	Clostridiaceae	Clostridiisalibacter	Clostridiisalibacter paucivorans	131567;2;1783272;1239;186801;186802;31979;516086;408753;1121289	cellular organisms;Bacteria;Terrabacteria group;Firmicutes;Clostridia;Clostridiales;Clostridiaceae;Clostridiisalibacter;Clostridiisalibacter paucivorans;Clostridiisalibacter paucivorans DSM 22131
1496.1394	Clostridioides difficile strain VL_0410	1496	wgs	100	0.3		98.6	/net/mgx/linuxhome/mgx/databases/patric/genomes/1496.1394/1496.1394.fna	Bacteria	Firmicutes	Clostridia	Clostridiales	Peptostreptococcaceae	Clostridioides	Clostridioides difficile	131567;2;1783272;1239;186801;186802;186804;1870884;1496	cellular organisms;Bacteria;Terrabacteria group;Firmicutes;Clostridia;Clostridiales;Peptostreptococcaceae;Clostridioides;Clostridioides difficile
1128398.3	Clostridium acidurici 9a	1128398	complete	100	2.9		94.1	/net/mgx/linuxhome/mgx/databases/patric/genomes/1128398.3/1128398.3.fna	Bacteria	Firmicutes	Tissierellia	Tissierellales	Gottschalkiaceae	Gottschalkia	Gottschalkia acidurici	131567;2;1783272;1239;1737404;1737405;2042895;1505664;1556;1128398	cellular organisms;Bacteria;Terrabacteria group;Firmicutes;Tissierellia;Tissierellales;Gottschalkiaceae;Gottschalkia;Gottschalkia acidurici;Gottschalkia acidurici 9a
1121301.3	Clostridium caminithermale DSM 15212	1121301	wgs	99.3	0.7		94	/net/mgx/linuxhome/mgx/databases/patric/genomes/1121301.3/1121301.3.fna	Bacteria	Firmicutes	Clostridia	Clostridiales	Clostridiaceae	Paramaledivibacter	Paramaledivibacter caminithermalis	131567;2;1783272;1239;186801;186802;31979;1884934;191027;1121301	cellular organisms;Bacteria;Terrabacteria group;Firmicutes;Clostridia;Clostridiales;Clostridiaceae;Paramaledivibacter;Paramaledivibacter caminithermalis;Paramaledivibacter caminithermalis DSM 15212
1121315.3	Clostridium glycolicum ATCC 14880	1121315	wgs	98.8	4.9		94.4	/net/mgx/linuxhome/mgx/databases/patric/genomes/1121315.3/1121315.3.fna	Bacteria	Firmicutes	Clostridia	Clostridiales	Peptostreptococcaceae	Terrisporobacter	Terrisporobacter glycolicus	131567;2;1783272;1239;186801;186802;186804;1505652;36841;1121315	cellular organisms;Bacteria;Terrabacteria group;Firmicutes;Clostridia;Clostridiales;Peptostreptococcaceae;Terrisporobacter;Terrisporobacter glycolicus;Terrisporobacter glycolicus ATCC 14880 = DSM 1288
500633.7	Clostridium hiranonis DSM 13275	500633	wgs	90.5	2		95.6	/net/mgx/linuxhome/mgx/databases/patric/genomes/500633.7/500633.7.fna	Bacteria	Firmicutes	Clostridia	Clostridiales	Peptostreptococcaceae	Peptacetobacter	Peptacetobacter hiranonis	131567;2;1783272;1239;186801;186802;186804;2743582;89152;500633	cellular organisms;Bacteria;Terrabacteria group;Firmicutes;Clostridia;Clostridiales;Peptostreptococcaceae;Peptacetobacter;Peptacetobacter hiranonis;[Clostridium] hiranonis DSM 13275
1291050.4	Clostridium josui JCM 17888	1291050	wgs	100	0.6		96	/net/mgx/linuxhome/mgx/databases/patric/genomes/1291050.4/1291050.4.fna	Bacteria	Firmicutes	Clostridia	Clostridiales	Hungateiclostridiaceae	Ruminiclostridium	Ruminiclostridium josui	131567;2;1783272;1239;186801;186802;2304686;1508657;1499;1291050	cellular organisms;Bacteria;Terrabacteria group;Firmicutes;Clostridia;Clostridiales;Hungateiclostridiaceae;Ruminiclostridium;Ruminiclostridium josui;Ruminiclostridium josui JCM 17888
642492.3	Clostridium lentocellum DSM 5427	642492	wgs	99.3	5.6		92.1	/net/mgx/linuxhome/mgx/databases/patric/genomes/642492.3/642492.3.fna	Bacteria	Firmicutes	Clostridia	Clostridiales	Lachnospiraceae	Cellulosilyticum	Cellulosilyticum lentocellum	131567;2;1783272;1239;186801;186802;186803;698776;29360;642492	cellular organisms;Bacteria;Terrabacteria group;Firmicutes;Clostridia;Clostridiales;Lachnospiraceae;Cellulosilyticum;Cellulosilyticum lentocellum;Cellulosilyticum lentocellum DSM 5427
1121331.3	Clostridium proteolyticum DSM 3090	1121331	wgs	99.3	0.7		95.4	/net/mgx/linuxhome/mgx/databases/patric/genomes/1121331.3/1121331.3.fna	Bacteria	Firmicutes	Clostridia	Clostridiales	Clostridiaceae	Hathewaya	Hathewaya proteolytica	131567;2;1783272;1239;186801;186802;31979;1769729;29365;1121331	cellular organisms;Bacteria;Terrabacteria group;Firmicutes;Clostridia;Clostridiales;Clostridiaceae;Hathewaya;Hathewaya proteolytica;Hathewaya proteolytica DSM 3090
994573.3	Clostridium sp. 232.1	994573	wgs	98.7	2.6		91.1	/net/mgx/linuxhome/mgx/databases/patric/genomes/994573.3/994573.3.fna	Bacteria	Firmicutes	Clostridia	Clostridiales	Clostridiaceae	Youngiibacter	Youngiibacter fragilis	131567;2;1783272;1239;186801;186802;31979;1408818;1408819;994573	cellular organisms;Bacteria;Terrabacteria group;Firmicutes;Clostridia;Clostridiales;Clostridiaceae;Youngiibacter;Youngiibacter fragilis;Youngiibacter fragilis 232.1
349938.3	Clostridium sp. BL-8 strain BL-8	349938	wgs	100	0.1		94.5	/net/mgx/linuxhome/mgx/databases/patric/genomes/349938.3/349938.3.fna	Bacteria	Firmicutes	Clostridia	Clostridiales	Clostridiaceae	Clostridium	Clostridium sp. BL-8	131567;2;1783272;1239;186801;186802;31979;1485;2614128;349938	cellular organisms;Bacteria;Terrabacteria group;Firmicutes;Clostridia;Clostridiales;Clostridiaceae;Clostridium;unclassified Clostridium;Clostridium sp. BL-8
1653435.3	Clostridium sp. BR31	1653435	wgs	100	1.6		96.2	/net/mgx/linuxhome/mgx/databases/patric/genomes/1653435.3/1653435.3.fna	Bacteria	Firmicutes	Clostridia	Clostridiales	Lachnospiraceae	Merdimonas	Merdimonas faecis	131567;2;1783272;1239;186801;186802;186803;2023266;1653435	cellular organisms;Bacteria;Terrabacteria group;Firmicutes;Clostridia;Clostridiales;Lachnospiraceae;Merdimonas;Merdimonas faecis
1469948.3	Clostridium sp. KNHs209	1469948	wgs	98.4	4.4		93.6	/net/mgx/linuxhome/mgx/databases/patric/genomes/1469948.3/1469948.3.fna	Bacteria	Firmicutes	Clostridia	Clostridiales	Lachnospiraceae	Kineothrix	Kineothrix alysoides	131567;2;1783272;1239;186801;186802;186803;2163168;1469948	cellular organisms;Bacteria;Terrabacteria group;Firmicutes;Clostridia;Clostridiales;Lachnospiraceae;Kineothrix;Kineothrix alysoides
1776382.3	Clostridium sp. SN17	1776382	wgs	99.3	1.9		95	/net/mgx/linuxhome/mgx/databases/patric/genomes/1776382.3/1776382.3.fna	Bacteria	Firmicutes	Clostridia	Clostridiales	Ruminococcaceae	Neglecta	Neglecta timonensis	131567;2;1783272;1239;186801;186802;541000;1924105;1776382	cellular organisms;Bacteria;Terrabacteria group;Firmicutes;Clostridia;Clostridiales;Ruminococcaceae;Neglecta;Neglecta timonensis
1121335.3	Clostridium stercorarium subsp. stercorarium DSM 8532	1121335	complete	98.4	2.6		94.2	/net/mgx/linuxhome/mgx/databases/patric/genomes/1121335.3/1121335.3.fna	Bacteria	Firmicutes	Clostridia	Clostridiales	Hungateiclostridiaceae	Thermoclostridium	Thermoclostridium stercorarium subsp. stercorarium	131567;2;1783272;1239;186801;186802;2304686;2304691;1510;160845;1121335	cellular organisms;Bacteria;Terrabacteria group;Firmicutes;Clostridia;Clostridiales;Hungateiclostridiaceae;Thermoclostridium;Thermoclostridium stercorarium;Thermoclostridium stercorarium subsp. stercorarium;Thermoclostridium stercorarium subsp. stercorarium DSM 8532
499177.3	Clostridium sticklandii DSM 519	499177	complete	92.7	3.9		99.6	/net/mgx/linuxhome/mgx/databases/patric/genomes/499177.3/499177.3.fna	Bacteria	Firmicutes	Clostridia	Clostridiales	Peptostreptococcaceae	Acetoanaerobium	Acetoanaerobium sticklandii	131567;2;1783272;1239;186801;186802;186804;186831;1511;499177	cellular organisms;Bacteria;Terrabacteria group;Firmicutes;Clostridia;Clostridiales;Peptostreptococcaceae;Acetoanaerobium;Acetoanaerobium sticklandii;Acetoanaerobium sticklandii DSM 519
865861.6	Clostridium ultunense DSM 10521	865861	wgs	100	0.9		93	/net/mgx/linuxhome/mgx/databases/patric/genomes/865861.6/865861.6.fna	Bacteria	Firmicutes	Tissierellia	Tissierellales	Tissierellaceae		[Clostridium] ultunense	131567;2;1783272;1239;1737404;1737405;1737406;45497;865861	cellular organisms;Bacteria;Terrabacteria group;Firmicutes;Tissierellia;Tissierellales;Tissierellaceae;[Clostridium] ultunense;[Clostridium] ultunense DSM 10521
1619308.3	Cnuibacter physcomitrellae strain XA(T)	1619308	complete	100	0.6		96.9	/net/mgx/linuxhome/mgx/databases/patric/genomes/1619308.3/1619308.3.fna	Bacteria	Actinobacteria	Actinobacteria	Micrococcales	Microbacteriaceae	Cnuibacter	Cnuibacter physcomitrellae	131567;2;1783272;201174;1760;85006;85023;1759331;1619308	cellular organisms;Bacteria;Terrabacteria group;Actinobacteria;Actinobacteria;Micrococcales;Microbacteriaceae;Cnuibacter;Cnuibacter physcomitrellae
1873876.3	Cobetia sp. strain SAT113	1873876	wgs	100	5.6		90.8	/net/mgx/linuxhome/mgx/databases/patric/genomes/1873876.3/1873876.3.fna	Bacteria	Proteobacteria	Gammaproteobacteria	Oceanospirillales	Halomonadaceae	Cobetia	Cobetia sp.	131567;2;1224;1236;135619;28256;204286;2609414;1873876	cellular organisms;Bacteria;Proteobacteria;Gammaproteobacteria;Oceanospirillales;Halomonadaceae;Cobetia;unclassified Cobetia;Cobetia sp.
2211145.8	Cohaesibacter sp. YE-B6	2211145	wgs	100	2		93.9	/net/mgx/linuxhome/mgx/databases/patric/genomes/2211145.8/2211145.8.fna	Bacteria	Proteobacteria	Alphaproteobacteria	Rhizobiales	Cohaesibacteraceae	Cohaesibacter	Cohaesibacter intestini	131567;2;1224;28211;356;655351;655352;2211145	cellular organisms;Bacteria;Proteobacteria;Alphaproteobacteria;Rhizobiales;Cohaesibacteraceae;Cohaesibacter;Cohaesibacter intestini
1855288.3	Cohnella sp. OV330	1855288	wgs	100	0.3		93.1	/net/mgx/linuxhome/mgx/databases/patric/genomes/1855288.3/1855288.3.fna	Bacteria	Firmicutes	Bacilli	Bacillales	Paenibacillaceae	Cohnella	Cohnella sp. OV330	131567;2;1783272;1239;91061;1385;186822;329857;2636738;1855288	cellular organisms;Bacteria;Terrabacteria group;Firmicutes;Bacilli;Bacillales;Paenibacillaceae;Cohnella;unclassified Cohnella;Cohnella sp. OV330
158899.1	Collimonas fungivorans strain Ter6	158899	complete	100	0.9		96.7	/net/mgx/linuxhome/mgx/databases/patric/genomes/158899.10/158899.10.fna	Bacteria	Proteobacteria	Betaproteobacteria	Burkholderiales	Oxalobacteraceae	Collimonas	Collimonas fungivorans	131567;2;1224;28216;80840;75682;202907;158899	cellular organisms;Bacteria;Proteobacteria;Betaproteobacteria;Burkholderiales;Oxalobacteraceae;Collimonas;Collimonas fungivorans
1946388.3	Collinsella sp. UBA4370	1946388	wgs	100	0.8		96.1	/net/mgx/linuxhome/mgx/databases/patric/genomes/1946388.3/1946388.3.fna	Bacteria	Actinobacteria	Coriobacteriia	Coriobacteriales	Coriobacteriaceae	Collinsella	Collinsella sp. UBA4370	131567;2;1783272;201174;84998;84999;84107;102106;2637548;1946388	cellular organisms;Bacteria;Terrabacteria group;Actinobacteria;Coriobacteriia;Coriobacteriales;Coriobacteriaceae;Collinsella;unclassified Collinsella;Collinsella sp. UBA4370
1911682.3	Colwellia sp. QM50 strain QM50	1911682	wgs	100	1.4		93.6	/net/mgx/linuxhome/mgx/databases/patric/genomes/1911682.3/1911682.3.fna	Bacteria	Proteobacteria	Gammaproteobacteria	Alteromonadales	Colwelliaceae	Colwellia	Colwellia agarivorans	131567;2;1224;1236;135622;267889;28228;1911682	cellular organisms;Bacteria;Proteobacteria;Gammaproteobacteria;Alteromonadales;Colwelliaceae;Colwellia;Colwellia agarivorans
1917165.4	Colwellia sp. UCD-KL20 strain UCD-KL20	1917165	wgs	100	1.4		94.3	/net/mgx/linuxhome/mgx/databases/patric/genomes/1917165.4/1917165.4.fna	Bacteria	Proteobacteria	Gammaproteobacteria	Alteromonadales	Colwelliaceae	Colwellia	Colwellia sp. UCD-KL20	131567;2;1224;1236;135622;267889;28228;196834;1917165	cellular organisms;Bacteria;Proteobacteria;Gammaproteobacteria;Alteromonadales;Colwelliaceae;Colwellia;unclassified Colwellia;Colwellia sp. UCD-KL20
2259674.3	Comamonadaceae bacterium SYSU G00088	2259674	wgs	100	2.4		94.8	/net/mgx/linuxhome/mgx/databases/patric/genomes/2259674.3/2259674.3.fna	Bacteria	Proteobacteria	Betaproteobacteria	Burkholderiales	Comamonadaceae		Comamonadaceae bacterium SYSU G00088	131567;2;1224;28216;80840;80864;83494;2259674	cellular organisms;Bacteria;Proteobacteria;Betaproteobacteria;Burkholderiales;Comamonadaceae;unclassified Comamonadaceae;Comamonadaceae bacterium SYSU G00088
225991.3	Comamonas aquatica strain CJG	225991	complete	100	1.2		94.8	/net/mgx/linuxhome/mgx/databases/patric/genomes/225991.3/225991.3.fna	Bacteria	Proteobacteria	Betaproteobacteria	Burkholderiales	Comamonadaceae	Comamonas	Comamonas aquatica	131567;2;1224;28216;80840;80864;283;225991	cellular organisms;Bacteria;Proteobacteria;Betaproteobacteria;Burkholderiales;Comamonadaceae;Comamonas;Comamonas aquatica
1208583.4	Commensalibacter sp. MX-MONARCH01	1208583	wgs	99	0.1		98.5	/net/mgx/linuxhome/mgx/databases/patric/genomes/1208583.4/1208583.4.fna	Bacteria	Proteobacteria	Alphaproteobacteria	Rhodospirillales	Acetobacteraceae	Commensalibacter	Commensalibacter sp. MX01	131567;2;1224;28211;204441;433;1079922;2630218;1208583	cellular organisms;Bacteria;Proteobacteria;Alphaproteobacteria;Rhodospirillales;Acetobacteraceae;Commensalibacter;unclassified Commensalibacter;Commensalibacter sp. MX01
1121351.3	Conchiformibius kuhniae DSM 17694	1121351	wgs	98.5	4.3		96.2	/net/mgx/linuxhome/mgx/databases/patric/genomes/1121351.3/1121351.3.fna	Bacteria	Proteobacteria	Betaproteobacteria	Neisseriales	Neisseriaceae	Conchiformibius	Conchiformibius kuhniae	131567;2;1224;28216;206351;481;334107;211502;1121351	cellular organisms;Bacteria;Proteobacteria;Betaproteobacteria;Neisseriales;Neisseriaceae;Conchiformibius;Conchiformibius kuhniae;Conchiformibius kuhniae DSM 17694
469383.5	Conexibacter woesei DSM 14684	469383	complete	81.7	0.1		86.5	/net/mgx/linuxhome/mgx/databases/patric/genomes/469383.5/469383.5.fna	Bacteria	Actinobacteria	Thermoleophilia	Solirubrobacterales	Conexibacteraceae	Conexibacter	Conexibacter woesei	131567;2;1783272;201174;1497346;588673;320583;191494;191495;469383	cellular organisms;Bacteria;Terrabacteria group;Actinobacteria;Thermoleophilia;Solirubrobacterales;Conexibacteraceae;Conexibacter;Conexibacter woesei;Conexibacter woesei DSM 14684
100884.3	Coprobacillus cateniformis strain OM02-5	100884	wgs	98	3.2		98	/net/mgx/linuxhome/mgx/databases/patric/genomes/100884.3/100884.3.fna	Bacteria	Firmicutes	Erysipelotrichia	Erysipelotrichales	Erysipelotrichaceae	Coprobacillus	Coprobacillus cateniformis	131567;2;1783272;1239;526524;526525;128827;100883;100884	cellular organisms;Bacteria;Terrabacteria group;Firmicutes;Erysipelotrichia;Erysipelotrichales;Erysipelotrichaceae;Coprobacillus;Coprobacillus cateniformis
1941478.3	Coprobacter sp. strain CIM:MAG 570	1941478	wgs	95.8	1.3		97.2	/net/mgx/linuxhome/mgx/databases/patric/genomes/1941478.3/1941478.3.fna	Bacteria	Bacteroidetes	Bacteroidia	Bacteroidales	Barnesiellaceae	Coprobacter	Coprobacter sp.	131567;2;1783270;68336;976;200643;171549;2005519;1348911;2677116;1941478	cellular organisms;Bacteria;FCB group;Bacteroidetes/Chlorobi group;Bacteroidetes;Bacteroidia;Bacteroidales;Barnesiellaceae;Coprobacter;unclassified Coprobacter;Coprobacter sp.
410072.6	Coprococcus comes	410072	wgs	100	1.3		98.2	/net/mgx/linuxhome/mgx/databases/patric/genomes/410072.6/410072.6.fna	Bacteria	Firmicutes	Clostridia	Clostridiales	Lachnospiraceae	Coprococcus	Coprococcus comes	131567;2;1783272;1239;186801;186802;186803;33042;410072	cellular organisms;Bacteria;Terrabacteria group;Firmicutes;Clostridia;Clostridiales;Lachnospiraceae;Coprococcus;Coprococcus comes
1034345.3	Coriobacteriaceae bacterium JC110	1034345	wgs	100	0.8		97.5	/net/mgx/linuxhome/mgx/databases/patric/genomes/1034345.3/1034345.3.fna	Bacteria	Actinobacteria	Coriobacteriia	Coriobacteriales	Coriobacteriaceae	Senegalimassilia	Senegalimassilia anaerobia	131567;2;1783272;201174;84998;84999;84107;1473205;1473216;1034345	cellular organisms;Bacteria;Terrabacteria group;Actinobacteria;Coriobacteriia;Coriobacteriales;Coriobacteriaceae;Senegalimassilia;Senegalimassilia anaerobia;Senegalimassilia anaerobia JC110
187491.3	Corynebacterium glaucum strain DSM 30827	187491	complete	100	0.1		96.2	/net/mgx/linuxhome/mgx/databases/patric/genomes/187491.3/187491.3.fna	Bacteria	Actinobacteria	Actinobacteria	Corynebacteriales	Corynebacteriaceae	Corynebacterium	Corynebacterium glaucum	131567;2;1783272;201174;1760;85007;1653;1716;187491	cellular organisms;Bacteria;Terrabacteria group;Actinobacteria;Actinobacteria;Corynebacteriales;Corynebacteriaceae;Corynebacterium;Corynebacterium glaucum
777.115	Coxiella burnetii strain Dugway 7E65-68	777	wgs	100	1.1		98.9	/net/mgx/linuxhome/mgx/databases/patric/genomes/777.115/777.115.fna	Bacteria	Proteobacteria	Gammaproteobacteria	Legionellales	Coxiellaceae	Coxiella	Coxiella burnetii	131567;2;1224;1236;118969;118968;776;777	cellular organisms;Bacteria;Proteobacteria;Gammaproteobacteria;Legionellales;Coxiellaceae;Coxiella;Coxiella burnetii
360316.4	Crenothrix polyspora strain RSM_CP1	360316	wgs	94.1	3.3		95.3	/net/mgx/linuxhome/mgx/databases/patric/genomes/360316.4/360316.4.fna	Bacteria	Proteobacteria	Gammaproteobacteria	Methylococcales	Crenotrichaceae	Crenothrix	Crenothrix polyspora	131567;2;1224;1236;135618;89377;200670;360316	cellular organisms;Bacteria;Proteobacteria;Gammaproteobacteria;Methylococcales;Crenotrichaceae;Crenothrix;Crenothrix polyspora
1227549.3	Cribrihabitans marinus strain DSM 29340	1227549	wgs	100	1.4		98.2	/net/mgx/linuxhome/mgx/databases/patric/genomes/1227549.3/1227549.3.fna	Bacteria	Proteobacteria	Alphaproteobacteria	Rhodobacterales	Rhodobacteraceae	Cribrihabitans	Cribrihabitans marinus	131567;2;1224;28211;204455;31989;1604279;1227549	cellular organisms;Bacteria;Proteobacteria;Alphaproteobacteria;Rhodobacterales;Rhodobacteraceae;Cribrihabitans;Cribrihabitans marinus
2024829.4	Croceibacter sp. strain SP62	2024829	wgs	100	5.2		97.3	/net/mgx/linuxhome/mgx/databases/patric/genomes/2024829.4/2024829.4.fna	Bacteria	Bacteroidetes	Flavobacteriia	Flavobacteriales	Flavobacteriaceae	Croceibacter	Croceibacter sp.	131567;2;1783270;68336;976;117743;200644;49546;216431;2615052;2024829	cellular organisms;Bacteria;FCB group;Bacteroidetes/Chlorobi group;Bacteroidetes;Flavobacteriia;Flavobacteriales;Flavobacteriaceae;Croceibacter;unclassified Croceibacter;Croceibacter sp.
1783232.3	Croceicoccus sp. H4	1783232	wgs	100	0.5		97.1	/net/mgx/linuxhome/mgx/databases/patric/genomes/1783232.3/1783232.3.fna	Bacteria	Proteobacteria	Alphaproteobacteria	Sphingomonadales	Erythrobacteraceae	Croceicoccus	Croceicoccus sp. H4	131567;2;1224;28211;204457;335929;1295327;2629967;1783232	cellular organisms;Bacteria;Proteobacteria;Alphaproteobacteria;Sphingomonadales;Erythrobacteraceae;Croceicoccus;unclassified Croceicoccus;Croceicoccus sp. H4
423474.3	Crocosphaera watsonii WH 8502	423474	wgs	100	0.1		96.1	/net/mgx/linuxhome/mgx/databases/patric/genomes/423474.3/423474.3.fna	Bacteria	Cyanobacteria	Oscillatoriophycideae	Chroococcales	Aphanothecaceae	Crocosphaera	Crocosphaera watsonii	131567;2;1783272;1798711;1117;1301283;1118;1890450;263510;263511;423474	cellular organisms;Bacteria;Terrabacteria group;Cyanobacteria/Melainabacteria group;Cyanobacteria;Oscillatoriophycideae;Chroococcales;Aphanothecaceae;Crocosphaera;Crocosphaera watsonii;Crocosphaera watsonii WH 8502
28141.81	Cronobacter sakazakii strain 698	28141	wgs	100	0.1		98.9	/net/mgx/linuxhome/mgx/databases/patric/genomes/28141.81/28141.81.fna	Bacteria	Proteobacteria	Gammaproteobacteria	Enterobacterales	Enterobacteriaceae	Cronobacter	Cronobacter sakazakii	131567;2;1224;1236;91347;543;413496;28141	cellular organisms;Bacteria;Proteobacteria;Gammaproteobacteria;Enterobacterales;Enterobacteriaceae;Cronobacter;Cronobacter sakazakii
1388748.3	Cronobacter zurichensis LMG 23730	1388748	wgs	98.7	0.4		97.5	/net/mgx/linuxhome/mgx/databases/patric/genomes/1388748.3/1388748.3.fna	Bacteria	Proteobacteria	Gammaproteobacteria	Enterobacterales	Enterobacteriaceae	Siccibacter	Siccibacter turicensis	131567;2;1224;1236;91347;543;1649298;357233;1388748	cellular organisms;Bacteria;Proteobacteria;Gammaproteobacteria;Enterobacterales;Enterobacteriaceae;Siccibacter;Siccibacter turicensis;Siccibacter turicensis LMG 23730
130796.4	Crossiella equi strain NRRL B-24104	130796	wgs	98.7	1		92.3	/net/mgx/linuxhome/mgx/databases/patric/genomes/130796.4/130796.4.fna	Bacteria	Actinobacteria	Actinobacteria	Pseudonocardiales	Pseudonocardiaceae	Crossiella	Crossiella equi	131567;2;1783272;201174;1760;85010;2070;130795;130796	cellular organisms;Bacteria;Terrabacteria group;Actinobacteria;Actinobacteria;Pseudonocardiales;Pseudonocardiaceae;Crossiella;Crossiella equi
1118202.4	Cruoricaptor ignavus strain DSM 25479	1118202	wgs	100	2.6		98.3	/net/mgx/linuxhome/mgx/databases/patric/genomes/1118202.4/1118202.4.fna	Bacteria	Bacteroidetes	Flavobacteriia	Flavobacteriales	Weeksellaceae	Cruoricaptor	Cruoricaptor ignavus	131567;2;1783270;68336;976;117743;200644;2762318;1433995;1118202	cellular organisms;Bacteria;FCB group;Bacteroidetes/Chlorobi group;Bacteroidetes;Flavobacteriia;Flavobacteriales;Weeksellaceae;Cruoricaptor;Cruoricaptor ignavus
2048294.3	Cryobacterium sp. M91	2048294	wgs	100	0.6		93.9	/net/mgx/linuxhome/mgx/databases/patric/genomes/2048294.3/2048294.3.fna	Bacteria	Actinobacteria	Actinobacteria	Micrococcales	Microbacteriaceae	Cryobacterium	Cryobacterium sp. M91	131567;2;1783272;201174;1760;85006;85023;69578;2649013;2048294	cellular organisms;Bacteria;Terrabacteria group;Actinobacteria;Actinobacteria;Micrococcales;Microbacteriaceae;Cryobacterium;unclassified Cryobacterium;Cryobacterium sp. M91
134849.3	Cryptosporangium aurantiacum strain DSM 46144	134849	wgs	100	1.5		93.3	/net/mgx/linuxhome/mgx/databases/patric/genomes/134849.3/134849.3.fna	Bacteria	Actinobacteria	Actinobacteria	Cryptosporangiales	Cryptosporangiaceae	Cryptosporangium	Cryptosporangium aurantiacum	131567;2;1783272;201174;1760;2495577;622454;65502;134849	cellular organisms;Bacteria;Terrabacteria group;Actinobacteria;Actinobacteria;Cryptosporangiales;Cryptosporangiaceae;Cryptosporangium;Cryptosporangium aurantiacum
422296.3	Cucumibacter marinus DSM 18995	422296	wgs	100	0.8		94.2	/net/mgx/linuxhome/mgx/databases/patric/genomes/422296.3/422296.3.fna	Bacteria	Proteobacteria	Alphaproteobacteria	Rhizobiales	Hyphomicrobiaceae	Cucumibacter	Cucumibacter marinus	131567;2;1224;28211;356;45401;1121251;1121252;422296	cellular organisms;Bacteria;Proteobacteria;Alphaproteobacteria;Rhizobiales;Hyphomicrobiaceae;Cucumibacter;Cucumibacter marinus;Cucumibacter marinus DSM 18995
68895.9	Cupriavidus basilensis strain KF708 (=NBRC 110671)	68895	wgs	100	0.6		94	/net/mgx/linuxhome/mgx/databases/patric/genomes/68895.9/68895.9.fna	Bacteria	Proteobacteria	Betaproteobacteria	Burkholderiales	Burkholderiaceae	Cupriavidus	Cupriavidus basilensis	131567;2;1224;28216;80840;119060;106589;68895	cellular organisms;Bacteria;Proteobacteria;Betaproteobacteria;Burkholderiales;Burkholderiaceae;Cupriavidus;Cupriavidus basilensis
2036.3	Curtobacterium citreum strain NS330	2036	wgs	100	0.6		95.7	/net/mgx/linuxhome/mgx/databases/patric/genomes/2036.3/2036.3.fna	Bacteria	Actinobacteria	Actinobacteria	Micrococcales	Microbacteriaceae	Curtobacterium	Curtobacterium citreum	131567;2;1783272;201174;1760;85006;85023;2034;2036	cellular organisms;Bacteria;Terrabacteria group;Actinobacteria;Actinobacteria;Micrococcales;Microbacteriaceae;Curtobacterium;Curtobacterium citreum
1797746.3	Curvibacter sp. GWA2_63_95	1797746	wgs	100	1.2		94.8	/net/mgx/linuxhome/mgx/databases/patric/genomes/1797746.3/1797746.3.fna	Bacteria	Proteobacteria	Betaproteobacteria	Burkholderiales	Comamonadaceae	Curvibacter	Curvibacter sp. GWA2_63_95	131567;2;1224;28216;80840;80864;281915;2685271;1797746	cellular organisms;Bacteria;Proteobacteria;Betaproteobacteria;Burkholderiales;Comamonadaceae;Curvibacter;unclassified Curvibacter;Curvibacter sp. GWA2_63_95
2052836.3	Cuspidothrix issatschenkoi CHARLIE-1	2052836	wgs	98.2	1.8		97.2	/net/mgx/linuxhome/mgx/databases/patric/genomes/2052836.3/2052836.3.fna	Bacteria	Cyanobacteria		Nostocales	Aphanizomenonaceae	Cuspidothrix	Cuspidothrix issatschenkoi	131567;2;1783272;1798711;1117;1161;1892259;882045;230752;2052836	cellular organisms;Bacteria;Terrabacteria group;Cyanobacteria/Melainabacteria group;Cyanobacteria;Nostocales;Aphanizomenonaceae;Cuspidothrix;Cuspidothrix issatschenkoi;Cuspidothrix issatschenkoi CHARLIE-1
180281.4	Cyanobium sp. PCC 7001	180281	wgs	100	1		99.9	/net/mgx/linuxhome/mgx/databases/patric/genomes/180281.4/180281.4.fna	Bacteria	Cyanobacteria		Synechococcales	Synechococcaceae	Cyanobium	Cyanobium sp. PCC 7001	131567;2;1783272;1798711;1117;1890424;1890426;167375;2627006;180281	cellular organisms;Bacteria;Terrabacteria group;Cyanobacteria/Melainabacteria group;Cyanobacteria;Synechococcales;Synechococcaceae;Cyanobium;unclassified Cyanobium;Cyanobium sp. PCC 7001
2107697.3	Cyanosarcina cf. burmensis CCALA 770	2107697	wgs	97.9	4.2		96.1	/net/mgx/linuxhome/mgx/databases/patric/genomes/2107697.3/2107697.3.fna	Bacteria	Cyanobacteria	Oscillatoriophycideae	Chroococcales	Chroococcaceae	Cyanosarcina	Cyanosarcina burmensis	131567;2;1783272;1798711;1117;1301283;1118;1890464;431394;2107696;2107697	cellular organisms;Bacteria;Terrabacteria group;Cyanobacteria/Melainabacteria group;Cyanobacteria;Oscillatoriophycideae;Chroococcales;Chroococcaceae;Cyanosarcina;Cyanosarcina burmensis;Cyanosarcina cf. burmensis CCALA 770
2082950.3	Cyanothece sp. BG0011	2082950	wgs	100	4.2		96.2	/net/mgx/linuxhome/mgx/databases/patric/genomes/2082950.3/2082950.3.fna	Bacteria	Cyanobacteria	Oscillatoriophycideae	Oscillatoriales	Cyanothecaceae	Cyanothece	Cyanothece sp. BG0011	131567;2;1783272;1798711;1117;1301283;1150;1892249;43988;2649277;2082950	cellular organisms;Bacteria;Terrabacteria group;Cyanobacteria/Melainabacteria group;Cyanobacteria;Oscillatoriophycideae;Oscillatoriales;Cyanothecaceae;Cyanothece;unclassified Cyanothece;Cyanothece sp. BG0011
1288963.3	Cyclobacteriaceae bacterium AK24	1232681	wgs	100	1		97.3	/net/mgx/linuxhome/mgx/databases/patric/genomes/1288963.3/1288963.3.fna	Bacteria	Bacteroidetes	Cytophagia	Cytophagales	Cyclobacteriaceae	Lunatimonas	Lunatimonas lonarensis	131567;2;1783270;68336;976;768503;768507;563798;1774589;1232681	cellular organisms;Bacteria;FCB group;Bacteroidetes/Chlorobi group;Bacteroidetes;Cytophagia;Cytophagales;Cyclobacteriaceae;Lunatimonas;Lunatimonas lonarensis
880070.3	Cyclobacterium marinum DSM 745	880070	complete	100	0.5		99.3	/net/mgx/linuxhome/mgx/databases/patric/genomes/880070.3/880070.3.fna	Bacteria	Bacteroidetes	Cytophagia	Cytophagales	Cyclobacteriaceae	Cyclobacterium	Cyclobacterium marinum	131567;2;1783270;68336;976;768503;768507;563798;68288;104;880070	cellular organisms;Bacteria;FCB group;Bacteroidetes/Chlorobi group;Bacteroidetes;Cytophagia;Cytophagales;Cyclobacteriaceae;Cyclobacterium;Cyclobacterium marinum;Cyclobacterium marinum DSM 745
2024830.3	Cycloclasticus sp. strain NAT157	2024830	wgs	100	0.4		97.1	/net/mgx/linuxhome/mgx/databases/patric/genomes/2024830.3/2024830.3.fna	Bacteria	Proteobacteria	Gammaproteobacteria	Thiotrichales	Piscirickettsiaceae	Cycloclasticus	Cycloclasticus sp.	131567;2;1224;1236;72273;135616;34067;2621467;2024830	cellular organisms;Bacteria;Proteobacteria;Gammaproteobacteria;Thiotrichales;Piscirickettsiaceae;Cycloclasticus;unclassified Cycloclasticus;Cycloclasticus sp.
2014885.4	Cylindrospermopsis raciborskii C04	2014885	wgs	100	0.4		99	/net/mgx/linuxhome/mgx/databases/patric/genomes/2014885.4/2014885.4.fna	Bacteria	Cyanobacteria		Nostocales	Aphanizomenonaceae	Cylindrospermopsis	Cylindrospermopsis raciborskii	131567;2;1783272;1798711;1117;1161;1892259;77021;77022;2014885	cellular organisms;Bacteria;Terrabacteria group;Cyanobacteria/Melainabacteria group;Cyanobacteria;Nostocales;Aphanizomenonaceae;Cylindrospermopsis;Cylindrospermopsis raciborskii;Cylindrospermopsis raciborskii C04
2056700.3	Cysteiniphilum litorale strain DSM 101832	2056700	wgs	98.3	1.2		95.1	/net/mgx/linuxhome/mgx/databases/patric/genomes/2056700.3/2056700.3.fna	Bacteria	Proteobacteria	Gammaproteobacteria	Thiotrichales	Fastidiosibacteraceae	Cysteiniphilum	Cysteiniphilum litorale	131567;2;1224;1236;72273;2056687;2056696;2056700	cellular organisms;Bacteria;Proteobacteria;Gammaproteobacteria;Thiotrichales;Fastidiosibacteraceae;Cysteiniphilum;Cysteiniphilum litorale
269798.25	Cytophaga hutchinsonii ATCC 33406	269798	wgs	100	0.5		99.6	/net/mgx/linuxhome/mgx/databases/patric/genomes/269798.25/269798.25.fna	Bacteria	Bacteroidetes	Cytophagia	Cytophagales	Cytophagaceae	Cytophaga	Cytophaga hutchinsonii	131567;2;1783270;68336;976;768503;768507;89373;978;985;269798	cellular organisms;Bacteria;FCB group;Bacteroidetes/Chlorobi group;Bacteroidetes;Cytophagia;Cytophagales;Cytophagaceae;Cytophaga;Cytophaga hutchinsonii;Cytophaga hutchinsonii ATCC 33406
990.3	Cytophaga xylanolytica strain DSM 6779	990	wgs	93	2		94.3	/net/mgx/linuxhome/mgx/databases/patric/genomes/990.3/990.3.fna	Bacteria	Bacteroidetes	Bacteroidia	Marinilabiliales	Marinilabiliaceae	Breznakibacter	Breznakibacter xylanolyticus	131567;2;1783270;68336;976;200643;1970189;558415;2762384;990	cellular organisms;Bacteria;FCB group;Bacteroidetes/Chlorobi group;Bacteroidetes;Bacteroidia;Marinilabiliales;Marinilabiliaceae;Breznakibacter;Breznakibacter xylanolyticus
13035.3	Dactylococcopsis salina PCC 8305	13035	complete	96.9	1		99.5	/net/mgx/linuxhome/mgx/databases/patric/genomes/13035.3/13035.3.fna	Bacteria	Cyanobacteria		Synechococcales	Synechococcaceae	Dactylococcopsis	Dactylococcopsis salina	131567;2;1783272;1798711;1117;1890424;1890426;13034;292566;13035	cellular organisms;Bacteria;Terrabacteria group;Cyanobacteria/Melainabacteria group;Cyanobacteria;Synechococcales;Synechococcaceae;Dactylococcopsis;Dactylococcopsis salina;Dactylococcopsis salina PCC 8305
35754.4	Dactylosporangium aurantiacum strain NRRL B-8018	35754	wgs	100	3.5		91.9	/net/mgx/linuxhome/mgx/databases/patric/genomes/35754.4/35754.4.fna	Bacteria	Actinobacteria	Actinobacteria	Micromonosporales	Micromonosporaceae	Dactylosporangium	Dactylosporangium aurantiacum	131567;2;1783272;201174;1760;85008;28056;35753;35754	cellular organisms;Bacteria;Terrabacteria group;Actinobacteria;Actinobacteria;Micromonosporales;Micromonosporaceae;Dactylosporangium;Dactylosporangium aurantiacum
1304883.3	Dechloromonas agitata is5	1304883	wgs	100	1.3		97.7	/net/mgx/linuxhome/mgx/databases/patric/genomes/1304883.3/1304883.3.fna	Bacteria	Proteobacteria	Betaproteobacteria	Rhodocyclales	Azonexaceae	Dechloromonas	Dechloromonas agitata	131567;2;1224;28216;206389;2008795;73029;73030;1304883	cellular organisms;Bacteria;Proteobacteria;Betaproteobacteria;Rhodocyclales;Azonexaceae;Dechloromonas;Dechloromonas agitata;Dechloromonas agitata is5
1121375.3	Deefgea rivuli DSM 18356	1121375	wgs	96.7	4.8		93.3	/net/mgx/linuxhome/mgx/databases/patric/genomes/1121375.3/1121375.3.fna	Bacteria	Proteobacteria	Betaproteobacteria	Neisseriales	Chromobacteriaceae	Deefgea	Deefgea rivuli	131567;2;1224;28216;206351;1499392;400947;400948;1121375	cellular organisms;Bacteria;Proteobacteria;Betaproteobacteria;Neisseriales;Chromobacteriaceae;Deefgea;Deefgea rivuli;Deefgea rivuli DSM 18356
639282.3	Deferribacter desulfuricans SSM1	639282	complete	98.7	4.9		99.9	/net/mgx/linuxhome/mgx/databases/patric/genomes/639282.3/639282.3.fna	Bacteria	Deferribacteres	Deferribacteres	Deferribacterales	Deferribacteraceae	Deferribacter	Deferribacter desulfuricans	131567;2;200930;68337;191393;191394;53572;197162;639282	cellular organisms;Bacteria;Deferribacteres;Deferribacteres;Deferribacterales;Deferribacteraceae;Deferribacter;Deferribacter desulfuricans;Deferribacter desulfuricans SSM1
1125863.3	Deferrisoma camini S3R1	1125863	wgs	98.9	1.7		88	/net/mgx/linuxhome/mgx/databases/patric/genomes/1125863.3/1125863.3.fna	Bacteria	delta/epsilon subdivisions	Deltaproteobacteria			Deferrisoma	Deferrisoma camini	131567;2;1224;68525;28221;45456;1125862;1035120;1125863	cellular organisms;Bacteria;Proteobacteria;delta/epsilon subdivisions;Deltaproteobacteria;Deltaproteobacteria incertae sedis;Deferrisoma;Deferrisoma camini;Deferrisoma camini S3R1
404881.3	Defluviimonas denitrificans strain DSM 18921	404881	wgs	100	1.5		97	/net/mgx/linuxhome/mgx/databases/patric/genomes/404881.3/404881.3.fna	Bacteria	Proteobacteria	Alphaproteobacteria	Rhodobacterales	Rhodobacteraceae	Defluviimonas	Defluviimonas denitrificans	131567;2;1224;28211;204455;31989;1097466;404881	cellular organisms;Bacteria;Proteobacteria;Alphaproteobacteria;Rhodobacterales;Rhodobacteraceae;Defluviimonas;Defluviimonas denitrificans
1844756.3	Dehalobacter sp. MCB1	1844756	wgs	98.4	3.5		98.2	/net/mgx/linuxhome/mgx/databases/patric/genomes/1844756.3/1844756.3.fna	Bacteria	Firmicutes	Clostridia	Clostridiales	Peptococcaceae	Dehalobacter	Dehalobacter sp. MCB1	131567;2;1783272;1239;186801;186802;186807;56112;2635733;1844756	cellular organisms;Bacteria;Terrabacteria group;Firmicutes;Clostridia;Clostridiales;Peptococcaceae;Dehalobacter;unclassified Dehalobacter;Dehalobacter sp. MCB1
51515.8	Dehalobacterium formicoaceticum strain DMC	51515	complete	98.7	4.1		93.1	/net/mgx/linuxhome/mgx/databases/patric/genomes/51515.8/51515.8.fna	Bacteria	Firmicutes	Clostridia	Clostridiales	Peptococcaceae	Dehalobacterium	Dehalobacterium formicoaceticum	131567;2;1783272;1239;186801;186802;186807;51514;51515	cellular organisms;Bacteria;Terrabacteria group;Firmicutes;Clostridia;Clostridiales;Peptococcaceae;Dehalobacterium;Dehalobacterium formicoaceticum
61435.5	Dehalococcoides mccartyi strain MB	61435	wgs	91.8	2.2		98.2	/net/mgx/linuxhome/mgx/databases/patric/genomes/61435.5/61435.5.fna	Bacteria	Chloroflexi	Dehalococcoidia	Dehalococcoidales	Dehalococcoidaceae	Dehalococcoides	Dehalococcoides mccartyi	131567;2;1783272;200795;301297;1202465;1202464;61434;61435	cellular organisms;Bacteria;Terrabacteria group;Chloroflexi;Dehalococcoidia;Dehalococcoidales;Dehalococcoidaceae;Dehalococcoides;Dehalococcoides mccartyi
1217799.28	Dehalogenimonas alkenigignens strain BRE15M	1217799	wgs	90.7	1.1		98.3	/net/mgx/linuxhome/mgx/databases/patric/genomes/1217799.28/1217799.28.fna	Bacteria	Chloroflexi	Dehalococcoidia			Dehalogenimonas	Dehalogenimonas alkenigignens	131567;2;1783272;200795;301297;670486;1217799	cellular organisms;Bacteria;Terrabacteria group;Chloroflexi;Dehalococcoidia;Dehalogenimonas;Dehalogenimonas alkenigignens
249408.4	Deinococcus marmoris strain KOPRI26562	249408	wgs	96.9	1		97	/net/mgx/linuxhome/mgx/databases/patric/genomes/249408.4/249408.4.fna	Bacteria	Deinococcus-Thermus	Deinococci	Deinococcales	Deinococcaceae	Deinococcus	Deinococcus marmoris	131567;2;1783272;1297;188787;118964;183710;1298;249408	cellular organisms;Bacteria;Terrabacteria group;Deinococcus-Thermus;Deinococci;Deinococcales;Deinococcaceae;Deinococcus;Deinococcus marmoris
1895749.3	Delftia sp. 67-8	1895749	wgs	100	1.2		97.1	/net/mgx/linuxhome/mgx/databases/patric/genomes/1895749.3/1895749.3.fna	Bacteria	Proteobacteria	Betaproteobacteria	Burkholderiales	Comamonadaceae	Delftia	Delftia sp. 67-8	131567;2;1224;28216;80840;80864;80865;2613839;1895749	cellular organisms;Bacteria;Proteobacteria;Betaproteobacteria;Burkholderiales;Comamonadaceae;Delftia;unclassified Delftia;Delftia sp. 67-8
1121385.3	Demetria terragena DSM 11295	1121385	wgs	100	2.9		96.9	/net/mgx/linuxhome/mgx/databases/patric/genomes/1121385.3/1121385.3.fna	Bacteria	Actinobacteria	Actinobacteria	Micrococcales	Dermacoccaceae	Demetria	Demetria terragena	131567;2;1783272;201174;1760;85006;145357;63958;63959;1121385	cellular organisms;Bacteria;Terrabacteria group;Actinobacteria;Actinobacteria;Micrococcales;Dermacoccaceae;Demetria;Demetria terragena;Demetria terragena DSM 11295
522772.6	Denitrovibrio acetiphilus DSM 12809	522772	complete	100	1.3		93.6	/net/mgx/linuxhome/mgx/databases/patric/genomes/522772.6/522772.6.fna	Bacteria	Deferribacteres	Deferribacteres	Deferribacterales	Deferribacteraceae	Denitrovibrio	Denitrovibrio acetiphilus	131567;2;200930;68337;191393;191394;117999;118000;522772	cellular organisms;Bacteria;Deferribacteres;Deferribacteres;Deferribacterales;Deferribacteraceae;Denitrovibrio;Denitrovibrio acetiphilus;Denitrovibrio acetiphilus DSM 12809
1630135.4	Dermabacter vaginalis strain AD1-86	1630135	complete	98.5	0.2		99.1	/net/mgx/linuxhome/mgx/databases/patric/genomes/1630135.4/1630135.4.fna	Bacteria	Actinobacteria	Actinobacteria	Micrococcales	Dermabacteraceae	Dermabacter	Dermabacter vaginalis	131567;2;1783272;201174;1760;85006;85020;36739;1630135	cellular organisms;Bacteria;Terrabacteria group;Actinobacteria;Actinobacteria;Micrococcales;Dermabacteraceae;Dermabacter;Dermabacter vaginalis
1274.6	Dermacoccus nishinomiyaensis strain UCD-KPL2528	1274	wgs	100	1		95.9	/net/mgx/linuxhome/mgx/databases/patric/genomes/1274.6/1274.6.fna	Bacteria	Actinobacteria	Actinobacteria	Micrococcales	Dermacoccaceae	Dermacoccus	Dermacoccus nishinomiyaensis	131567;2;1783272;201174;1760;85006;145357;57495;1274	cellular organisms;Bacteria;Terrabacteria group;Actinobacteria;Actinobacteria;Micrococcales;Dermacoccaceae;Dermacoccus;Dermacoccus nishinomiyaensis
1121391.4	Desulfacinum infernum DSM 9756	1121391	wgs	99.4	1.7		91.6	/net/mgx/linuxhome/mgx/databases/patric/genomes/1121391.4/1121391.4.fna	Bacteria	delta/epsilon subdivisions	Deltaproteobacteria	Syntrophobacterales	Syntrophobacteraceae	Desulfacinum	Desulfacinum infernum	131567;2;1224;68525;28221;213462;213465;35836;35837;1121391	cellular organisms;Bacteria;Proteobacteria;delta/epsilon subdivisions;Deltaproteobacteria;Syntrophobacterales;Syntrophobacteraceae;Desulfacinum;Desulfacinum infernum;Desulfacinum infernum DSM 9756
644282.4	Desulfarculus baarsii DSM 2075	644282	complete	100	1.1		99	/net/mgx/linuxhome/mgx/databases/patric/genomes/644282.4/644282.4.fna	Bacteria	delta/epsilon subdivisions	Deltaproteobacteria	Desulfarculales	Desulfarculaceae	Desulfarculus	Desulfarculus baarsii	131567;2;1224;68525;28221;453227;453228;453229;453230;644282	cellular organisms;Bacteria;Proteobacteria;delta/epsilon subdivisions;Deltaproteobacteria;Desulfarculales;Desulfarculaceae;Desulfarculus;Desulfarculus baarsii;Desulfarculus baarsii DSM 2075
1121393.3	Desulfatibacillum alkenivorans DSM 16219	1121393	wgs	99.4	2.8		97.7	/net/mgx/linuxhome/mgx/databases/patric/genomes/1121393.3/1121393.3.fna	Bacteria	delta/epsilon subdivisions	Deltaproteobacteria	Desulfobacterales	Desulfobacteraceae	Desulfatibacillum	Desulfatibacillum alkenivorans	131567;2;1224;68525;28221;213118;213119;218207;259354;1121393	cellular organisms;Bacteria;Proteobacteria;delta/epsilon subdivisions;Deltaproteobacteria;Desulfobacterales;Desulfobacteraceae;Desulfatibacillum;Desulfatibacillum alkenivorans;Desulfatibacillum alkenivorans DSM 16219
1121394.3	Desulfatirhabdium butyrativorans DSM 18734	1121394	wgs	98.2	1.7		91.4	/net/mgx/linuxhome/mgx/databases/patric/genomes/1121394.3/1121394.3.fna	Bacteria	delta/epsilon subdivisions	Deltaproteobacteria	Desulfobacterales	Desulfobacteraceae	Desulfatirhabdium	Desulfatirhabdium butyrativorans	131567;2;1224;68525;28221;213118;213119;497742;340467;1121394	cellular organisms;Bacteria;Proteobacteria;delta/epsilon subdivisions;Deltaproteobacteria;Desulfobacterales;Desulfobacteraceae;Desulfatirhabdium;Desulfatirhabdium butyrativorans;Desulfatirhabdium butyrativorans DSM 18734
1304884.3	Desulfitibacter alkalitolerans DSM 16504	1304884	wgs	95.8	1.3		90.1	/net/mgx/linuxhome/mgx/databases/patric/genomes/1304884.3/1304884.3.fna	Bacteria	Firmicutes	Clostridia	Clostridiales	Peptococcaceae	Desulfitibacter	Desulfitibacter alkalitolerans	131567;2;1783272;1239;186801;186802;186807;293136;264641;1304884	cellular organisms;Bacteria;Terrabacteria group;Firmicutes;Clostridia;Clostridiales;Peptococcaceae;Desulfitibacter;Desulfitibacter alkalitolerans;Desulfitibacter alkalitolerans DSM 16504
49338.4	Desulfitobacterium hafniense strain PCE-S	49338	wgs	99	2.6		98.6	/net/mgx/linuxhome/mgx/databases/patric/genomes/49338.4/49338.4.fna	Bacteria	Firmicutes	Clostridia	Clostridiales	Peptococcaceae	Desulfitobacterium	Desulfitobacterium hafniense	131567;2;1783272;1239;186801;186802;186807;36853;49338	cellular organisms;Bacteria;Terrabacteria group;Firmicutes;Clostridia;Clostridiales;Peptococcaceae;Desulfitobacterium;Desulfitobacterium hafniense
880072.3	Desulfobacca acetoxidans DSM 11109	880072	complete	97.1	1.7		99.2	/net/mgx/linuxhome/mgx/databases/patric/genomes/880072.3/880072.3.fna	Bacteria	delta/epsilon subdivisions	Deltaproteobacteria	Syntrophobacterales	Syntrophaceae	Desulfobacca	Desulfobacca acetoxidans	131567;2;1224;68525;28221;213462;213468;60892;60893;880072	cellular organisms;Bacteria;Proteobacteria;delta/epsilon subdivisions;Deltaproteobacteria;Syntrophobacterales;Syntrophaceae;Desulfobacca;Desulfobacca acetoxidans;Desulfobacca acetoxidans DSM 11109
2294.5	Desulfobacter sp. strain UBA12168	2294	wgs	99.4	2.8		92.2	/net/mgx/linuxhome/mgx/databases/patric/genomes/2294.5/2294.5.fna	Bacteria	delta/epsilon subdivisions	Deltaproteobacteria	Desulfobacterales	Desulfobacteraceae	Desulfobacter	Desulfobacter sp.	131567;2;1224;68525;28221;213118;213119;2289;2634406;2294	cellular organisms;Bacteria;Proteobacteria;delta/epsilon subdivisions;Deltaproteobacteria;Desulfobacterales;Desulfobacteraceae;Desulfobacter;unclassified Desulfobacter;Desulfobacter sp.
1121399.3	Desulfobacterium anilini DSM 4660	1121399	wgs	100	3.9		90.2	/net/mgx/linuxhome/mgx/databases/patric/genomes/1121399.3/1121399.3.fna	Bacteria	delta/epsilon subdivisions	Deltaproteobacteria	Desulfobacterales	Desulfobacteraceae	Desulfatiglans	Desulfatiglans anilini	131567;2;1224;68525;28221;213118;213119;1549126;90728;1121399	cellular organisms;Bacteria;Proteobacteria;delta/epsilon subdivisions;Deltaproteobacteria;Desulfobacterales;Desulfobacteraceae;Desulfatiglans;Desulfatiglans anilini;Desulfatiglans anilini DSM 4660
177437.4	Desulfobacterium autotrophicum HRM2	177437	complete	99.4	4.4		99.8	/net/mgx/linuxhome/mgx/databases/patric/genomes/177437.4/177437.4.fna	Bacteria	delta/epsilon subdivisions	Deltaproteobacteria	Desulfobacterales	Desulfobacteraceae	Desulfobacterium	Desulfobacterium autotrophicum	131567;2;1224;68525;28221;213118;213119;2295;2296;177437	cellular organisms;Bacteria;Proteobacteria;delta/epsilon subdivisions;Deltaproteobacteria;Desulfobacterales;Desulfobacteraceae;Desulfobacterium;Desulfobacterium autotrophicum;Desulfobacterium autotrophicum HRM2
90732.5	Desulfobacula phenolica strain DSM 3384	90732	wgs	99.4	2.3		97.9	/net/mgx/linuxhome/mgx/databases/patric/genomes/90732.5/90732.5.fna	Bacteria	delta/epsilon subdivisions	Deltaproteobacteria	Desulfobacterales	Desulfobacteraceae	Desulfobacula	Desulfobacula phenolica	131567;2;1224;68525;28221;213118;213119;28222;90732	cellular organisms;Bacteria;Proteobacteria;delta/epsilon subdivisions;Deltaproteobacteria;Desulfobacterales;Desulfobacteraceae;Desulfobacula;Desulfobacula phenolica
1121402.3	Desulfobulbus elongatus DSM 2908	1121402	wgs	98.7	3.9		95.3	/net/mgx/linuxhome/mgx/databases/patric/genomes/1121402.3/1121402.3.fna	Bacteria	delta/epsilon subdivisions	Deltaproteobacteria	Desulfobacterales	Desulfobulbaceae	Desulfobulbus	Desulfobulbus elongatus	131567;2;1224;68525;28221;213118;213121;893;53332;1121402	cellular organisms;Bacteria;Proteobacteria;delta/epsilon subdivisions;Deltaproteobacteria;Desulfobacterales;Desulfobulbaceae;Desulfobulbus;Desulfobulbus elongatus;Desulfobulbus elongatus DSM 2908
1167006.5	Desulfocapsa sulfexigens DSM 10523	1167006	complete	98.9	5		92.1	/net/mgx/linuxhome/mgx/databases/patric/genomes/1167006.5/1167006.5.fna	Bacteria	delta/epsilon subdivisions	Deltaproteobacteria	Desulfobacterales	Desulfobulbaceae	Desulfocapsa	Desulfocapsa sulfexigens	131567;2;1224;68525;28221;213118;213121;53318;65555;1167006	cellular organisms;Bacteria;Proteobacteria;delta/epsilon subdivisions;Deltaproteobacteria;Desulfobacterales;Desulfobulbaceae;Desulfocapsa;Desulfocapsa sulfexigens;Desulfocapsa sulfexigens DSM 10523
96561.5	Desulfococcus oleovorans Hxd3	96561	complete	100	2.2		99.6	/net/mgx/linuxhome/mgx/databases/patric/genomes/96561.5/96561.5.fna	Bacteria	delta/epsilon subdivisions	Deltaproteobacteria	Desulfobacterales	Desulfobacteraceae	Desulfococcus	Desulfococcus oleovorans	131567;2;1224;68525;28221;213118;213119;896;181663;96561	cellular organisms;Bacteria;Proteobacteria;delta/epsilon subdivisions;Deltaproteobacteria;Desulfobacterales;Desulfobacteraceae;Desulfococcus;Desulfococcus oleovorans;Desulfococcus oleovorans Hxd3
1898651.5	Desulfocucumis palustris strain NAW-5	1898651	wgs	79.4	0.4		90.5	/net/mgx/linuxhome/mgx/databases/patric/genomes/1898651.5/1898651.5.fna	Bacteria	Firmicutes	Clostridia	Clostridiales	Peptococcaceae	Desulfocucumis	Desulfocucumis palustris	131567;2;1783272;1239;186801;186802;186807;2026179;1898651	cellular organisms;Bacteria;Terrabacteria group;Firmicutes;Clostridia;Clostridiales;Peptococcaceae;Desulfocucumis;Desulfocucumis palustris
157842.3	Desulfofaba hansenii strain P1	157842	wgs	100	2.8		90	/net/mgx/linuxhome/mgx/databases/patric/genomes/157842.3/157842.3.fna	Bacteria	delta/epsilon subdivisions	Deltaproteobacteria	Desulfobacterales	Desulfobacteraceae	Desulfofaba	Desulfofaba hansenii	131567;2;1224;68525;28221;213118;213119;109169;157842	cellular organisms;Bacteria;Proteobacteria;delta/epsilon subdivisions;Deltaproteobacteria;Desulfobacterales;Desulfobacteraceae;Desulfofaba;Desulfofaba hansenii
1121409.3	Desulfofustis glycolicus DSM 9705 strain DSM 9705	1121409	wgs	100	3.9		90.8	/net/mgx/linuxhome/mgx/databases/patric/genomes/1121409.3/1121409.3.fna	Bacteria	delta/epsilon subdivisions	Deltaproteobacteria	Desulfobacterales	Desulfobulbaceae	Desulfofustis	Desulfofustis glycolicus	131567;2;1224;68525;28221;213118;213121;51194;51195;1121409	cellular organisms;Bacteria;Proteobacteria;delta/epsilon subdivisions;Deltaproteobacteria;Desulfobacterales;Desulfobulbaceae;Desulfofustis;Desulfofustis glycolicus;Desulfofustis glycolicus DSM 9705
419481.4	Desulfoluna spongiiphila strain AA1	419481	wgs	97.7	3.4		88.6	/net/mgx/linuxhome/mgx/databases/patric/genomes/419481.4/419481.4.fna	Bacteria	delta/epsilon subdivisions	Deltaproteobacteria	Desulfobacterales	Desulfobacteraceae	Desulfoluna	Desulfoluna spongiiphila	131567;2;1224;68525;28221;213118;213119;497721;419481	cellular organisms;Bacteria;Proteobacteria;delta/epsilon subdivisions;Deltaproteobacteria;Desulfobacterales;Desulfobacteraceae;Desulfoluna;Desulfoluna spongiiphila
555779.3	Desulfonatronospira thiodismutans ASO3-1	555779	wgs	100	0.1		92.6	/net/mgx/linuxhome/mgx/databases/patric/genomes/555779.3/555779.3.fna	Bacteria	delta/epsilon subdivisions	Deltaproteobacteria	Desulfovibrionales	Desulfohalobiaceae	Desulfonatronospira	Desulfonatronospira thiodismutans	131567;2;1224;68525;28221;213115;213117;488937;488939;555779	cellular organisms;Bacteria;Proteobacteria;delta/epsilon subdivisions;Deltaproteobacteria;Desulfovibrionales;Desulfohalobiaceae;Desulfonatronospira;Desulfonatronospira thiodismutans;Desulfonatronospira thiodismutans ASO3-1
2099676.6	Desulfonatronovibrio sp. strain T3Sed10_324	2099676	wgs	91.9	4.3		91.1	/net/mgx/linuxhome/mgx/databases/patric/genomes/2099676.6/2099676.6.fna	Bacteria	delta/epsilon subdivisions	Deltaproteobacteria	Desulfovibrionales	Desulfohalobiaceae	Desulfonatronovibrio	Desulfonatronovibrio sp.	131567;2;1224;68525;28221;213115;213117;53244;2635380;2099676	cellular organisms;Bacteria;Proteobacteria;delta/epsilon subdivisions;Deltaproteobacteria;Desulfovibrionales;Desulfohalobiaceae;Desulfonatronovibrio;unclassified Desulfonatronovibrio;Desulfonatronovibrio sp.
2109626.3	Desulfonatronum sp. SC1	2109626	wgs	100	0.1		91.9	/net/mgx/linuxhome/mgx/databases/patric/genomes/2109626.3/2109626.3.fna	Bacteria	delta/epsilon subdivisions	Deltaproteobacteria	Desulfovibrionales	Desulfonatronaceae	Desulfonatronum	Desulfonatronum sp. SC1	131567;2;1224;68525;28221;213115;224380;66848;2625428;2109626	cellular organisms;Bacteria;Proteobacteria;delta/epsilon subdivisions;Deltaproteobacteria;Desulfovibrionales;Desulfonatronaceae;Desulfonatronum;unclassified Desulfonatronum;Desulfonatronum sp. SC1
1379281.3	Desulfonauticus sp. A7A	1379281	wgs	91.7	0.1		90.7	/net/mgx/linuxhome/mgx/databases/patric/genomes/1379281.3/1379281.3.fna	Bacteria	delta/epsilon subdivisions	Deltaproteobacteria	Desulfovibrionales	Desulfohalobiaceae	Desulfonauticus	Desulfonauticus sp. A7A	131567;2;1224;68525;28221;213115;213117;206664;2685198;1379281	cellular organisms;Bacteria;Proteobacteria;delta/epsilon subdivisions;Deltaproteobacteria;Desulfovibrionales;Desulfohalobiaceae;Desulfonauticus;unclassified Desulfonauticus;Desulfonauticus sp. A7A
656914.3	Desulfonispora thiosulfatigenes DSM 11270 strain DSM 11270	656914	wgs	99	3.2		94.2	/net/mgx/linuxhome/mgx/databases/patric/genomes/656914.3/656914.3.fna	Bacteria	Firmicutes	Clostridia	Clostridiales	Peptococcaceae	Desulfonispora	Desulfonispora thiosulfatigenes	131567;2;1783272;1239;186801;186802;186807;83660;83661;656914	cellular organisms;Bacteria;Terrabacteria group;Firmicutes;Clostridia;Clostridiales;Peptococcaceae;Desulfonispora;Desulfonispora thiosulfatigenes;Desulfonispora thiosulfatigenes DSM 11270
1121416.3	Desulfopila aestuarii DSM 18488	1121416	wgs	100	5.4		88.5	/net/mgx/linuxhome/mgx/databases/patric/genomes/1121416.3/1121416.3.fna	Bacteria	delta/epsilon subdivisions	Deltaproteobacteria	Desulfobacterales	Desulfobulbaceae	Desulfopila	Desulfopila aestuarii	131567;2;1224;68525;28221;213118;213121;429014;231440;1121416	cellular organisms;Bacteria;Proteobacteria;delta/epsilon subdivisions;Deltaproteobacteria;Desulfobacterales;Desulfobulbaceae;Desulfopila;Desulfopila aestuarii;Desulfopila aestuarii DSM 18488
1592317.3	Desulfoplanes formicivorans strain Pf12B	1592317	wgs	100	3.9		94.1	/net/mgx/linuxhome/mgx/databases/patric/genomes/1592317.3/1592317.3.fna	Bacteria	delta/epsilon subdivisions	Deltaproteobacteria	Desulfovibrionales	Desulfomicrobiaceae	Desulfoplanes	Desulfoplanes formicivorans	131567;2;1224;68525;28221;213115;213116;1634037;1592317	cellular organisms;Bacteria;Proteobacteria;delta/epsilon subdivisions;Deltaproteobacteria;Desulfovibrionales;Desulfomicrobiaceae;Desulfoplanes;Desulfoplanes formicivorans
1304885.3	Desulforegula conservatrix Mb1Pa	1304885	wgs	99.1	1.7		91.6	/net/mgx/linuxhome/mgx/databases/patric/genomes/1304885.3/1304885.3.fna	Bacteria	delta/epsilon subdivisions	Deltaproteobacteria	Desulfobacterales	Desulfobacteraceae	Desulforegula	Desulforegula conservatrix	131567;2;1224;68525;28221;213118;213119;153027;153026;1304885	cellular organisms;Bacteria;Proteobacteria;delta/epsilon subdivisions;Deltaproteobacteria;Desulfobacterales;Desulfobacteraceae;Desulforegula;Desulforegula conservatrix;Desulforegula conservatrix Mb1Pa
91360.5	Desulforhopalus singaporensis strain DSM 12130	91360	wgs	99.4	3.9		90.1	/net/mgx/linuxhome/mgx/databases/patric/genomes/91360.5/91360.5.fna	Bacteria	delta/epsilon subdivisions	Deltaproteobacteria	Desulfobacterales	Desulfobulbaceae	Desulforhopalus	Desulforhopalus singaporensis	131567;2;1224;68525;28221;213118;213121;40413;91360	cellular organisms;Bacteria;Proteobacteria;delta/epsilon subdivisions;Deltaproteobacteria;Desulfobacterales;Desulfobulbaceae;Desulforhopalus;Desulforhopalus singaporensis
1265505.3	Desulfospira joergensenii DSM 10085	1265505	wgs	100	3.3		91.1	/net/mgx/linuxhome/mgx/databases/patric/genomes/1265505.3/1265505.3.fna	Bacteria	delta/epsilon subdivisions	Deltaproteobacteria	Desulfobacterales	Desulfobacteraceae	Desulfospira	Desulfospira joergensenii	131567;2;1224;68525;28221;213118;213119;53328;53329;1265505	cellular organisms;Bacteria;Proteobacteria;delta/epsilon subdivisions;Deltaproteobacteria;Desulfobacterales;Desulfobacteraceae;Desulfospira;Desulfospira joergensenii;Desulfospira joergensenii DSM 10085
1121419.3	Desulfosporosinus hippei DSM 8344	1121419	wgs	98.4	2		97.9	/net/mgx/linuxhome/mgx/databases/patric/genomes/1121419.3/1121419.3.fna	Bacteria	Firmicutes	Clostridia	Clostridiales	Peptococcaceae	Desulfosporosinus	Desulfosporosinus hippei	131567;2;1783272;1239;186801;186802;186807;79206;569859;1121419	cellular organisms;Bacteria;Terrabacteria group;Firmicutes;Clostridia;Clostridiales;Peptococcaceae;Desulfosporosinus;Desulfosporosinus hippei;Desulfosporosinus hippei DSM 8344
2030813.3	Desulfotalea sp. strain NORP6	2030813	wgs	99.4	3.9		89.4	/net/mgx/linuxhome/mgx/databases/patric/genomes/2030813.3/2030813.3.fna	Bacteria	delta/epsilon subdivisions	Deltaproteobacteria	Desulfobacterales	Desulfobulbaceae	Desulfotalea	Desulfotalea sp.	131567;2;1224;68525;28221;213118;213121;109168;2640636;2030813	cellular organisms;Bacteria;Proteobacteria;delta/epsilon subdivisions;Deltaproteobacteria;Desulfobacterales;Desulfobulbaceae;Desulfotalea;unclassified Desulfotalea;Desulfotalea sp.
1286635.3	Desulfotignum phosphitoxidans DSM 13687	1286635	wgs	98.9	2.3		91	/net/mgx/linuxhome/mgx/databases/patric/genomes/1286635.3/1286635.3.fna	Bacteria	delta/epsilon subdivisions	Deltaproteobacteria	Desulfobacterales	Desulfobacteraceae	Desulfotignum	Desulfotignum phosphitoxidans	131567;2;1224;68525;28221;213118;213119;115780;190898;1286635	cellular organisms;Bacteria;Proteobacteria;delta/epsilon subdivisions;Deltaproteobacteria;Desulfobacterales;Desulfobacteraceae;Desulfotignum;Desulfotignum phosphitoxidans;Desulfotignum phosphitoxidans DSM 13687
485916.5	Desulfotomaculum acetoxidans DSM 771	485916	complete	95.8	0.3		99.7	/net/mgx/linuxhome/mgx/databases/patric/genomes/485916.5/485916.5.fna	Bacteria	Firmicutes	Clostridia	Clostridiales	Peptococcaceae	Desulfofarcimen	Desulfofarcimen acetoxidans	131567;2;1783272;1239;186801;186802;186807;2282742;58138;485916	cellular organisms;Bacteria;Terrabacteria group;Firmicutes;Clostridia;Clostridiales;Peptococcaceae;Desulfofarcimen;Desulfofarcimen acetoxidans;Desulfofarcimen acetoxidans DSM 771
1121422.3	Desulfotomaculum alcoholivorax DSM 16058	1121422	wgs	95.4	1.4		94.7	/net/mgx/linuxhome/mgx/databases/patric/genomes/1121422.3/1121422.3.fna	Bacteria	Firmicutes	Clostridia	Clostridiales	Peptococcaceae	Desulfallas	Desulfallas alcoholivorax	131567;2;1783272;1239;186801;186802;186807;2282740;265477;1121422	cellular organisms;Bacteria;Terrabacteria group;Firmicutes;Clostridia;Clostridiales;Peptococcaceae;Desulfallas;Desulfallas alcoholivorax;Desulfallas alcoholivorax DSM 16058
1121423.4	Desulfotomaculum alkaliphilum DSM 12257	1121423	wgs	97.7	0.7		93.9	/net/mgx/linuxhome/mgx/databases/patric/genomes/1121423.4/1121423.4.fna	Bacteria	Firmicutes	Clostridia	Clostridiales	Peptococcaceae	Desulfohalotomaculum	Desulfohalotomaculum alkaliphilum	131567;2;1783272;1239;186801;186802;186807;2282743;105483;1121423	cellular organisms;Bacteria;Terrabacteria group;Firmicutes;Clostridia;Clostridiales;Peptococcaceae;Desulfohalotomaculum;Desulfohalotomaculum alkaliphilum;Desulfohalotomaculum alkaliphilum DSM 12257
767817.3	Desulfotomaculum gibsoniae DSM 7213	767817	wgs	96.3	1.3		91.4	/net/mgx/linuxhome/mgx/databases/patric/genomes/767817.3/767817.3.fna	Bacteria	Firmicutes	Clostridia	Clostridiales	Peptococcaceae	Desulfallas	Desulfallas gibsoniae	131567;2;1783272;1239;186801;186802;186807;2282740;102134;767817	cellular organisms;Bacteria;Terrabacteria group;Firmicutes;Clostridia;Clostridiales;Peptococcaceae;Desulfallas;Desulfallas gibsoniae;Desulfallas gibsoniae DSM 7213
2305243.3	Desulfotomaculum sp. OF05-3	2305243	wgs	100	2.1		97.3	/net/mgx/linuxhome/mgx/databases/patric/genomes/2305243.3/2305243.3.fna	Bacteria	Firmicutes	Clostridia	Clostridiales	Peptococcaceae	Desulfotomaculum	Desulfotomaculum sp. OF05-3	131567;2;1783272;1239;186801;186802;186807;1562;2632609;2305243	cellular organisms;Bacteria;Terrabacteria group;Firmicutes;Clostridia;Clostridiales;Peptococcaceae;Desulfotomaculum;unclassified Desulfotomaculum;Desulfotomaculum sp. OF05-3
1121430.3	Desulfotomaculum thermocisternum DSM 10259	1121430	wgs	94.4	0.7		95.8	/net/mgx/linuxhome/mgx/databases/patric/genomes/1121430.3/1121430.3.fna	Bacteria	Firmicutes	Clostridia	Clostridiales	Peptococcaceae	Desulfofundulus	Desulfofundulus thermocisternus	131567;2;1783272;1239;186801;186802;186807;2282741;42471;1121430	cellular organisms;Bacteria;Terrabacteria group;Firmicutes;Clostridia;Clostridiales;Peptococcaceae;Desulfofundulus;Desulfofundulus thermocisternus;Desulfofundulus thermocisternus DSM 10259
690850.3	Desulfovibrio africanus str. Walvis Bay	690850	wgs	100	3.6		93.1	/net/mgx/linuxhome/mgx/databases/patric/genomes/690850.3/690850.3.fna	Bacteria	delta/epsilon subdivisions	Deltaproteobacteria	Desulfovibrionales	Desulfovibrionaceae	Desulfocurvibacter	Desulfocurvibacter africanus subsp. africanus	131567;2;1224;68525;28221;213115;194924;2582840;873;1511600;690850	cellular organisms;Bacteria;Proteobacteria;delta/epsilon subdivisions;Deltaproteobacteria;Desulfovibrionales;Desulfovibrionaceae;Desulfocurvibacter;Desulfocurvibacter africanus;Desulfocurvibacter africanus subsp. africanus;Desulfocurvibacter africanus subsp. africanus str. Walvis Bay
207559.7	Desulfovibrio alaskensis G20	207559	complete	100	0.2		99.8	/net/mgx/linuxhome/mgx/databases/patric/genomes/207559.7/207559.7.fna	Bacteria	delta/epsilon subdivisions	Deltaproteobacteria	Desulfovibrionales	Desulfovibrionaceae	Desulfovibrio	Desulfovibrio alaskensis	131567;2;1224;68525;28221;213115;194924;872;58180;207559	cellular organisms;Bacteria;Proteobacteria;delta/epsilon subdivisions;Deltaproteobacteria;Desulfovibrionales;Desulfovibrionaceae;Desulfovibrio;Desulfovibrio alaskensis;Desulfovibrio alaskensis G20
526222.3	Desulfovibrio salexigens DSM 2638	526222	complete	100	3.6		99.9	/net/mgx/linuxhome/mgx/databases/patric/genomes/526222.3/526222.3.fna	Bacteria	delta/epsilon subdivisions	Deltaproteobacteria	Desulfovibrionales	Desulfovibrionaceae	Desulfovibrio	Desulfovibrio salexigens	131567;2;1224;68525;28221;213115;194924;872;880;526222	cellular organisms;Bacteria;Proteobacteria;delta/epsilon subdivisions;Deltaproteobacteria;Desulfovibrionales;Desulfovibrionaceae;Desulfovibrio;Desulfovibrio salexigens;Desulfovibrio salexigens DSM 2638
1307759.4	Desulfovibrio sp. L21-Syr-AB	1307759	wgs	100	3.6		94.4	/net/mgx/linuxhome/mgx/databases/patric/genomes/1307759.4/1307759.4.fna	Bacteria	delta/epsilon subdivisions	Deltaproteobacteria	Desulfovibrionales	Desulfovibrionaceae	Desulfohalovibrio	Desulfohalovibrio reitneri	131567;2;1224;68525;28221;213115;194924;2582836;1307759	cellular organisms;Bacteria;Proteobacteria;delta/epsilon subdivisions;Deltaproteobacteria;Desulfovibrionales;Desulfovibrionaceae;Desulfohalovibrio;Desulfohalovibrio reitneri
1121468.4	Desulfovirgula thermocuniculi DSM 16036	1121468	wgs	98.1	1.2		93.9	/net/mgx/linuxhome/mgx/databases/patric/genomes/1121468.4/1121468.4.fna	Bacteria	Firmicutes	Clostridia	Thermoanaerobacterales	Thermoanaerobacteraceae	Desulfovirgula	Desulfovirgula thermocuniculi	131567;2;1783272;1239;186801;68295;186814;418453;348842;1121468	cellular organisms;Bacteria;Terrabacteria group;Firmicutes;Clostridia;Thermoanaerobacterales;Thermoanaerobacteraceae;Desulfovirgula;Desulfovirgula thermocuniculi;Desulfovirgula thermocuniculi DSM 16036
1562698.3	Desulfurella amilsii strain TR1	1562698	wgs	96	2.9		89.3	/net/mgx/linuxhome/mgx/databases/patric/genomes/1562698.3/1562698.3.fna	Bacteria	delta/epsilon subdivisions	Deltaproteobacteria	Desulfurellales	Desulfurellaceae	Desulfurella	Desulfurella amilsii	131567;2;1224;68525;28221;213113;117942;33001;1562698	cellular organisms;Bacteria;Proteobacteria;delta/epsilon subdivisions;Deltaproteobacteria;Desulfurellales;Desulfurellaceae;Desulfurella;Desulfurella amilsii
589865.4	Desulfurivibrio alkaliphilus AHT2	589865	complete	99.4	1.7		99.8	/net/mgx/linuxhome/mgx/databases/patric/genomes/589865.4/589865.4.fna	Bacteria	delta/epsilon subdivisions	Deltaproteobacteria	Desulfobacterales	Desulfobulbaceae	Desulfurivibrio	Desulfurivibrio alkaliphilus	131567;2;1224;68525;28221;213118;213121;427922;427923;589865	cellular organisms;Bacteria;Proteobacteria;delta/epsilon subdivisions;Deltaproteobacteria;Desulfobacterales;Desulfobulbaceae;Desulfurivibrio;Desulfurivibrio alkaliphilus;Desulfurivibrio alkaliphilus AHT 2
1603606.3	Desulfuromonas sp. WTL	1603606	complete	100	1.1		91.1	/net/mgx/linuxhome/mgx/databases/patric/genomes/1603606.3/1603606.3.fna	Bacteria	delta/epsilon subdivisions	Deltaproteobacteria	Desulfuromonadales	Desulfuromonadaceae	Desulfuromonas	Desulfuromonas soudanensis	131567;2;1224;68525;28221;69541;213421;890;1603606	cellular organisms;Bacteria;Proteobacteria;delta/epsilon subdivisions;Deltaproteobacteria;Desulfuromonadales;Desulfuromonadaceae;Desulfuromonas;Desulfuromonas soudanensis
555088.4	Dethiobacter alkaliphilus AHT 1	555088	wgs	97.7	3.2		90.9	/net/mgx/linuxhome/mgx/databases/patric/genomes/555088.4/555088.4.fna	Bacteria	Firmicutes	Clostridia	Clostridiales	Syntrophomonadaceae	Dethiobacter	Dethiobacter alkaliphilus	131567;2;1783272;1239;186801;186802;68298;427925;427926;555088	cellular organisms;Bacteria;Terrabacteria group;Firmicutes;Clostridia;Clostridiales;Syntrophomonadaceae;Dethiobacter;Dethiobacter alkaliphilus;Dethiobacter alkaliphilus AHT 1
1121476.3	Dethiosulfatibacter aminovorans DSM 17477	1121476	wgs	100	1		89.7	/net/mgx/linuxhome/mgx/databases/patric/genomes/1121476.3/1121476.3.fna	Bacteria	Firmicutes	Tissierellia			Dethiosulfatibacter	Dethiosulfatibacter aminovorans	131567;2;1783272;1239;1737404;1737407;448125;332095;1121476	cellular organisms;Bacteria;Terrabacteria group;Firmicutes;Tissierellia;Tissierellia incertae sedis;Dethiosulfatibacter;Dethiosulfatibacter aminovorans;Dethiosulfatibacter aminovorans DSM 17477
561720.4	Dethiosulfovibrio salsuginis strain USBA 82	561720	wgs	98.7	1.3		95.8	/net/mgx/linuxhome/mgx/databases/patric/genomes/561720.4/561720.4.fna	Bacteria	Synergistetes	Synergistia	Synergistales	Synergistaceae	Dethiosulfovibrio	Dethiosulfovibrio salsuginis	131567;2;508458;649775;649776;649777;47054;561720	cellular organisms;Bacteria;Synergistetes;Synergistia;Synergistales;Synergistaceae;Dethiosulfovibrio;Dethiosulfovibrio salsuginis
443610.3	Devosia geojensis strain BD-c194	443610	wgs	100	1.4		94.4	/net/mgx/linuxhome/mgx/databases/patric/genomes/443610.3/443610.3.fna	Bacteria	Proteobacteria	Alphaproteobacteria	Rhizobiales	Hyphomicrobiaceae	Devosia	Devosia geojensis	131567;2;1224;28211;356;45401;46913;443610	cellular organisms;Bacteria;Proteobacteria;Alphaproteobacteria;Rhizobiales;Hyphomicrobiaceae;Devosia;Devosia geojensis
1162967.3	Diaminobutyricimonas aerilata strain DSM 27393	1162967	wgs	100	0.3		98.2	/net/mgx/linuxhome/mgx/databases/patric/genomes/1162967.3/1162967.3.fna	Bacteria	Actinobacteria	Actinobacteria	Micrococcales	Microbacteriaceae	Diaminobutyricimonas	Diaminobutyricimonas aerilata	131567;2;1783272;201174;1760;85006;85023;1433997;1162967	cellular organisms;Bacteria;Terrabacteria group;Actinobacteria;Actinobacteria;Micrococcales;Microbacteriaceae;Diaminobutyricimonas;Diaminobutyricimonas aerilata
246195.4	Dichelobacter nodosus VCS1703A	246195	complete	83.8	0.6		99.6	/net/mgx/linuxhome/mgx/databases/patric/genomes/246195.4/246195.4.fna	Bacteria	Proteobacteria	Gammaproteobacteria	Cardiobacteriales	Cardiobacteriaceae	Dichelobacter	Dichelobacter nodosus	131567;2;1224;1236;135615;868;869;870;246195	cellular organisms;Bacteria;Proteobacteria;Gammaproteobacteria;Cardiobacteriales;Cardiobacteriaceae;Dichelobacter;Dichelobacter nodosus;Dichelobacter nodosus VCS1703A
933063.3	Dichotomicrobium thermohalophilum strain DSM 5002	933063	wgs	98.8	1.4		95.9	/net/mgx/linuxhome/mgx/databases/patric/genomes/933063.3/933063.3.fna	Bacteria	Proteobacteria	Alphaproteobacteria	Rhizobiales	Hyphomicrobiaceae	Dichotomicrobium	Dichotomicrobium thermohalophilum	131567;2;1224;28211;356;45401;204474;933063	cellular organisms;Bacteria;Proteobacteria;Alphaproteobacteria;Rhizobiales;Hyphomicrobiaceae;Dichotomicrobium;Dichotomicrobium thermohalophilum
556.28	Dickeya chrysanthemi M074	556	wgs	100	0.4		98.2	/net/mgx/linuxhome/mgx/databases/patric/genomes/556.28/556.28.fna	Bacteria	Proteobacteria	Gammaproteobacteria	Enterobacterales	Pectobacteriaceae	Dickeya	Dickeya chrysanthemi	131567;2;1224;1236;91347;1903410;204037;556	cellular organisms;Bacteria;Proteobacteria;Gammaproteobacteria;Enterobacterales;Pectobacteriaceae;Dickeya;Dickeya chrysanthemi
28205.3	Dictyoglomus sp. strain UBA8855	28205	wgs	98.7	1.3		99.1	/net/mgx/linuxhome/mgx/databases/patric/genomes/28205.3/28205.3.fna	Bacteria	Dictyoglomi	Dictyoglomia	Dictyoglomales	Dictyoglomaceae	Dictyoglomus	Dictyoglomus sp.	131567;2;68297;203486;203487;203488;13;2627482;28205	cellular organisms;Bacteria;Dictyoglomi;Dictyoglomia;Dictyoglomales;Dictyoglomaceae;Dictyoglomus;unclassified Dictyoglomus;Dictyoglomus sp.
1034346.5	Dielma fastidiosa strain JC118	1034346	wgs	96.1	1.7		95	/net/mgx/linuxhome/mgx/databases/patric/genomes/1034346.5/1034346.5.fna	Bacteria	Firmicutes	Erysipelotrichia	Erysipelotrichales	Erysipelotrichaceae	Dielma	Dielma fastidiosa	131567;2;1783272;1239;526524;526525;128827;1472649;1034346	cellular organisms;Bacteria;Terrabacteria group;Firmicutes;Erysipelotrichia;Erysipelotrichales;Erysipelotrichaceae;Dielma;Dielma fastidiosa
1903263.3	Dielma sp. Marseille-P3110	1903263	wgs	91.8	1.4		95.5	/net/mgx/linuxhome/mgx/databases/patric/genomes/1903263.3/1903263.3.fna	Bacteria	Firmicutes	Erysipelotrichia	Erysipelotrichales	Erysipelotrichaceae	Traorella	Traorella massiliensis	131567;2;1783272;1239;526524;526525;128827;1929045;1903263	cellular organisms;Bacteria;Terrabacteria group;Firmicutes;Erysipelotrichia;Erysipelotrichales;Erysipelotrichaceae;Traorella;Traorella massiliensis
1785156.3	Dietzia sp. 111N12-1	1785156	wgs	95.9	5.1		96.4	/net/mgx/linuxhome/mgx/databases/patric/genomes/1785156.3/1785156.3.fna	Bacteria	Actinobacteria	Actinobacteria	Corynebacteriales	Dietziaceae	Dietzia	Dietzia sp. 111N12-1	131567;2;1783272;201174;1760;85007;85029;37914;2617939;1785156	cellular organisms;Bacteria;Terrabacteria group;Actinobacteria;Actinobacteria;Corynebacteriales;Dietziaceae;Dietzia;unclassified Dietzia;Dietzia sp. 111N12-1
278957.5	Diplosphaera colitermitum TAV2	278957	wgs	84	0.8		87	/net/mgx/linuxhome/mgx/databases/patric/genomes/278957.5/278957.5.fna	Bacteria	Verrucomicrobia	Opitutae	Opitutales	Opitutaceae	Geminisphaera	Geminisphaera colitermitum	131567;2;1783257;74201;414999;415000;134623;1148783;1148786;278957	cellular organisms;Bacteria;PVC group;Verrucomicrobia;Opitutae;Opitutales;Opitutaceae;Geminisphaera;Geminisphaera colitermitum;Geminisphaera colitermitum TAV2
1156395.6	Dissulfuribacter thermophilus strain S69	1156395	wgs	97.7	2.3		93	/net/mgx/linuxhome/mgx/databases/patric/genomes/1156395.6/1156395.6.fna	Bacteria	delta/epsilon subdivisions	Deltaproteobacteria			Dissulfuribacter	Dissulfuribacter thermophilus	131567;2;1224;68525;28221;45456;1433998;1156395	cellular organisms;Bacteria;Proteobacteria;delta/epsilon subdivisions;Deltaproteobacteria;Deltaproteobacteria incertae sedis;Dissulfuribacter;Dissulfuribacter thermophilus
578942.3	Dokdonella immobilis strain CGMCC 1.7659	578942	wgs	98.6	1.4		94.9	/net/mgx/linuxhome/mgx/databases/patric/genomes/578942.3/578942.3.fna	Bacteria	Proteobacteria	Gammaproteobacteria	Xanthomonadales	Rhodanobacteraceae	Dokdonella	Dokdonella immobilis	131567;2;1224;1236;135614;1775411;323413;578942	cellular organisms;Bacteria;Proteobacteria;Gammaproteobacteria;Xanthomonadales;Rhodanobacteraceae;Dokdonella;Dokdonella immobilis
1239415.5	Dokdonia sp. PRO95	1239415	complete	100	2.7		98.8	/net/mgx/linuxhome/mgx/databases/patric/genomes/1239415.5/1239415.5.fna	Bacteria	Bacteroidetes	Flavobacteriia	Flavobacteriales	Flavobacteriaceae	Dokdonia	Dokdonia sp. PRO95	131567;2;1783270;68336;976;117743;200644;49546;326319;2615033;1239415	cellular organisms;Bacteria;FCB group;Bacteroidetes/Chlorobi group;Bacteroidetes;Flavobacteriia;Flavobacteriales;Flavobacteriaceae;Dokdonia;unclassified Dokdonia;Dokdonia sp. PRO95
1973481.3	Dolichospermum compactum NIES-806	1973481	complete	100	0.7		97.6	/net/mgx/linuxhome/mgx/databases/patric/genomes/1973481.3/1973481.3.fna	Bacteria	Cyanobacteria		Nostocales	Aphanizomenonaceae	Dolichospermum	Dolichospermum compactum	131567;2;1783272;1798711;1117;1161;1892259;748770;136073;1973481	cellular organisms;Bacteria;Terrabacteria group;Cyanobacteria/Melainabacteria group;Cyanobacteria;Nostocales;Aphanizomenonaceae;Dolichospermum;Dolichospermum compactum;Dolichospermum compactum NIES-806
84521.3	Dolosicoccus paucivorans strain DSM 15742	84521	wgs	92.7	0.4		95.5	/net/mgx/linuxhome/mgx/databases/patric/genomes/84521.3/84521.3.fna	Bacteria	Firmicutes	Bacilli	Lactobacillales	Aerococcaceae	Dolosicoccus	Dolosicoccus paucivorans	131567;2;1783272;1239;91061;186826;186827;171413;84521	cellular organisms;Bacteria;Terrabacteria group;Firmicutes;Bacilli;Lactobacillales;Aerococcaceae;Dolosicoccus;Dolosicoccus paucivorans
29394.24	Dolosigranulum pigrum strain KPL1937_CDC4199-99	29394	wgs	100	0.1		95.1	/net/mgx/linuxhome/mgx/databases/patric/genomes/29394.24/29394.24.fna	Bacteria	Firmicutes	Bacilli	Lactobacillales	Carnobacteriaceae	Dolosigranulum	Dolosigranulum pigrum	131567;2;1783272;1239;91061;186826;186828;29393;29394	cellular organisms;Bacteria;Terrabacteria group;Firmicutes;Bacilli;Lactobacillales;Carnobacteriaceae;Dolosigranulum;Dolosigranulum pigrum
1714264.4	Domibacillus antri strain XD80	1714264	wgs	98.6	0.8		95.9	/net/mgx/linuxhome/mgx/databases/patric/genomes/1714264.4/1714264.4.fna	Bacteria	Firmicutes	Bacilli	Bacillales	Bacillaceae	Domibacillus	Domibacillus antri	131567;2;1783272;1239;91061;1385;186817;1433999;1714264	cellular organisms;Bacteria;Terrabacteria group;Firmicutes;Bacilli;Bacillales;Bacillaceae;Domibacillus;Domibacillus antri
1380391.4	Dongia sp. URHE0060	1380391	wgs	100	2		92.8	/net/mgx/linuxhome/mgx/databases/patric/genomes/1380391.4/1380391.4.fna	Bacteria	Proteobacteria	Alphaproteobacteria	Rhodospirillales	Rhodospirillaceae	Dongia	Dongia sp. URHE0060	131567;2;1224;28211;204441;41295;1146845;2685593;1380391	cellular organisms;Bacteria;Proteobacteria;Alphaproteobacteria;Rhodospirillales;Rhodospirillaceae;Dongia;unclassified Dongia;Dongia sp. URHE0060
2292041.3	Dorea sp. AF36-15AT	2292041	wgs	100	0.6		97.3	/net/mgx/linuxhome/mgx/databases/patric/genomes/2292041.3/2292041.3.fna	Bacteria	Firmicutes	Clostridia	Clostridiales	Lachnospiraceae	Dorea	Dorea sp. AF36-15AT	131567;2;1783272;1239;186801;186802;186803;189330;2627917;2292041	cellular organisms;Bacteria;Terrabacteria group;Firmicutes;Clostridia;Clostridiales;Lachnospiraceae;Dorea;unclassified Dorea;Dorea sp. AF36-15AT
1168034.5	Draconibacterium orientale strain FH5	1168034	complete	100	2.5		94	/net/mgx/linuxhome/mgx/databases/patric/genomes/1168034.5/1168034.5.fna	Bacteria	Bacteroidetes	Bacteroidia	Marinilabiliales	Prolixibacteraceae	Draconibacterium	Draconibacterium orientale	131567;2;1783270;68336;976;200643;1970189;1471398;1471399;1168034	cellular organisms;Bacteria;FCB group;Bacteroidetes/Chlorobi group;Bacteroidetes;Bacteroidia;Marinilabiliales;Prolixibacteraceae;Draconibacterium;Draconibacterium orientale
1965548.3	Drancourtella sp. An12 strain An12	1965548	wgs	100	0.6		96.6	/net/mgx/linuxhome/mgx/databases/patric/genomes/1965548.3/1965548.3.fna	Bacteria	Firmicutes	Clostridia	Clostridiales	Ruminococcaceae	Drancourtella	Drancourtella sp. An12	131567;2;1783272;1239;186801;186802;541000;1903506;2620445;1965548	cellular organisms;Bacteria;Terrabacteria group;Firmicutes;Clostridia;Clostridiales;Ruminococcaceae;Drancourtella;unclassified Drancourtella;Drancourtella sp. An12
1781067.3	Duganella sp. HH105	1781067	wgs	100	0.9		92.6	/net/mgx/linuxhome/mgx/databases/patric/genomes/1781067.3/1781067.3.fna	Bacteria	Proteobacteria	Betaproteobacteria	Burkholderiales	Oxalobacteraceae	Duganella	Duganella sp. HH105	131567;2;1224;28216;80840;75682;75654;2636909;1781067	cellular organisms;Bacteria;Proteobacteria;Betaproteobacteria;Burkholderiales;Oxalobacteraceae;Duganella;unclassified Duganella;Duganella sp. HH105
1082580.3	Dyadobacter jejuensis strain DSM 100346	1082580	wgs	100	0.5		97.1	/net/mgx/linuxhome/mgx/databases/patric/genomes/1082580.3/1082580.3.fna	Bacteria	Bacteroidetes	Cytophagia	Cytophagales	Cytophagaceae	Dyadobacter	Dyadobacter jejuensis	131567;2;1783270;68336;976;768503;768507;89373;120831;1082580	cellular organisms;Bacteria;FCB group;Bacteroidetes/Chlorobi group;Bacteroidetes;Cytophagia;Cytophagales;Cytophagaceae;Dyadobacter;Dyadobacter jejuensis
1920168.3	Dyella sp. DHG54	1920168	wgs	100	0.7		94.2	/net/mgx/linuxhome/mgx/databases/patric/genomes/1920168.3/1920168.3.fna	Bacteria	Proteobacteria	Gammaproteobacteria	Xanthomonadales	Rhodanobacteraceae	Dyella	Dyella solisilvae	131567;2;1224;1236;135614;1775411;231454;1920168	cellular organisms;Bacteria;Proteobacteria;Gammaproteobacteria;Xanthomonadales;Rhodanobacteraceae;Dyella;Dyella solisilvae
1795355.3	Echinicola strongylocentroti strain MEBiC08714	1795355	complete	100	0.5		98.7	/net/mgx/linuxhome/mgx/databases/patric/genomes/1795355.3/1795355.3.fna	Bacteria	Bacteroidetes	Cytophagia	Cytophagales	Cyclobacteriaceae	Echinicola	Echinicola strongylocentroti	131567;2;1783270;68336;976;768503;768507;563798;390846;1795355	cellular organisms;Bacteria;FCB group;Bacteroidetes/Chlorobi group;Bacteroidetes;Cytophagia;Cytophagales;Cyclobacteriaceae;Echinicola;Echinicola strongylocentroti
550447.3	Edaphobacillus lindanitolerans strain MNA4	550447	wgs	96.5	0.5		97	/net/mgx/linuxhome/mgx/databases/patric/genomes/550447.3/550447.3.fna	Bacteria	Firmicutes	Bacilli	Bacillales	Bacillaceae	Edaphobacillus	Edaphobacillus lindanitolerans	131567;2;1783272;1239;91061;1385;186817;1881091;550447	cellular organisms;Bacteria;Terrabacteria group;Firmicutes;Bacilli;Bacillales;Bacillaceae;Edaphobacillus;Edaphobacillus lindanitolerans
1121860.3	Edaphobacter aggregans DSM 19364	1121860	wgs	100	2.5		90.6	/net/mgx/linuxhome/mgx/databases/patric/genomes/1121860.3/1121860.3.fna	Bacteria	Acidobacteria	Acidobacteriia	Acidobacteriales	Acidobacteriaceae	Edaphobacter	Edaphobacter aggregans	131567;2;57723;204432;204433;204434;388463;570835;1121860	cellular organisms;Bacteria;Acidobacteria;Acidobacteriia;Acidobacteriales;Acidobacteriaceae;Edaphobacter;Edaphobacter aggregans;Edaphobacter aggregans DSM 19364
667121.5	Edwardsiella tarda ATCC 15947	667121	wgs	95.2	0.5		98.2	/net/mgx/linuxhome/mgx/databases/patric/genomes/667121.5/667121.5.fna	Bacteria	Proteobacteria	Gammaproteobacteria	Enterobacterales	Hafniaceae	Edwardsiella	Edwardsiella tarda	131567;2;1224;1236;91347;1903412;635;636;667121	cellular organisms;Bacteria;Proteobacteria;Gammaproteobacteria;Enterobacterales;Hafniaceae;Edwardsiella;Edwardsiella tarda;Edwardsiella tarda ATCC 15947 = NBRC 105688
242230.3	Eggerthella sinensis strain DSM 16107	242230	wgs	100	0.4		98.4	/net/mgx/linuxhome/mgx/databases/patric/genomes/242230.3/242230.3.fna	Bacteria	Actinobacteria	Coriobacteriia	Eggerthellales	Eggerthellaceae	Eggerthella	Eggerthella sinensis	131567;2;1783272;201174;84998;1643822;1643826;84111;242230	cellular organisms;Bacteria;Terrabacteria group;Actinobacteria;Coriobacteriia;Eggerthellales;Eggerthellaceae;Eggerthella;Eggerthella sinensis
2003555.3	Egibacter sp. strain T1Sed10_49	2003555	wgs	99.9	4		91.6	/net/mgx/linuxhome/mgx/databases/patric/genomes/2003555.3/2003555.3.fna	Bacteria	Actinobacteria	Nitriliruptoria	Egibacterales	Egibacteraceae	Egibacter	Egibacter sp.	131567;2;1783272;201174;908620;1747768;1747769;1747770;2637285;2003555	cellular organisms;Bacteria;Terrabacteria group;Actinobacteria;Nitriliruptoria;Egibacterales;Egibacteraceae;Egibacter;unclassified Egibacter;Egibacter sp.
1359167.3	Ehrlichia cf. muris str. EmCRT	1359167	wgs	100	0.2		99.6	/net/mgx/linuxhome/mgx/databases/patric/genomes/1359167.3/1359167.3.fna	Bacteria	Proteobacteria	Alphaproteobacteria	Rickettsiales	Anaplasmataceae	Ehrlichia	Ehrlichia muris	131567;2;1224;28211;766;942;943;106178;35795;1359167	cellular organisms;Bacteria;Proteobacteria;Alphaproteobacteria;Rickettsiales;Anaplasmataceae;Ehrlichia;canis group;Ehrlichia muris;Ehrlichia cf. muris str. EmCRT
1795827.3	Eikenella sp. NML02-A-017	1795827	wgs	96.3	0.8		97.9	/net/mgx/linuxhome/mgx/databases/patric/genomes/1795827.3/1795827.3.fna	Bacteria	Proteobacteria	Betaproteobacteria	Neisseriales	Neisseriaceae	Eikenella	Eikenella longinqua	131567;2;1224;28216;206351;481;538;1795827	cellular organisms;Bacteria;Proteobacteria;Betaproteobacteria;Neisseriales;Neisseriaceae;Eikenella;Eikenella longinqua
1432052.14	Eisenbergiella tayi strain DSM 26961	1432052	wgs	99.3	3.2		93.1	/net/mgx/linuxhome/mgx/databases/patric/genomes/1432052.14/1432052.14.fna	Bacteria	Firmicutes	Clostridia	Clostridiales	Lachnospiraceae	Eisenbergiella	Eisenbergiella tayi	131567;2;1783272;1239;186801;186802;186803;1432051;1432052	cellular organisms;Bacteria;Terrabacteria group;Firmicutes;Clostridia;Clostridiales;Lachnospiraceae;Eisenbergiella;Eisenbergiella tayi
2185104.3	Elioraea sp. YIM 72297	2185104	wgs	100	2		94.4	/net/mgx/linuxhome/mgx/databases/patric/genomes/2185104.3/2185104.3.fna	Bacteria	Proteobacteria	Alphaproteobacteria	Rhodospirillales	Elioraeaceae	Elioraea	Elioraea thermophila	131567;2;1224;28211;204441;2690195;457933;2185104	cellular organisms;Bacteria;Proteobacteria;Alphaproteobacteria;Rhodospirillales;Elioraeaceae;Elioraea;Elioraea thermophila
1117645.253	Elizabethkingia anophelis strain PW2810	1117645	wgs	100	0.7		96.5	/net/mgx/linuxhome/mgx/databases/patric/genomes/1117645.253/1117645.253.fna	Bacteria	Bacteroidetes	Flavobacteriia	Flavobacteriales	Weeksellaceae	Elizabethkingia	Elizabethkingia anophelis	131567;2;1783270;68336;976;117743;200644;2762318;308865;1117645	cellular organisms;Bacteria;FCB group;Bacteroidetes/Chlorobi group;Bacteroidetes;Flavobacteriia;Flavobacteriales;Weeksellaceae;Elizabethkingia;Elizabethkingia anophelis
2022747.3	Elstera sp. TH019	2022747	wgs	100	1.9		93.6	/net/mgx/linuxhome/mgx/databases/patric/genomes/2022747.3/2022747.3.fna	Bacteria	Proteobacteria	Alphaproteobacteria	Rhodospirillales	Rhodospirillaceae	Elstera	Elstera cyanobacteriorum	131567;2;1224;28211;204441;41295;1091044;2022747	cellular organisms;Bacteria;Proteobacteria;Alphaproteobacteria;Rhodospirillales;Rhodospirillaceae;Elstera;Elstera cyanobacteriorum
2043170.3	Emcibacter sp. ZYL	2043170	wgs	98.5	1		94	/net/mgx/linuxhome/mgx/databases/patric/genomes/2043170.3/2043170.3.fna	Bacteria	Proteobacteria	Alphaproteobacteria	Emcibacterales	Emcibacteraceae	Emcibacter	Emcibacter congregatus	131567;2;1224;28211;2066490;2066491;1602338;2043170	cellular organisms;Bacteria;Proteobacteria;Alphaproteobacteria;Emcibacterales;Emcibacteraceae;Emcibacter;Emcibacter congregatus
1776384.4	Emergencia timonensis strain AM07-24	1776384	wgs	98.4	0.7		93.2	/net/mgx/linuxhome/mgx/databases/patric/genomes/1776384.4/1776384.4.fna	Bacteria	Firmicutes	Clostridia	Clostridiales	Clostridiales Family XIII. Incertae Sedis	Emergencia	Emergencia timonensis	131567;2;1783272;1239;186801;186802;538999;543314;1926556;1776384	cellular organisms;Bacteria;Terrabacteria group;Firmicutes;Clostridia;Clostridiales;Clostridiales incertae sedis;Clostridiales Family XIII. Incertae Sedis;Emergencia;Emergencia timonensis
1946451.3	Empedobacter sp. UBA7611	1946451	wgs	100	0.1		96.5	/net/mgx/linuxhome/mgx/databases/patric/genomes/1946451.3/1946451.3.fna	Bacteria	Bacteroidetes	Flavobacteriia	Flavobacteriales	Weeksellaceae	Empedobacter	Empedobacter sp. UBA7611	131567;2;1783270;68336;976;117743;200644;2762318;59734;2643773;1946451	cellular organisms;Bacteria;FCB group;Bacteroidetes/Chlorobi group;Bacteroidetes;Flavobacteriia;Flavobacteriales;Weeksellaceae;Empedobacter;unclassified Empedobacter;Empedobacter sp. UBA7611
1946461.3	Enhydrobacter sp. UBA4390	1946461	wgs	100	1		98.7	/net/mgx/linuxhome/mgx/databases/patric/genomes/1946461.3/1946461.3.fna	Bacteria	Proteobacteria	Alphaproteobacteria	Rhodospirillales		Enhydrobacter	Enhydrobacter sp. UBA4390	131567;2;1224;28211;204441;451274;212791;2632691;1946461	cellular organisms;Bacteria;Proteobacteria;Alphaproteobacteria;Rhodospirillales;Rhodospirillales incertae sedis;Enhydrobacter;unclassified Enhydrobacter;Enhydrobacter sp. UBA4390
1120653.3	Ensifer sp. LC384	1120653	wgs	100	0.5		95	/net/mgx/linuxhome/mgx/databases/patric/genomes/1120653.3/1120653.3.fna	Bacteria	Proteobacteria	Alphaproteobacteria	Rhizobiales	Rhizobiaceae	Ensifer	Ensifer sp. LC384	131567;2;1224;28211;356;82115;227292;106591;2633371;1120653	cellular organisms;Bacteria;Proteobacteria;Alphaproteobacteria;Rhizobiales;Rhizobiaceae;Sinorhizobium/Ensifer group;Ensifer;unclassified Ensifer;Ensifer sp. LC384
1487935.3	Enterobacillus tribolii strain DSM 103736	1487935	wgs	94.4	3.3		97.2	/net/mgx/linuxhome/mgx/databases/patric/genomes/1487935.3/1487935.3.fna	Bacteria	Proteobacteria	Gammaproteobacteria	Enterobacterales	Hafniaceae	Enterobacillus	Enterobacillus tribolii	131567;2;1224;1236;91347;1903412;1822002;1487935	cellular organisms;Bacteria;Proteobacteria;Gammaproteobacteria;Enterobacterales;Hafniaceae;Enterobacillus;Enterobacillus tribolii
550.649	Enterobacter cloacae strain e1243	550	wgs	100	0.1		97.6	/net/mgx/linuxhome/mgx/databases/patric/genomes/550.649/550.649.fna	Bacteria	Proteobacteria	Gammaproteobacteria	Enterobacterales	Enterobacteriaceae	Enterobacter	Enterobacter cloacae	131567;2;1224;1236;91347;543;547;354276;550	cellular organisms;Bacteria;Proteobacteria;Gammaproteobacteria;Enterobacterales;Enterobacteriaceae;Enterobacter;Enterobacter cloacae complex;Enterobacter cloacae
1235834.3	Enterobacter cloacae subsp. dissolvens SP1	1235834	wgs	99.1	0.4		97.5	/net/mgx/linuxhome/mgx/databases/patric/genomes/1235834.3/1235834.3.fna	Bacteria	Proteobacteria	Gammaproteobacteria	Enterobacterales	Enterobacteriaceae	Kosakonia	Kosakonia sacchari	131567;2;1224;1236;91347;543;1330547;1158459;1235834	cellular organisms;Bacteria;Proteobacteria;Gammaproteobacteria;Enterobacterales;Enterobacteriaceae;Kosakonia;Kosakonia sacchari;Kosakonia sacchari SP1
1095768.3	Enterobacter sp. JC163	1095768	wgs	97.9	1.3		94.5	/net/mgx/linuxhome/mgx/databases/patric/genomes/1095768.3/1095768.3.fna	Bacteria	Proteobacteria	Gammaproteobacteria	Enterobacterales	Enterobacteriaceae	Metakosakonia	Metakosakonia massiliensis	131567;2;1224;1236;91347;543;2055876;1485952;1095768	cellular organisms;Bacteria;Proteobacteria;Gammaproteobacteria;Enterobacterales;Enterobacteriaceae;Metakosakonia;Metakosakonia massiliensis;Metakosakonia massiliensis JC163
2022662.3	Enterobacteriaceae bacterium BP-1	2022662	wgs	99.1	1.7		96	/net/mgx/linuxhome/mgx/databases/patric/genomes/2022662.3/2022662.3.fna	Bacteria	Proteobacteria	Gammaproteobacteria	Enterobacterales	Enterobacteriaceae	Superficieibacter	Superficieibacter electus	131567;2;1224;1236;91347;543;2303321;2022662	cellular organisms;Bacteria;Proteobacteria;Gammaproteobacteria;Enterobacterales;Enterobacteriaceae;Superficieibacter;Superficieibacter electus
1739320.3	Enterococcus sp. HMSC073E08	1739320	wgs	100	0.1		97	/net/mgx/linuxhome/mgx/databases/patric/genomes/1739320.3/1739320.3.fna	Bacteria	Firmicutes	Bacilli	Lactobacillales	Enterococcaceae	Enterococcus	Enterococcus sp. HMSC073E08	131567;2;1783272;1239;91061;186826;81852;1350;2608891;1739320	cellular organisms;Bacteria;Terrabacteria group;Firmicutes;Bacilli;Lactobacillales;Enterococcaceae;Enterococcus;unclassified Enterococcus;Enterococcus sp. HMSC073E08
1190603.3	Enterovibrio norvegicus FF-33	1190603	wgs	99.3	2.6		96.7	/net/mgx/linuxhome/mgx/databases/patric/genomes/1190603.3/1190603.3.fna	Bacteria	Proteobacteria	Gammaproteobacteria	Vibrionales	Vibrionaceae	Enterovibrio	Enterovibrio norvegicus	131567;2;1224;1236;135623;641;188143;188144;1190603	cellular organisms;Bacteria;Proteobacteria;Gammaproteobacteria;Vibrionales;Vibrionaceae;Enterovibrio;Enterovibrio norvegicus;Enterovibrio norvegicus FF-33
74700.3	Entomoplasma freundtii strain BARC 318	74700	complete	100	2.2		96.7	/net/mgx/linuxhome/mgx/databases/patric/genomes/74700.3/74700.3.fna	Bacteria	Tenericutes	Mollicutes	Entomoplasmatales	Entomoplasmataceae	Entomoplasma	Entomoplasma freundtii	131567;2;1783272;544448;31969;186328;33925;46238;74700	cellular organisms;Bacteria;Terrabacteria group;Tenericutes;Mollicutes;Entomoplasmatales;Entomoplasmataceae;Entomoplasma;Entomoplasma freundtii
645616.3	Eoetvoesia caeni strain DSM 25520	645616	wgs	98.7	2.5		94.8	/net/mgx/linuxhome/mgx/databases/patric/genomes/645616.3/645616.3.fna	Bacteria	Proteobacteria	Betaproteobacteria	Burkholderiales	Alcaligenaceae	Eoetvoesia	Eoetvoesia caeni	131567;2;1224;28216;80840;506;1477505;645616	cellular organisms;Bacteria;Proteobacteria;Betaproteobacteria;Burkholderiales;Alcaligenaceae;Eoetvoesia;Eoetvoesia caeni
421072.8	Epilithonimonas lactis strain LMG 24401	421072	wgs	100	2.1		96.3	/net/mgx/linuxhome/mgx/databases/patric/genomes/421072.8/421072.8.fna	Bacteria	Bacteroidetes	Flavobacteriia	Flavobacteriales	Weeksellaceae	Epilithonimonas	Chryseobacterium halperniae	131567;2;1783270;68336;976;117743;200644;2762318;2782232;2782229;421072	cellular organisms;Bacteria;FCB group;Bacteroidetes/Chlorobi group;Bacteroidetes;Flavobacteriia;Flavobacteriales;Weeksellaceae;Chryseobacterium group;Epilithonimonas;Chryseobacterium halperniae
1712376.5	Epulopiscium sp. SCG-B05WGA-EpuloA1 strain SCG-B05WGA-EpuloA1	1712376	wgs	89.5	1.4		92.7	/net/mgx/linuxhome/mgx/databases/patric/genomes/1712376.5/1712376.5.fna	Bacteria	Firmicutes	Clostridia	Clostridiales	Lachnospiraceae	Epulopiscium	Epulopiscium sp. SCG-B05WGA-EpuloA1	131567;2;1783272;1239;186801;186802;186803;2383;2628445;1712376	cellular organisms;Bacteria;Terrabacteria group;Firmicutes;Clostridia;Clostridiales;Lachnospiraceae;Epulopiscium;unclassified Epulopiscium;Epulopiscium sp. SCG-B05WGA-EpuloA1
1796921.3	Ereboglobus luteus strain Ho45	1796921	complete	90.9	2.7		91.9	/net/mgx/linuxhome/mgx/databases/patric/genomes/1796921.3/1796921.3.fna	Bacteria	Verrucomicrobia	Opitutae	Opitutales	Opitutaceae	Ereboglobus	Ereboglobus luteus	131567;2;1783257;74201;414999;415000;134623;2028344;1796921	cellular organisms;Bacteria;PVC group;Verrucomicrobia;Opitutae;Opitutales;Opitutaceae;Ereboglobus;Ereboglobus luteus
1121871.3	Eremococcus coleocola DSM 15696	1121871	wgs	95.5	2.1		99	/net/mgx/linuxhome/mgx/databases/patric/genomes/1121871.3/1121871.3.fna	Bacteria	Firmicutes	Bacilli	Lactobacillales	Aerococcaceae	Eremococcus	Eremococcus coleocola	131567;2;1783272;1239;91061;186826;186827;171412;88132;1121871	cellular organisms;Bacteria;Terrabacteria group;Firmicutes;Bacilli;Lactobacillales;Aerococcaceae;Eremococcus;Eremococcus coleocola;Eremococcus coleocola DSM 15696
1255309.3	Erwinia amylovora Ea644	1255309	wgs	100	0.1		97.6	/net/mgx/linuxhome/mgx/databases/patric/genomes/1255309.3/1255309.3.fna	Bacteria	Proteobacteria	Gammaproteobacteria	Enterobacterales	Erwiniaceae	Erwinia	Erwinia amylovora	131567;2;1224;1236;91347;1903409;551;552;1255309	cellular organisms;Bacteria;Proteobacteria;Gammaproteobacteria;Enterobacterales;Erwiniaceae;Erwinia;Erwinia amylovora;Erwinia amylovora Ea644
1965571.3	Erysipelatoclostridium sp. An173 strain An173	1965571	wgs	96.4	1.7		96.4	/net/mgx/linuxhome/mgx/databases/patric/genomes/1965571.3/1965571.3.fna	Bacteria	Firmicutes	Erysipelotrichia	Erysipelotrichales	Erysipelotrichaceae	Erysipelatoclostridium	Erysipelatoclostridium sp. An173	131567;2;1783272;1239;526524;526525;128827;1505663;2626420;1965571	cellular organisms;Bacteria;Terrabacteria group;Firmicutes;Erysipelotrichia;Erysipelotrichales;Erysipelotrichaceae;Erysipelatoclostridium;unclassified Erysipelatoclostridium;Erysipelatoclostridium sp. An173
1648.242	Erysipelothrix rhusiopathiae strain NCTC7999	1648	wgs	95.1	1.4		99.6	/net/mgx/linuxhome/mgx/databases/patric/genomes/1648.242/1648.242.fna	Bacteria	Firmicutes	Erysipelotrichia	Erysipelotrichales	Erysipelotrichaceae	Erysipelothrix	Erysipelothrix rhusiopathiae	131567;2;1783272;1239;526524;526525;128827;1647;1648	cellular organisms;Bacteria;Terrabacteria group;Firmicutes;Erysipelotrichia;Erysipelotrichales;Erysipelotrichaceae;Erysipelothrix;Erysipelothrix rhusiopathiae
1211844.4	Erysipelotrichaceae bacterium AP9	1211844	wgs	97.7	2.6		97	/net/mgx/linuxhome/mgx/databases/patric/genomes/1211844.4/1211844.4.fna	Bacteria	Firmicutes	Erysipelotrichia	Erysipelotrichales	Erysipelotrichaceae	Candidatus Stoquefichus	Candidatus Stoquefichus massiliensis	131567;2;1783272;1239;526524;526525;128827;1470349;1470350;1211844	cellular organisms;Bacteria;Terrabacteria group;Firmicutes;Erysipelotrichia;Erysipelotrichales;Erysipelotrichaceae;Candidatus Stoquefichus;Candidatus Stoquefichus massiliensis;Candidatus Stoquefichus massiliensis AP9
1862668.5	Erysipelotrichaceae bacterium NYU-BL-A3	1862668	wgs	91.8	2.8		95.1	/net/mgx/linuxhome/mgx/databases/patric/genomes/1862668.5/1862668.5.fna	Bacteria	Firmicutes	Erysipelotrichia	Erysipelotrichales	Erysipelotrichaceae	Ileibacterium	Ileibacterium valens	131567;2;1783272;1239;526524;526525;128827;1937007;1862668	cellular organisms;Bacteria;Terrabacteria group;Firmicutes;Erysipelotrichia;Erysipelotrichales;Erysipelotrichaceae;Ileibacterium;Ileibacterium valens
1862672.4	Erysipelotrichaceae bacterium NYU-BL-A4	1862672	wgs	92.5	3.7		95.6	/net/mgx/linuxhome/mgx/databases/patric/genomes/1862672.4/1862672.4.fna	Bacteria	Firmicutes	Erysipelotrichia	Erysipelotrichales	Erysipelotrichaceae	Dubosiella	Dubosiella newyorkensis	131567;2;1783272;1239;526524;526525;128827;1937008;1862672	cellular organisms;Bacteria;Terrabacteria group;Firmicutes;Erysipelotrichia;Erysipelotrichales;Erysipelotrichaceae;Dubosiella;Dubosiella newyorkensis
1538146.4	Erythrobacter lutimaris strain S-5	1538146	wgs	99.5	0.9		99	/net/mgx/linuxhome/mgx/databases/patric/genomes/1538146.4/1538146.4.fna	Bacteria	Proteobacteria	Alphaproteobacteria	Sphingomonadales	Erythrobacteraceae	Erythrobacter	Erythrobacter lutimaris	131567;2;1224;28211;204457;335929;1041;1538146	cellular organisms;Bacteria;Proteobacteria;Alphaproteobacteria;Sphingomonadales;Erythrobacteraceae;Erythrobacter;Erythrobacter lutimaris
1869314.3	Erythrobacter sp. SAORIC-644	1869314	wgs	100	0.2		96.5	/net/mgx/linuxhome/mgx/databases/patric/genomes/1869314.3/1869314.3.fna	Bacteria	Proteobacteria	Alphaproteobacteria	Sphingomonadales	Erythrobacteraceae	Erythrobacter	Erythrobacter sp. SAORIC-644	131567;2;1224;28211;204457;335929;1041;2633097;1869314	cellular organisms;Bacteria;Proteobacteria;Alphaproteobacteria;Sphingomonadales;Erythrobacteraceae;Erythrobacter;unclassified Erythrobacter;Erythrobacter sp. SAORIC-644
2307003.3	Erythrobacter sp. V18	2307003	wgs	100	0.5		96.8	/net/mgx/linuxhome/mgx/databases/patric/genomes/2307003.3/2307003.3.fna	Bacteria	Proteobacteria	Alphaproteobacteria	Sphingomonadales	Erythrobacteraceae	Erythrobacter	Erythrobacter zhengii	131567;2;1224;28211;204457;335929;1041;2307003	cellular organisms;Bacteria;Proteobacteria;Alphaproteobacteria;Sphingomonadales;Erythrobacteraceae;Erythrobacter;Erythrobacter zhengii
562.28847	Escherichia coli strain RDK04_603	562	wgs	100	0.1		97.5	/net/mgx/linuxhome/mgx/databases/patric/genomes/562.28847/562.28847.fna	Bacteria	Proteobacteria	Gammaproteobacteria	Enterobacterales	Enterobacteriaceae	Escherichia	Escherichia coli	131567;2;1224;1236;91347;543;561;562	cellular organisms;Bacteria;Proteobacteria;Gammaproteobacteria;Enterobacterales;Enterobacteriaceae;Escherichia;Escherichia coli
1115512.3	Escherichia hermannii NBRC 105704	1115512	wgs	98.3	0.9		97.5	/net/mgx/linuxhome/mgx/databases/patric/genomes/1115512.3/1115512.3.fna	Bacteria	Proteobacteria	Gammaproteobacteria	Enterobacterales	Enterobacteriaceae	Atlantibacter	Atlantibacter hermannii	131567;2;1224;1236;91347;543;1903434;565;1115512	cellular organisms;Bacteria;Proteobacteria;Gammaproteobacteria;Enterobacterales;Enterobacteriaceae;Atlantibacter;Atlantibacter hermannii;Atlantibacter hermannii NBRC 105704
1115515.3	Escherichia vulneris NBRC 102420	1115515	wgs	97	1.7		97	/net/mgx/linuxhome/mgx/databases/patric/genomes/1115515.3/1115515.3.fna	Bacteria	Proteobacteria	Gammaproteobacteria	Enterobacterales	Enterobacteriaceae	Pseudescherichia	Pseudescherichia vulneris	131567;2;1224;1236;91347;543;2055880;566;1115515	cellular organisms;Bacteria;Proteobacteria;Gammaproteobacteria;Enterobacterales;Enterobacteriaceae;Pseudescherichia;Pseudescherichia vulneris;Pseudescherichia vulneris NBRC 102420
796941.3	Eubacteriaceae bacterium OBRC8	796937	wgs	80.4	1.7		94.6	/net/mgx/linuxhome/mgx/databases/patric/genomes/796941.3/796941.3.fna	Bacteria	Firmicutes	Clostridia	Clostridiales	Peptostreptococcaceae	Peptoanaerobacter	Peptoanaerobacter stomatis	131567;2;1783272;1239;186801;186802;186804;1913599;796937	cellular organisms;Bacteria;Terrabacteria group;Firmicutes;Clostridia;Clostridiales;Peptostreptococcaceae;Peptoanaerobacter;Peptoanaerobacter stomatis
39495.3	Eubacterium uniforme strain ATCC 35992	39495	wgs	100	0.6		96.3	/net/mgx/linuxhome/mgx/databases/patric/genomes/39495.3/39495.3.fna	Bacteria	Firmicutes	Clostridia	Clostridiales	Eubacteriaceae	Eubacterium	Eubacterium uniforme	131567;2;1783272;1239;186801;186802;186806;1730;39495	cellular organisms;Bacteria;Terrabacteria group;Firmicutes;Clostridia;Clostridiales;Eubacteriaceae;Eubacterium;Eubacterium uniforme
2052804.3	Euzebya sp. DSW09	2052804	wgs	99.9	4		90.7	/net/mgx/linuxhome/mgx/databases/patric/genomes/2052804.3/2052804.3.fna	Bacteria	Actinobacteria	Nitriliruptoria	Euzebyales	Euzebyaceae	Euzebya	Euzebya rosea	131567;2;1783272;201174;908620;908621;908622;908623;2052804	cellular organisms;Bacteria;Terrabacteria group;Actinobacteria;Nitriliruptoria;Euzebyales;Euzebyaceae;Euzebya;Euzebya rosea
1914536.3	Exiguobacterium sp. KRL4	1914536	wgs	96.4	1.3		99.8	/net/mgx/linuxhome/mgx/databases/patric/genomes/1914536.3/1914536.3.fna	Bacteria	Firmicutes	Bacilli	Bacillales		Exiguobacterium	Exiguobacterium sp. KRL4	131567;2;1783272;1239;91061;1385;539002;539742;33986;2644629;1914536	cellular organisms;Bacteria;Terrabacteria group;Firmicutes;Bacilli;Bacillales;Bacillales incertae sedis;Bacillales Family XII. Incertae Sedis;Exiguobacterium;unclassified Exiguobacterium;Exiguobacterium sp. KRL4
883110.3	Facklamia hominis ACS-120-V-Sch10	883110	wgs	96.5	0.4		99.4	/net/mgx/linuxhome/mgx/databases/patric/genomes/883110.3/883110.3.fna	Bacteria	Firmicutes	Bacilli	Lactobacillales	Aerococcaceae	Facklamia	Facklamia hominis	131567;2;1783272;1239;91061;186826;186827;66831;178214;883110	cellular organisms;Bacteria;Terrabacteria group;Firmicutes;Bacilli;Lactobacillales;Aerococcaceae;Facklamia;Facklamia hominis;Facklamia hominis ACS-120-V-Sch10
411485.1	Faecalibacterium prausnitzii M21/2	411485	wgs	99.3	1.9		97.6	/net/mgx/linuxhome/mgx/databases/patric/genomes/411485.10/411485.10.fna	Bacteria	Firmicutes	Clostridia	Clostridiales	Ruminococcaceae	Faecalibacterium	Faecalibacterium prausnitzii	131567;2;1783272;1239;186801;186802;541000;216851;853;411485	cellular organisms;Bacteria;Terrabacteria group;Firmicutes;Clostridia;Clostridiales;Ruminococcaceae;Faecalibacterium;Faecalibacterium prausnitzii;Faecalibacterium prausnitzii M21/2
1702221.7	Faecalibaculum rodentium strain NYU-BL-K8	1702221	wgs	93.8	2		94.8	/net/mgx/linuxhome/mgx/databases/patric/genomes/1702221.7/1702221.7.fna	Bacteria	Firmicutes	Erysipelotrichia	Erysipelotrichales	Erysipelotrichaceae	Faecalibaculum	Faecalibaculum rodentium	131567;2;1783272;1239;526524;526525;128827;1729679;1702221	cellular organisms;Bacteria;Terrabacteria group;Firmicutes;Erysipelotrichia;Erysipelotrichales;Erysipelotrichaceae;Faecalibaculum;Faecalibaculum rodentium
39482.5	Faecalicatena contorta strain NLAE-zl-C134	39482	wgs	100	1.3		93.4	/net/mgx/linuxhome/mgx/databases/patric/genomes/39482.5/39482.5.fna	Bacteria	Firmicutes	Clostridia	Clostridiales	Lachnospiraceae	Faecalicatena	Faecalicatena contorta	131567;2;1783272;1239;186801;186802;186803;2005359;39482	cellular organisms;Bacteria;Terrabacteria group;Firmicutes;Clostridia;Clostridiales;Lachnospiraceae;Faecalicatena;Faecalicatena contorta
1323.4	Faecalicoccus pleomorphus strain TF08-11	1323	wgs	95.1	2.7		95.6	/net/mgx/linuxhome/mgx/databases/patric/genomes/1323.4/1323.4.fna	Bacteria	Firmicutes	Erysipelotrichia	Erysipelotrichales	Erysipelotrichaceae	Faecalicoccus	Faecalicoccus pleomorphus	131567;2;1783272;1239;526524;526525;128827;1573536;1323	cellular organisms;Bacteria;Terrabacteria group;Firmicutes;Erysipelotrichia;Erysipelotrichales;Erysipelotrichaceae;Faecalicoccus;Faecalicoccus pleomorphus
1912855.5	Faecalimonas umbilicata strain EGH7	1912855	wgs	100	3.8		96.1	/net/mgx/linuxhome/mgx/databases/patric/genomes/1912855.5/1912855.5.fna	Bacteria	Firmicutes	Clostridia	Clostridiales	Lachnospiraceae	Faecalimonas	Faecalimonas umbilicata	131567;2;1783272;1239;186801;186802;186803;2005355;1912855	cellular organisms;Bacteria;Terrabacteria group;Firmicutes;Clostridia;Clostridiales;Lachnospiraceae;Faecalimonas;Faecalimonas umbilicata
39483.4	Faecalitalea cylindroides strain An178	39483	wgs	93.8	4.3		96.6	/net/mgx/linuxhome/mgx/databases/patric/genomes/39483.4/39483.4.fna	Bacteria	Firmicutes	Erysipelotrichia	Erysipelotrichales	Erysipelotrichaceae	Faecalitalea	Faecalitalea cylindroides	131567;2;1783272;1239;526524;526525;128827;1573534;39483	cellular organisms;Bacteria;Terrabacteria group;Firmicutes;Erysipelotrichia;Erysipelotrichales;Erysipelotrichaceae;Faecalitalea;Faecalitalea cylindroides
2015901.3	Faecalitalea sp. Marseille-P3755	2015901	wgs	92.8	1.7		95.3	/net/mgx/linuxhome/mgx/databases/patric/genomes/2015901.3/2015901.3.fna	Bacteria	Firmicutes	Erysipelotrichia	Erysipelotrichales	Erysipelotrichaceae	Massilicoli	Massilicoli timonensis	131567;2;1783272;1239;526524;526525;128827;2683202;2015901	cellular organisms;Bacteria;Terrabacteria group;Firmicutes;Erysipelotrichia;Erysipelotrichales;Erysipelotrichaceae;Massilicoli;Massilicoli timonensis
493781.3	Falsibacillus pallidus strain DSM 25281	493781	wgs	99	2.2		95.2	/net/mgx/linuxhome/mgx/databases/patric/genomes/493781.3/493781.3.fna	Bacteria	Firmicutes	Bacilli	Bacillales	Bacillaceae	Falsibacillus	Falsibacillus pallidus	131567;2;1783272;1239;91061;1385;186817;1270155;493781	cellular organisms;Bacteria;Terrabacteria group;Firmicutes;Bacilli;Bacillales;Bacillaceae;Falsibacillus;Falsibacillus pallidus
2201899.3	Falsochrobactrum sp. HN4	2201899	wgs	97.5	2.5		97.8	/net/mgx/linuxhome/mgx/databases/patric/genomes/2201899.3/2201899.3.fna	Bacteria	Proteobacteria	Alphaproteobacteria	Rhizobiales	Brucellaceae	Falsochrobactrum	Falsochrobactrum shanghaiense	131567;2;1224;28211;356;118882;1649292;2201899	cellular organisms;Bacteria;Proteobacteria;Alphaproteobacteria;Rhizobiales;Brucellaceae;Falsochrobactrum;Falsochrobactrum shanghaiense
1121876.3	Fangia hongkongensis DSM 21703	1089439	wgs	98.8	3.8		99.8	/net/mgx/linuxhome/mgx/databases/patric/genomes/1121876.3/1121876.3.fna	Bacteria	Proteobacteria	Gammaproteobacteria	Thiotrichales	Fastidiosibacteraceae	Fangia	Fangia hongkongensis	131567;2;1224;1236;72273;2056687;482136;270495;1089439	cellular organisms;Bacteria;Proteobacteria;Gammaproteobacteria;Thiotrichales;Fastidiosibacteraceae;Fangia;Fangia hongkongensis;Fangia hongkongensis FSC776 = DSM 21703
2056695.3	Fastidiosibacter lacustris strain NBRC 112274	2056695	wgs	97.9	2.3		95.4	/net/mgx/linuxhome/mgx/databases/patric/genomes/2056695.3/2056695.3.fna	Bacteria	Proteobacteria	Gammaproteobacteria	Thiotrichales	Fastidiosibacteraceae	Fastidiosibacter	Fastidiosibacter lacustris	131567;2;1224;1236;72273;2056687;2056689;2056695	cellular organisms;Bacteria;Proteobacteria;Gammaproteobacteria;Thiotrichales;Fastidiosibacteraceae;Fastidiosibacter;Fastidiosibacter lacustris
236753.3	Fastidiosipila sanguinis strain CCUG 47711	236753	complete	87.6	0.7		93.3	/net/mgx/linuxhome/mgx/databases/patric/genomes/236753.3/236753.3.fna	Bacteria	Firmicutes	Clostridia	Clostridiales	Hungateiclostridiaceae	Fastidiosipila	Fastidiosipila sanguinis	131567;2;1783272;1239;186801;186802;2304686;236752;236753	cellular organisms;Bacteria;Terrabacteria group;Firmicutes;Clostridia;Clostridiales;Hungateiclostridiaceae;Fastidiosipila;Fastidiosipila sanguinis
44012.3	Ferrimonas balearica strain 598_FBAL	44012	wgs	82.9	1.7		97.7	/net/mgx/linuxhome/mgx/databases/patric/genomes/44012.3/44012.3.fna	Bacteria	Proteobacteria	Gammaproteobacteria	Alteromonadales	Ferrimonadaceae	Ferrimonas	Ferrimonas balearica	131567;2;1224;1236;135622;267892;44011;44012	cellular organisms;Bacteria;Proteobacteria;Gammaproteobacteria;Alteromonadales;Ferrimonadaceae;Ferrimonas;Ferrimonas balearica
1917215.3	Ferrovibrio sp. strain EaCA-1	1917215	wgs	99	2.9		92.8	/net/mgx/linuxhome/mgx/databases/patric/genomes/1917215.3/1917215.3.fna	Bacteria	Proteobacteria	Alphaproteobacteria	Rhodospirillales	Rhodospirillaceae	Ferrovibrio	Ferrovibrio sp.	131567;2;1224;28211;204441;41295;1231242;2621755;1917215	cellular organisms;Bacteria;Proteobacteria;Alphaproteobacteria;Rhodospirillales;Rhodospirillaceae;Ferrovibrio;unclassified Ferrovibrio;Ferrovibrio sp.
1789004.3	Ferrovum sp. Z-31	1789004	wgs	96.8	0.7		93.2	/net/mgx/linuxhome/mgx/databases/patric/genomes/1789004.3/1789004.3.fna	Bacteria	Proteobacteria	Betaproteobacteria	Ferrovales	Ferrovaceae	Ferrovum	Ferrovum sp. Z-31	131567;2;1224;28216;1442155;1442156;416212;2609466;1789004	cellular organisms;Bacteria;Proteobacteria;Betaproteobacteria;Ferrovales;Ferrovaceae;Ferrovum;unclassified Ferrovum;Ferrovum sp. Z-31
1946524.3	Fervidobacterium sp. UBA5837	1946524	wgs	100	0.6		97.4	/net/mgx/linuxhome/mgx/databases/patric/genomes/1946524.3/1946524.3.fna	Bacteria	Thermotogae	Thermotogae	Thermotogales	Fervidobacteriaceae	Fervidobacterium	Fervidobacterium sp. UBA5837	131567;2;200918;188708;2419;1643950;2422;2647793;1946524	cellular organisms;Bacteria;Thermotogae;Thermotogae;Thermotogales;Fervidobacteriaceae;Fervidobacterium;unclassified Fervidobacterium;Fervidobacterium sp. UBA5837
1834519.3	Fibrella sp. ES10-3-2-2 strain ES10-3-2-2	1834519	complete	100	0.5		98.9	/net/mgx/linuxhome/mgx/databases/patric/genomes/1834519.3/1834519.3.fna	Bacteria	Bacteroidetes	Cytophagia	Cytophagales	Cytophagaceae	Fibrella	Fibrella sp. ES10-3-2-2	131567;2;1783270;68336;976;768503;768507;89373;861914;2620963;1834519	cellular organisms;Bacteria;FCB group;Bacteroidetes/Chlorobi group;Bacteroidetes;Cytophagia;Cytophagales;Cytophagaceae;Fibrella;unclassified Fibrella;Fibrella sp. ES10-3-2-2
1185876.3	Fibrisoma limi BUZ 3	1185876	wgs	100	1		100	/net/mgx/linuxhome/mgx/databases/patric/genomes/1185876.3/1185876.3.fna	Bacteria	Bacteroidetes	Cytophagia	Cytophagales	Cytophagaceae	Fibrisoma	Fibrisoma limi	131567;2;1783270;68336;976;768503;768507;89373;861913;663275;1185876	cellular organisms;Bacteria;FCB group;Bacteroidetes/Chlorobi group;Bacteroidetes;Cytophagia;Cytophagales;Cytophagaceae;Fibrisoma;Fibrisoma limi;Fibrisoma limi BUZ 3
1896213.3	Fibrobacter sp. UWH9	1896213	wgs	98.7	1.3		95.2	/net/mgx/linuxhome/mgx/databases/patric/genomes/1896213.3/1896213.3.fna	Bacteria	Fibrobacteres	Fibrobacteria	Fibrobacterales	Fibrobacteraceae	Fibrobacter	Fibrobacter sp. UWH9	131567;2;1783270;65842;204430;218872;204431;832;2634177;1896213	cellular organisms;Bacteria;FCB group;Fibrobacteres;Fibrobacteria;Fibrobacterales;Fibrobacteraceae;Fibrobacter;unclassified Fibrobacter;Fibrobacter sp. UWH9
1729689.3	Fictibacillus sp. FJAT-27399	1729689	wgs	99.2	1		93.3	/net/mgx/linuxhome/mgx/databases/patric/genomes/1729689.3/1729689.3.fna	Bacteria	Firmicutes	Bacilli	Bacillales	Bacillaceae	Fictibacillus	Fictibacillus sp. FJAT-27399	131567;2;1783272;1239;91061;1385;186817;1329200;2644029;1729689	cellular organisms;Bacteria;Terrabacteria group;Firmicutes;Bacilli;Bacillales;Bacillaceae;Fictibacillus;unclassified Fictibacillus;Fictibacillus sp. FJAT-27399
2024831.3	Filomicrobium sp. strain MED665	2024831	wgs	96.3	3.5		90.2	/net/mgx/linuxhome/mgx/databases/patric/genomes/2024831.3/2024831.3.fna	Bacteria	Proteobacteria	Alphaproteobacteria	Rhizobiales	Hyphomicrobiaceae	Filomicrobium	Filomicrobium sp.	131567;2;1224;28211;356;45401;119044;2644387;2024831	cellular organisms;Bacteria;Proteobacteria;Alphaproteobacteria;Rhizobiales;Hyphomicrobiaceae;Filomicrobium;unclassified Filomicrobium;Filomicrobium sp.
1260.23	Finegoldia magna strain DSM 20470	1260	wgs	100	0.7		99.6	/net/mgx/linuxhome/mgx/databases/patric/genomes/1260.23/1260.23.fna	Bacteria	Firmicutes	Tissierellia	Tissierellales	Peptoniphilaceae	Finegoldia	Finegoldia magna	131567;2;1783272;1239;1737404;1737405;1570339;150022;1260	cellular organisms;Bacteria;Terrabacteria group;Firmicutes;Tissierellia;Tissierellales;Peptoniphilaceae;Finegoldia;Finegoldia magna
1390249.3	Firmicutes bacterium MLFW-2	1390249	wgs	85.6	2.6		93.1	/net/mgx/linuxhome/mgx/databases/patric/genomes/1390249.3/1390249.3.fna	Bacteria	Firmicutes	Bacilli	Bacillales		Desulfuribacillus	Desulfuribacillus stibiiarsenatis	131567;2;1783272;1239;91061;1385;539002;1543703;1390249	cellular organisms;Bacteria;Terrabacteria group;Firmicutes;Bacilli;Bacillales;Bacillales incertae sedis;Desulfuribacillus;Desulfuribacillus stibiiarsenatis
1173024.4	Fischerella sp. PCC 9605	1173024	wgs	100	0.4		96.9	/net/mgx/linuxhome/mgx/databases/patric/genomes/1173024.4/1173024.4.fna	Bacteria	Cyanobacteria		Nostocales	Hapalosiphonaceae	Fischerella	Fischerella sp. PCC 9605	131567;2;1783272;1798711;1117;1161;1892263;1190;494603;1173024	cellular organisms;Bacteria;Terrabacteria group;Cyanobacteria/Melainabacteria group;Cyanobacteria;Nostocales;Hapalosiphonaceae;Fischerella;unclassified Fischerella;Fischerella sp. PCC 9605
1382345.3	Flammeovirga sp. OC4	1382345	wgs	100	0.5		93.8	/net/mgx/linuxhome/mgx/databases/patric/genomes/1382345.3/1382345.3.fna	Bacteria	Bacteroidetes	Cytophagia	Cytophagales	Flammeovirgaceae	Flammeovirga	Flammeovirga sp. OC4	131567;2;1783270;68336;976;768503;768507;200667;59739;2637820;1382345	cellular organisms;Bacteria;FCB group;Bacteroidetes/Chlorobi group;Bacteroidetes;Cytophagia;Cytophagales;Flammeovirgaceae;Flammeovirga;unclassified Flammeovirga;Flammeovirga sp. OC4
1803846.4	Flavivirga eckloniae strain ECD14	1803846	complete	100	2.7		97.3	/net/mgx/linuxhome/mgx/databases/patric/genomes/1803846.4/1803846.4.fna	Bacteria	Bacteroidetes	Flavobacteriia	Flavobacteriales	Flavobacteriaceae	Flavivirga	Flavivirga eckloniae	131567;2;1783270;68336;976;117743;200644;49546;1209327;1803846	cellular organisms;Bacteria;FCB group;Bacteroidetes/Chlorobi group;Bacteroidetes;Flavobacteriia;Flavobacteriales;Flavobacteriaceae;Flavivirga;Flavivirga eckloniae
96345.67	Flavobacterium psychrophilum strain KTEN-1510	96345	wgs	100	0.1		98.1	/net/mgx/linuxhome/mgx/databases/patric/genomes/96345.67/96345.67.fna	Bacteria	Bacteroidetes	Flavobacteriia	Flavobacteriales	Flavobacteriaceae	Flavobacterium	Flavobacterium psychrophilum	131567;2;1783270;68336;976;117743;200644;49546;237;96345	cellular organisms;Bacteria;FCB group;Bacteroidetes/Chlorobi group;Bacteroidetes;Flavobacteriia;Flavobacteriales;Flavobacteriaceae;Flavobacterium;Flavobacterium psychrophilum
1965538.3	Flavonifractor sp. An100 strain An100	1965538	wgs	98	1.3		95	/net/mgx/linuxhome/mgx/databases/patric/genomes/1965538.3/1965538.3.fna	Bacteria	Firmicutes	Clostridia	Clostridiales	Ruminococcaceae	Flavonifractor	Flavonifractor sp. An100	131567;2;1783272;1239;186801;186802;541000;946234;2629267;1965538	cellular organisms;Bacteria;Terrabacteria group;Firmicutes;Clostridia;Clostridiales;Ruminococcaceae;Flavonifractor;unclassified Flavonifractor;Flavonifractor sp. An100
929703.3	Flectobacillus major DSM 103	929703	wgs	100	0.5		97.3	/net/mgx/linuxhome/mgx/databases/patric/genomes/929703.3/929703.3.fna	Bacteria	Bacteroidetes	Cytophagia	Cytophagales	Cytophagaceae	Flectobacillus	Flectobacillus major	131567;2;1783270;68336;976;768503;768507;89373;101;103;929703	cellular organisms;Bacteria;FCB group;Bacteroidetes/Chlorobi group;Bacteroidetes;Cytophagia;Cytophagales;Cytophagaceae;Flectobacillus;Flectobacillus major;Flectobacillus major DSM 103
1975530.3	Flexibacter sp. CG_4_10_14_3_um_filter_32_15	1975530	wgs	92.8	1.5		95.6	/net/mgx/linuxhome/mgx/databases/patric/genomes/1975530.3/1975530.3.fna	Bacteria	Bacteroidetes	Cytophagia	Cytophagales	Flexibacteraceae	Flexibacter	Flexibacter sp. CG_4_10_14_3_um_filter_32_15	131567;2;1783270;68336;976;768503;768507;2762284;992;2628082;1975530	cellular organisms;Bacteria;FCB group;Bacteroidetes/Chlorobi group;Bacteroidetes;Cytophagia;Cytophagales;Flexibacteraceae;Flexibacter;unclassified Flexibacter;Flexibacter sp. CG_4_10_14_3_um_filter_32_15
464.5	Fluoribacter gormanii strain LS-13	464	wgs	100	0.8		96.5	/net/mgx/linuxhome/mgx/databases/patric/genomes/464.5/464.5.fna	Bacteria	Proteobacteria	Gammaproteobacteria	Legionellales	Legionellaceae	Fluoribacter	Fluoribacter gormanii	131567;2;1224;1236;118969;444;461;464	cellular organisms;Bacteria;Proteobacteria;Gammaproteobacteria;Legionellales;Legionellaceae;Fluoribacter;Fluoribacter gormanii
1917219.3	Fluviicola sp. strain NORP8	1917219	wgs	100	3.7		94.5	/net/mgx/linuxhome/mgx/databases/patric/genomes/1917219.3/1917219.3.fna	Bacteria	Bacteroidetes	Flavobacteriia	Flavobacteriales	Crocinitomicaceae	Fluviicola	Fluviicola sp.	131567;2;1783270;68336;976;117743;200644;1853230;332102;2645487;1917219	cellular organisms;Bacteria;FCB group;Bacteroidetes/Chlorobi group;Bacteroidetes;Flavobacteriia;Flavobacteriales;Crocinitomicaceae;Fluviicola;unclassified Fluviicola;Fluviicola sp.
570967.3	Fodinicurvata fenggangensis DSM 21160	570967	wgs	100	1		93.4	/net/mgx/linuxhome/mgx/databases/patric/genomes/570967.3/570967.3.fna	Bacteria	Proteobacteria	Alphaproteobacteria	Rhodospirillales	Rhodospirillaceae	Fodinicurvata	Fodinicurvata fenggangensis	131567;2;1224;28211;204441;41295;1121829;1121830;570967	cellular organisms;Bacteria;Proteobacteria;Alphaproteobacteria;Rhodospirillales;Rhodospirillaceae;Fodinicurvata;Fodinicurvata fenggangensis;Fodinicurvata fenggangensis DSM 21160
670482.3	Fontibacillus panacisegetis strain DSM 28129	670482	wgs	100	0.7		92.3	/net/mgx/linuxhome/mgx/databases/patric/genomes/670482.3/670482.3.fna	Bacteria	Firmicutes	Bacilli	Bacillales	Paenibacillaceae	Fontibacillus	Fontibacillus panacisegetis	131567;2;1783272;1239;91061;1385;186822;995014;670482	cellular organisms;Bacteria;Terrabacteria group;Firmicutes;Bacilli;Bacillales;Paenibacillaceae;Fontibacillus;Fontibacillus panacisegetis
1076937.3	Fontimonas thermophila strain DSM 23609	1076937	wgs	91.1	1.1		92.9	/net/mgx/linuxhome/mgx/databases/patric/genomes/1076937.3/1076937.3.fna	Bacteria	Proteobacteria	Gammaproteobacteria	Nevskiales	Sinobacteraceae	Fontimonas	Fontimonas thermophila	131567;2;1224;1236;1775403;568386;1434005;1076937	cellular organisms;Bacteria;Proteobacteria;Gammaproteobacteria;Nevskiales;Sinobacteraceae;Fontimonas;Fontimonas thermophila
225843.5	Formosa algae strain KMM 3553	225843	wgs	100	0.1		96.5	/net/mgx/linuxhome/mgx/databases/patric/genomes/225843.5/225843.5.fna	Bacteria	Bacteroidetes	Flavobacteriia	Flavobacteriales	Flavobacteriaceae	Formosa	Formosa algae	131567;2;1783270;68336;976;117743;200644;49546;225842;225843	cellular organisms;Bacteria;FCB group;Bacteroidetes/Chlorobi group;Bacteroidetes;Flavobacteriia;Flavobacteriales;Flavobacteriaceae;Formosa;Formosa algae
594679.4	Francisella guangzhouensis 08HL01032	594679	complete	94.2	1		97.8	/net/mgx/linuxhome/mgx/databases/patric/genomes/594679.4/594679.4.fna	Bacteria	Proteobacteria	Gammaproteobacteria	Thiotrichales	Francisellaceae	Allofrancisella	Allofrancisella guangzhouensis	131567;2;1224;1236;72273;34064;1869285;594679	cellular organisms;Bacteria;Proteobacteria;Gammaproteobacteria;Thiotrichales;Francisellaceae;Allofrancisella;Allofrancisella guangzhouensis
442346.3	Francisella novicida GA99-3548	442346	wgs	100	0.4		98.2	/net/mgx/linuxhome/mgx/databases/patric/genomes/442346.3/442346.3.fna	Bacteria	Proteobacteria	Gammaproteobacteria	Thiotrichales	Francisellaceae	Francisella	Francisella tularensis subsp. novicida	131567;2;1224;1236;72273;34064;262;263;264;442346	cellular organisms;Bacteria;Proteobacteria;Gammaproteobacteria;Thiotrichales;Francisellaceae;Francisella;Francisella tularensis;Francisella tularensis subsp. novicida;Francisella tularensis subsp. novicida GA99-3548
1387568.4	Franconibacter helveticus LMG 23732	1387568	wgs	98.3	0.9		98.2	/net/mgx/linuxhome/mgx/databases/patric/genomes/1387568.4/1387568.4.fna	Bacteria	Proteobacteria	Gammaproteobacteria	Enterobacterales	Enterobacteriaceae	Franconibacter	Franconibacter helveticus	131567;2;1224;1236;91347;543;1649295;357240;1387568	cellular organisms;Bacteria;Proteobacteria;Gammaproteobacteria;Enterobacterales;Enterobacteriaceae;Franconibacter;Franconibacter helveticus;Franconibacter helveticus LMG 23732
683318.3	Frankia sp. KB5 strain KB5	683318	wgs	99.9	0.1		97	/net/mgx/linuxhome/mgx/databases/patric/genomes/683318.3/683318.3.fna	Bacteria	Actinobacteria	Actinobacteria	Frankiales	Frankiaceae	Frankia	Frankia sp. KB5	131567;2;1783272;201174;1760;85013;74712;1854;2632575;683318	cellular organisms;Bacteria;Terrabacteria group;Actinobacteria;Actinobacteria;Frankiales;Frankiaceae;Frankia;unclassified Frankia;Frankia sp. KB5
529704.3	Frateuria terrea strain CGMCC 1.7053	529704	wgs	100	0.7		96.5	/net/mgx/linuxhome/mgx/databases/patric/genomes/529704.3/529704.3.fna	Bacteria	Proteobacteria	Gammaproteobacteria	Xanthomonadales	Rhodanobacteraceae	Frateuria	Frateuria terrea	131567;2;1224;1236;135614;1775411;70411;529704	cellular organisms;Bacteria;Proteobacteria;Gammaproteobacteria;Xanthomonadales;Rhodanobacteraceae;Frateuria;Frateuria terrea
546871.3	Friedmanniella luteola strain DSM 21741	546871	complete	100	0.1		96.8	/net/mgx/linuxhome/mgx/databases/patric/genomes/546871.3/546871.3.fna	Bacteria	Actinobacteria	Actinobacteria	Propionibacteriales	Nocardioidaceae	Friedmanniella	Friedmanniella luteola	131567;2;1783272;201174;1760;85009;85015;53387;546871	cellular organisms;Bacteria;Terrabacteria group;Actinobacteria;Actinobacteria;Propionibacteriales;Nocardioidaceae;Friedmanniella;Friedmanniella luteola
546874.3	Friedmanniella sagamiharensis strain DSM 21743	546874	complete	100	4.2		96.2	/net/mgx/linuxhome/mgx/databases/patric/genomes/546874.3/546874.3.fna	Bacteria	Actinobacteria	Actinobacteria	Propionibacteriales	Nocardioidaceae	Friedmanniella	Friedmanniella sagamiharensis	131567;2;1783272;201174;1760;85009;85015;53387;546874	cellular organisms;Bacteria;Terrabacteria group;Actinobacteria;Actinobacteria;Propionibacteriales;Nocardioidaceae;Friedmanniella;Friedmanniella sagamiharensis
1736220.3	Frigoribacterium sp. Leaf44	1736220	wgs	100	0.6		97.9	/net/mgx/linuxhome/mgx/databases/patric/genomes/1736220.3/1736220.3.fna	Bacteria	Actinobacteria	Actinobacteria	Micrococcales	Microbacteriaceae	Frigoribacterium	Frigoribacterium sp. Leaf44	131567;2;1783272;201174;1760;85006;85023;96492;2627005;1736220	cellular organisms;Bacteria;Terrabacteria group;Actinobacteria;Actinobacteria;Micrococcales;Microbacteriaceae;Frigoribacterium;unclassified Frigoribacterium;Frigoribacterium sp. Leaf44
1267021.8	Frischella perrara strain DSM 104328	1267021	wgs	99.8	0.7		94	/net/mgx/linuxhome/mgx/databases/patric/genomes/1267021.8/1267021.8.fna	Bacteria	Proteobacteria	Gammaproteobacteria	Orbales	Orbaceae	Frischella	Frischella perrara	131567;2;1224;1236;1240482;1240483;1335631;1267021	cellular organisms;Bacteria;Proteobacteria;Gammaproteobacteria;Orbales;Orbaceae;Frischella;Frischella perrara
220714.3	Fructobacillus pseudoficulneus strain DSM 15468	220714	wgs	99.5	0.5		97.6	/net/mgx/linuxhome/mgx/databases/patric/genomes/220714.3/220714.3.fna	Bacteria	Firmicutes	Bacilli	Lactobacillales	Leuconostocaceae	Fructobacillus	Fructobacillus pseudoficulneus	131567;2;1783272;1239;91061;186826;81850;559173;220714	cellular organisms;Bacteria;Terrabacteria group;Firmicutes;Bacilli;Lactobacillales;Leuconostocaceae;Fructobacillus;Fructobacillus pseudoficulneus
957042.3	Fuchsiella alkaliacetigena strain WG11	957042	wgs	94.8	3.3		95.2	/net/mgx/linuxhome/mgx/databases/patric/genomes/957042.3/957042.3.fna	Bacteria	Firmicutes	Clostridia	Halanaerobiales	Halobacteroidaceae	Fuchsiella	Fuchsiella alkaliacetigena	131567;2;1783272;1239;186801;53433;53434;1242734;957042	cellular organisms;Bacteria;Terrabacteria group;Firmicutes;Clostridia;Halanaerobiales;Halobacteroidaceae;Fuchsiella;Fuchsiella alkaliacetigena
2293836.3	Fulvimarina sp. 85	2293836	wgs	100	0.8		95.6	/net/mgx/linuxhome/mgx/databases/patric/genomes/2293836.3/2293836.3.fna	Bacteria	Proteobacteria	Alphaproteobacteria	Rhizobiales	Aurantimonadaceae	Fulvimarina	Fulvimarina endophytica	131567;2;1224;28211;356;255475;217510;2293836	cellular organisms;Bacteria;Proteobacteria;Alphaproteobacteria;Rhizobiales;Aurantimonadaceae;Fulvimarina;Fulvimarina endophytica
155197.3	Fulvimonas soli strain DSM 14263	155197	wgs	99	1.1		95.2	/net/mgx/linuxhome/mgx/databases/patric/genomes/155197.3/155197.3.fna	Bacteria	Proteobacteria	Gammaproteobacteria	Xanthomonadales	Rhodanobacteraceae	Fulvimonas	Fulvimonas soli	131567;2;1224;1236;135614;1775411;155196;155197	cellular organisms;Bacteria;Proteobacteria;Gammaproteobacteria;Xanthomonadales;Rhodanobacteraceae;Fulvimonas;Fulvimonas soli
1048380.9	Fusibacter sp. 3D3	1048380	wgs	98.7	3.8		89.8	/net/mgx/linuxhome/mgx/databases/patric/genomes/1048380.9/1048380.9.fna	Bacteria	Firmicutes	Clostridia	Clostridiales	Clostridiales Family XII. Incertae Sedis	Fusibacter	Fusibacter sp. 3D3	131567;2;1783272;1239;186801;186802;538999;543313;76008;2624464;1048380	cellular organisms;Bacteria;Terrabacteria group;Firmicutes;Clostridia;Clostridiales;Clostridiales incertae sedis;Clostridiales Family XII. Incertae Sedis;Fusibacter;unclassified Fusibacter;Fusibacter sp. 3D3
1806509.3	Fusicatenibacter sp. 2789STDY5834925 strain 2789STDY5834925	1806509	wgs	98.7	3.2		93.3	/net/mgx/linuxhome/mgx/databases/patric/genomes/1806509.3/1806509.3.fna	Bacteria	Firmicutes	Clostridia	Clostridiales	Lachnospiraceae	Fusicatenibacter	Fusicatenibacter sp. 2789STDY5834925	131567;2;1783272;1239;186801;186802;186803;1407607;2631674;1806509	cellular organisms;Bacteria;Terrabacteria group;Firmicutes;Clostridia;Clostridiales;Lachnospiraceae;Fusicatenibacter;unclassified Fusicatenibacter;Fusicatenibacter sp. 2789STDY5834925
858.4	Fusobacterium necrogenes strain NCTC10723	858	wgs	100	0.2		97.9	/net/mgx/linuxhome/mgx/databases/patric/genomes/858.4/858.4.fna	Bacteria	Fusobacteria	Fusobacteriia	Fusobacteriales	Fusobacteriaceae	Fusobacterium	Fusobacterium necrogenes	131567;2;32066;203490;203491;203492;848;858	cellular organisms;Bacteria;Fusobacteria;Fusobacteriia;Fusobacteriales;Fusobacteriaceae;Fusobacterium;Fusobacterium necrogenes
1121909.4	Gaetbulibacter saemankumensis DSM 17032	1121909	wgs	100	2.6		98	/net/mgx/linuxhome/mgx/databases/patric/genomes/1121909.4/1121909.4.fna	Bacteria	Bacteroidetes	Flavobacteriia	Flavobacteriales	Flavobacteriaceae	Gaetbulibacter	Gaetbulibacter saemankumensis	131567;2;1783270;68336;976;117743;200644;49546;311207;311208;1121909	cellular organisms;Bacteria;FCB group;Bacteroidetes/Chlorobi group;Bacteroidetes;Flavobacteriia;Flavobacteriales;Flavobacteriaceae;Gaetbulibacter;Gaetbulibacter saemankumensis;Gaetbulibacter saemankumensis DSM 17032
2291597.3	Gallaecimonas sp. HK-28	2291597	complete	99.5	1		93.6	/net/mgx/linuxhome/mgx/databases/patric/genomes/2291597.3/2291597.3.fna	Bacteria	Proteobacteria	Gammaproteobacteria			Gallaecimonas	Gallaecimonas mangrovi	131567;2;1224;1236;118884;745410;2291597	cellular organisms;Bacteria;Proteobacteria;Gammaproteobacteria;Gammaproteobacteria incertae sedis;Gallaecimonas;Gallaecimonas mangrovi
155515.4	Gallibacterium genomosp. 1 strain CCM5975	155515	wgs	100	0.9		98.4	/net/mgx/linuxhome/mgx/databases/patric/genomes/155515.4/155515.4.fna	Bacteria	Proteobacteria	Gammaproteobacteria	Pasteurellales	Pasteurellaceae	Gallibacterium	Gallibacterium genomosp. 1	131567;2;1224;1236;135625;712;155493;155515	cellular organisms;Bacteria;Proteobacteria;Gammaproteobacteria;Pasteurellales;Pasteurellaceae;Gallibacterium;Gallibacterium genomosp. 1
2052161.6	Gallionella sp. strain UBA10129	2052161	wgs	100	1.9		98.4	/net/mgx/linuxhome/mgx/databases/patric/genomes/2052161.6/2052161.6.fna	Bacteria	Proteobacteria	Betaproteobacteria	Nitrosomonadales	Gallionellaceae	Gallionella	Gallionella sp.	131567;2;1224;28216;32003;90627;96;2628203;2052161	cellular organisms;Bacteria;Proteobacteria;Betaproteobacteria;Nitrosomonadales;Gallionellaceae;Gallionella;unclassified Gallionella;Gallionella sp.
1810504.3	Gammaproteobacteria bacterium TR3.2	1810504	complete	93.6	0.5		91.9	/net/mgx/linuxhome/mgx/databases/patric/genomes/1810504.3/1810504.3.fna	Bacteria	Proteobacteria	Gammaproteobacteria	Immundisolibacterales	Immundisolibacteraceae	Immundisolibacter	Immundisolibacter cernigliae	131567;2;1224;1236;1934945;1934946;1934947;1810504	cellular organisms;Bacteria;Proteobacteria;Gammaproteobacteria;Immundisolibacterales;Immundisolibacteraceae;Immundisolibacter;Immundisolibacter cernigliae
218205.3	Garciella nitratireducens strain GHB3	218205	wgs	99.3	0.7		93.9	/net/mgx/linuxhome/mgx/databases/patric/genomes/218205.3/218205.3.fna	Bacteria	Firmicutes	Clostridia	Clostridiales	Eubacteriaceae	Garciella	Garciella nitratireducens	131567;2;1783272;1239;186801;186802;186806;218204;218205	cellular organisms;Bacteria;Terrabacteria group;Firmicutes;Clostridia;Clostridiales;Eubacteriaceae;Garciella;Garciella nitratireducens
2702.1	Gardnerella vaginalis strain PSS_7772B	2702	wgs	100	0.3		98.7	/net/mgx/linuxhome/mgx/databases/patric/genomes/2702.100/2702.100.fna	Bacteria	Actinobacteria	Actinobacteria	Bifidobacteriales	Bifidobacteriaceae	Gardnerella	Gardnerella vaginalis	131567;2;1783272;201174;1760;85004;31953;2701;2702	cellular organisms;Bacteria;Terrabacteria group;Actinobacteria;Actinobacteria;Bifidobacteriales;Bifidobacteriaceae;Gardnerella;Gardnerella vaginalis
1173025.3	Geitlerinema sp. PCC 7407	1173025	complete	100	3.1		97.3	/net/mgx/linuxhome/mgx/databases/patric/genomes/1173025.3/1173025.3.fna	Bacteria	Cyanobacteria	Oscillatoriophycideae	Oscillatoriales	Coleofasciculaceae	Geitlerinema	Geitlerinema sp. PCC 7407	131567;2;1783272;1798711;1117;1301283;1150;1892251;63132;2648775;1173025	cellular organisms;Bacteria;Terrabacteria group;Cyanobacteria/Melainabacteria group;Cyanobacteria;Oscillatoriophycideae;Oscillatoriales;Coleofasciculaceae;Geitlerinema;unclassified Geitlerinema;Geitlerinema sp. PCC 7407
1379.3	Gemella haemolysans strain DNF01167	1379	wgs	78.4	1		98.7	/net/mgx/linuxhome/mgx/databases/patric/genomes/1379.3/1379.3.fna	Bacteria	Firmicutes	Bacilli	Bacillales		Gemella	Gemella haemolysans	131567;2;1783272;1239;91061;1385;539002;539738;1378;1379	cellular organisms;Bacteria;Terrabacteria group;Firmicutes;Bacilli;Bacillales;Bacillales incertae sedis;Bacillales Family XI. Incertae Sedis;Gemella;Gemella haemolysans
1089551.3	Geminicoccus roseus DSM 18922	1089551	wgs	97	1		90.5	/net/mgx/linuxhome/mgx/databases/patric/genomes/1089551.3/1089551.3.fna	Bacteria	Proteobacteria	Alphaproteobacteria	Rhodospirillales	Geminicoccaceae	Geminicoccus	Geminicoccus roseus	131567;2;1224;28211;204441;2066434;489140;404900;1089551	cellular organisms;Bacteria;Proteobacteria;Alphaproteobacteria;Rhodospirillales;Geminicoccaceae;Geminicoccus;Geminicoccus roseus;Geminicoccus roseus DSM 18922
861299.3	Gemmatimonadetes bacterium KBS708	861299	complete	96.2	1.3		90.1	/net/mgx/linuxhome/mgx/databases/patric/genomes/861299.3/861299.3.fna	Bacteria	Gemmatimonadetes	Gemmatimonadetes	Gemmatimonadales	Gemmatimonadaceae	Gemmatirosa	Gemmatirosa kalamazoonesis	131567;2;1783270;142182;219685;219686;219687;1706036;861299	cellular organisms;Bacteria;FCB group;Gemmatimonadetes;Gemmatimonadetes;Gemmatimonadales;Gemmatimonadaceae;Gemmatirosa;Gemmatirosa kalamazoonesis
1946568.3	Gemmatimonas sp. UBA7669	1946568	wgs	98.7	1.3		96.4	/net/mgx/linuxhome/mgx/databases/patric/genomes/1946568.3/1946568.3.fna	Bacteria	Gemmatimonadetes	Gemmatimonadetes	Gemmatimonadales	Gemmatimonadaceae	Gemmatimonas	Gemmatimonas sp. UBA7669	131567;2;1783270;142182;219685;219686;219687;173479;2646123;1946568	cellular organisms;Bacteria;FCB group;Gemmatimonadetes;Gemmatimonadetes;Gemmatimonadales;Gemmatimonadaceae;Gemmatimonas;unclassified Gemmatimonas;Gemmatimonas sp. UBA7669
1965549.3	Gemmiger sp. An120 strain An120	1965549	wgs	98	0.7		94	/net/mgx/linuxhome/mgx/databases/patric/genomes/1965549.3/1965549.3.fna	Bacteria	Firmicutes	Clostridia	Clostridiales	Ruminococcaceae	Gemmiger	Gemmiger sp. An120	131567;2;1783272;1239;186801;186802;541000;204475;2630008;1965549	cellular organisms;Bacteria;Terrabacteria group;Firmicutes;Clostridia;Clostridiales;Ruminococcaceae;Gemmiger;unclassified Gemmiger;Gemmiger sp. An120
2306023.3	Gemmobacter sp. YJ-T1-11	2306023	wgs	100	1.5		96.8	/net/mgx/linuxhome/mgx/databases/patric/genomes/2306023.3/2306023.3.fna	Bacteria	Proteobacteria	Alphaproteobacteria	Rhodobacterales	Rhodobacteraceae	Gemmobacter	Gemmobacter lutimaris	131567;2;1224;28211;204455;31989;204456;2306023	cellular organisms;Bacteria;Proteobacteria;Alphaproteobacteria;Rhodobacterales;Rhodobacteraceae;Gemmobacter;Gemmobacter lutimaris
483547.12	Geoalkalibacter subterraneus Red1	483547	complete	100	1.7		90.8	/net/mgx/linuxhome/mgx/databases/patric/genomes/483547.12/483547.12.fna	Bacteria	delta/epsilon subdivisions	Deltaproteobacteria	Desulfuromonadales	Geobacteraceae	Geoalkalibacter	Geoalkalibacter subterraneus	131567;2;1224;68525;28221;69541;213422;392332;483547	cellular organisms;Bacteria;Proteobacteria;delta/epsilon subdivisions;Deltaproteobacteria;Desulfuromonadales;Geobacteraceae;Geoalkalibacter;Geoalkalibacter subterraneus
1234664.3	Geobacillus caldoxylosilyticus CIC9	1234664	wgs	100	0.5		96.9	/net/mgx/linuxhome/mgx/databases/patric/genomes/1234664.3/1234664.3.fna	Bacteria	Firmicutes	Bacilli	Bacillales	Bacillaceae	Parageobacillus	Parageobacillus caldoxylosilyticus	131567;2;1783272;1239;91061;1385;186817;1906945;81408;1234664	cellular organisms;Bacteria;Terrabacteria group;Firmicutes;Bacilli;Bacillales;Bacillaceae;Parageobacillus;Parageobacillus caldoxylosilyticus;Parageobacillus caldoxylosilyticus CIC9
1422.33	Geobacillus stearothermophilus strain C1BS50MT1	1422	wgs	100	0.1		98.5	/net/mgx/linuxhome/mgx/databases/patric/genomes/1422.33/1422.33.fna	Bacteria	Firmicutes	Bacilli	Bacillales	Bacillaceae	Geobacillus	Geobacillus stearothermophilus	131567;2;1783272;1239;91061;1385;186817;129337;1422	cellular organisms;Bacteria;Terrabacteria group;Firmicutes;Bacilli;Bacillales;Bacillaceae;Geobacillus;Geobacillus stearothermophilus
1961392.3	Geobacter sp. UBA4057	1961392	wgs	98.9	0.6		94.5	/net/mgx/linuxhome/mgx/databases/patric/genomes/1961392.3/1961392.3.fna	Bacteria	delta/epsilon subdivisions	Deltaproteobacteria	Desulfuromonadales	Geobacteraceae	Geobacter	Geobacter sp. UBA4057	131567;2;1224;68525;28221;69541;213422;28231;2627627;1961392	cellular organisms;Bacteria;Proteobacteria;delta/epsilon subdivisions;Deltaproteobacteria;Desulfuromonadales;Geobacteraceae;Geobacter;unclassified Geobacter;Geobacter sp. UBA4057
1564158.3	Geodermatophilus sabuli strain DSM 46844	1564158	wgs	100	0.1		97.6	/net/mgx/linuxhome/mgx/databases/patric/genomes/1564158.3/1564158.3.fna	Bacteria	Actinobacteria	Actinobacteria	Geodermatophilales	Geodermatophilaceae	Geodermatophilus	Geodermatophilus sabuli	131567;2;1783272;201174;1760;1643682;85030;1860;1564158	cellular organisms;Bacteria;Terrabacteria group;Actinobacteria;Actinobacteria;Geodermatophilales;Geodermatophilaceae;Geodermatophilus;Geodermatophilus sabuli
638953.3	Georgenia soli strain DSM 21838	638953	wgs	100	0.5		96.7	/net/mgx/linuxhome/mgx/databases/patric/genomes/638953.3/638953.3.fna	Bacteria	Actinobacteria	Actinobacteria	Micrococcales	Bogoriellaceae	Georgenia	Georgenia soli	131567;2;1783272;201174;1760;85006;145358;154116;638953	cellular organisms;Bacteria;Terrabacteria group;Actinobacteria;Actinobacteria;Micrococcales;Bogoriellaceae;Georgenia;Georgenia soli
1121919.3	Geosporobacter subterraneus DSM 17957	1121919	wgs	100	0.6		93.1	/net/mgx/linuxhome/mgx/databases/patric/genomes/1121919.3/1121919.3.fna	Bacteria	Firmicutes	Clostridia	Clostridiales	Clostridiaceae	Geosporobacter	Geosporobacter subterraneus	131567;2;1783272;1239;186801;186802;31979;390805;390806;1121919	cellular organisms;Bacteria;Terrabacteria group;Firmicutes;Clostridia;Clostridiales;Clostridiaceae;Geosporobacter;Geosporobacter subterraneus;Geosporobacter subterraneus DSM 17957
1969733.3	Geothermobacter sp. EPR-M strain EPR-M	1969733	wgs	100	0.6		91.6	/net/mgx/linuxhome/mgx/databases/patric/genomes/1969733.3/1969733.3.fna	Bacteria	delta/epsilon subdivisions	Deltaproteobacteria	Desulfuromonadales	Geobacteraceae	Geothermobacter	Geothermobacter sp. EPR-M	131567;2;1224;68525;28221;69541;213422;213223;2633585;1969733	cellular organisms;Bacteria;Proteobacteria;delta/epsilon subdivisions;Deltaproteobacteria;Desulfuromonadales;Geobacteraceae;Geothermobacter;unclassified Geothermobacter;Geothermobacter sp. EPR-M
1304888.3	Geovibrio thiophilus L21-Ace-BES	1304888	wgs	98.7	1.3		93	/net/mgx/linuxhome/mgx/databases/patric/genomes/1304888.3/1304888.3.fna	Bacteria	Deferribacteres	Deferribacteres	Deferribacterales	Deferribacteraceae	Geovibrio	Geovibrio sp. L21-Ace-BES	131567;2;200930;68337;191393;191394;46200;2644734;1304888	cellular organisms;Bacteria;Deferribacteres;Deferribacteres;Deferribacterales;Deferribacteraceae;Geovibrio;unclassified Geovibrio;Geovibrio sp. L21-Ace-BES
1196095.227	Gilliamella apicola strain AW11	1196095	wgs	100	0.7		93.6	/net/mgx/linuxhome/mgx/databases/patric/genomes/1196095.227/1196095.227.fna	Bacteria	Proteobacteria	Gammaproteobacteria	Orbales	Orbaceae	Gilliamella	Gilliamella apicola	131567;2;1224;1236;1240482;1240483;1193503;1196095	cellular organisms;Bacteria;Proteobacteria;Gammaproteobacteria;Orbales;Orbaceae;Gilliamella;Gilliamella apicola
1336796.3	Gillisia sp. Hel1_33_143	1336796	complete	100	0.1		98.7	/net/mgx/linuxhome/mgx/databases/patric/genomes/1336796.3/1336796.3.fna	Bacteria	Bacteroidetes	Flavobacteriia	Flavobacteriales	Flavobacteriaceae	Gillisia	Gillisia sp. Hel1_33_143	131567;2;1783270;68336;976;117743;200644;49546;244698;2615025;1336796	cellular organisms;Bacteria;FCB group;Bacteroidetes/Chlorobi group;Bacteroidetes;Flavobacteriia;Flavobacteriales;Flavobacteriaceae;Gillisia;unclassified Gillisia;Gillisia sp. Hel1_33_143
2267620.3	Gilvibacter sp. Bin25-node4	2267620	wgs	97.2	2.7		97.6	/net/mgx/linuxhome/mgx/databases/patric/genomes/2267620.3/2267620.3.fna	Bacteria	Bacteroidetes	Flavobacteriia	Flavobacteriales	Flavobacteriaceae	Ulvibacter	Candidatus Ulvibacter alkanivorans	131567;2;1783270;68336;976;117743;200644;49546;237444;2267620	cellular organisms;Bacteria;FCB group;Bacteroidetes/Chlorobi group;Bacteroidetes;Flavobacteriia;Flavobacteriales;Flavobacteriaceae;Ulvibacter;Candidatus Ulvibacter alkanivorans
2024833.4	Gimesia sp. strain SAT87	2024833	wgs	94.9	3.9		92.7	/net/mgx/linuxhome/mgx/databases/patric/genomes/2024833.4/2024833.4.fna	Bacteria	Planctomycetes	Planctomycetia	Planctomycetales	Planctomycetaceae	Gimesia	Gimesia sp.	131567;2;1783257;203682;203683;112;126;1649453;2634125;2024833	cellular organisms;Bacteria;PVC group;Planctomycetes;Planctomycetia;Planctomycetales;Planctomycetaceae;Gimesia;unclassified Gimesia;Gimesia sp.
1946572.3	Glaciecola sp. UBA7419	1946572	wgs	100	1.4		92.4	/net/mgx/linuxhome/mgx/databases/patric/genomes/1946572.3/1946572.3.fna	Bacteria	Proteobacteria	Gammaproteobacteria	Alteromonadales	Alteromonadaceae	Glaciecola	Glaciecola sp. UBA7419	131567;2;1224;1236;135622;72275;89404;2618684;1946572	cellular organisms;Bacteria;Proteobacteria;Gammaproteobacteria;Alteromonadales;Alteromonadaceae;Glaciecola;unclassified Glaciecola;Glaciecola sp. UBA7419
1266600.3	Glaciihabitans tibetensis strain CGMCC 1.12484	1266600	wgs	100	0.6		97.5	/net/mgx/linuxhome/mgx/databases/patric/genomes/1266600.3/1266600.3.fna	Bacteria	Actinobacteria	Actinobacteria	Micrococcales	Microbacteriaceae	Glaciihabitans	Glaciihabitans tibetensis	131567;2;1783272;201174;1760;85006;85023;1649454;1266600	cellular organisms;Bacteria;Terrabacteria group;Actinobacteria;Actinobacteria;Micrococcales;Microbacteriaceae;Glaciihabitans;Glaciihabitans tibetensis
1739315.3	Globicatella sp. HMSC072A10	1739315	wgs	93.7	1.8		96.5	/net/mgx/linuxhome/mgx/databases/patric/genomes/1739315.3/1739315.3.fna	Bacteria	Firmicutes	Bacilli	Lactobacillales	Aerococcaceae	Globicatella	Globicatella sp. HMSC072A10	131567;2;1783272;1239;91061;186826;186827;13075;2636139;1739315	cellular organisms;Bacteria;Terrabacteria group;Firmicutes;Bacilli;Lactobacillales;Aerococcaceae;Globicatella;unclassified Globicatella;Globicatella sp. HMSC072A10
1183438.3	Gloeobacter kilaueensis JS1	1183438	complete	99	4		96	/net/mgx/linuxhome/mgx/databases/patric/genomes/1183438.3/1183438.3.fna	Bacteria	Cyanobacteria	Gloeobacteria	Gloeobacterales	Gloeobacteraceae	Gloeobacter	Gloeobacter kilaueensis	131567;2;1783272;1798711;1117;307596;307595;1890422;33071;1416614;1183438	cellular organisms;Bacteria;Terrabacteria group;Cyanobacteria/Melainabacteria group;Cyanobacteria;Gloeobacteria;Gloeobacterales;Gloeobacteraceae;Gloeobacter;Gloeobacter kilaueensis;Gloeobacter kilaueensis JS1
1286373.5	Glomeribacter sp. 1016415	1286373	wgs	84.4	0.7		95.6	/net/mgx/linuxhome/mgx/databases/patric/genomes/1286373.5/1286373.5.fna	Bacteria	Proteobacteria	Betaproteobacteria	Burkholderiales	Burkholderiaceae	Candidatus Glomeribacter	Glomeribacter sp. 1016415	131567;2;1224;28216;80840;119060;224135;1286373	cellular organisms;Bacteria;Proteobacteria;Betaproteobacteria;Burkholderiales;Burkholderiaceae;Candidatus Glomeribacter;Glomeribacter sp. 1016415
108528.5	Gluconacetobacter entanii strain LTH 4560	108528	wgs	100	1		96.5	/net/mgx/linuxhome/mgx/databases/patric/genomes/108528.5/108528.5.fna	Bacteria	Proteobacteria	Alphaproteobacteria	Rhodospirillales	Acetobacteraceae	Gluconacetobacter	Gluconacetobacter entanii	131567;2;1224;28211;204441;433;89583;108528	cellular organisms;Bacteria;Proteobacteria;Alphaproteobacteria;Rhodospirillales;Acetobacteraceae;Gluconacetobacter;Gluconacetobacter entanii
1231354.3	Gluconobacter frateurii M-2	1231354	wgs	100	0.2		96.8	/net/mgx/linuxhome/mgx/databases/patric/genomes/1231354.3/1231354.3.fna	Bacteria	Proteobacteria	Alphaproteobacteria	Rhodospirillales	Acetobacteraceae	Gluconobacter	Gluconobacter frateurii	131567;2;1224;28211;204441;433;441;38308;1231354	cellular organisms;Bacteria;Proteobacteria;Alphaproteobacteria;Rhodospirillales;Acetobacteraceae;Gluconobacter;Gluconobacter frateurii;Gluconobacter frateurii M-2
256701.14	Glutamicibacter arilaitensis strain JB182	256701	wgs	100	0.1		99	/net/mgx/linuxhome/mgx/databases/patric/genomes/256701.14/256701.14.fna	Bacteria	Actinobacteria	Actinobacteria	Micrococcales	Micrococcaceae	Glutamicibacter	Glutamicibacter arilaitensis	131567;2;1783272;201174;1760;85006;1268;1742989;256701	cellular organisms;Bacteria;Terrabacteria group;Actinobacteria;Actinobacteria;Micrococcales;Micrococcaceae;Glutamicibacter;Glutamicibacter arilaitensis
2200759.3	Glycomyces sp. SJ-25	2200759	wgs	99.9	5.4		94.4	/net/mgx/linuxhome/mgx/databases/patric/genomes/2200759.3/2200759.3.fna	Bacteria	Actinobacteria	Actinobacteria	Glycomycetales	Glycomycetaceae	Glycomyces	Glycomyces dulcitolivorans	131567;2;1783272;201174;1760;85014;85034;58113;2200759	cellular organisms;Bacteria;Terrabacteria group;Actinobacteria;Actinobacteria;Glycomycetales;Glycomycetaceae;Glycomyces;Glycomyces dulcitolivorans
468556.3	Gordonia kroppenstedtii DSM 45133	468556	wgs	99	1		97.3	/net/mgx/linuxhome/mgx/databases/patric/genomes/468556.3/468556.3.fna	Bacteria	Actinobacteria	Actinobacteria	Corynebacteriales	Gordoniaceae	Jongsikchunia	Jongsikchunia kroppenstedtii	131567;2;1783272;201174;1760;85007;85026;2767345;1121721;468556	cellular organisms;Bacteria;Terrabacteria group;Actinobacteria;Actinobacteria;Corynebacteriales;Gordoniaceae;Jongsikchunia;Jongsikchunia kroppenstedtii;Gordonia kroppenstedtii DSM 45133
1089453.3	Gordonia sputi NBRC 100414	1089453	wgs	100	1		96.5	/net/mgx/linuxhome/mgx/databases/patric/genomes/1089453.3/1089453.3.fna	Bacteria	Actinobacteria	Actinobacteria	Corynebacteriales	Gordoniaceae	Gordonia	Gordonia sputi	131567;2;1783272;201174;1760;85007;85026;2053;36823;1089453	cellular organisms;Bacteria;Terrabacteria group;Actinobacteria;Actinobacteria;Corynebacteriales;Gordoniaceae;Gordonia;Gordonia sputi;Gordonia sputi NBRC 100414
1965593.3	Gordonibacter sp. An232A strain An232A	1965593	wgs	100	0.8		97.9	/net/mgx/linuxhome/mgx/databases/patric/genomes/1965593.3/1965593.3.fna	Bacteria	Actinobacteria	Coriobacteriia	Eggerthellales	Eggerthellaceae	Gordonibacter	Gordonibacter sp. An232A	131567;2;1783272;201174;84998;1643822;1643826;644652;2634373;1965593	cellular organisms;Bacteria;Terrabacteria group;Actinobacteria;Coriobacteriia;Eggerthellales;Eggerthellaceae;Gordonibacter;unclassified Gordonibacter;Gordonibacter sp. An232A
1121929.3	Gracilibacillus lacisalsi DSM 19029	1121929	wgs	98.7	0.8		94.5	/net/mgx/linuxhome/mgx/databases/patric/genomes/1121929.3/1121929.3.fna	Bacteria	Firmicutes	Bacilli	Bacillales	Bacillaceae	Gracilibacillus	Gracilibacillus lacisalsi	131567;2;1783272;1239;91061;1385;186817;74385;393087;1121929	cellular organisms;Bacteria;Terrabacteria group;Firmicutes;Bacilli;Bacillales;Bacillaceae;Gracilibacillus;Gracilibacillus lacisalsi;Gracilibacillus lacisalsi DSM 19029
1121930.3	Gracilimonas tropica DSM 19535	1121930	wgs	100	2.5		92.5	/net/mgx/linuxhome/mgx/databases/patric/genomes/1121930.3/1121930.3.fna	Bacteria	Balneolaeota	Balneolia	Balneolales	Balneolaceae	Gracilimonas	Gracilimonas tropica	131567;2;1783270;68336;1936987;1853221;1853223;1813606;649462;454600;1121930	cellular organisms;Bacteria;FCB group;Bacteroidetes/Chlorobi group;Balneolaeota;Balneolia;Balneolales;Balneolaceae;Gracilimonas;Gracilimonas tropica;Gracilimonas tropica DSM 19535
1913577.3	Gramella sp. LPB0144	1913577	complete	100	2.6		99.3	/net/mgx/linuxhome/mgx/databases/patric/genomes/1913577.3/1913577.3.fna	Bacteria	Bacteroidetes	Flavobacteriia	Flavobacteriales	Flavobacteriaceae	Gramella	Gramella salexigens	131567;2;1783270;68336;976;117743;200644;49546;292691;1913577	cellular organisms;Bacteria;FCB group;Bacteroidetes/Chlorobi group;Bacteroidetes;Flavobacteriia;Flavobacteriales;Flavobacteriaceae;Gramella;Gramella salexigens
474952.3	Granulicella rosea strain DSM 18704	474952	wgs	100	1.3		93.1	/net/mgx/linuxhome/mgx/databases/patric/genomes/474952.3/474952.3.fna	Bacteria	Acidobacteria	Acidobacteriia	Acidobacteriales	Acidobacteriaceae	Granulicella	Granulicella rosea	131567;2;57723;204432;204433;204434;940557;474952	cellular organisms;Bacteria;Acidobacteria;Acidobacteriia;Acidobacteriales;Acidobacteriaceae;Granulicella;Granulicella rosea
2183905.3	Grimontella sp. AG753	2183905	wgs	100	1.2		97	/net/mgx/linuxhome/mgx/databases/patric/genomes/2183905.3/2183905.3.fna	Bacteria	Proteobacteria	Gammaproteobacteria	Enterobacterales		Grimontella	Grimontella sp. AG753	131567;2;1224;1236;91347;451511;223385;2632783;2183905	cellular organisms;Bacteria;Proteobacteria;Gammaproteobacteria;Enterobacterales;Enterobacterales incertae sedis;Grimontella;unclassified Grimontella;Grimontella sp. AG753
1581149.3	Grimontia sp. AD028	1581149	wgs	98.7	4.8		96.2	/net/mgx/linuxhome/mgx/databases/patric/genomes/1581149.3/1581149.3.fna	Bacteria	Proteobacteria	Gammaproteobacteria	Vibrionales	Vibrionaceae	Grimontia	Grimontia sp. AD028	131567;2;1224;1236;135623;641;246861;2644349;1581149	cellular organisms;Bacteria;Proteobacteria;Gammaproteobacteria;Vibrionales;Vibrionaceae;Grimontia;unclassified Grimontia;Grimontia sp. AD028
256821.3	Gulosibacter molinativorax strain ON4	256821	wgs	99.4	3.6		96.7	/net/mgx/linuxhome/mgx/databases/patric/genomes/256821.3/256821.3.fna	Bacteria	Actinobacteria	Actinobacteria	Micrococcales	Microbacteriaceae	Gulosibacter	Gulosibacter molinativorax	131567;2;1783272;201174;1760;85006;85023;256818;256821	cellular organisms;Bacteria;Terrabacteria group;Actinobacteria;Actinobacteria;Micrococcales;Microbacteriaceae;Gulosibacter;Gulosibacter molinativorax
1946582.3	Haematobacter sp. UBA3484	1946582	wgs	100	0.1		94.8	/net/mgx/linuxhome/mgx/databases/patric/genomes/1946582.3/1946582.3.fna	Bacteria	Proteobacteria	Alphaproteobacteria	Rhodobacterales	Rhodobacteraceae	Haematobacter	Haematobacter sp. UBA3484	131567;2;1224;28211;204455;31989;366614;2640585;1946582	cellular organisms;Bacteria;Proteobacteria;Alphaproteobacteria;Rhodobacterales;Rhodobacteraceae;Haematobacter;unclassified Haematobacter;Haematobacter sp. UBA3484
733.3	Haemophilus haemoglobinophilus strain CCUG 3714	733	wgs	99.2	0.8		98.5	/net/mgx/linuxhome/mgx/databases/patric/genomes/733.3/733.3.fna	Bacteria	Proteobacteria	Gammaproteobacteria	Pasteurellales	Pasteurellaceae	Haemophilus	Haemophilus haemoglobinophilus	131567;2;1224;1236;135625;712;724;733	cellular organisms;Bacteria;Proteobacteria;Gammaproteobacteria;Pasteurellales;Pasteurellaceae;Haemophilus;Haemophilus haemoglobinophilus
727.1361	Haemophilus influenzae strain 74P49H2	727	wgs	100	0.3		99	/net/mgx/linuxhome/mgx/databases/patric/genomes/727.1361/727.1361.fna	Bacteria	Proteobacteria	Gammaproteobacteria	Pasteurellales	Pasteurellaceae	Haemophilus	Haemophilus influenzae	131567;2;1224;1236;135625;712;724;727	cellular organisms;Bacteria;Proteobacteria;Gammaproteobacteria;Pasteurellales;Pasteurellaceae;Haemophilus;Haemophilus influenzae
228400.7	Haemophilus somnus 2336	228400	complete	100	0.9		99.5	/net/mgx/linuxhome/mgx/databases/patric/genomes/228400.7/228400.7.fna	Bacteria	Proteobacteria	Gammaproteobacteria	Pasteurellales	Pasteurellaceae	Histophilus	Histophilus somni	131567;2;1224;1236;135625;712;214906;731;228400	cellular organisms;Bacteria;Proteobacteria;Gammaproteobacteria;Pasteurellales;Pasteurellaceae;Histophilus;Histophilus somni;Histophilus somni 2336
1002364.3	Hafnia alvei ATCC 51873	1002364	wgs	99	0.3		96.9	/net/mgx/linuxhome/mgx/databases/patric/genomes/1002364.3/1002364.3.fna	Bacteria	Proteobacteria	Gammaproteobacteria	Enterobacterales	Hafniaceae	Hafnia	Hafnia alvei	131567;2;1224;1236;91347;1903412;568;569;1002364	cellular organisms;Bacteria;Proteobacteria;Gammaproteobacteria;Enterobacterales;Hafniaceae;Hafnia;Hafnia alvei;Hafnia alvei ATCC 51873
349521.8	Hahella chejuensis KCTC 2396	349521	complete	100	2.8		99.5	/net/mgx/linuxhome/mgx/databases/patric/genomes/349521.8/349521.8.fna	Bacteria	Proteobacteria	Gammaproteobacteria	Oceanospirillales	Hahellaceae	Hahella	Hahella chejuensis	131567;2;1224;1236;135619;224379;158481;158327;349521	cellular organisms;Bacteria;Proteobacteria;Gammaproteobacteria;Oceanospirillales;Hahellaceae;Hahella;Hahella chejuensis;Hahella chejuensis KCTC 2396
797209.4	Haladaptatus paucihalophilus DX253	797209	wgs	100	1		95.9	/net/mgx/linuxhome/mgx/databases/patric/genomes/797209.4/797209.4.fna	Archaea	Euryarchaeota	Halobacteria	Halobacteriales	Halobacteriaceae	Haladaptatus	Haladaptatus paucihalophilus	131567;2157;28890;2290931;183963;2235;2236;367188;367189;797209	cellular organisms;Archaea;Euryarchaeota;Stenosarchaea group;Halobacteria;Halobacteriales;Halobacteriaceae;Haladaptatus;Haladaptatus paucihalophilus;Haladaptatus paucihalophilus DX253
572479.3	Halanaerobium praevalens DSM 2228	572479	complete	94.4	2.1		99.7	/net/mgx/linuxhome/mgx/databases/patric/genomes/572479.3/572479.3.fna	Bacteria	Firmicutes	Clostridia	Halanaerobiales	Halanaerobiaceae	Halanaerobium	Halanaerobium praevalens	131567;2;1783272;1239;186801;53433;972;2330;2331;572479	cellular organisms;Bacteria;Terrabacteria group;Firmicutes;Clostridia;Halanaerobiales;Halanaerobiaceae;Halanaerobium;Halanaerobium praevalens;Halanaerobium praevalens DSM 2228
1261545.1	Halarchaeum acidiphilum MH1-52-1	1261545	wgs	96	4.8		95.6	/net/mgx/linuxhome/mgx/databases/patric/genomes/1261545.10/1261545.10.fna	Archaea	Euryarchaeota	Halobacteria	Halobacteriales	Halobacteriaceae	Halarchaeum	Halarchaeum acidiphilum	131567;2157;28890;2290931;183963;2235;2236;744724;489138;1261545	cellular organisms;Archaea;Euryarchaeota;Stenosarchaea group;Halobacteria;Halobacteriales;Halobacteriaceae;Halarchaeum;Halarchaeum acidiphilum;Halarchaeum acidiphilum MH1-52-1
1932666.5	Haliea sp. strain CPC12	1932666	wgs	100	0.6		91.4	/net/mgx/linuxhome/mgx/databases/patric/genomes/1932666.5/1932666.5.fna	Bacteria	Proteobacteria	Gammaproteobacteria	Cellvibrionales	Halieaceae	Haliea	Haliea sp.	131567;2;1224;1236;1706369;1706372;475794;2615002;1932666	cellular organisms;Bacteria;Proteobacteria;Gammaproteobacteria;Cellvibrionales;Halieaceae;Haliea;unclassified Haliea;Haliea sp.
2283635.3	Halioglobus sp. U0301 strain not applicable	2283635	wgs	100	0.1		93.5	/net/mgx/linuxhome/mgx/databases/patric/genomes/2283635.3/2283635.3.fna	Bacteria	Proteobacteria	Gammaproteobacteria	Cellvibrionales	Halieaceae	Halioglobus	Halioglobus sediminis	131567;2;1224;1236;1706369;1706372;1217416;2283635	cellular organisms;Bacteria;Proteobacteria;Gammaproteobacteria;Cellvibrionales;Halieaceae;Halioglobus;Halioglobus sediminis
1336250.3	Hallella seregens ATCC 51272	1336250	wgs	96.2	0.3		96.5	/net/mgx/linuxhome/mgx/databases/patric/genomes/1336250.3/1336250.3.fna	Bacteria	Bacteroidetes	Bacteroidia	Bacteroidales	Prevotellaceae	Prevotella	Hallella seregens	131567;2;1783270;68336;976;200643;171549;171552;838;52229;1336250	cellular organisms;Bacteria;FCB group;Bacteroidetes/Chlorobi group;Bacteroidetes;Bacteroidia;Bacteroidales;Prevotellaceae;Prevotella;Hallella seregens;Hallella seregens ATCC 51272
648782.3	Haloactinobacterium album strain DSM 21368	648782	wgs	100	1.5		96.5	/net/mgx/linuxhome/mgx/databases/patric/genomes/648782.3/648782.3.fna	Bacteria	Actinobacteria	Actinobacteria	Micrococcales	Ruaniaceae	Haloactinobacterium	Haloactinobacterium album	131567;2;1783272;201174;1760;85006;1331736;1331737;648782	cellular organisms;Bacteria;Terrabacteria group;Actinobacteria;Actinobacteria;Micrococcales;Ruaniaceae;Haloactinobacterium;Haloactinobacterium album
648780.3	Haloactinopolyspora alba strain DSM 45211	648780	wgs	100	5.3		95.8	/net/mgx/linuxhome/mgx/databases/patric/genomes/648780.3/648780.3.fna	Bacteria	Actinobacteria	Actinobacteria	Jiangellales	Jiangellaceae	Haloactinopolyspora	Haloactinopolyspora alba	131567;2;1783272;201174;1760;1217098;1217100;1217101;648780	cellular organisms;Bacteria;Terrabacteria group;Actinobacteria;Actinobacteria;Jiangellales;Jiangellaceae;Haloactinopolyspora;Haloactinopolyspora alba
662476.7	Haloarcula sinaiiensis ATCC 33800	662476	wgs	100	1		96.4	/net/mgx/linuxhome/mgx/databases/patric/genomes/662476.7/662476.7.fna	Archaea	Euryarchaeota	Halobacteria	Halobacteriales	Haloarculaceae	Haloarcula	Haloarcula sinaiiensis	131567;2157;28890;2290931;183963;2235;1963268;2237;35742;662476	cellular organisms;Archaea;Euryarchaeota;Stenosarchaea group;Halobacteria;Halobacteriales;Haloarculaceae;Haloarcula;Haloarcula sinaiiensis;Haloarcula sinaiiensis ATCC 33800
156205.9	Halobacillus trueperi strain KCTC 3686	156205	wgs	99.5	1		95.7	/net/mgx/linuxhome/mgx/databases/patric/genomes/156205.9/156205.9.fna	Bacteria	Firmicutes	Bacilli	Bacillales	Bacillaceae	Halobacillus	Halobacillus trueperi	131567;2;1783272;1239;91061;1385;186817;45667;156205	cellular organisms;Bacteria;Terrabacteria group;Firmicutes;Bacilli;Bacillales;Bacillaceae;Halobacillus;Halobacillus trueperi
751944.3	Halobacterium sp. DL1	751944	wgs	100	2		97.1	/net/mgx/linuxhome/mgx/databases/patric/genomes/751944.3/751944.3.fna	Archaea	Euryarchaeota	Halobacteria	Halobacteriales	Halobacteriaceae	Halobacterium	Halobacterium sp. DL1	131567;2157;28890;2290931;183963;2235;2236;2239;2668073;751944	cellular organisms;Archaea;Euryarchaeota;Stenosarchaea group;Halobacteria;Halobacteriales;Halobacteriaceae;Halobacterium;unclassified Halobacterium;Halobacterium sp. DL1
748449.3	Halobacteroides halobius DSM 5150	748449	complete	94.8	2.7		93.4	/net/mgx/linuxhome/mgx/databases/patric/genomes/748449.3/748449.3.fna	Bacteria	Firmicutes	Clostridia	Halanaerobiales	Halobacteroidaceae	Halobacteroides	Halobacteroides halobius	131567;2;1783272;1239;186801;53433;53434;42417;42422;748449	cellular organisms;Bacteria;Terrabacteria group;Firmicutes;Clostridia;Halanaerobiales;Halobacteroidaceae;Halobacteroides;Halobacteroides halobius;Halobacteroides halobius DSM 5150
43928.3	Halobaculum gomorrense strain DSM 9297	43928	wgs	100	0.7		97.1	/net/mgx/linuxhome/mgx/databases/patric/genomes/43928.3/43928.3.fna	Archaea	Euryarchaeota	Halobacteria	Haloferacales	Halorubraceae	Halobaculum	Halobaculum gomorrense	131567;2157;28890;2290931;183963;1644055;1963271;43927;43928	cellular organisms;Archaea;Euryarchaeota;Stenosarchaea group;Halobacteria;Haloferacales;Halorubraceae;Halobaculum;Halobaculum gomorrense
1448860.3	Halobellus rufus strain CBA1103	1448860	wgs	97.8	4.3		95.3	/net/mgx/linuxhome/mgx/databases/patric/genomes/1448860.3/1448860.3.fna	Archaea	Euryarchaeota	Halobacteria	Haloferacales	Haloferacaceae	Halobellus	Halobellus rufus	131567;2157;28890;2290931;183963;1644055;1644056;1073986;1448860	cellular organisms;Archaea;Euryarchaeota;Stenosarchaea group;Halobacteria;Haloferacales;Haloferacaceae;Halobellus;Halobellus rufus
1227455.4	Halococcus saccharolyticus DSM 5350	1227455	wgs	100	1		95.6	/net/mgx/linuxhome/mgx/databases/patric/genomes/1227455.4/1227455.4.fna	Archaea	Euryarchaeota	Halobacteria	Halobacteriales	Halococcaceae	Halococcus	Halococcus saccharolyticus	131567;2157;28890;2290931;183963;2235;1963270;2249;62319;1227455	cellular organisms;Archaea;Euryarchaeota;Stenosarchaea group;Halobacteria;Halobacteriales;Halococcaceae;Halococcus;Halococcus saccharolyticus;Halococcus saccharolyticus DSM 5350
1985678.3	Haloferacaceae archaeon SYSU A9-0	1985678	wgs	100	0.7		95.6	/net/mgx/linuxhome/mgx/databases/patric/genomes/1985678.3/1985678.3.fna	Archaea	Euryarchaeota	Halobacteria	Haloferacales	Haloferacaceae	Halegenticoccus	Halegenticoccus soli	131567;2157;28890;2290931;183963;1644055;1644056;2663399;1985678	cellular organisms;Archaea;Euryarchaeota;Stenosarchaea group;Halobacteria;Haloferacales;Haloferacaceae;Halegenticoccus;Halegenticoccus soli
2077202.3	Haloferax sp. Atlit-16N	2077202	wgs	100	0.7		95.8	/net/mgx/linuxhome/mgx/databases/patric/genomes/2077202.3/2077202.3.fna	Archaea	Euryarchaeota	Halobacteria	Haloferacales	Haloferacaceae	Haloferax	Haloferax sp. Atlit-16N	131567;2157;28890;2290931;183963;1644055;1644056;2251;2625095;2077202	cellular organisms;Archaea;Euryarchaeota;Stenosarchaea group;Halobacteria;Haloferacales;Haloferacaceae;Haloferax;unclassified Haloferax;Haloferax sp. Atlit-16N
1396141.3	Haloferula sp. BvORR071	1396141	wgs	96.2	2.6		91.4	/net/mgx/linuxhome/mgx/databases/patric/genomes/1396141.3/1396141.3.fna	Bacteria	Verrucomicrobia	Verrucomicrobiae	Verrucomicrobiales	Verrucomicrobiaceae	Haloferula	Haloferula sp. BvORR071	131567;2;1783257;74201;203494;48461;203557;574899;2623442;1396141	cellular organisms;Bacteria;PVC group;Verrucomicrobia;Verrucomicrobiae;Verrucomicrobiales;Verrucomicrobiaceae;Haloferula;unclassified Haloferula;Haloferula sp. BvORR071
555875.3	Halogeometricum limi strain CGMCC 1.8711	555875	wgs	100	0.7		96.3	/net/mgx/linuxhome/mgx/databases/patric/genomes/555875.3/555875.3.fna	Archaea	Euryarchaeota	Halobacteria	Haloferacales	Haloferacaceae	Halogeometricum	Halogeometricum limi	131567;2157;28890;2290931;183963;1644055;1644056;60846;555875	cellular organisms;Archaea;Euryarchaeota;Stenosarchaea group;Halobacteria;Haloferacales;Haloferacaceae;Halogeometricum;Halogeometricum limi
1089549.3	Haloglycomyces albus DSM 45210	1089549	wgs	94.4	2.9		95.4	/net/mgx/linuxhome/mgx/databases/patric/genomes/1089549.3/1089549.3.fna	Bacteria	Actinobacteria	Actinobacteria	Glycomycetales	Glycomycetaceae	Haloglycomyces	Haloglycomyces albus	131567;2;1783272;201174;1760;85014;85034;651553;526067;1089549	cellular organisms;Bacteria;Terrabacteria group;Actinobacteria;Actinobacteria;Glycomycetales;Glycomycetaceae;Haloglycomyces;Haloglycomyces albus;Haloglycomyces albus DSM 45210
660520.5	Halogranum amylolyticum strain CGMCC 1.10121	660520	wgs	100	0.7		94.2	/net/mgx/linuxhome/mgx/databases/patric/genomes/660520.5/660520.5.fna	Archaea	Euryarchaeota	Halobacteria	Haloferacales	Haloferacaceae	Halogranum	Halogranum amylolyticum	131567;2157;28890;2290931;183963;1644055;1644056;695982;660520	cellular organisms;Archaea;Euryarchaeota;Stenosarchaea group;Halobacteria;Haloferacales;Haloferacaceae;Halogranum;Halogranum amylolyticum
1073996.3	Halohasta litchfieldiae strain DSM 22187	1073996	wgs	100	2.9		97.1	/net/mgx/linuxhome/mgx/databases/patric/genomes/1073996.3/1073996.3.fna	Archaea	Euryarchaeota	Halobacteria	Haloferacales	Halorubraceae	Halohasta	Halohasta litchfieldiae	131567;2157;28890;2290931;183963;1644055;1963271;1450140;1073996	cellular organisms;Archaea;Euryarchaeota;Stenosarchaea group;Halobacteria;Haloferacales;Halorubraceae;Halohasta;Halohasta litchfieldiae
1380430.3	Halolamina rubra strain CBA1107	1380430	wgs	98.5	2.2		96.7	/net/mgx/linuxhome/mgx/databases/patric/genomes/1380430.3/1380430.3.fna	Archaea	Euryarchaeota	Halobacteria	Haloferacales	Halorubraceae	Halolamina	Halolamina rubra	131567;2157;28890;2290931;183963;1644055;1963271;1075397;1380430	cellular organisms;Archaea;Euryarchaeota;Stenosarchaea group;Halobacteria;Haloferacales;Halorubraceae;Halolamina;Halolamina rubra
485914.12	Halomicrobium mukohataei DSM 12286	485914	complete	100	1		99.6	/net/mgx/linuxhome/mgx/databases/patric/genomes/485914.12/485914.12.fna	Archaea	Euryarchaeota	Halobacteria	Halobacteriales	Haloarculaceae	Halomicrobium	Halomicrobium mukohataei	131567;2157;28890;2290931;183963;2235;1963268;203135;57705;485914	cellular organisms;Archaea;Euryarchaeota;Stenosarchaea group;Halobacteria;Halobacteriales;Haloarculaceae;Halomicrobium;Halomicrobium mukohataei;Halomicrobium mukohataei DSM 12286
1641165.4	Halomicronema hongdechloris C2206 strain C2206	1641165	wgs	99	4.9		96.3	/net/mgx/linuxhome/mgx/databases/patric/genomes/1641165.4/1641165.4.fna	Bacteria	Cyanobacteria		Synechococcales	Prochlorotrichaceae	Halomicronema	Halomicronema hongdechloris	131567;2;1783272;1798711;1117;1890424;2303730;170610;1209493;1641165	cellular organisms;Bacteria;Terrabacteria group;Cyanobacteria/Melainabacteria group;Cyanobacteria;Synechococcales;Prochlorotrichaceae;Halomicronema;Halomicronema hongdechloris;Halomicronema hongdechloris C2206
229007.3	Halomonas ventosae strain NRS2HaP1	229007	wgs	100	0.9		92.9	/net/mgx/linuxhome/mgx/databases/patric/genomes/229007.3/229007.3.fna	Bacteria	Proteobacteria	Gammaproteobacteria	Oceanospirillales	Halomonadaceae	Halomonas	Halomonas ventosae	131567;2;1224;1236;135619;28256;2745;229007	cellular organisms;Bacteria;Proteobacteria;Gammaproteobacteria;Oceanospirillales;Halomonadaceae;Halomonas;Halomonas ventosae
553467.4	Halopelagius inordinatus strain CGMCC 1.7739	553467	wgs	100	0.7		96.1	/net/mgx/linuxhome/mgx/databases/patric/genomes/553467.4/553467.4.fna	Archaea	Euryarchaeota	Halobacteria	Haloferacales	Haloferacaceae	Halopelagius	Halopelagius inordinatus	131567;2157;28890;2290931;183963;1644055;1644056;1008195;553467	cellular organisms;Archaea;Euryarchaeota;Stenosarchaea group;Halobacteria;Haloferacales;Haloferacaceae;Halopelagius;Halopelagius inordinatus
1202768.6	Halopiger salifodinae strain CGMCC 1.12284	1202768	wgs	100	1		96.5	/net/mgx/linuxhome/mgx/databases/patric/genomes/1202768.6/1202768.6.fna	Archaea	Euryarchaeota	Halobacteria	Natrialbales	Natrialbaceae	Halopiger	Halopiger salifodinae	131567;2157;28890;2290931;183963;1644060;1644061;387342;1202768	cellular organisms;Archaea;Euryarchaeota;Stenosarchaea group;Halobacteria;Natrialbales;Natrialbaceae;Halopiger;Halopiger salifodinae
1547898.3	Haloplanus sp. CBA1112	1547898	complete	100	1.8		96.3	/net/mgx/linuxhome/mgx/databases/patric/genomes/1547898.3/1547898.3.fna	Archaea	Euryarchaeota	Halobacteria	Haloferacales	Haloferacaceae	Haloplanus	Haloplanus rubicundus	131567;2157;28890;2290931;183963;1644055;1644056;376170;1547898	cellular organisms;Archaea;Euryarchaeota;Stenosarchaea group;Halobacteria;Haloferacales;Haloferacaceae;Haloplanus;Haloplanus rubicundus
1238424.3	Haloquadratum walsbyi J07HQW1	1238424	wgs	94.8	0.8		96.3	/net/mgx/linuxhome/mgx/databases/patric/genomes/1238424.3/1238424.3.fna	Archaea	Euryarchaeota	Halobacteria	Haloferacales	Haloferacaceae	Haloquadratum	Haloquadratum walsbyi	131567;2157;28890;2290931;183963;1644055;1644056;293431;293091;1238424	cellular organisms;Archaea;Euryarchaeota;Stenosarchaea group;Halobacteria;Haloferacales;Haloferacaceae;Haloquadratum;Haloquadratum walsbyi;Haloquadratum walsbyi J07HQW1
519442.2	Halorhabdus utahensis DSM 12940	519442	complete	100	1		99.1	/net/mgx/linuxhome/mgx/databases/patric/genomes/519442.20/519442.20.fna	Archaea	Euryarchaeota	Halobacteria	Halobacteriales	Haloarculaceae	Halorhabdus	Halorhabdus utahensis	131567;2157;28890;2290931;183963;2235;1963268;146825;146826;519442	cellular organisms;Archaea;Euryarchaeota;Stenosarchaea group;Halobacteria;Halobacteriales;Haloarculaceae;Halorhabdus;Halorhabdus utahensis;Halorhabdus utahensis DSM 12940
1354791.3	Halorhodospira halochloris str. A	1354791	complete	100	2.9		93	/net/mgx/linuxhome/mgx/databases/patric/genomes/1354791.3/1354791.3.fna	Bacteria	Proteobacteria	Gammaproteobacteria	Chromatiales	Ectothiorhodospiraceae	Halorhodospira	Halorhodospira halochloris	131567;2;1224;1236;135613;72276;85108;1052;1354791	cellular organisms;Bacteria;Proteobacteria;Gammaproteobacteria;Chromatiales;Ectothiorhodospiraceae;Halorhodospira;Halorhodospira halochloris;Halorhodospira halochloris str. A
1367881.3	Halorientalis persicus strain IBRC-M 10043	1367881	wgs	100	1		97.6	/net/mgx/linuxhome/mgx/databases/patric/genomes/1367881.3/1367881.3.fna	Archaea	Euryarchaeota	Halobacteria	Halobacteriales	Haloarculaceae	Halorientalis	Halorientalis persicus	131567;2157;28890;2290931;183963;2235;1963268;1073987;1367881	cellular organisms;Archaea;Euryarchaeota;Stenosarchaea group;Halobacteria;Halobacteriales;Haloarculaceae;Halorientalis;Halorientalis persicus
1383841.3	Halorubrum sp. Ea8	1383841	wgs	100	0.7		95.5	/net/mgx/linuxhome/mgx/databases/patric/genomes/1383841.3/1383841.3.fna	Archaea	Euryarchaeota	Halobacteria	Haloferacales	Halorubraceae	Halorubrum	Halorubrum sp. Ea8	131567;2157;28890;2290931;183963;1644055;1963271;56688;2642239;1383841	cellular organisms;Archaea;Euryarchaeota;Stenosarchaea group;Halobacteria;Haloferacales;Halorubraceae;Halorubrum;unclassified Halorubrum;Halorubrum sp. Ea8
1710536.3	Halorussus sp. HD8-51	1710536	wgs	100	1		95.8	/net/mgx/linuxhome/mgx/databases/patric/genomes/1710536.3/1710536.3.fna	Archaea	Euryarchaeota	Halobacteria	Halobacteriales	Halobacteriaceae	Halorussus	Halorussus litoreus	131567;2157;28890;2290931;183963;2235;2236;1070314;1710536	cellular organisms;Archaea;Euryarchaeota;Stenosarchaea group;Halobacteria;Halobacteriales;Halobacteriaceae;Halorussus;Halorussus litoreus
1495067.3	Halostagnicola sp. A56	1495067	wgs	99	5.7		95.9	/net/mgx/linuxhome/mgx/databases/patric/genomes/1495067.3/1495067.3.fna	Archaea	Euryarchaeota	Halobacteria	Natrialbales	Natrialbaceae	Halostagnicola	Halostagnicola sp. A56	131567;2157;28890;2290931;183963;1644060;1644061;353799;2642439;1495067	cellular organisms;Archaea;Euryarchaeota;Stenosarchaea group;Halobacteria;Natrialbales;Natrialbaceae;Halostagnicola;unclassified Halostagnicola;Halostagnicola sp. A56
1403347.3	Halotalea alkalilenta DSM 17697	1403347	wgs	94.2	2		91	/net/mgx/linuxhome/mgx/databases/patric/genomes/1403347.3/1403347.3.fna	Bacteria	Proteobacteria	Gammaproteobacteria	Oceanospirillales	Halomonadaceae	Halotalea	Halotalea alkalilenta	131567;2;1224;1236;135619;28256;376488;376489;1403347	cellular organisms;Bacteria;Proteobacteria;Gammaproteobacteria;Oceanospirillales;Halomonadaceae;Halotalea;Halotalea alkalilenta;Halotalea alkalilenta DSM 17697
543526.13	Haloterrigena turkmenica DSM 5511	543526	complete	100	1		95	/net/mgx/linuxhome/mgx/databases/patric/genomes/543526.13/543526.13.fna	Archaea	Euryarchaeota	Halobacteria	Natrialbales	Natrialbaceae	Haloterrigena	Haloterrigena turkmenica	131567;2157;28890;2290931;183963;1644060;1644061;121871;62320;543526	cellular organisms;Archaea;Euryarchaeota;Stenosarchaea group;Halobacteria;Natrialbales;Natrialbaceae;Haloterrigena;Haloterrigena turkmenica;Haloterrigena turkmenica DSM 5511
373903.5	Halothermothrix orenii H 168	373903	complete	95.1	2		99.6	/net/mgx/linuxhome/mgx/databases/patric/genomes/373903.5/373903.5.fna	Bacteria	Firmicutes	Clostridia	Halanaerobiales	Halanaerobiaceae	Halothermothrix	Halothermothrix orenii	131567;2;1783272;1239;186801;53433;972;32636;31909;373903	cellular organisms;Bacteria;Terrabacteria group;Firmicutes;Clostridia;Halanaerobiales;Halanaerobiaceae;Halothermothrix;Halothermothrix orenii;Halothermothrix orenii H 168
1970388.3	Halothiobacillus sp. 39-53-45	1970388	wgs	100	0.1		90.5	/net/mgx/linuxhome/mgx/databases/patric/genomes/1970388.3/1970388.3.fna	Bacteria	Proteobacteria	Gammaproteobacteria	Chromatiales	Halothiobacillaceae	Halothiobacillus	Halothiobacillus sp. 39-53-45	131567;2;1224;1236;135613;255526;109262;2636392;1970388	cellular organisms;Bacteria;Proteobacteria;Gammaproteobacteria;Chromatiales;Halothiobacillaceae;Halothiobacillus;unclassified Halothiobacillus;Halothiobacillus sp. 39-53-45
2032626.3	Halovibrio sp. YL5-2	2032626	wgs	96	1		92.5	/net/mgx/linuxhome/mgx/databases/patric/genomes/2032626.3/2032626.3.fna	Bacteria	Proteobacteria	Gammaproteobacteria	Oceanospirillales	Halomonadaceae	Halovibrio	Halovibrio sp. YL5-2	131567;2;1224;1236;135619;28256;576341;2648355;2032626	cellular organisms;Bacteria;Proteobacteria;Gammaproteobacteria;Oceanospirillales;Halomonadaceae;Halovibrio;unclassified Halovibrio;Halovibrio sp. YL5-2
1849041.3	Harryflintia acetispora strain AM01-30	1849041	wgs	98.7	2.3		95.2	/net/mgx/linuxhome/mgx/databases/patric/genomes/1849041.3/1849041.3.fna	Bacteria	Firmicutes	Clostridia	Clostridiales	Ruminococcaceae	Harryflintia	Harryflintia acetispora	131567;2;1783272;1239;186801;186802;541000;1892380;1849041	cellular organisms;Bacteria;Terrabacteria group;Firmicutes;Clostridia;Clostridiales;Ruminococcaceae;Harryflintia;Harryflintia acetispora
1482074.3	Hartmannibacter diazotrophicus strain type strain: E19 strain E19T	1482074	complete	100	1.6		94.3	/net/mgx/linuxhome/mgx/databases/patric/genomes/1482074.3/1482074.3.fna	Bacteria	Proteobacteria	Alphaproteobacteria	Rhizobiales		Hartmannibacter	Hartmannibacter diazotrophicus	131567;2;1224;28211;356;119042;1572860;1482074	cellular organisms;Bacteria;Proteobacteria;Alphaproteobacteria;Rhizobiales;Rhizobiales incertae sedis;Hartmannibacter;Hartmannibacter diazotrophicus
883114.3	Helcococcus kunzii ATCC 51366	883114	wgs	100	0.7		99.9	/net/mgx/linuxhome/mgx/databases/patric/genomes/883114.3/883114.3.fna	Bacteria	Firmicutes	Tissierellia	Tissierellales	Peptoniphilaceae	Helcococcus	Helcococcus kunzii	131567;2;1783272;1239;1737404;1737405;1570339;31983;40091;883114	cellular organisms;Bacteria;Terrabacteria group;Firmicutes;Tissierellia;Tissierellales;Peptoniphilaceae;Helcococcus;Helcococcus kunzii;Helcococcus kunzii ATCC 51366
1355530.3	Helicobacter pylori UM084	1355530	wgs	100	0.1		98.9	/net/mgx/linuxhome/mgx/databases/patric/genomes/1355530.3/1355530.3.fna	Bacteria	delta/epsilon subdivisions	Epsilonproteobacteria	Campylobacterales	Helicobacteraceae	Helicobacter	Helicobacter pylori	131567;2;1224;68525;29547;213849;72293;209;210;1355530	cellular organisms;Bacteria;Proteobacteria;delta/epsilon subdivisions;Epsilonproteobacteria;Campylobacterales;Helicobacteraceae;Helicobacter;Helicobacter pylori;Helicobacter pylori UM084
498761.4	Heliobacterium modesticaldum Ice1	498761	complete	98.7	1.3		99.9	/net/mgx/linuxhome/mgx/databases/patric/genomes/498761.4/498761.4.fna	Bacteria	Firmicutes	Clostridia	Clostridiales	Heliobacteriaceae	Heliobacterium	Heliobacterium modesticaldum	131567;2;1783272;1239;186801;186802;31984;2697;35701;498761	cellular organisms;Bacteria;Terrabacteria group;Firmicutes;Clostridia;Clostridiales;Heliobacteriaceae;Heliobacterium;Heliobacterium modesticaldum;Heliobacterium modesticaldum Ice1
1968823.5	Henriciella sp. strain NORP34	1968823	wgs	100	0.9		91.4	/net/mgx/linuxhome/mgx/databases/patric/genomes/1968823.5/1968823.5.fna	Bacteria	Proteobacteria	Alphaproteobacteria	Rhodobacterales	Hyphomonadaceae	Henriciella	Henriciella sp.	131567;2;1224;28211;204455;69657;453849;2627644;1968823	cellular organisms;Bacteria;Proteobacteria;Alphaproteobacteria;Rhodobacterales;Hyphomonadaceae;Henriciella;unclassified Henriciella;Henriciella sp.
645617.3	Hephaestia caeni strain DSM 25527	645617	wgs	99.1	1.7		95.3	/net/mgx/linuxhome/mgx/databases/patric/genomes/645617.3/645617.3.fna	Bacteria	Proteobacteria	Alphaproteobacteria	Sphingomonadales	Sphingomonadaceae	Hephaestia	Hephaestia caeni	131567;2;1224;28211;204457;41297;1445609;645617	cellular organisms;Bacteria;Proteobacteria;Alphaproteobacteria;Sphingomonadales;Sphingomonadaceae;Hephaestia;Hephaestia caeni
1443993.3	Herbaspirillum sp. RV1423	1443993	wgs	100	0.4		94.7	/net/mgx/linuxhome/mgx/databases/patric/genomes/1443993.3/1443993.3.fna	Bacteria	Proteobacteria	Betaproteobacteria	Burkholderiales	Oxalobacteraceae	Herbaspirillum	Herbaspirillum sp. RV1423	131567;2;1224;28216;80840;75682;963;2624150;1443993	cellular organisms;Bacteria;Proteobacteria;Betaproteobacteria;Burkholderiales;Oxalobacteraceae;Herbaspirillum;unclassified Herbaspirillum;Herbaspirillum sp. RV1423
709839.3	Herbaspirillum sp. TSA66	709839	wgs	100	0.9		95.5	/net/mgx/linuxhome/mgx/databases/patric/genomes/709839.3/709839.3.fna	Bacteria	Proteobacteria	Betaproteobacteria	Burkholderiales	Oxalobacteraceae	Noviherbaspirillum	Noviherbaspirillum autotrophicum	131567;2;1224;28216;80840;75682;1344552;709839	cellular organisms;Bacteria;Proteobacteria;Betaproteobacteria;Burkholderiales;Oxalobacteraceae;Noviherbaspirillum;Noviherbaspirillum autotrophicum
564415.3	Herbidospora sakaeratensis strain NBRC 102641	564415	wgs	100	0.4		94.4	/net/mgx/linuxhome/mgx/databases/patric/genomes/564415.3/564415.3.fna	Bacteria	Actinobacteria	Actinobacteria	Streptosporangiales	Streptosporangiaceae	Herbidospora	Herbidospora sakaeratensis	131567;2;1783272;201174;1760;85012;2004;28443;564415	cellular organisms;Bacteria;Terrabacteria group;Actinobacteria;Actinobacteria;Streptosporangiales;Streptosporangiaceae;Herbidospora;Herbidospora sakaeratensis
1564487.6	Herbinix hemicellulosilytica strain DSM 29228	1564487	wgs	99.3	1.3		94.5	/net/mgx/linuxhome/mgx/databases/patric/genomes/1564487.6/1564487.6.fna	Bacteria	Firmicutes	Clostridia	Clostridiales	Lachnospiraceae	Herbinix	Herbinix hemicellulosilytica	131567;2;1783272;1239;186801;186802;186803;1663717;1564487	cellular organisms;Bacteria;Terrabacteria group;Firmicutes;Clostridia;Clostridiales;Lachnospiraceae;Herbinix;Herbinix hemicellulosilytica
1809410.3	Herminiimonas sp. AS8 strain AS8	1809410	complete	100	1.7		98.2	/net/mgx/linuxhome/mgx/databases/patric/genomes/1809410.3/1809410.3.fna	Bacteria	Proteobacteria	Betaproteobacteria	Burkholderiales	Oxalobacteraceae	Herminiimonas	Herminiimonas arsenitoxidans	131567;2;1224;28216;80840;75682;303379;1809410	cellular organisms;Bacteria;Proteobacteria;Betaproteobacteria;Burkholderiales;Oxalobacteraceae;Herminiimonas;Herminiimonas arsenitoxidans
71864.3	Herpetosiphon sp. strain UBA8869	71864	wgs	100	2		99.5	/net/mgx/linuxhome/mgx/databases/patric/genomes/71864.3/71864.3.fna	Bacteria	Chloroflexi	Chloroflexia	Herpetosiphonales	Herpetosiphonaceae	Herpetosiphon	Herpetosiphon sp.	131567;2;1783272;200795;32061;189772;189773;64;2621054;71864	cellular organisms;Bacteria;Terrabacteria group;Chloroflexi;Chloroflexia;Herpetosiphonales;Herpetosiphonaceae;Herpetosiphon;unclassified Herpetosiphon;Herpetosiphon sp.
1121950.3	Hespellia stercorisuis DSM 15480	1121950	wgs	100	3.2		96	/net/mgx/linuxhome/mgx/databases/patric/genomes/1121950.3/1121950.3.fna	Bacteria	Firmicutes	Clostridia	Clostridiales	Lachnospiraceae	Hespellia	Hespellia stercorisuis	131567;2;1783272;1239;186801;186802;186803;241189;180311;1121950	cellular organisms;Bacteria;Terrabacteria group;Firmicutes;Clostridia;Clostridiales;Lachnospiraceae;Hespellia;Hespellia stercorisuis;Hespellia stercorisuis DSM 15480
944479.3	Hippea jasoniae strain Mar08-272r	944479	wgs	97.1	0.6		96.1	/net/mgx/linuxhome/mgx/databases/patric/genomes/944479.3/944479.3.fna	Bacteria	delta/epsilon subdivisions	Deltaproteobacteria	Desulfurellales	Desulfurellaceae	Hippea	Hippea jasoniae	131567;2;1224;68525;28221;213113;117942;84404;944479	cellular organisms;Bacteria;Proteobacteria;delta/epsilon subdivisions;Deltaproteobacteria;Desulfurellales;Desulfurellaceae;Hippea;Hippea jasoniae
2024835.3	Hirschia sp. strain SP140	2024835	wgs	100	1.7		92.6	/net/mgx/linuxhome/mgx/databases/patric/genomes/2024835.3/2024835.3.fna	Bacteria	Proteobacteria	Alphaproteobacteria	Rhodobacterales	Hyphomonadaceae	Hirschia	Hirschia sp.	131567;2;1224;28211;204455;69657;2723;2618772;2024835	cellular organisms;Bacteria;Proteobacteria;Alphaproteobacteria;Rhodobacterales;Hyphomonadaceae;Hirschia;unclassified Hirschia;Hirschia sp.
714899.3	Hoeflea halophila strain KCTC 23107	714899	wgs	100	0.7		97.4	/net/mgx/linuxhome/mgx/databases/patric/genomes/714899.3/714899.3.fna	Bacteria	Proteobacteria	Alphaproteobacteria	Rhizobiales	Phyllobacteriaceae	Hoeflea	Hoeflea halophila	131567;2;1224;28211;356;69277;274591;714899	cellular organisms;Bacteria;Proteobacteria;Alphaproteobacteria;Rhizobiales;Phyllobacteriaceae;Hoeflea;Hoeflea halophila
1735.17	Holdemanella biformis strain AM42-13AC	1735	wgs	95.1	2.7		95.9	/net/mgx/linuxhome/mgx/databases/patric/genomes/1735.17/1735.17.fna	Bacteria	Firmicutes	Erysipelotrichia	Erysipelotrichales	Erysipelotrichaceae	Holdemanella	Holdemanella biformis	131567;2;1783272;1239;526524;526525;128827;1573535;1735	cellular organisms;Bacteria;Terrabacteria group;Firmicutes;Erysipelotrichia;Erysipelotrichales;Erysipelotrichaceae;Holdemanella;Holdemanella biformis
61171.3	Holdemania filiformis strain AF24-29	61171	wgs	95.1	1.4		98.2	/net/mgx/linuxhome/mgx/databases/patric/genomes/61171.3/61171.3.fna	Bacteria	Firmicutes	Erysipelotrichia	Erysipelotrichales	Erysipelotrichaceae	Holdemania	Holdemania filiformis	131567;2;1783272;1239;526524;526525;128827;61170;61171	cellular organisms;Bacteria;Terrabacteria group;Firmicutes;Erysipelotrichia;Erysipelotrichales;Erysipelotrichaceae;Holdemania;Holdemania filiformis
903818.3	Holophaga foetida DSM 6591	903818	wgs	93.6	2.7		88	/net/mgx/linuxhome/mgx/databases/patric/genomes/903818.3/903818.3.fna	Bacteria	Acidobacteria	Holophagae	Holophagales	Holophagaceae	Holophaga	Holophaga foetida	131567;2;57723;533205;574975;574976;35838;35839;903818	cellular organisms;Bacteria;Acidobacteria;Holophagae;Holophagales;Holophagaceae;Holophaga;Holophaga foetida;Holophaga foetida DSM 6591
2211450.3	Homoserinimonas sp. OAct 916	2211450	wgs	98.1	0.6		95.4	/net/mgx/linuxhome/mgx/databases/patric/genomes/2211450.3/2211450.3.fna	Bacteria	Actinobacteria	Actinobacteria	Micrococcales	Microbacteriaceae	Homoserinimonas	Homoserinimonas sp. OAct 916	131567;2;1783272;201174;1760;85006;85023;1434009;2685665;2211450	cellular organisms;Bacteria;Terrabacteria group;Actinobacteria;Actinobacteria;Micrococcales;Microbacteriaceae;Homoserinimonas;unclassified Homoserinimonas;Homoserinimonas sp. OAct 916
1869167.3	Humibacillus sp. DSM 29435	1869167	wgs	100	0.5		97	/net/mgx/linuxhome/mgx/databases/patric/genomes/1869167.3/1869167.3.fna	Bacteria	Actinobacteria	Actinobacteria	Micrococcales	Intrasporangiaceae	Humibacillus	Humibacillus sp. DSM 29435	131567;2;1783272;201174;1760;85006;85021;556178;2685449;1869167	cellular organisms;Bacteria;Terrabacteria group;Actinobacteria;Actinobacteria;Micrococcales;Intrasporangiaceae;Humibacillus;unclassified Humibacillus;Humibacillus sp. DSM 29435
1121952.3	Humibacter albus DSM 18994	1121952	wgs	100	1.2		97.1	/net/mgx/linuxhome/mgx/databases/patric/genomes/1121952.3/1121952.3.fna	Bacteria	Actinobacteria	Actinobacteria	Micrococcales	Microbacteriaceae	Humibacter	Humibacter albus	131567;2;1783272;201174;1760;85006;85023;427753;427754;1121952	cellular organisms;Bacteria;Terrabacteria group;Actinobacteria;Actinobacteria;Micrococcales;Microbacteriaceae;Humibacter;Humibacter albus;Humibacter albus DSM 18994
990373.3	Humitalea rosea strain DSM 24525	990373	wgs	100	1		91.5	/net/mgx/linuxhome/mgx/databases/patric/genomes/990373.3/990373.3.fna	Bacteria	Proteobacteria	Alphaproteobacteria	Rhodospirillales	Acetobacteraceae	Humitalea	Humitalea rosea	131567;2;1224;28211;204441;433;1223303;990373	cellular organisms;Bacteria;Proteobacteria;Alphaproteobacteria;Rhodospirillales;Acetobacteraceae;Humitalea;Humitalea rosea
1946600.3	Hungatella sp. UBA5787	1946600	wgs	100	0.6		96.5	/net/mgx/linuxhome/mgx/databases/patric/genomes/1946600.3/1946600.3.fna	Bacteria	Firmicutes	Clostridia	Clostridiales	Clostridiaceae	Hungatella	Hungatella sp. UBA5787	131567;2;1783272;1239;186801;186802;31979;1649459;2613923;1946600	cellular organisms;Bacteria;Terrabacteria group;Firmicutes;Clostridia;Clostridiales;Clostridiaceae;Hungatella;unclassified Hungatella;Hungatella sp. UBA5787
568105.3	Hwanghaeicola aestuarii strain DSM 22009	568105	wgs	100	1.5		95.8	/net/mgx/linuxhome/mgx/databases/patric/genomes/568105.3/568105.3.fna	Bacteria	Proteobacteria	Alphaproteobacteria	Rhodobacterales	Rhodobacteraceae	Hwanghaeicola	Hwanghaeicola aestuarii	131567;2;1224;28211;204455;31989;1400058;568105	cellular organisms;Bacteria;Proteobacteria;Alphaproteobacteria;Rhodobacterales;Rhodobacteraceae;Hwanghaeicola;Hwanghaeicola aestuarii
1235997.3	Hydrobacter penzbergensis strain DSM 25353	1235997	wgs	100	0.4		96.7	/net/mgx/linuxhome/mgx/databases/patric/genomes/1235997.3/1235997.3.fna	Bacteria	Bacteroidetes	Chitinophagia	Chitinophagales	Chitinophagaceae	Hydrobacter	Hydrobacter penzbergensis	131567;2;1783270;68336;976;1853228;1853229;563835;1774131;1235997	cellular organisms;Bacteria;FCB group;Bacteroidetes/Chlorobi group;Bacteroidetes;Chitinophagia;Chitinophagales;Chitinophagaceae;Hydrobacter;Hydrobacter penzbergensis
490188.4	Hydrocarboniphaga daqingensis strain CGMCC 1.7049	490188	wgs	95.6	2.5		89.9	/net/mgx/linuxhome/mgx/databases/patric/genomes/490188.4/490188.4.fna	Bacteria	Proteobacteria	Gammaproteobacteria	Nevskiales	Sinobacteraceae	Hydrocarboniphaga	Hydrocarboniphaga daqingensis	131567;2;1224;1236;1775403;568386;243627;490188	cellular organisms;Bacteria;Proteobacteria;Gammaproteobacteria;Nevskiales;Sinobacteraceae;Hydrocarboniphaga;Hydrocarboniphaga daqingensis
1921803.3	Hydrococcus rivularis NIES-593	1921803	wgs	100	4.9		97.3	/net/mgx/linuxhome/mgx/databases/patric/genomes/1921803.3/1921803.3.fna	Bacteria	Cyanobacteria		Pleurocapsales	Hydrococcaceae	Hydrococcus	Hydrococcus rivularis	131567;2;1783272;1798711;1117;52604;1890497;1616833;1616834;1921803	cellular organisms;Bacteria;Terrabacteria group;Cyanobacteria/Melainabacteria group;Cyanobacteria;Pleurocapsales;Hydrococcaceae;Hydrococcus;Hydrococcus rivularis;Hydrococcus rivularis NIES-593
474960.3	Hydrogenoanaerobacterium saccharovorans strain CGMCC 1.5070	474960	wgs	99.3	0.7		94.2	/net/mgx/linuxhome/mgx/databases/patric/genomes/474960.3/474960.3.fna	Bacteria	Firmicutes	Clostridia	Clostridiales	Ruminococcaceae	Hydrogenoanaerobacterium	Hydrogenoanaerobacterium saccharovorans	131567;2;1783272;1239;186801;186802;541000;596767;474960	cellular organisms;Bacteria;Terrabacteria group;Firmicutes;Clostridia;Clostridiales;Ruminococcaceae;Hydrogenoanaerobacterium;Hydrogenoanaerobacterium saccharovorans
35835.3	Hydrogenobacter hydrogenophilus strain DSM 2913	35835	wgs	93.6	2.7		98	/net/mgx/linuxhome/mgx/databases/patric/genomes/35835.3/35835.3.fna	Bacteria	Aquificae	Aquificae	Aquificales	Aquificaceae	Hydrogenobacter	Hydrogenobacter hydrogenophilus	131567;2;200783;187857;32069;64898;939;35835	cellular organisms;Bacteria;Aquificae;Aquificae;Aquificales;Aquificaceae;Hydrogenobacter;Hydrogenobacter hydrogenophilus
547143.3	Hydrogenobaculum sp. 3684	547143	complete	96.2	1.3		99	/net/mgx/linuxhome/mgx/databases/patric/genomes/547143.3/547143.3.fna	Bacteria	Aquificae	Aquificae	Aquificales	Aquificaceae	Hydrogenobaculum	Hydrogenobaculum sp. 3684	131567;2;200783;187857;32069;64898;168657;2622382;547143	cellular organisms;Bacteria;Aquificae;Aquificae;Aquificales;Aquificaceae;Hydrogenobaculum;unclassified Hydrogenobaculum;Hydrogenobaculum sp. 3684
1904254.3	Hydrogenophaga sp. strain UBA12122	1904254	wgs	100	2.4		93.3	/net/mgx/linuxhome/mgx/databases/patric/genomes/1904254.3/1904254.3.fna	Bacteria	Proteobacteria	Betaproteobacteria	Burkholderiales	Comamonadaceae	Hydrogenophaga	Hydrogenophaga sp.	131567;2;1224;28216;80840;80864;47420;2610897;1904254	cellular organisms;Bacteria;Proteobacteria;Betaproteobacteria;Burkholderiales;Comamonadaceae;Hydrogenophaga;unclassified Hydrogenophaga;Hydrogenophaga sp.
297.17	Hydrogenophilus thermoluteolus strain TH-1	297	wgs	100	1		92.8	/net/mgx/linuxhome/mgx/databases/patric/genomes/297.17/297.17.fna	Bacteria	Proteobacteria	Hydrogenophilalia	Hydrogenophilales	Hydrogenophilaceae	Hydrogenophilus	Hydrogenophilus thermoluteolus	131567;2;1224;2008785;119069;206349;70774;297	cellular organisms;Bacteria;Proteobacteria;Hydrogenophilalia;Hydrogenophilales;Hydrogenophilaceae;Hydrogenophilus;Hydrogenophilus thermoluteolus
1946608.3	Hydrogenovibrio sp. UBA654	1946608	wgs	96.4	1.5		90.1	/net/mgx/linuxhome/mgx/databases/patric/genomes/1946608.3/1946608.3.fna	Bacteria	Proteobacteria	Gammaproteobacteria	Thiotrichales	Piscirickettsiaceae	Hydrogenovibrio	Hydrogenovibrio sp. UBA654	131567;2;1224;1236;72273;135616;28884;2633699;1946608	cellular organisms;Bacteria;Proteobacteria;Gammaproteobacteria;Thiotrichales;Piscirickettsiaceae;Hydrogenovibrio;unclassified Hydrogenovibrio;Hydrogenovibrio sp. UBA654
1004304.4	Hydrotalea sandarakina strain DSM 23241	1004304	wgs	100	0.4		96.8	/net/mgx/linuxhome/mgx/databases/patric/genomes/1004304.4/1004304.4.fna	Bacteria	Bacteroidetes	Chitinophagia	Chitinophagales	Chitinophagaceae	Hydrotalea	Hydrotalea sandarakina	131567;2;1783270;68336;976;1853228;1853229;563835;1004300;1004304	cellular organisms;Bacteria;FCB group;Bacteroidetes/Chlorobi group;Bacteroidetes;Chitinophagia;Chitinophagales;Chitinophagaceae;Hydrotalea;Hydrotalea sandarakina
1946610.3	Hylemonella sp. UBA2652	1946610	wgs	82.7	1.6		84.6	/net/mgx/linuxhome/mgx/databases/patric/genomes/1946610.3/1946610.3.fna	Bacteria	Proteobacteria	Betaproteobacteria	Burkholderiales	Comamonadaceae	Hylemonella	Hylemonella sp. UBA2652	131567;2;1224;28216;80840;80864;232523;2644705;1946610	cellular organisms;Bacteria;Proteobacteria;Betaproteobacteria;Burkholderiales;Comamonadaceae;Hylemonella;unclassified Hylemonella;Hylemonella sp. UBA2652
1227077.3	Hymenobacter arizonensis strain OR362-8,ATCC BAA-1266,JCM 13504	1227077	wgs	100	0.5		94	/net/mgx/linuxhome/mgx/databases/patric/genomes/1227077.3/1227077.3.fna	Bacteria	Bacteroidetes	Cytophagia	Cytophagales	Hymenobacteraceae	Siccationidurans	Siccationidurans arizonensis	131567;2;1783270;68336;976;768503;768507;1853232;1968878;1227077	cellular organisms;Bacteria;FCB group;Bacteroidetes/Chlorobi group;Bacteroidetes;Cytophagia;Cytophagales;Hymenobacteraceae;Siccationidurans;Siccationidurans arizonensis
2029981.3	Hymenobacter rubripertinctus strain CCM 8852	2029981	wgs	100	0.5		93.9	/net/mgx/linuxhome/mgx/databases/patric/genomes/2029981.3/2029981.3.fna	Bacteria	Bacteroidetes	Cytophagia	Cytophagales	Hymenobacteraceae	Hymenobacter	Hymenobacter rubripertinctus	131567;2;1783270;68336;976;768503;768507;1853232;89966;2029981	cellular organisms;Bacteria;FCB group;Bacteroidetes/Chlorobi group;Bacteroidetes;Cytophagia;Cytophagales;Hymenobacteraceae;Hymenobacter;Hymenobacter rubripertinctus
415426.13	Hyperthermus butylicus DSM 5456	415426	complete	100	4.3		99.9	/net/mgx/linuxhome/mgx/databases/patric/genomes/415426.13/415426.13.fna	Archaea	Crenarchaeota	Thermoprotei	Desulfurococcales	Pyrodictiaceae	Hyperthermus	Hyperthermus butylicus	131567;2157;1783275;28889;183924;114380;2307;54247;54248;415426	cellular organisms;Archaea;TACK group;Crenarchaeota;Thermoprotei;Desulfurococcales;Pyrodictiaceae;Hyperthermus;Hyperthermus butylicus;Hyperthermus butylicus DSM 5456
1892844.3	Hyphomicrobium sp. CS1BSMeth3	1892844	wgs	99.6	1		92.8	/net/mgx/linuxhome/mgx/databases/patric/genomes/1892844.3/1892844.3.fna	Bacteria	Proteobacteria	Alphaproteobacteria	Rhizobiales	Hyphomicrobiaceae	Hyphomicrobium	Hyphomicrobium sp. CS1BSMeth3	131567;2;1224;28211;356;45401;81;2619925;1892844	cellular organisms;Bacteria;Proteobacteria;Alphaproteobacteria;Rhizobiales;Hyphomicrobiaceae;Hyphomicrobium;unclassified Hyphomicrobium;Hyphomicrobium sp. CS1BSMeth3
1946620.3	Hyphomonas sp. UBA2660	1946620	wgs	100	0.9		92.9	/net/mgx/linuxhome/mgx/databases/patric/genomes/1946620.3/1946620.3.fna	Bacteria	Proteobacteria	Alphaproteobacteria	Rhodobacterales	Hyphomonadaceae	Hyphomonas	Hyphomonas sp. UBA2660	131567;2;1224;28211;204455;69657;85;2630699;1946620	cellular organisms;Bacteria;Proteobacteria;Alphaproteobacteria;Rhodobacterales;Hyphomonadaceae;Hyphomonas;unclassified Hyphomonas;Hyphomonas sp. UBA2660
137716.3	Ideonella sp. B508-1	137716	wgs	96.4	3.5		88.8	/net/mgx/linuxhome/mgx/databases/patric/genomes/137716.3/137716.3.fna	Bacteria	Proteobacteria	Betaproteobacteria	Burkholderiales		Ideonella	Ideonella sp. B508-1	131567;2;1224;28216;80840;224471;36862;2634919;137716	cellular organisms;Bacteria;Proteobacteria;Betaproteobacteria;Burkholderiales;Burkholderiales genera incertae sedis;Ideonella;unclassified Ideonella;Ideonella sp. B508-1
1929465.4	Idiomarina sp. 5.13	1929465	wgs	100	1.4		96.7	/net/mgx/linuxhome/mgx/databases/patric/genomes/1929465.4/1929465.4.fna	Bacteria	Proteobacteria	Gammaproteobacteria	Alteromonadales	Idiomarinaceae	Idiomarina	Idiomarina sp. 5.13	131567;2;1224;1236;135622;267893;135575;2614829;1929465	cellular organisms;Bacteria;Proteobacteria;Gammaproteobacteria;Alteromonadales;Idiomarinaceae;Idiomarina;unclassified Idiomarina;Idiomarina sp. 5.13
2182793.3	Ignatzschineria sp. UAE-HKU57	2182793	wgs	90.1	1.1		93.2	/net/mgx/linuxhome/mgx/databases/patric/genomes/2182793.3/2182793.3.fna	Bacteria	Proteobacteria	Gammaproteobacteria			Ignatzschineria	Ignatzschineria cameli	131567;2;1224;1236;118884;112008;2182793	cellular organisms;Bacteria;Proteobacteria;Gammaproteobacteria;Gammaproteobacteria incertae sedis;Ignatzschineria;Ignatzschineria cameli
89093.3	Ignavigranum ruoffiae strain DSM 15695	89093	wgs	93.6	0.9		95.9	/net/mgx/linuxhome/mgx/databases/patric/genomes/89093.3/89093.3.fna	Bacteria	Firmicutes	Bacilli	Lactobacillales	Aerococcaceae	Ignavigranum	Ignavigranum ruoffiae	131567;2;1783272;1239;91061;186826;186827;89092;89093	cellular organisms;Bacteria;Terrabacteria group;Firmicutes;Bacilli;Lactobacillales;Aerococcaceae;Ignavigranum;Ignavigranum ruoffiae
467094.3	Ilumatobacter coccineum YM16-304	1313172	complete	99.6	0.1		90.2	/net/mgx/linuxhome/mgx/databases/patric/genomes/467094.3/467094.3.fna	Bacteria	Actinobacteria	Acidimicrobiia	Acidimicrobiales	Ilumatobacteraceae	Ilumatobacter	Ilumatobacter coccineus	131567;2;1783272;201174;84992;84993;2448023;682522;467094;1313172	cellular organisms;Bacteria;Terrabacteria group;Actinobacteria;Acidimicrobiia;Acidimicrobiales;Ilumatobacteraceae;Ilumatobacter;Ilumatobacter coccineus;Ilumatobacter coccineus YM16-304
572544.3	Ilyobacter polytropus DSM 2926	572544	complete	100	2.2		99.5	/net/mgx/linuxhome/mgx/databases/patric/genomes/572544.3/572544.3.fna	Bacteria	Fusobacteria	Fusobacteriia	Fusobacteriales	Fusobacteriaceae	Ilyobacter	Ilyobacter polytropus	131567;2;32066;203490;203491;203492;167639;167642;572544	cellular organisms;Bacteria;Fusobacteria;Fusobacteriia;Fusobacteriales;Fusobacteriaceae;Ilyobacter;Ilyobacter polytropus;Ilyobacter polytropus DSM 2926
80876.3	Insolitispirillum peregrinum strain DSM 11589	80876	wgs	99	2.9		93.6	/net/mgx/linuxhome/mgx/databases/patric/genomes/80876.3/80876.3.fna	Bacteria	Proteobacteria	Alphaproteobacteria	Rhodospirillales	Rhodospirillaceae	Insolitispirillum	Insolitispirillum peregrinum	131567;2;1224;28211;204441;41295;660628;80876	cellular organisms;Bacteria;Proteobacteria;Alphaproteobacteria;Rhodospirillales;Rhodospirillaceae;Insolitispirillum;Insolitispirillum peregrinum
2086578.3	Intestinibacillus sp. Marseille-P4005	2086578	wgs	99.3	1.3		93.6	/net/mgx/linuxhome/mgx/databases/patric/genomes/2086578.3/2086578.3.fna	Bacteria	Firmicutes	Clostridia	Clostridiales	Eubacteriaceae	Intestinibacillus	Intestinibacillus sp. Marseille-P4005	131567;2;1783272;1239;186801;186802;186806;1928820;2635293;2086578	cellular organisms;Bacteria;Terrabacteria group;Firmicutes;Clostridia;Clostridiales;Eubacteriaceae;Intestinibacillus;unclassified Intestinibacillus;Intestinibacillus sp. Marseille-P4005
445973.14	Intestinibacter bartlettii DSM 16795 strain DSM 16795	445973	wgs	97.2	4.4		99.6	/net/mgx/linuxhome/mgx/databases/patric/genomes/445973.14/445973.14.fna	Bacteria	Firmicutes	Clostridia	Clostridiales	Peptostreptococcaceae	Intestinibacter	Intestinibacter bartlettii	131567;2;1783272;1239;186801;186802;186804;1505657;261299;445973	cellular organisms;Bacteria;Terrabacteria group;Firmicutes;Clostridia;Clostridiales;Peptostreptococcaceae;Intestinibacter;Intestinibacter bartlettii;Intestinibacter bartlettii DSM 16795
1297617.14	Intestinimonas butyriciproducens strain 27-5-10	1297617	wgs	96.7	3.3		94	/net/mgx/linuxhome/mgx/databases/patric/genomes/1297617.14/1297617.14.fna	Bacteria	Firmicutes	Clostridia	Clostridiales		Intestinimonas	Intestinimonas butyriciproducens	131567;2;1783272;1239;186801;186802;538999;1392389;1297617	cellular organisms;Bacteria;Terrabacteria group;Firmicutes;Clostridia;Clostridiales;Clostridiales incertae sedis;Intestinimonas;Intestinimonas butyriciproducens
710696.3	Intrasporangium calvum DSM 43043	710696	complete	100	1		99.8	/net/mgx/linuxhome/mgx/databases/patric/genomes/710696.3/710696.3.fna	Bacteria	Actinobacteria	Actinobacteria	Micrococcales	Intrasporangiaceae	Intrasporangium	Intrasporangium calvum	131567;2;1783272;201174;1760;85006;85021;53357;53358;710696	cellular organisms;Bacteria;Terrabacteria group;Actinobacteria;Actinobacteria;Micrococcales;Intrasporangiaceae;Intrasporangium;Intrasporangium calvum;Intrasporangium calvum DSM 43043
1506510.11	Iodobacter sp. BJB302	1506510	wgs	95.9	4.9		92	/net/mgx/linuxhome/mgx/databases/patric/genomes/1506510.11/1506510.11.fna	Bacteria	Proteobacteria	Betaproteobacteria	Neisseriales	Chromobacteriaceae	Iodobacter	Iodobacter sp. BJB302	131567;2;1224;28216;206351;1499392;90153;32014;235634;1506510	cellular organisms;Bacteria;Proteobacteria;Betaproteobacteria;Neisseriales;Chromobacteriaceae;Chromobacterium group;Iodobacter;unclassified Iodobacter;Iodobacter sp. BJB302
142588.3	Isobaculum melis strain DSM 13760	142588	wgs	99.9	0.1		96.2	/net/mgx/linuxhome/mgx/databases/patric/genomes/142588.3/142588.3.fna	Bacteria	Firmicutes	Bacilli	Lactobacillales	Carnobacteriaceae	Isobaculum	Isobaculum melis	131567;2;1783272;1239;91061;186826;186828;142587;142588	cellular organisms;Bacteria;Terrabacteria group;Firmicutes;Bacilli;Lactobacillales;Carnobacteriaceae;Isobaculum;Isobaculum melis
1881052.3	Isoptericola sp. CG 20	1881052	wgs	100	0.5		98.4	/net/mgx/linuxhome/mgx/databases/patric/genomes/1881052.3/1881052.3.fna	Bacteria	Actinobacteria	Actinobacteria	Micrococcales	Promicromonosporaceae	Isoptericola	Isoptericola sp. CG 20/1183	131567;2;1783272;201174;1760;85006;85017;254250;2623355;1881052	cellular organisms;Bacteria;Terrabacteria group;Actinobacteria;Actinobacteria;Micrococcales;Promicromonosporaceae;Isoptericola;unclassified Isoptericola;Isoptericola sp. CG 20/1183
575540.3	Isosphaera pallida ATCC 43644	575540	complete	94.9	2.6		99.3	/net/mgx/linuxhome/mgx/databases/patric/genomes/575540.3/575540.3.fna	Bacteria	Planctomycetes	Planctomycetia	Isosphaerales	Isosphaeraceae	Isosphaera	Isosphaera pallida	131567;2;1783257;203682;203683;2691356;1763524;127;128;575540	cellular organisms;Bacteria;PVC group;Planctomycetes;Planctomycetia;Isosphaerales;Isosphaeraceae;Isosphaera;Isosphaera pallida;Isosphaera pallida ATCC 43644
1926881.3	Izhakiella sp. D4N98 strain D4N98	1926881	wgs	92.3	4.4		96.1	/net/mgx/linuxhome/mgx/databases/patric/genomes/1926881.3/1926881.3.fna	Bacteria	Proteobacteria	Gammaproteobacteria	Enterobacterales	Erwiniaceae	Izhakiella	Izhakiella australiensis	131567;2;1224;1236;91347;1903409;1780190;1926881	cellular organisms;Bacteria;Proteobacteria;Gammaproteobacteria;Enterobacterales;Erwiniaceae;Izhakiella;Izhakiella australiensis
1216970.3	Janibacter limosus NBRC 16128	1216970	wgs	100	1		96.4	/net/mgx/linuxhome/mgx/databases/patric/genomes/1216970.3/1216970.3.fna	Bacteria	Actinobacteria	Actinobacteria	Micrococcales	Intrasporangiaceae	Janibacter	Janibacter limosus	131567;2;1783272;201174;1760;85006;85021;53457;53458;1216970	cellular organisms;Bacteria;Terrabacteria group;Actinobacteria;Actinobacteria;Micrococcales;Intrasporangiaceae;Janibacter;Janibacter limosus;Janibacter limosus NBRC 16128
313367.4	Jannaschia seosinensis strain CECT 7799	313367	wgs	97	1.5		95.1	/net/mgx/linuxhome/mgx/databases/patric/genomes/313367.4/313367.4.fna	Bacteria	Proteobacteria	Alphaproteobacteria	Rhodobacterales	Rhodobacteraceae	Jannaschia	Jannaschia seosinensis	131567;2;1224;28211;204455;31989;188905;313367	cellular organisms;Bacteria;Proteobacteria;Alphaproteobacteria;Rhodobacterales;Rhodobacteraceae;Jannaschia;Jannaschia seosinensis
1649647.5	Janthinobacterium sp. KBS0711	1649647	wgs	100	0.9		92.8	/net/mgx/linuxhome/mgx/databases/patric/genomes/1649647.5/1649647.5.fna	Bacteria	Proteobacteria	Betaproteobacteria	Burkholderiales	Oxalobacteraceae	Janthinobacterium	Janthinobacterium sp. KBS0711	131567;2;1224;28216;80840;75682;29580;2610881;1649647	cellular organisms;Bacteria;Proteobacteria;Betaproteobacteria;Burkholderiales;Oxalobacteraceae;Janthinobacterium;unclassified Janthinobacterium;Janthinobacterium sp. KBS0711
1906741.3	Jeongeupia sp. USM3	1906741	complete	95.9	3.3		93.3	/net/mgx/linuxhome/mgx/databases/patric/genomes/1906741.3/1906741.3.fna	Bacteria	Proteobacteria	Betaproteobacteria	Neisseriales	Chromobacteriaceae	Jeongeupia	Jeongeupia sp. USM3	131567;2;1224;28216;206351;1499392;885864;2619593;1906741	cellular organisms;Bacteria;Proteobacteria;Betaproteobacteria;Neisseriales;Chromobacteriaceae;Jeongeupia;unclassified Jeongeupia;Jeongeupia sp. USM3
889306.3	Jeotgalibacillus soli Cunha et al. 2012 P9	889306	wgs	100	0.5		94.8	/net/mgx/linuxhome/mgx/databases/patric/genomes/889306.3/889306.3.fna	Bacteria	Firmicutes	Bacilli	Bacillales	Planococcaceae	Jeotgalibacillus	Jeotgalibacillus soli	131567;2;1783272;1239;91061;1385;186818;157226;889306	cellular organisms;Bacteria;Terrabacteria group;Firmicutes;Bacilli;Bacillales;Planococcaceae;Jeotgalibacillus;Jeotgalibacillus soli
1623398.3	Jiangella sp. KE2-3	1623398	wgs	100	2.8		94.5	/net/mgx/linuxhome/mgx/databases/patric/genomes/1623398.3/1623398.3.fna	Bacteria	Actinobacteria	Actinobacteria	Jiangellales	Jiangellaceae	Jiangella	Jiangella endophytica	131567;2;1783272;201174;1760;1217098;1217100;281472;1623398	cellular organisms;Bacteria;Terrabacteria group;Actinobacteria;Actinobacteria;Jiangellales;Jiangellaceae;Jiangella;Jiangella endophytica
679200.3	Johnsonella ignava ATCC 51276	679200	wgs	98.7	0.7		95.8	/net/mgx/linuxhome/mgx/databases/patric/genomes/679200.3/679200.3.fna	Bacteria	Firmicutes	Clostridia	Clostridiales	Lachnospiraceae	Johnsonella	Johnsonella ignava	131567;2;1783272;1239;186801;186802;186803;43994;43995;679200	cellular organisms;Bacteria;Terrabacteria group;Firmicutes;Clostridia;Clostridiales;Lachnospiraceae;Johnsonella;Johnsonella ignava;Johnsonella ignava ATCC 51276
43674.3	Jonesia denitrificans strain FDAARGOS_301	43674	complete	99.5	3.4		99	/net/mgx/linuxhome/mgx/databases/patric/genomes/43674.3/43674.3.fna	Bacteria	Actinobacteria	Actinobacteria	Micrococcales	Jonesiaceae	Jonesia	Jonesia denitrificans	131567;2;1783272;201174;1760;85006;85022;43673;43674	cellular organisms;Bacteria;Terrabacteria group;Actinobacteria;Actinobacteria;Micrococcales;Jonesiaceae;Jonesia;Jonesia denitrificans
1111126.3	Jonquetella sp. BV3C21	1111126	wgs	100	1.3		99.3	/net/mgx/linuxhome/mgx/databases/patric/genomes/1111126.3/1111126.3.fna	Bacteria	Synergistetes	Synergistia	Synergistales	Synergistaceae	Jonquetella	Jonquetella sp. BV3C21	131567;2;508458;649775;649776;649777;428711;2627969;1111126	cellular organisms;Bacteria;Synergistetes;Synergistia;Synergistales;Synergistaceae;Jonquetella;unclassified Jonquetella;Jonquetella sp. BV3C21
1122133.4	Kaistia soli DSM 19436	1122133	wgs	88.1	1.4		95	/net/mgx/linuxhome/mgx/databases/patric/genomes/1122133.4/1122133.4.fna	Bacteria	Proteobacteria	Alphaproteobacteria	Rhizobiales	Rhizobiaceae	Kaistia	Kaistia soli	131567;2;1224;28211;356;82115;166953;446684;1122133	cellular organisms;Bacteria;Proteobacteria;Alphaproteobacteria;Rhizobiales;Rhizobiaceae;Kaistia;Kaistia soli;Kaistia soli DSM 19436
1410657.3	Kandleria vitulina DSM 20405	1410657	wgs	96.4	0.7		95.9	/net/mgx/linuxhome/mgx/databases/patric/genomes/1410657.3/1410657.3.fna	Bacteria	Firmicutes	Erysipelotrichia	Erysipelotrichales	Erysipelotrichaceae	Kandleria	Kandleria vitulina	131567;2;1783272;1239;526524;526525;128827;1279388;1630;1410657	cellular organisms;Bacteria;Terrabacteria group;Firmicutes;Erysipelotrichia;Erysipelotrichales;Erysipelotrichaceae;Kandleria;Kandleria vitulina;Kandleria vitulina DSM 20405
1920245.3	Kangiella sp. strain NORP56	1920245	wgs	91.2	0.1		88	/net/mgx/linuxhome/mgx/databases/patric/genomes/1920245.3/1920245.3.fna	Bacteria	Proteobacteria	Gammaproteobacteria	Oceanospirillales	Kangiellaceae	Kangiella	Kangiella sp.	131567;2;1224;1236;135619;1920240;261963;2639591;1920245	cellular organisms;Bacteria;Proteobacteria;Gammaproteobacteria;Oceanospirillales;Kangiellaceae;Kangiella;unclassified Kangiella;Kangiella sp.
1658110.3	Khelaifiella massiliensis strain Mt13	1658110	wgs	99.3	3.8		94.8	/net/mgx/linuxhome/mgx/databases/patric/genomes/1658110.3/1658110.3.fna	Bacteria	Firmicutes	Clostridia	Clostridiales	Clostridiaceae	Haloimpatiens	Haloimpatiens massiliensis	131567;2;1783272;1239;186801;186802;31979;1755832;1658110	cellular organisms;Bacteria;Terrabacteria group;Firmicutes;Clostridia;Clostridiales;Clostridiaceae;Haloimpatiens;Haloimpatiens massiliensis
2030.3	Kibdelosporangium aridum strain DSM 43828	2030	wgs	100	1		93.2	/net/mgx/linuxhome/mgx/databases/patric/genomes/2030.3/2030.3.fna	Bacteria	Actinobacteria	Actinobacteria	Pseudonocardiales	Pseudonocardiaceae	Kibdelosporangium	Kibdelosporangium aridum	131567;2;1783272;201174;1760;85010;2070;2029;2030	cellular organisms;Bacteria;Terrabacteria group;Actinobacteria;Actinobacteria;Pseudonocardiales;Pseudonocardiaceae;Kibdelosporangium;Kibdelosporangium aridum
559628.3	Kineococcus rhizosphaerae strain DSM 19711	559628	wgs	97.2	0.2		95.1	/net/mgx/linuxhome/mgx/databases/patric/genomes/559628.3/559628.3.fna	Bacteria	Actinobacteria	Actinobacteria	Kineosporiales	Kineosporiaceae	Kineococcus	Kineococcus rhizosphaerae	131567;2;1783272;201174;1760;622452;83778;33981;559628	cellular organisms;Bacteria;Terrabacteria group;Actinobacteria;Actinobacteria;Kineosporiales;Kineosporiaceae;Kineococcus;Kineococcus rhizosphaerae
1306174.4	Kineosporia aurantiaca JCM 3230	1306174	wgs	100	0.1		93.4	/net/mgx/linuxhome/mgx/databases/patric/genomes/1306174.4/1306174.4.fna	Bacteria	Actinobacteria	Actinobacteria	Kineosporiales	Kineosporiaceae	Kineosporia	Kineosporia aurantiaca	131567;2;1783272;201174;1760;622452;83778;49184;49185;1306174	cellular organisms;Bacteria;Terrabacteria group;Actinobacteria;Actinobacteria;Kineosporiales;Kineosporiaceae;Kineosporia;Kineosporia aurantiaca;Kineosporia aurantiaca JCM 3230
[truncated: 900 more rows]
