# Supplementary material for: Improving genome-scale metabolic models of incomplete genomes with deep learning
Source: iScience. 2024 Nov 7;27(12):111349. doi: 10.1016/j.isci.2024.111349 (PMC11629236; doi:10.1016/j.isci.2024.111349)
Supplement: Table S11. Database of ModelSEED reactions, related to related to Star Methods and Figure 4. Database of all possible gap-filling candidates, with information on stoichiometry, origin, reversibility and aliases [file mmc7.zip]

Archive with 1 entries (1 files):
- isci_00111349_Supplementary_Table_11.tsv
