# Supplementary material for: Improving genome-scale metabolic models of incomplete genomes with deep learning
Source: iScience. 2024 Nov 7;27(12):111349. doi: 10.1016/j.isci.2024.111349 (PMC11629236; doi:10.1016/j.isci.2024.111349)
Supplement: Table S11. Database of ModelSEED reactions, related to related to Star Methods and Figure 4. Database of all possible gap-filling candidates, with information on stoichiometry, origin, reversibility and aliases [file mmc7.zip › isci_00111349_Supplementary_Table_11.tsv]

id	abbreviation	name	code	stoichiometry	is_transport	equation	definition	reversibility	direction	abstract_reaction	pathways	aliases	ec_numbers	deltag	deltagerr	compound_ids	status	is_obsolete	linked_reaction	notes	source
rxn00001	R00004	diphosphate phosphohydrolase	(1) cpd00001[0] + (1) cpd00012[0] <=> (2) cpd00009[0]	-1:cpd00001:0:0:"H2O";-1:cpd00012:0:0:"PPi";2:cpd00009:0:0:"Phosphate";1:cpd00067:0:0:"H+"	0	(1) cpd00001[0] + (1) cpd00012[0] <=> (2) cpd00009[0] + (1) cpd00067[0]	(1) H2O[0] + (1) PPi[0] <=> (2) Phosphate[0] + (1) H+[0]	>	=	null	MetaCyc: Degradation (Degradation/Utilization/Assimilation); Glyphosate-Degradation (glyphosate degradation); Noncarbon-Nutrients (Inorganic Nutrient Metabolism); PWY-7805 ((aminomethyl)phosphonate degradation); PWY-7807 (glyphosate degradation III); Phosphorus-Compounds (Phosphorus Compound Metabolism)	AraCyc: INORGPYROPHOSPHAT-RXN|BiGG: IPP1; PPA; PPA_1; PPAm|BrachyCyc: INORGPYROPHOSPHAT-RXN|KEGG: R00004|MetaCyc: INORGPYROPHOSPHAT-RXN|Name: Diphosphate phosphohydrolase; Inorganic diphosphatase; Inorganic pyrophosphatase; Pyrophosphate phosphohydrolase; diphosphate phosphohydrolase; inorganic diphosphatase; inorganic diphosphatase (one proton translocation); inorganicdiphosphatase; pyrophosphat…	3.6.1.1	-3.46	0.05	cpd00001;cpd00009;cpd00012;cpd00067	OK	0	rxn27946;rxn27947;rxn27948;rxn32487;rxn38157;rxn38158	GCC|HB|EQC|EQU	Primary Database
rxn00002	R00005	urea-1-carboxylate amidohydrolase	(1) cpd00001[0] + (1) cpd00742[0] <=> (2) cpd00011[0] + (2) cpd00013[0]	-1:cpd00001:0:0:"H2O";-3:cpd00067:0:0:"H+";-1:cpd00742:0:0:"Allophanate";2:cpd00011:0:0:"CO2";2:cpd00013:0:0:"NH3"	0	(1) cpd00001[0] + (3) cpd00067[0] + (1) cpd00742[0] => (2) cpd00011[0] + (2) cpd00013[0]	(1) H2O[0] + (3) H+[0] + (1) Allophanate[0] => (2) CO2[0] + (2) NH3[0]	>	>	null	MetaCyc: ALLANTOINDEG-PWY (superpathway of allantoin degradation in yeast); AMINE-DEG (Amine and Polyamine Degradation); AROMATIC-COMPOUNDS-DEGRADATION (Aromatic Compound Degradation); Allantoin-degradation (Allantoin Degradation); Atrazine-Degradation (Atrazine Degradation); Degradation (Degradation/Utilization/Assimilation); PWY-5169 (cyanurate degradation); PWY-5703 (urea degradation I); PWY-5…	AraCyc: ALLOPHANATE-HYDROLASE-RXN|BiGG: ALPHNH; DUR1_2|ChlamyCyc: ALLOPHANATE-HYDROLASE-RXN|KEGG: R00005|MetaCyc: ALLOPHANATE-HYDROLASE-RXN|Name: Allophanate hydrolase; AtzF; TrzF; Urea-1-carboxylate amidohydrolase; allophanate hydrolase; allophanate lyase; urea-1-carboxylate amidohydrolase	3.5.1.54	-20.14	1.86	cpd00001;cpd00011;cpd00013;cpd00067;cpd00742	OK	0	rxn30346;rxn35525	GCC|EQC|EQU	Primary Database
rxn00003	R00006	pyruvate:pyruvate acetaldehydetransferase (decarboxylating)	(1) cpd00011[0] + (1) cpd00668[0] <=> (2) cpd00020[0]	-1:cpd00011:0:0:"CO2";-1:cpd00668:0:0:"ALCTT";2:cpd00020:0:0:"Pyruvate";1:cpd00067:0:0:"H+"	0	(1) cpd00011[0] + (1) cpd00668[0] <= (2) cpd00020[0] + (1) cpd00067[0]	(1) CO2[0] + (1) ALCTT[0] <= (2) Pyruvate[0] + (1) H+[0]	<	<	null	KEGG: rn00770 (Pantothenate and CoA biosynthesis)	AlgaGEM: R_R00006_c|AraGEM: R_R00006_c|BiGG: ILV2_2|DF_Athaliana: reac_140|KEGG: R00006|Name: 2-acetolactate pyruvate-lyase (carboxylating); Acetolactate synthase; Acetolactate synthase catalytic subunit; acetolactate synthase (Also catalyzes ACHBS); acetolactate synthase large subunit; acetolactate synthase small subunit; pyruvate:pyruvate acetaldehydetransferase (decarboxylating)	2.2.1.6	8.27	0.9	cpd00011;cpd00020;cpd00067;cpd00668	OK	0	rxn30144;rxn33164	GCC|EQC|EQU	Primary Database
rxn00004	R00008	4-hydroxy-4-methyl-2-oxoglutarate pyruvate-lyase (pyruvate-forming)	(1) cpd02570[0] <=> (2) cpd00020[0]	-1:cpd02570:0:0:"Parapyruvate";2:cpd00020:0:0:"Pyruvate"	0	(1) cpd02570[0] <=> (2) cpd00020[0]	(1) Parapyruvate[0] <=> (2) Pyruvate[0]	=	=	null	KEGG: rn00362 (Benzoate degradation); rn00660 (C5-Branched dibasic acid metabolism)	KEGG: R00008|Name: 4-Hydroxy-4-methyl-2-oxoglutarate pyruvate-lyase; 4-hydroxy-4-methyl-2-oxoglutarate pyruvate-lyase (pyruvate-forming)	4.1.3.17	4.49	0.57	cpd00020;cpd02570	OK	0	null	GCC|EQC|EQU	Primary Database
rxn00006	R00009	hydrogen-peroxide:hydrogen-peroxide oxidoreductase	(2) cpd00025[0] <=> (2) cpd00001[0] + (1) cpd00007[0]	-2:cpd00025:0:0:"H2O2";2:cpd00001:0:0:"H2O";1:cpd00007:0:0:"O2"	0	(2) cpd00025[0] => (2) cpd00001[0] + (1) cpd00007[0]	(2) H2O2[0] => (2) H2O[0] + (1) O2[0]	>	>	null	MetaCyc: C1-COMPOUNDS (C1 Compound Utilization and Assimilation); DETOX1-PWY (superoxide radicals degradation); DETOX1-PWY-1 (reactive oxygen species degradation); Degradation (Degradation/Utilization/Assimilation); Detoxification (Detoxification); Methanol-Oxidation (Methanol Oxidation); PWY-5506 (methanol oxidation to formaldehyde IV); REACTIVE-OXYGEN-SPECIES-DEGRADATION (Reactive Oxygen Specie…	AraCyc: CATAL-RXN|BiGG: CAT; CATp; CTA1; CTT1|BrachyCyc: CATAL-RXN|KEGG: R00009|MetaCyc: CATAL-RXN; RXN-12121|Name: Catalase; caperase; catalase A; catalase-peroxidase; donor:hydrogen-peroxide oxidoreductase; equilase; hydrogen-peroxide:hydrogen-peroxide oxidoreductase; katG (gene name); optidase	1.11.1.21|1.11.1.6	-46.06	1.64	cpd00001;cpd00007;cpd00025	OK	0	rxn19264;rxn22404;rxn27744;rxn31381	GCC|EQC|EQU	Primary Database
rxn00007	R00010	alpha,alpha-trehalose glucohydrolase	(1) cpd00001[0] + (1) cpd00794[0] <=> (2) cpd00027[0]	-1:cpd00001:0:0:"H2O";-1:cpd00794:0:0:"TRHL";2:cpd00027:0:0:"D-Glucose"	0	(1) cpd00001[0] + (1) cpd00794[0] => (2) cpd00027[0]	(1) H2O[0] + (1) TRHL[0] => (2) D-Glucose[0]	=	>	null	KEGG: rn00500 (Starch and sucrose metabolism)	AlgaGEM: R_R00010_c|AraGEM: R_R00010_c|BiGG: ATH1; NTH1; NTH2; TREH; TREHe; TREHpp; TREHv|KEGG: R00010; R06103|Maize_C4GEM: R_R00010_c|Name: alpha,alpha-Trehalose glucohydrolase; alpha,alpha-trehalase; alpha,alpha-trehalose glucohydrolase	3.2.1.28	-2.79	0.26	cpd00001;cpd00027;cpd00794	OK	0	rxn29977;rxn30219;rxn30442	GCC|EQC|EQU	Primary Database
rxn00008	R00011	Mn(II):hydrogen-peroxide oxidoreductase	(2) cpd00001[0] <=> (1) cpd00025[0]	-2:cpd00001:0:0:"H2O";1:cpd00025:0:0:"H2O2";2:cpd00067:0:0:"H+"	0	(2) cpd00001[0] <=> (1) cpd00025[0] + (2) cpd00067[0]	(2) H2O[0] <=> (1) H2O2[0] + (2) H+[0]	<	=	null	MetaCyc: Degradation (Degradation/Utilization/Assimilation); Manganese-Oxidation (Manganese Oxidation); Noncarbon-Nutrients (Inorganic Nutrient Metabolism); PWY-6591 (manganese oxidation I)	KEGG: R00011|MetaCyc: MANGANESE-PEROXIDASE-RXN|Name: Mn(II):hydrogen-peroxide oxidoreductase; Mn-dependent (NADH-oxidizing) peroxidase; manganese peroxidase; peroxidase-M2	1.11.1.13	62.53	0.8	cpd00001;cpd00025;cpd00067	CI:2	0	null	GCC|EQC|EQU	Primary Database
rxn00009	R00012	GTP:GTP guanylyltransferase	(2) cpd00038[0] <=> (1) cpd00012[0] + (1) cpd00925[0]	-2:cpd00038:0:0:"GTP";1:cpd00012:0:0:"PPi";1:cpd00067:0:0:"H+";1:cpd00925:0:0:"GppppG"	0	(2) cpd00038[0] => (1) cpd00012[0] + (1) cpd00067[0] + (1) cpd00925[0]	(2) GTP[0] => (1) PPi[0] + (1) H+[0] + (1) GppppG[0]	=	>	null	null	KEGG: R00012|MetaCyc: 2.7.7.45-RXN|TS_Athaliana: rxn555_r; rxn555_x|Name: GTP-GTP guanylyltransferase; GTP:GTP guanylyltransferase; Gp4G synthetase; diguanosine tetraphosphate synthetase; guanosine triphosphate-guanose triphosphate guanylyltransferase; guanosine-triphosphate guanylyltransferase	2.7.7.45	2.7	1.52	cpd00012;cpd00038;cpd00067;cpd00925	OK	0	rxn33150;rxn33152	GCC|HB|EQC|EQU	Primary Database
rxn00010	R00013	glyoxylate carboxy-lyase (dimerizing; tartronate-semialdehyde-forming)	(2) cpd00040[0] <=> (1) cpd00011[0] + (1) cpd00843[0]	-2:cpd00040:0:0:"Glyoxalate";-1:cpd00067:0:0:"H+";1:cpd00011:0:0:"CO2";1:cpd00843:0:0:"Tartronate semialdehyde"	0	(2) cpd00040[0] + (1) cpd00067[0] => (1) cpd00011[0] + (1) cpd00843[0]	(2) Glyoxalate[0] + (1) H+[0] => (1) CO2[0] + (1) Tartronate semialdehyde[0]	=	>	null	MetaCyc: Alcohol-Degradation (Alcohol Degradation); CARBOXYLATES-DEG (Carboxylate Degradation); Degradation (Degradation/Utilization/Assimilation); GLYCOL-GLYOXDEG-PWY (superpathway of glycol metabolism and degradation); GLYCOLATEMET-PWY (glycolate and glyoxylate degradation I); Glycolate-Degradation (Glycolate Degradation)|KEGG: rn00630 (Glyoxylate and dicarboxylate metabolism)	BiGG: GLXCBL; GLXCL|EcoCyc: GLYOCARBOLIG-RXN|KEGG: R00013|MetaCyc: GLYOCARBOLIG-RXN|RiceCyc: GLYOCARBOLIG-RXN|Name: Glyoxylate carboxy-lyase (dimerizing); glyoxalate carboligase; glyoxylate carbo-ligase; glyoxylate carboxy-lyase (dimerizing); glyoxylate carboxy-lyase (dimerizing, tartronate-semialdehyde-forming); glyoxylate carboxy-lyase (dimerizing; tartronate-semialdehyde-forming); glyoxylic ca…	4.1.1.47	-4.57	1.08	cpd00011;cpd00040;cpd00067;cpd00843	OK	0	null	GCC|EQC|EQU	Primary Database
rxn00011	R00014	pyruvate:thiamin diphosphate acetaldehydetransferase (decarboxylating)	(1) cpd00011[0] + (1) cpd03049[0] <=> (1) cpd00020[0] + (1) cpd00056[0]	-1:cpd00011:0:0:"CO2";-1:cpd03049:0:0:"2-Hydroxyethyl-ThPP";1:cpd00020:0:0:"Pyruvate";1:cpd00056:0:0:"TPP";1:cpd00067:0:0:"H+"	0	(1) cpd00011[0] + (1) cpd03049[0] => (1) cpd00020[0] + (1) cpd00056[0] + (1) cpd00067[0]	(1) CO2[0] + (1) 2-Hydroxyethyl-ThPP[0] => (1) Pyruvate[0] + (1) TPP[0] + (1) H+[0]	<	>	null	KEGG: rn00010 (Glycolysis / Gluconeogenesis); rn00020 (Citrate cycle (TCA cycle)); rn00620 (Pyruvate metabolism); rn01110 (Biosynthesis of secondary metabolites)	AraCyc: RXN-12583|CornCyc: RXN-12583|EcoCyc: RXN-12583|KEGG: R00014|MetaCyc: RXN-12583|Name: pyruvate dehydrogenase E1 component alpha subunit; pyruvate:thiamin diphosphate acetaldehydetransferase; pyruvate:thiamin diphosphate acetaldehydetransferase (decarboxylating)	1.2.4.1|2.2.1.6|4.1.1.1	7.23	0.84	cpd00011;cpd00020;cpd00056;cpd00067;cpd03049	OK	0	rxn31360;rxn31361	GCC|EQC|EQU	Primary Database
rxn00012	R00015	sucrose:sucrose 1'-beta-D-fructosyltransferase	(2) cpd00076[0] <=> (1) cpd00027[0] + (1) cpd02298[0]	-2:cpd00076:0:0:"Sucrose";1:cpd00027:0:0:"D-Glucose";1:cpd02298:0:0:"1F-beta-D-Fructosylsucrose"	0	(2) cpd00076[0] <=> (1) cpd00027[0] + (1) cpd02298[0]	(2) Sucrose[0] <=> (1) D-Glucose[0] + (1) 1F-beta-D-Fructosylsucrose[0]	=	=	null	MetaCyc: Carbohydrates-Biosynthesis (Carbohydrate Biosynthesis); Glycan-Biosynthesis (Glycan Biosynthesis); Glycan-Pathways (Glycan Pathways); PWY-822 (fructan biosynthesis); Polysaccharides-Biosynthesis (Polysaccharide Biosynthesis)	KEGG: R00015|MetaCyc: RXN-1781|Name: Sucrose:sucrose 1F-beta-D-fructosyltransferase; sucrose:sucrose 1'-beta-D-fructosyltransferase; sucrose:sucrose 1F-beta-D-fructosyltransferase	2.4.1.99	-1.36	1.32	cpd00027;cpd00076;cpd02298	OK	0	null	GCC|EQC|EQU	Primary Database
rxn00013	G1PPDM	D-Glucose-1-phosphate:D-glucose-1-phosphate 6-phosphotransferase	(2) cpd00089[0] <=> (1) cpd00027[0] + (1) cpd00499[0]	-2:cpd00089:0:0:"Glucose-1-phosphate";1:cpd00027:0:0:"D-Glucose";1:cpd00499:0:0:"D-glucose-1,6-biphosphate"	0	(2) cpd00089[0] <=> (1) cpd00027[0] + (1) cpd00499[0]	(2) Glucose-1-phosphate[0] <=> (1) D-Glucose[0] + (1) D-glucose-1,6-biphosphate[0]	=	=	null	null	KEGG: R00016|MetaCyc: GLUCOSE-1-PHOSPHATE-PHOSPHODISMUTASE-RXN|iAG612: rbs_18|iYO844: G1PPDM|Name: D-Glucose-1-phosphate:D-glucose-1-phosphate 6-phosphotransferase; glucose-1-phosphate phosphodismutase	2.7.1.41	-3.73	0.95	cpd00027;cpd00089;cpd00499	OK	0	null	GCC|HB|EQC|EQU	Primary Database
rxn00014	R00017	ferrocytochrome-c:hydrogen-peroxide oxidoreductase	(1) cpd00025[0] + (2) cpd00110[0] <=> (2) cpd00001[0] + (2) cpd00109[0]	-1:cpd00025:0:0:"H2O2";-2:cpd00067:0:0:"H+";-2:cpd00110:0:0:"Cytochrome c2+";2:cpd00001:0:0:"H2O";2:cpd00109:0:0:"Cytochrome c3+"	0	(1) cpd00025[0] + (2) cpd00067[0] + (2) cpd00110[0] => (2) cpd00001[0] + (2) cpd00109[0]	(1) H2O2[0] + (2) H+[0] + (2) Cytochrome c2+[0] => (2) H2O[0] + (2) Cytochrome c3+[0]	?	>	null	null	BiGG: CCP; CCP2m; CYCPO|JP_Creinhardtii_MSB: R_CCP2m|KEGG: R00017|iIT341: CCP|iMM904: CCP2m|Name: Cytochrome c peroxidase; Cytochromecperoxidase; Ferrocytochrome-c:hydrogen-peroxide oxidoreductase; ferrocytochrome-c:hydrogen-peroxide oxidoreductase	1.11.1.5	10000000	10000000	cpd00001;cpd00025;cpd00067;cpd00109;cpd00110	OK	0	rxn30356	GCP|EQP	Primary Database
rxn00015	R00018	putrescine:putrescine 4-aminobutyltransferase (ammonia-forming)	(2) cpd00118[0] <=> (1) cpd00013[0] + (1) cpd03802[0]	-2:cpd00118:0:0:"Putrescine";1:cpd00013:0:0:"NH3";1:cpd03802:0:0:"Homospermidine"	0	(2) cpd00118[0] <=> (1) cpd00013[0] + (1) cpd03802[0]	(2) Putrescine[0] <=> (1) NH3[0] + (1) Homospermidine[0]	=	=	null	KEGG: rn00960 (Tropane, piperidine and pyridine alkaloid biosynthesis); rn01110 (Biosynthesis of secondary metabolites)	BiGG: HSPMS|KEGG: R00018|MetaCyc: 2.5.1.44-RXN|iAF692: HSPMS|Name: Putrescine:putrescine 4-aminobutyltransferase (ammonia-forming); homospermidine synthase; putrescine:putrescine 4-aminobutyltransferase (ammonia-forming)	2.5.1.44	-1.2	1.08	cpd00013;cpd00118;cpd03802	OK	0	rxn30077	GCC|EQC|EQU	Primary Database
rxn00016	R00022	chitobiose N-acetylglucosaminohydrolase	(1) cpd00001[0] + (1) cpd01157[0] <=> (2) cpd00122[0]	-1:cpd00001:0:0:"H2O";-1:cpd01157:0:0:"Chitobiose";2:cpd00122:0:0:"N-Acetyl-D-glucosamine"	0	(1) cpd00001[0] + (1) cpd01157[0] => (2) cpd00122[0]	(1) H2O[0] + (1) Chitobiose[0] => (2) N-Acetyl-D-glucosamine[0]	=	>	null	KEGG: rn00520 (Amino sugar and nucleotide sugar metabolism); rn01110 (Biosynthesis of secondary metabolites)	AraCyc: RXN-12625|BiGG: HXAD|CornCyc: RXN-12625|KEGG: R00022|MetaCyc: RXN-12625|Name: Hexosaminidase; N,N'-diacetylchitobiose beta-N-acetylglucosaminidase; chitobiose N-acetylglucosaminohydrolase	3.2.1.52	-3.2	0.86	cpd00001;cpd00122;cpd01157	OK	0	rxn23055	GCC|EQC|EQU	Primary Database
rxn00017	R00023	hydroxylamine:NAD+ oxidoreductase	(2) cpd00003[0] + (2) cpd00165[0] <=> (2) cpd00004[0] + (1) cpd01252[0]	-2:cpd00003:0:0:"NAD";-2:cpd00165:0:0:"Hydroxylamine";2:cpd00004:0:0:"NADH";2:cpd00067:0:0:"H+";1:cpd01252:0:0:"Hyponitrite"	0	(2) cpd00003[0] + (2) cpd00165[0] <= (2) cpd00004[0] + (2) cpd00067[0] + (1) cpd01252[0]	(2) NAD[0] + (2) Hydroxylamine[0] <= (2) NADH[0] + (2) H+[0] + (1) Hyponitrite[0]	=	<	null	null	KEGG: R00023|MetaCyc: HYPONITRITE-REDUCTASE-RXN|Name: NADH2:hyponitrite oxidoreductase; NADH:hyponitrite oxidoreductase; hydroxylamine:NAD+ oxidoreductase; hyponitrite reductase	1.7.1.5	18.48	13.84	cpd00003;cpd00004;cpd00067;cpd00165;cpd01252	OK	0	null	GCC|EQP	Primary Database
rxn00018	R00024	3-phospho-D-glycerate carboxy-lyase (dimerizing; D-ribulose-1,5-bisphosphate-forming)	(1) cpd00001[0] + (1) cpd00011[0] + (1) cpd00871[0] <=> (2) cpd00169[0]	-1:cpd00001:0:0:"H2O";-1:cpd00011:0:0:"CO2";-1:cpd00871:0:0:"D-Ribulose 1,5-bisphosphate";2:cpd00067:0:0:"H+";2:cpd00169:0:0:"3-Phosphoglycerate"	0	(1) cpd00001[0] + (1) cpd00011[0] + (1) cpd00871[0] <= (2) cpd00067[0] + (2) cpd00169[0]	(1) H2O[0] + (1) CO2[0] + (1) D-Ribulose 1,5-bisphosphate[0] <= (2) H+[0] + (2) 3-Phosphoglycerate[0]	=	<	null	MetaCyc: Alcohol-Biosynthesis (Fermentation to Alcohols); Autotrophic-CO2-Fixation (Autotrophic CO<sub>2</sub> Fixation); C1-COMPOUNDS (C1 Compound Utilization and Assimilation); CALVIN-PWY (Calvin-Benson-Bassham cycle); CARBO-BIOSYNTHESIS (Sugar Biosynthesis); CO2-Fixation (CO<sub>2</sub> Fixation); Carbohydrates-Biosynthesis (Carbohydrate Biosynthesis); Degradation (Degradation/Utilization/Assi…	AraCyc: RIBULOSE-BISPHOSPHATE-CARBOXYLASE-RXN|BiGG: RBPC|BrachyCyc: RIBULOSE-BISPHOSPHATE-CARBOXYLASE-RXN|KEGG: R00024|MetaCyc: RIBULOSE-BISPHOSPHATE-CARBOXYLASE-RXN|Name: 3-phospho-D-glycerate carboxy-lyase (dimerizing); 3-phospho-D-glycerate carboxy-lyase (dimerizing, D-ribulose-1,5-bisphosphate-forming); 3-phospho-D-glycerate carboxy-lyase (dimerizing; D-ribulose-1,5-bisphosphate-forming); D-R…	4.1.1.39	-6.24	0.92	cpd00001;cpd00011;cpd00067;cpd00169;cpd00871	OK	0	rxn20788;rxn38286	GCC|EQC|EQU	Primary Database
rxn00019	2NPDO	2-Nitropropane:oxygen 2-oxidoreductase	(1) cpd00007[0] + (2) cpd01433[0] <=> (2) cpd00075[0] + (2) cpd00178[0]	-1:cpd00007:0:0:"O2";-2:cpd01433:0:0:"2-Nitropropane";2:cpd00075:0:0:"Nitrite";2:cpd00178:0:0:"Acetone"	0	(1) cpd00007[0] + (2) cpd01433[0] <=> (2) cpd00075[0] + (2) cpd00178[0]	(1) O2[0] + (2) 2-Nitropropane[0] <=> (2) Nitrite[0] + (2) Acetone[0]	?	=	null	null	iMO1053-PAO1: 2NPDO|iMO1056: 2NPDO|Name: 2-Nitropropane:oxygen 2-oxidoreductase	1.13.11.32	10000000	10000000	cpd00007;cpd00075;cpd00178;cpd01433	OK	0	null	HB|GCP|EQP	Published Model
rxn00020	R00026	cellobiose glucohydrolase	(1) cpd00001[0] + (1) cpd00158[0] <=> (2) cpd00190[0]	-1:cpd00001:0:0:"H2O";-1:cpd00158:0:0:"CELB";2:cpd00190:0:0:"beta-D-Glucose"	0	(1) cpd00001[0] + (1) cpd00158[0] => (2) cpd00190[0]	(1) H2O[0] + (1) CELB[0] => (2) beta-D-Glucose[0]	=	>	null	KEGG: rn00500 (Starch and sucrose metabolism)	AraGEM: R_R00026_c|KEGG: R00026; R06092|Maize_C4GEM: R_R00026_c|TS_Athaliana: rxn1059_r|iAO358: rll_74|Name: beta-D-Glucoside glucohydrolase; cellobiose glucohydrolase	3.2.1.21	-2.63	0.42	cpd00001;cpd00158;cpd00190	OK	0	rxn33580	GCC|EQC|EQU	Primary Database
rxn00021	R00027	2-hydroxy-1,2-diphenylethanone benzaldehyde-lyase (benzaldehyde-forming)	(1) cpd01008[0] <=> (2) cpd00225[0]	-1:cpd01008:0:0:"Benzoin";2:cpd00225:0:0:"Benzaldehyde"	0	(1) cpd01008[0] <=> (2) cpd00225[0]	(1) Benzoin[0] <=> (2) Benzaldehyde[0]	=	=	null	null	KEGG: R00027|Name: 2-Hydroxy-1,2-diphenylethanone benzaldehyde-lyase; 2-hydroxy-1,2-diphenylethanone benzaldehyde-lyase (benzaldehyde-forming)	4.1.2.38	2.81	0.44	cpd00225;cpd01008	OK	0	null	GCC|EQC|EQU	Primary Database
rxn00022	R00028	maltose glucohydrolase	(1) cpd00001[0] + (1) cpd00179[0] <=> (2) cpd00027[0]	-1:cpd00001:0:0:"H2O";-1:cpd00179:0:0:"Maltose";2:cpd00027:0:0:"D-Glucose"	0	(1) cpd00001[0] + (1) cpd00179[0] => (2) cpd00027[0]	(1) H2O[0] + (1) Maltose[0] => (2) D-Glucose[0]	=	>	null	KEGG: rn00500 (Starch and sucrose metabolism)	AlgaGEM: R_R00028_c|BiGG: FSP2_1; MAL12; MAL32; MALT; YGR287C; YIL172C; YJL216C|KEGG: R00028; R06084|MetaCyc: RXN-15910|iAG612: rbs_447; rbs_448; rbs_449|Name: Probable alpha-glucosidase FSP2; alpha-D-Glucoside glucohydrolase; alpha-glucosidase; maltose glucohydrolase	3.2.1.20	-3.48	0.38	cpd00001;cpd00027;cpd00179	OK	0	rxn30130	GCC|EQC|EQU	Primary Database
rxn00023	R00029	thiosulfate:ferricytochrome-c oxidoreductase	(2) cpd00109[0] + (2) cpd00268[0] <=> (2) cpd00110[0] + (1) cpd01414[0]	-2:cpd00109:0:0:"Cytochrome c3+";-2:cpd00268:0:0:"H2S2O3";2:cpd00067:0:0:"H+";2:cpd00110:0:0:"Cytochrome c2+";1:cpd01414:0:0:"Tetrathionate"	0	(2) cpd00109[0] + (2) cpd00268[0] <=> (2) cpd00067[0] + (2) cpd00110[0] + (1) cpd01414[0]	(2) Cytochrome c3+[0] + (2) H2S2O3[0] <=> (2) H+[0] + (2) Cytochrome c2+[0] + (1) Tetrathionate[0]	?	=	null	null	KEGG: R00029|Name: Thiosulfate:ferricytochrome-c oxidoreductase; thiosulfate:ferricytochrome-c oxidoreductase	1.8.2.2	10000000	10000000	cpd00067;cpd00109;cpd00110;cpd00268;cpd01414	OK	0	null	HB|GCP|EQP	Primary Database
rxn00024	R00031	1,2-Benzenediol:oxygen oxidoreductase	(1) cpd00007[0] + (2) cpd00069[0] <=> (2) cpd00291[0]	-1:cpd00007:0:0:"O2";-2:cpd00069:0:0:"L-Tyrosine";2:cpd00291:0:0:"L-Dopa"	0	(1) cpd00007[0] + (2) cpd00069[0] => (2) cpd00291[0]	(1) O2[0] + (2) L-Tyrosine[0] => (2) L-Dopa[0]	>	>	null	MetaCyc: ALKALOIDS-SYN (Alkaloid Biosynthesis); Antibiotic-Biosynthesis (Antibiotic Biosynthesis); BETALAIN-ALKALOIDS (Betalaine Alkaloid Biosynthesis); ISOQUINOLINE-ALKALOIDS (Isoquinoline and Benzylisoquinoline Alkaloid Biosynthesis); N-CONTAINING-SECONDARY-CMPD-SYN (Nitrogen-Containing Secondary Compound Biosynthesis); PWY-3581 ((<i>S</i>)-reticuline biosynthesis I); PWY-5399 (betacyanin biosy…	KEGG: R00031|MetaCyc: RXN-5861|iRS1563: R_R00031_c|Name: 1,2-Benzenediol:oxygen oxidoreductase	1.10.3.1	-125.98	2.59	cpd00007;cpd00069;cpd00291	OK	0	null	GCC|EQC|EQU	Primary Database
rxn00025	R00032	beta-Carotene:oxygen 15,15'-oxidoreductase (bond-cleaving)	(1) cpd00007[0] + (1) cpd01420[0] <=> (2) cpd00304[0]	-1:cpd00007:0:0:"O2";-1:cpd01420:0:0:"beta-Carotene";2:cpd00304:0:0:"Retinal"	0	(1) cpd00007[0] + (1) cpd01420[0] => (2) cpd00304[0]	(1) O2[0] + (1) beta-Carotene[0] => (2) Retinal[0]	>	>	null	MetaCyc: Cofactor-Biosynthesis (Cofactor, Prosthetic Group, Electron Carrier, and Vitamin Biosynthesis); PWY-6857 (retinol biosynthesis); Vitamin-A-Biosynthesis (Vitamin A Biosynthesis); Vitamin-Biosynthesis (Vitamin Biosynthesis)|KEGG: rn00830 (Retinol metabolism)	AraCyc: 1.14.99.36-RXN; BETA-CAROTENE-1515-DIOXYGENASE-RXN|BrachyCyc: BETA-CAROTENE-1515-DIOXYGENASE-RXN|CornCyc: 1.14.99.36-RXN|KEGG: R00032|MetaCyc: 1.14.99.36-RXN; RXN-13374|Name: beta-Carotene:oxygen 15,15'-oxidoreductase (bond-cleaving); beta-carotene 15,15'-dioxygenase, carotene dioxygenase; beta-carotene 15,15'-monooxygenase; beta-carotene:oxygen 15,15'-oxidoreductase (bond-cleaving); caro…	1.13.11.63|1.14.99.36	-86.46	1.22	cpd00007;cpd00304;cpd01420	OK	0	rxn35456	GCC|EQC|EQU	Primary Database
rxn00026	R00033	thiamine:oxygen 5-oxidoreductase	(1) cpd00007[0] + (1) cpd00305[0] <=> (1) cpd00025[0] + (1) cpd03484[0]	-1:cpd00007:0:0:"O2";-1:cpd00305:0:0:"Thiamin";1:cpd00025:0:0:"H2O2";1:cpd03484:0:0:"Thiamine aldehyde"	0	(1) cpd00007[0] + (1) cpd00305[0] => (1) cpd00025[0] + (1) cpd03484[0]	(1) O2[0] + (1) Thiamin[0] => (1) H2O2[0] + (1) Thiamine aldehyde[0]	>	>	null	KEGG: rn00730 (Thiamine metabolism)	KEGG: R00033|Name: thiamine:oxygen 5-oxidoreductase	1.1.3.23	-26.84	1.03	cpd00007;cpd00025;cpd00305;cpd03484	OK	0	null	GCC|EQC|EQU	Primary Database
rxn00027	R00034	Cyclobutadipyrimidine (in DNA) pyrimidine-lyase	(1) cpd01990[0] <=> (2) cpd05167[0]	-1:cpd01990:0:0:"Cyclobutadipyrimidine";8:cpd00067:0:0:"H+";2:cpd05167:0:0:"Pyrimidine 5'-deoxynucleotide"	0	(1) cpd01990[0] => (8) cpd00067[0] + (2) cpd05167[0]	(1) Cyclobutadipyrimidine[0] => (8) H+[0] + (2) Pyrimidine 5'-deoxynucleotide[0]	?	>	null	null	KEGG: R00034|Name: Cyclobutadipyrimidine (in DNA) pyrimidine-lyase	4.1.99.3	10000000	10000000	cpd00067;cpd01990;cpd05167	CI:8	0	null	HB|GCP|EQP	Primary Database
rxn00028	R00068	L-ascorbate:oxygen oxidoreductase	(1) cpd00007[0] + (2) cpd00059[0] <=> (2) cpd00001[0] + (2) cpd00335[0]	-1:cpd00007:0:0:"O2";-2:cpd00059:0:0:"L-Ascorbate";-2:cpd00067:0:0:H+;2:cpd00001:0:0:"H2O";2:cpd00335:0:0:"Dehydroascorbate"	0	(1) cpd00007[0] + (2) cpd00059[0] + (2) cpd00067[0] => (2) cpd00001[0] + (2) cpd00335[0]	(1) O2[0] + (2) L-Ascorbate[0] + (2) H+[0] => (2) H2O[0] + (2) Dehydroascorbate[0]	>	>	null	KEGG: rn00053 (Ascorbate and aldarate metabolism)	BrachyCyc: L-ASCORBATE-OXIDASE-RXN|ChlamyCyc: L-ASCORBATE-OXIDASE-RXN|KEGG: R00068|MaizeCyc: L-ASCORBATE-OXIDASE-RXN|PoplarCyc: L-ASCORBATE-OXIDASE-RXN|Name: AA oxidase; AAO; L-Ascorbate:oxygen oxidoreductase; L-ascorbate oxidase; L-ascorbate:O2 oxidoreductase; L-ascorbate:oxygen oxidoreductase; L-ascorbic acid oxidase; ascorbase; ascorbate dehydrogenase; ascorbate oxidase; ascorbic acid oxidase;…	1.10.3.3	-103.9	3.91	cpd00001;cpd00007;cpd00059;cpd00067;cpd00335	OK	0	rxn33449;rxn33465;rxn38163	GCC|HB|EQP	Primary Database
rxn00029	R00036	5-aminolevulinate hydro-lyase (adding 5-aminolevulinate and cyclizing; porphobilinogen-forming)	(2) cpd00338[0] <=> (2) cpd00001[0] + (1) cpd00689[0]	-2:cpd00338:0:0:"5-Aminolevulinate";2:cpd00001:0:0:"H2O";1:cpd00067:0:0:"H+";1:cpd00689:0:0:"Porphobilinogen"	0	(2) cpd00338[0] => (2) cpd00001[0] + (1) cpd00067[0] + (1) cpd00689[0]	(2) 5-Aminolevulinate[0] => (2) H2O[0] + (1) H+[0] + (1) Porphobilinogen[0]	>	>	null	MetaCyc: Adenosylcobamide-Biosynthesis (Adenosylcobamide Biosynthesis); Chlorophyll-Biosynthesis (Chlorophyll Biosynthesis); Chlorophyll-a-Biosynthesis (Chlorophyll <i>a</i> Biosynthesis); Cobalamin-Biosynthesis (Cobamide Biosynthesis); Cobamide-De-Novo-Biosynthesis (Cobamide <i>de novo</i> Biosynthesis); Cofactor-Biosynthesis (Cofactor, Prosthetic Group, Electron Carrier, and Vitamin Biosynthesi…	AraCyc: PORPHOBILSYNTH-RXN|BiGG: HEM2; PPBNGS|BrachyCyc: PORPHOBILSYNTH-RXN|KEGG: R00036|MetaCyc: PORPHOBILSYNTH-RXN|Name: 5-Aminolevulinate hydro-lyase(adding 5-aminolevulinate and; 5-aminolevulinate hydro-lyase (adding 5-aminolevulinate and cyclizing); 5-aminolevulinate hydro-lyase (adding 5-aminolevulinate and cyclizing, porphobilinogen-forming); 5-aminolevulinate hydro-lyase (adding 5-aminole…	4.2.1.24	-24.58	0.97	cpd00001;cpd00067;cpd00338;cpd00689	OK	0	rxn28081	GCC|EQC|EQU	Primary Database
rxn00030	R00038	4-hydroxy-3-hexanone propanal-lyase (propanal-forming)	(2) cpd00371[0] <=> (1) cpd01891[0]	-2:cpd00371:0:0:"Propanal";1:cpd01891:0:0:"Propioin"	0	(2) cpd00371[0] <=> (1) cpd01891[0]	(2) Propanal[0] <=> (1) Propioin[0]	=	=	null	null	KEGG: R00038|MetaCyc: PROPIOIN-SYNTHASE-RXN|Name: 4-Hydroxy-3-hexanone propanal-lyase; 4-hydroxy-3-hexanone aldolase; 4-hydroxy-3-hexanone propanal-lyase; 4-hydroxy-3-hexanone propanal-lyase (propanal-forming); propioin synthase	4.1.2.35	-2.83	0.26	cpd00371;cpd01891	OK	0	null	GCC|EQC|EQU	Primary Database
rxn00031	R00039	raffinose:raffinose 1F-alpha-D-galactosyltransferase	(2) cpd00382[0] <=> (1) cpd00076[0] + (1) cpd02464[0]	-2:cpd00382:0:0:"Melitose";1:cpd00076:0:0:"Sucrose";1:cpd02464:0:0:"1F-alpha-D-Galactosylraffinose"	0	(2) cpd00382[0] <=> (1) cpd00076[0] + (1) cpd02464[0]	(2) Melitose[0] <=> (1) Sucrose[0] + (1) 1F-alpha-D-Galactosylraffinose[0]	=	=	null	null	KEGG: R00039|MetaCyc: 2.4.1.166-RXN|Name: Raffinose:raffinose alpha-D-galactosyltransferase; raffinose (raffinose donor) galactosyltransferase; raffinose-raffinose alpha-galactosyltransferase; raffinose-raffinose alpha-galactotransferase; raffinose:raffinose 1F-alpha-D-galactosyltransferase; raffinose:raffinose alpha-D-galactosyltransferase; raffinose:raffinose alpha-galactosyltransferase	2.4.1.166	0	10.63	cpd00076;cpd00382;cpd02464	OK	0	null	GCC|EQP	Primary Database
rxn00032	Choline:oxygen 1-oxidoreductase	Choline:oxygen 1-oxidoreductase	(1) cpd00007[0] + (2) cpd00098[0] <=> (2) cpd00001[0] + (2) cpd00447[0]	-1:cpd00007:0:0:"O2";-2:cpd00098:0:0:"Choline";2:cpd00001:0:0:"H2O";2:cpd00447:0:0:"Betaine aldehyde"	0	(1) cpd00007[0] + (2) cpd00098[0] <=> (2) cpd00001[0] + (2) cpd00447[0]	(1) O2[0] + (2) Choline[0] <=> (2) H2O[0] + (2) Betaine aldehyde[0]	>	=	null	null	Name: Choline:oxygen 1-oxidoreductase	1.1.3.17	-101.23	0.92	cpd00001;cpd00007;cpd00098;cpd00447	OK	0	null	GCC|EQC|EQU	Orphan
rxn00033	R00042	4-hydroxyphenylpyruvate:oxygen oxidoreductase (decarboxylating)	(1) cpd00007[0] + (2) cpd00868[0] <=> (2) cpd00011[0] + (2) cpd00489[0]	-1:cpd00007:0:0:"O2";-2:cpd00868:0:0:"p-hydroxyphenylpyruvate";2:cpd00011:0:0:"CO2";2:cpd00489:0:0:"4-Hydroxyphenylacetate"	0	(1) cpd00007[0] + (2) cpd00868[0] => (2) cpd00011[0] + (2) cpd00489[0]	(1) O2[0] + (2) p-hydroxyphenylpyruvate[0] => (2) CO2[0] + (2) 4-Hydroxyphenylacetate[0]	>	>	null	MetaCyc: Amino-Acid-Degradation (Amino Acid Degradation); Degradation (Degradation/Utilization/Assimilation); PWY-5151 (L-tyrosine degradation II); PWY-7514 (L-tyrosine degradation IV (to 4-methylphenol)); Proteinogenic-Amino-Acids-Degradation (Proteinogenic Amino Acid Degradation); TYROSINE-DEG (L-tyrosine Degradation)|KEGG: rn00350 (Tyrosine metabolism)	KEGG: R00042|MetaCyc: 1.2.3.13-RXN|Name: 4-Hydroxyphenylpyruvate:oxygen oxidoreductase (decarboxylating); 4-hydroxyphenylpyruvate:oxygen oxidoreductase (decarboxylating)	1.2.3.13	-159.92	2.75	cpd00007;cpd00011;cpd00489;cpd00868	OK	0	null	GCC|EQC|EQU	Primary Database
rxn00034	R00043	1,2-bis(4-hydroxy-3-methoxyphenyl)ethylene:oxygen oxidoreductase (alpha-beta-bond-cleaving)	(1) cpd00007[0] + (1) cpd02768[0] <=> (2) cpd00561[0]	-1:cpd00007:0:0:"O2";-1:cpd02768:0:0:"1,2-Bis(4-hydroxy-3-methoxyphenyl)ethylene";2:cpd00561:0:0:"Vanillin"	0	(1) cpd00007[0] + (1) cpd02768[0] => (2) cpd00561[0]	(1) O2[0] + (1) 1,2-Bis(4-hydroxy-3-methoxyphenyl)ethylene[0] => (2) Vanillin[0]	>	>	null	null	KEGG: R00043|MetaCyc: LIGNOSTILBENE-ALPHA-BETA-DIOXYGENASE-RXN|Name: (alpha-beta-bond-cleaving); 1,2-Bis(4-hydroxy-3-methoxyphenyl)ethylene:oxygen oxidoreductase; 1,2-bis(4-hydroxy-3-methoxyphenyl)ethylene:oxygen oxidoreductase (alpha-beta-bond-cleaving); 1,2-bis(4-hydroxy-3-methoxyphenyl)ethylene:oxygen oxidoreductase (alphabeta-bond-cleaving); lignostilbene alphabeta-dioxygenase	1.13.11.43	-87.92	0.79	cpd00007;cpd00561;cpd02768	OK	0	null	GCC|EQC|EQU	Primary Database
rxn00035	R00044	columbamine:oxygen oxidoreductase (cyclizing)	(1) cpd00007[0] + (2) cpd01238[0] <=> (2) cpd00001[0] + (2) cpd00563[0]	-1:cpd00007:0:0:"O2";-2:cpd01238:0:0:"Columbamine";2:cpd00001:0:0:"H2O";2:cpd00563:0:0:"Berberine"	0	(1) cpd00007[0] + (2) cpd01238[0] => (2) cpd00001[0] + (2) cpd00563[0]	(1) O2[0] + (2) Columbamine[0] => (2) H2O[0] + (2) Berberine[0]	>	>	null	KEGG: rn00950 (Isoquinoline alkaloid biosynthesis); rn01110 (Biosynthesis of secondary metabolites)	KEGG: R00044|MetaCyc: COLUMBAMINE-OXIDASE-RXN|Name: Columbamine:oxygen oxidoreductase (cyclizing); berberine synthase; columbamine oxidase; columbamine:oxygen oxidoreductase (cyclizing)	1.21.3.2	-119.25	1.85	cpd00001;cpd00007;cpd00563;cpd01238	OK	0	null	GCC|EQC|EQU	Primary Database
rxn00036	R00045	3,4-dihydroxy-L-phenylalanine:oxygen oxidoreductase	(1) cpd00007[0] + (2) cpd00291[0] <=> (2) cpd00001[0] + (2) cpd00612[0]	-1:cpd00007:0:0:"O2";-2:cpd00291:0:0:"L-Dopa";2:cpd00001:0:0:"H2O";2:cpd00612:0:0:"Dopaquinone"	0	(1) cpd00007[0] + (2) cpd00291[0] => (2) cpd00001[0] + (2) cpd00612[0]	(1) O2[0] + (2) L-Dopa[0] => (2) H2O[0] + (2) Dopaquinone[0]	>	>	null	MetaCyc: ALKALOIDS-SYN (Alkaloid Biosynthesis); BETALAIN-ALKALOIDS (Betalaine Alkaloid Biosynthesis); N-CONTAINING-SECONDARY-CMPD-SYN (Nitrogen-Containing Secondary Compound Biosynthesis); PWY-5399 (betacyanin biosynthesis); PWY-5405 (superpathway of betalain biosynthesis); SECONDARY-METABOLITE-BIOSYNTHESIS (Secondary Metabolite Biosynthesis)|KEGG: rn00350 (Tyrosine metabolism)	KEGG: R00045|MetaCyc: RXN-13061|iRS1563: R_R00045_c|Name: 3,4-dihydroxy-L-phenylalanine:oxygen oxidoreductase	1.10.3.1	-82.41	3.41	cpd00001;cpd00007;cpd00291;cpd00612	OK	0	null	GCC|EQC|EQU	Primary Database
rxn00037	R_R00047_c	omega-3 fatty acid desaturase, chloroplast (FAD7) (FADD)	(1) cpd00007[0] + (2) cpd00752[0] <=> (2) cpd00011[0] + (2) cpd00778[0]	-1:cpd00007:0:0:"O2";-2:cpd00067:0:0:"H+";-2:cpd00752:0:0:"6-Hydroxynicotinate";2:cpd00011:0:0:"CO2";2:cpd00778:0:0:"2,5-Dihydroxypyridine"	0	(1) cpd00007[0] + (2) cpd00067[0] + (2) cpd00752[0] => (2) cpd00011[0] + (2) cpd00778[0]	(1) O2[0] + (2) H+[0] + (2) 6-Hydroxynicotinate[0] => (2) CO2[0] + (2) 2,5-Dihydroxypyridine[0]	>	>	null	null	AlgaGEM: R_R00047_c|AraGEM: R_R00047_c|Maize_C4GEM: R_R00047_c|iRS1563: R_R00047_c|iRS1597: R00047_c|Name: (5-hydroxylating); 6-Hydroxynicotinate, hydrogen-donor:oxygen oxidoreductase; omega-3 fatty acid desaturase(FAD7) (FADD)	1.14.99.-	-107.75	2.01	cpd00007;cpd00011;cpd00067;cpd00752;cpd00778	OK	0	null	GCC|EQC|EQU	Published Model
rxn00038	R00048	(R)-3-((R)-3-Hydroxybutanoyloxy)-butanoate hydroxybutanoylhydrolase	(1) cpd00001[0] + (1) cpd02767[0] <=> (2) cpd00797[0]	-1:cpd00001:0:0:"H2O";-1:cpd02767:0:0:"(R)-3-((R)-3-Hydroxybutanoyloxy)butanoate";1:cpd00067:0:0:"H+";2:cpd00797:0:0:"(R)-3-Hydroxybutanoate"	0	(1) cpd00001[0] + (1) cpd02767[0] <=> (1) cpd00067[0] + (2) cpd00797[0]	(1) H2O[0] + (1) (R)-3-((R)-3-Hydroxybutanoyloxy)butanoate[0] <=> (1) H+[0] + (2) (R)-3-Hydroxybutanoate[0]	>	=	null	KEGG: rn00650 (Butanoate metabolism)	KEGG: R00048|MetaCyc: HYDROXYBUTYRATE-DIMER-HYDROLASE-RXN|Name: (R)-3-((R)-3-Hydroxybutanoyloxy)-butanoate hydroxybutanoylhydrolase; (R)-3-((R)-3-hydroxybutanoyloxy)butanoate hydroxybutanoylhydrolase; D-(-)-3-hydroxybutyrate-dimer hydrolase; hydroxybutyrate-dimer hydrolase	3.1.1.22	-11.98	1.19	cpd00001;cpd00067;cpd00797;cpd02767	OK	0	null	GCC|EQC|EQU	Primary Database
rxn00039	R00049	1-O-galloyl-beta-D-glucose:1-O-galloyl-beta-D-glucose O-galloyltransferase	(2) cpd00852[0] <=> (1) cpd00027[0] + (1) cpd02532[0]	-2:cpd00852:0:0:"beta-Glucogallin";1:cpd00027:0:0:"D-Glucose";1:cpd02532:0:0:"1-O,6-O-Digalloyl-beta-D-glucose"	0	(2) cpd00852[0] <=> (1) cpd00027[0] + (1) cpd02532[0]	(2) beta-Glucogallin[0] <=> (1) D-Glucose[0] + (1) 1-O,6-O-Digalloyl-beta-D-glucose[0]	=	=	null	MetaCyc: PHENYLPROPANOID-SYN (Phenylpropanoid Derivative Biosynthesis); PWY-5475 (pentagalloylglucose biosynthesis); PWY-5478 (superpathway of hydrolyzable tannin biosynthesis); SECONDARY-METABOLITE-BIOSYNTHESIS (Secondary Metabolite Biosynthesis); TANNIN-SYN (Hydrolyzable Tannin Biosynthesis)	KEGG: R00049|MetaCyc: 2.3.1.90-RXN|Name: 1-O-Galloyl-beta-D-glucose:1-O-galloyl-beta-D-glucose; 1-O-galloyl-beta-D-glucose:1-O-galloyl-beta-D-glucose O-galloyltransferase; O-galloyltransferase	2.3.1.90	-2.55	0.35	cpd00027;cpd00852;cpd02532	OK	0	null	GCC|EQC|EQU	Primary Database
rxn00040	R00053	digallate acylhydrolase	(1) cpd00001[0] + (1) cpd01108[0] <=> (2) cpd01020[0]	-1:cpd00001:0:0:"H2O";-1:cpd01108:0:0:"Digallate";1:cpd00067:0:0:"H+";2:cpd01020:0:0:"Gallate"	0	(1) cpd00001[0] + (1) cpd01108[0] <=> (1) cpd00067[0] + (2) cpd01020[0]	(1) H2O[0] + (1) Digallate[0] <=> (1) H+[0] + (2) Gallate[0]	>	=	null	null	KEGG: R00053|MetaCyc: TANNASE-RXN|Name: Tannin acylhydrolase; digallate acylhydrolase; tannase; tannase S; tannin acetylhydrolase; tannin acylhydrolase	3.1.1.20	-13.77	0.8	cpd00001;cpd00067;cpd01020;cpd01108	OK	0	null	GCC|EQC|EQU	Primary Database
rxn00041	R00054	orsellinate-depside hydrolase	(1) cpd00001[0] + (1) cpd01843[0] <=> (2) cpd01265[0]	-1:cpd00001:0:0:"H2O";-1:cpd01843:0:0:"Lecanoric acid";1:cpd00067:0:0:"H+";2:cpd01265:0:0:"Orsellinate"	0	(1) cpd00001[0] + (1) cpd01843[0] <=> (1) cpd00067[0] + (2) cpd01265[0]	(1) H2O[0] + (1) Lecanoric acid[0] <=> (1) H+[0] + (2) Orsellinate[0]	>	=	null	null	KEGG: R00054|MetaCyc: ORSELLINATE-DEPSIDE-HYDROLASE-RXN|Name: Orsellinate-depside hydrolase; lecanorate hydrolase; orsellinate-depside hydrolase	3.1.1.40	-13.87	0.8	cpd00001;cpd00067;cpd01265;cpd01843	OK	0	null	GCC|EQC|EQU	Primary Database
rxn00042	R00055	inosine:oxygen 5'-oxidoreductase	(1) cpd00007[0] + (2) cpd00246[0] <=> (2) cpd00001[0] + (2) cpd01365[0]	-1:cpd00007:0:0:"O2";-2:cpd00246:0:0:"Inosine";2:cpd00001:0:0:"H2O";2:cpd01365:0:0:"5'-Oxoinosine"	0	(1) cpd00007[0] + (2) cpd00246[0] => (2) cpd00001[0] + (2) cpd01365[0]	(1) O2[0] + (2) Inosine[0] => (2) H2O[0] + (2) 5'-Oxoinosine[0]	>	>	null	null	KEGG: R00055|MetaCyc: RXN-7802|Name: Nucleoside:oxygen 5'-oxidoreductase; inosine:oxygen 5'-oxidoreductase; nucleoside oxidase; nucleoside:oxygen 5'-oxidoreductase	1.1.3.28	-101.47	1.76	cpd00001;cpd00007;cpd00246;cpd01365	OK	0	null	GCC|EQC|EQU	Primary Database
rxn00043	R00058	catechol:oxygen oxidoreductase	(1) cpd00007[0] + (2) cpd00077[0] <=> (2) cpd00001[0] + (2) cpd01569[0]	-1:cpd00007:0:0:"O2";-2:cpd00077:0:0:"Catechol";2:cpd00001:0:0:"H2O";2:cpd01569:0:0:"1,2-Benzoquinone"	0	(1) cpd00007[0] + (2) cpd00077[0] => (2) cpd00001[0] + (2) cpd01569[0]	(1) O2[0] + (2) Catechol[0] => (2) H2O[0] + (2) 1,2-Benzoquinone[0]	>	>	null	MetaCyc: AROMATIC-COMPOUNDS-BIOSYN (Aromatic Compound Biosynthesis); PWY-6752 (<i>o</i>-diquinones biosynthesis)	BrachyCyc: CATECHOL-OXIDASE-RXN|CornCyc: CATECHOL-OXIDASE-RXN|KEGG: R00058|MaizeCyc: CATECHOL-OXIDASE-RXN|MetaCyc: CATECHOL-OXIDASE-RXN|Name: 1,2-benzenediol:oxygen oxidoreductase; Dopa oxidase; catechol oxidase; catechol:oxygen oxidoreductase; catecholase; diphenol oxidase; o-diphenol oxidoreductase; o-diphenol:oxygen oxidoreductase; o-diphenolase; phenolase; polyphenol oxidase; pyrocatechol oxi…	1.10.3.1|1.14.18.1	-71.27	4.91	cpd00001;cpd00007;cpd00077;cpd01569	OK	0	null	GCC|EQC|EQU	Primary Database
rxn00044	R00059	N-(6-aminohexanoyl)-6-aminohexanoate amidohydrolase	(1) cpd00001[0] + (1) cpd00921[0] <=> (2) cpd01588[0]	-1:cpd00001:0:0:"H2O";-1:cpd00921:0:0:"N-(6-Aminohexanoyl)-6-aminohexanoate";2:cpd01588:0:0:"Epsilcapramine"	0	(1) cpd00001[0] + (1) cpd00921[0] <=> (2) cpd01588[0]	(1) H2O[0] + (1) N-(6-Aminohexanoyl)-6-aminohexanoate[0] <=> (2) Epsilcapramine[0]	=	=	null	MetaCyc: Degradation (Degradation/Utilization/Assimilation); Other-Degradation (Degradation/Utilization/Assimilation-Other); P621-PWY (nylon-6 oligomer degradation)	BiGG: AHXDH|KEGG: R00059|MetaCyc: RXN-3962|iAF692: AHXDH|Name: 6-aminohexanoate-dimer hydrolase; 6-aminohexanoic acid oligomer hydrolase; N-(6-Aminohexanoyl)-6-aminohexanoate amidohydrolase; N-(6-aminohexanoyl)-6-aminohexanoate amidohydrolase	3.5.1.46	1.15	0.41	cpd00001;cpd00921;cpd01588	OK	0	null	GCC|EQC|EQU	Primary Database
rxn00045	R00062	bilirubin-glucuronoside:bilirubin-glucuronoside D-glucuronosyltransferase	(2) cpd02141[0] <=> (1) cpd00376[0] + (1) cpd03428[0]	-2:cpd02141:0:0:"Bilirubin-glucuronoside";1:cpd00376:0:0:"Bilirubin";1:cpd03428:0:0:"Bilirubin-bisglucuronoside"	0	(2) cpd02141[0] <=> (1) cpd00376[0] + (1) cpd03428[0]	(2) Bilirubin-glucuronoside[0] <=> (1) Bilirubin[0] + (1) Bilirubin-bisglucuronoside[0]	=	=	null	null	KEGG: R00062|MetaCyc: 2.4.1.95-RXN|Name: Bilirubin-glucuronoside:bilirubin-glucuronoside; D-glucuronosyltransferase; bilirubin glucuronoside glucuronosyltransferase; bilirubin monoglucuronide transglucuronidase; bilirubin-glucuronoside glucuronosyltransferase; bilirubin-glucuronoside:bilirubin-glucuronoside D-glucuronosyltransferase	2.4.1.95	0	18.06	cpd00376;cpd02141;cpd03428	OK	0	null	GCC|EQP	Primary Database
rxn00046	R00063	1-O-sinapoyl-beta-D-glucose:1-O-sinapoyl-beta-D-glucose 1-O-sinapoyltransferase	(2) cpd00865[0] <=> (1) cpd00027[0] + (1) cpd02622[0]	-2:cpd00865:0:0:"1-O-Sinapoyl-beta-D-glucose";1:cpd00027:0:0:"D-Glucose";1:cpd02622:0:0:"1,2-Bis-O-sinapoyl-beta-D-glucoside"	0	(2) cpd00865[0] <=> (1) cpd00027[0] + (1) cpd02622[0]	(2) 1-O-Sinapoyl-beta-D-glucose[0] <=> (1) D-Glucose[0] + (1) 1,2-Bis-O-sinapoyl-beta-D-glucoside[0]	=	=	null	MetaCyc: CINNAMATE-SYN (Cinnamate Biosynthesis); PHENYLPROPANOID-SYN (Phenylpropanoid Derivative Biosynthesis); PWY-3301 (sinapate ester biosynthesis); SECONDARY-METABOLITE-BIOSYNTHESIS (Secondary Metabolite Biosynthesis)	KEGG: R00063|MetaCyc: 2.3.1.103-RXN|Name: 1-O-(4-Hydroxy-3,5-dimethoxycinnamoyl)-beta-D-glucoside:1-O-(4-; 1-O-(4-hydroxy-3,5-dimethoxycinnamoyl)-beta-D-glucoside:1-O-(4-hydroxy-3,5-dimethoxycinnamoyl-beta-D-glucoside 1-O-sinapoyltransferase; 1-O-sinapoyl-beta-D-glucose:1-O-sinapoyl-beta-D-glucose 1-O-sinapoyltransferase; hydroxy-3,5-dimethoxycinnamoyl)-beta-D-glucoside	2.3.1.103	-1.82	0.96	cpd00027;cpd00865;cpd02622	OK	0	null	GCC|EQC|EQU	Primary Database
rxn00047	R_R00064_c	R_4__4_Deoxy_beta_D_gluc_4_enuronosyl__D_galacturonate_lyase	(1) cpd02883[0] <=> (2) cpd02508[0]	-1:cpd02883:0:0:"4-(4-Deoxy-beta-D-gluc-4-enuronosyl)-D-galacturonate";2:cpd02508:0:0:"5-Dehydro-4-deoxy-D-glucuronate"	0	(1) cpd02883[0] => (2) cpd02508[0]	(1) 4-(4-Deoxy-beta-D-gluc-4-enuronosyl)-D-galacturonate[0] => (2) 5-Dehydro-4-deoxy-D-glucuronate[0]	>	>	null	null	KEGG: R00064|iRS1563: R_R00064_c|Name: 4-(4-Deoxy-beta-D-gluc-4-enuronosyl)-D-galacturonate lyase; R_4_4_Deoxy_beta_D_gluc_4_enuronosyl__D_galacturonate_lyase	4.2.2.6	-14.55	0.79	cpd02508;cpd02883	OK	0	null	GCC|EQC|EQU	Primary Database
rxn00048	R00066	6,7-Dimethyl-8-(1-D-ribityl)lumazine:6,7-dimethyl-8-(1-D-ribityl)lumazine 2,3-butanediyltransferase	(2) cpd02656[0] <=> (1) cpd00220[0] + (1) cpd02882[0]	-1:cpd00067:0:0:H+;-2:cpd02656:0:0:"6-7-Dimethyl-8--1-D-ribityllumazine";1:cpd00220:0:0:"Riboflavin";1:cpd02882:0:0:"4--1-D-Ribitylamino-5-aminouracil"	0	(1) cpd00067[0] + (2) cpd02656[0] => (1) cpd00220[0] + (1) cpd02882[0]	(1) H+[0] + (2) 6-7-Dimethyl-8--1-D-ribityllumazine[0] => (1) Riboflavin[0] + (1) 4--1-D-Ribitylamino-5-aminouracil[0]	>	>	null	MetaCyc: Cofactor-Biosynthesis (Cofactor, Prosthetic Group, Electron Carrier, and Vitamin Biosynthesis); Flavin-Biosynthesis (Flavin Biosynthesis); PWY-6167 (flavin biosynthesis II (archaea)); PWY-6168 (flavin biosynthesis III (fungi)); RIBOSYN2-PWY (flavin biosynthesis I (bacteria and plants)); Vitamin-Biosynthesis (Vitamin Biosynthesis)|KEGG: rn00740 (Riboflavin metabolism)	AraCyc: RIBOFLAVIN-SYN-RXN|BrachyCyc: RIBOFLAVIN-SYN-RXN|ChlamyCyc: RIBOFLAVIN-SYN-RXN|KEGG: R00066|MetaCyc: RIBOFLAVIN-SYN-RXN|Name: 6,7-Dimethyl-8-(1-D-ribityl)lumazine:6,7-dimethyl-8-(1-D-ribityl); 6,7-Dimethyl-8-(1-D-ribityl)lumazine:6,7-dimethyl-8-(1-D-ribityl)lumazine 2,3-butanediyltransferase; 6,7-dimethyl-8-(1-D-ribityl)lumazine:6,7-dimethyl-8-(1-D-ribityl)lumazine 2,3-butanediyltransfera…	2.5.1.9	-22.96	1.98	cpd00067;cpd00220;cpd02656;cpd02882	OK	0	rxn32591	GCC|HB|EQC|EQU	Primary Database
rxn00050	rxn00050	rxn00050	(2) cpd03299[0] <=> (1) cpd00007[0] + (2) cpd02311[0]	-2:cpd03299:0:0:"Hydantoin-propionate";1:cpd00007:0:0:"O2";2:cpd02311:0:0:"4-Imidazolone-5-propanoate"	0	(2) cpd03299[0] <=> (1) cpd00007[0] + (2) cpd02311[0]	(2) Hydantoin-propionate[0] <=> (1) O2[0] + (2) 4-Imidazolone-5-propanoate[0]	<	=	null	null	null	1.14.13.-	134.22	3.45	cpd00007;cpd02311;cpd03299	OK	0	null	GCC|HB|EQU|EQP	Orphan
rxn00051	R00070	D-urobilinogen:oxygen oxidoreductase	(1) cpd00007[0] + (2) cpd03431[0] <=> (2) cpd00001[0] + (2) cpd03434[0]	-1:cpd00007:0:0:"O2";-2:cpd03431:0:0:"D-Urobilinogen";2:cpd00001:0:0:"H2O";2:cpd03434:0:0:"D-Urobilin"	0	(1) cpd00007[0] + (2) cpd03431[0] => (2) cpd00001[0] + (2) cpd03434[0]	(1) O2[0] + (2) D-Urobilinogen[0] => (2) H2O[0] + (2) D-Urobilin[0]	>	>	null	KEGG: rn00860 (Porphyrin and chlorophyll metabolism)	KEGG: R00070|MetaCyc: RXN-16676|Name: D-urobilinogen:oxygen oxidoreductase	null	-118.04	4.77	cpd00001;cpd00007;cpd03431;cpd03434	OK	0	null	GCC|EQC|EQU	Primary Database
rxn00052	R00072	thiamine-aldehyde:oxygen 5-oxidoreductase	(1) cpd00001[0] + (1) cpd00007[0] + (1) cpd03484[0] <=> (1) cpd00025[0] + (1) cpd01852[0]	-1:cpd00001:0:0:"H2O";-1:cpd00007:0:0:"O2";-1:cpd03484:0:0:"Thiamine aldehyde";1:cpd00025:0:0:"H2O2";1:cpd00067:0:0:"H+";1:cpd01852:0:0:"Thiamin acetic acid"	0	(1) cpd00001[0] + (1) cpd00007[0] + (1) cpd03484[0] => (1) cpd00025[0] + (1) cpd00067[0] + (1) cpd01852[0]	(1) H2O[0] + (1) O2[0] + (1) Thiamine aldehyde[0] => (1) H2O2[0] + (1) H+[0] + (1) Thiamin acetic acid[0]	>	>	null	KEGG: rn00730 (Thiamine metabolism)	KEGG: R00072|Name: thiamine-aldehyde:oxygen 5-oxidoreductase	1.1.3.23	-40.01	1.05	cpd00001;cpd00007;cpd00025;cpd00067;cpd01852;cpd03484	OK	0	null	GCC|EQC|EQU	Primary Database
rxn00053	Prostaglandin H2:oxygen oxidoreductase	Prostaglandin H2:oxygen oxidoreductase	(1) cpd00007[0] + (2) cpd00336[0] <=> (2) cpd03545[0]	-1:cpd00007:0:0:"O2";-2:cpd00336:0:0:"Prostaglandin H2";2:cpd03545:0:0:"PGG2"	0	(1) cpd00007[0] + (2) cpd00336[0] <=> (2) cpd03545[0]	(1) O2[0] + (2) Prostaglandin H2[0] <=> (2) PGG2[0]	?	=	null	null	Name: Prostaglandin H2:oxygen oxidoreductase	1.14.99.1	10000000	10000000	cpd00007;cpd00336;cpd03545	OK	0	null	GCP|EQP	Orphan
rxn00054	R00074	2-aminophenol:oxygen oxidoreductase (dimerizing)	(3) cpd00007[0] + (4) cpd01360[0] <=> (6) cpd00001[0] + (2) cpd01462[0]	-3:cpd00007:0:0:"O2";-4:cpd01360:0:0:"o-Aminophenol";6:cpd00001:0:0:"H2O";2:cpd01462:0:0:"Isophenoxazine"	0	(3) cpd00007[0] + (4) cpd01360[0] => (6) cpd00001[0] + (2) cpd01462[0]	(3) O2[0] + (4) o-Aminophenol[0] => (6) H2O[0] + (2) Isophenoxazine[0]	>	>	null	KEGG: rn00380 (Tryptophan metabolism)	KEGG: R00074|MetaCyc: O-AMINOPHENOL-OXIDASE-RXN|Name: 2-Aminophenol:oxygen oxidoreductase; 2-aminophenol:oxygen oxidoreductase (dimerizing)	1.10.3.4	-286.32	7.81	cpd00001;cpd00007;cpd01360;cpd01462	OK	0	null	GCC|EQC	Primary Database
rxn00055	R00075	S-adenosyl-L-methionine:S-adenosyl-L-methionine 3-amino-3-carboxypropyltransferase	(3) cpd00017[0] <=> (3) cpd00147[0] + (1) cpd03158[0]	-3:cpd00017:0:0:"S-Adenosyl-L-methionine";4:cpd00067:0:0:"H+";3:cpd00147:0:0:"5-Methylthioadenosine";1:cpd03158:0:0:"Nicotianamine"	0	(3) cpd00017[0] => (4) cpd00067[0] + (3) cpd00147[0] + (1) cpd03158[0]	(3) S-Adenosyl-L-methionine[0] => (4) H+[0] + (3) 5-Methylthioadenosine[0] + (1) Nicotianamine[0]	>	>	null	MetaCyc: PWY-5912 (2'-deoxymugineic acid phytosiderophore biosynthesis); PWY-5957 (L-nicotianamine biosynthesis); SECONDARY-METABOLITE-BIOSYNTHESIS (Secondary Metabolite Biosynthesis); Siderophores-Biosynthesis (Siderophore Biosynthesis)	AraCyc: 2.5.1.43-RXN|BrachyCyc: 2.5.1.43-RXN|CornCyc: 2.5.1.43-RXN|KEGG: R00075|MetaCyc: 2.5.1.43-RXN|Name: 3-amino-3-carboxypropyltransferase; S-adenosyl-L-methionine:S-adenosyl-L-methionine; S-adenosyl-L-methionine:S-adenosyl-L-methionine 3-amino-3-carboxypropyltransferase; S-adenosyl-L-methionine:S-adenosyl-L-methionine:S-adenosyl-L-methionine 3-amino-3-carboxypropyltransferase; S-adenosyl-L-m…	2.5.1.43	-34.08	14.54	cpd00017;cpd00067;cpd00147;cpd03158	OK	0	rxn37935	GCC|HB|EQC	Primary Database
rxn00056	R00078	Fe(II):oxygen oxidoreductase	(1) cpd00007[0] + (4) cpd10515[0] <=> (2) cpd00001[0] + (4) cpd10516[0]	-1:cpd00007:0:0:"O2";-4:cpd00067:0:0:"H+";-4:cpd10515:0:0:"Fe2+";2:cpd00001:0:0:"H2O";4:cpd10516:0:0:"fe3"	0	(1) cpd00007[0] + (4) cpd00067[0] + (4) cpd10515[0] <=> (2) cpd00001[0] + (4) cpd10516[0]	(1) O2[0] + (4) H+[0] + (4) Fe+2[0] <=> (2) H2O[0] + (4) Fe+3[0]	=	=	null	KEGG: rn00860 (Porphyrin and chlorophyll metabolism)	AraCyc: RXN0-1483|BiGG: FEROpp|ChlamyCyc: RXN0-1483|KEGG: R00078|MetaCyc: RXN0-1483|Name: Fe(II):oxygen oxidoreductase; Fe2+:oxygen oxidoreductase; HEPH; caeruloplasmin; ceruloplasmin; ferro:O2 oxidoreductase; ferroxidase; ferroxidase I; ferroxidase, iron II:oxygen oxidoreductase; hephaestin; iron II:oxygen oxidoreductase; iron oxidase, iron(II):oxygen oxidoreductase; iron(II): oxygen oxidoreduct…	1.16.3.1	-11.89	4.12	cpd00001;cpd00007;cpd00067;cpd10515;cpd10516	OK	0	rxn25990;rxn31826	GCC|EQC|EQU	Primary Database
rxn00057	R00080	Catechol:oxygen oxidoreductase (dimerizing)	(3) cpd00007[0] + (4) cpd00077[0] <=> (6) cpd00001[0] + (2) cpd02409[0]	-3:cpd00007:0:0:"O2";-4:cpd00077:0:0:"Catechol";6:cpd00001:0:0:"H2O";2:cpd02409:0:0:"Dibenzo[1,4]dioxin-2,3-dione"	0	(3) cpd00007[0] + (4) cpd00077[0] => (6) cpd00001[0] + (2) cpd02409[0]	(3) O2[0] + (4) Catechol[0] => (6) H2O[0] + (2) Dibenzo[1,4]dioxin-2,3-dione[0]	>	>	null	null	KEGG: R00080|MetaCyc: CATECHOL-OXIDASE-DIMERIZING-RXN|Name: Catechol:oxygen oxidoreductase (dimerizing); catechol oxidase (dimerizing); catechol:oxygen oxidoreductase (dimerizing)	1.1.3.14|1.10.3.1	-264.94	7.82	cpd00001;cpd00007;cpd00077;cpd02409	OK	0	null	GCC|EQC	Primary Database
rxn00058	R00081	Ferrocytochrome-c:oxygen oxidoreductase	(1) cpd00007[0] + (4) cpd00110[0] <=> (2) cpd00001[0] + (4) cpd00109[0]	-1:cpd00007:0:0:"O2";-4:cpd00067:0:0:"H+";-4:cpd00110:0:0:"Cytochrome c2+";2:cpd00001:0:0:"H2O";4:cpd00109:0:0:"Cytochrome c3+"	0	(1) cpd00007[0] + (4) cpd00067[0] + (4) cpd00110[0] => (2) cpd00001[0] + (4) cpd00109[0]	(1) O2[0] + (4) H+[0] + (4) Cytochrome c2+[0] => (2) H2O[0] + (4) Cytochrome c3+[0]	?	>	null	null	JM_Creinhardtii: JM_Cre_137; JM_Cre_138; JM_Cre_148; JM_Cre_149|KEGG: R00081|Name: Cytochrome C Oxidase; Ferrocytochrome-c:oxygen oxidoreductase	1.7.2.1|1.9.3.1	10000000	10000000	cpd00001;cpd00007;cpd00067;cpd00109;cpd00110	OK	0	rxn33884	GCP|EQP	Primary Database
rxn00059	Benzenediol:oxygen oxidoreductase	Benzenediol:oxygen oxidoreductase	(1) cpd00007[0] + (4) cpd01232[0] <=> (2) cpd00001[0] + (4) cpd00415[0]	-1:cpd00007:0:0:"O2";-4:cpd00067:0:0:"H+";-4:cpd01232:0:0:"Benzenediol";2:cpd00001:0:0:"H2O";4:cpd00415:0:0:"Quinol"	0	(1) cpd00007[0] + (4) cpd00067[0] + (4) cpd01232[0] <=> (2) cpd00001[0] + (4) cpd00415[0]	(1) O2[0] + (4) H+[0] + (4) Benzenediol[0] <=> (2) H2O[0] + (4) Quinol[0]	?	=	null	null	Name: Benzenediol:oxygen oxidoreductase	1.10.3.2	10000000	10000000	cpd00001;cpd00007;cpd00067;cpd00415;cpd01232	CI:-4	0	null	GCP|EQP	Orphan
rxn00060	R00084	porphobilinogen:(4-[2-carboxyethyl]-3-[carboxymethyl]pyrrol-2-yl)methyltransferase (hydrolysing)	(1) cpd00001[0] + (4) cpd00689[0] <=> (4) cpd00013[0] + (1) cpd00755[0]	-1:cpd00001:0:0:"H2O";-4:cpd00689:0:0:"Porphobilinogen";4:cpd00013:0:0:"NH3";1:cpd00755:0:0:"Hydroxymethylbilane"	0	(1) cpd00001[0] + (4) cpd00689[0] => (4) cpd00013[0] + (1) cpd00755[0]	(1) H2O[0] + (4) Porphobilinogen[0] => (4) NH3[0] + (1) Hydroxymethylbilane[0]	>	>	null	MetaCyc: Adenosylcobamide-Biosynthesis (Adenosylcobamide Biosynthesis); Chlorophyll-Biosynthesis (Chlorophyll Biosynthesis); Chlorophyll-a-Biosynthesis (Chlorophyll <i>a</i> Biosynthesis); Cobalamin-Biosynthesis (Cobamide Biosynthesis); Cobamide-De-Novo-Biosynthesis (Cobamide <i>de novo</i> Biosynthesis); Cofactor-Biosynthesis (Cofactor, Prosthetic Group, Electron Carrier, and Vitamin Biosynthesi…	AraCyc: OHMETHYLBILANESYN-RXN|BiGG: HEM3; HMBS|BrachyCyc: OHMETHYLBILANESYN-RXN|KEGG: R00084|MetaCyc: OHMETHYLBILANESYN-RXN|Name: (4-[2-carboxyethyl]-3-[carboxymethyl]pyrrol-2-yl)methyltransferase (hydrolysing); HMB-synthase; Porphobilinogen ammonia-lyase (polymerizing); Porphobilinogen deaminase; hydroxymethylbilane synthase; hydroxymethylbilanesynthase; porphobilinogen ammonia-lyase (polymerizi…	2.5.1.61|4.3.1.8	-32.71	2.06	cpd00001;cpd00013;cpd00689;cpd00755	OK	0	rxn20490;rxn30032;rxn30743;rxn35409	GCC|EQC|EQU	Primary Database
rxn00061	R00085	ATP diphosphohydrolase (phosphate-forming)	(2) cpd00001[0] + (1) cpd00002[0] <=> (2) cpd00009[0] + (1) cpd00018[0]	-2:cpd00001:0:0:"H2O";-1:cpd00002:0:0:"ATP";2:cpd00009:0:0:"Phosphate";1:cpd00018:0:0:"AMP";3:cpd00067:0:0:"H+"	0	(2) cpd00001[0] + (1) cpd00002[0] => (2) cpd00009[0] + (1) cpd00018[0] + (3) cpd00067[0]	(2) H2O[0] + (1) ATP[0] => (2) Phosphate[0] + (1) AMP[0] + (3) H+[0]	>	>	null	null	AraCyc: APYRASE-RXN|BiGG: ATPH1|BrachyCyc: APYRASE-RXN|KEGG: R00085|MetaCyc: APYRASE-RXN|Name: ADPase; ATP diphosphohydrolase; ATP diphosphohydrolase (phosphate-forming); ATP diphosphohydrolase [ambiguous]; ATP-diphosphatase; ATP-diphosphohydrolase; Adenosine diphosphatase; Apyrase; adenosine diphosphatase	3.6.1.5	-11.9	0.15	cpd00001;cpd00002;cpd00009;cpd00018;cpd00067	OK	0	rxn27710	GCC|HB|EQC|EQU	Primary Database
rxn00062	R00086	ATP phosphohydrolase	(1) cpd00001[0] + (1) cpd00002[0] <=> (1) cpd00008[0] + (1) cpd00009[0]	-1:cpd00001:0:0:"H2O";-1:cpd00002:0:0:"ATP";1:cpd00008:0:0:"ADP";1:cpd00009:0:0:"Phosphate";1:cpd00067:0:0:"H+"	0	(1) cpd00001[0] + (1) cpd00002[0] => (1) cpd00008[0] + (1) cpd00009[0] + (1) cpd00067[0]	(1) H2O[0] + (1) ATP[0] => (1) ADP[0] + (1) Phosphate[0] + (1) H+[0]	>	>	null	KEGG: rn00230 (Purine metabolism)	AraCyc: 3.6.4.3-RXN; 3.6.4.4-RXN; 3.6.4.5-RXN; 3.6.4.6-RXN; ADENOSINETRIPHOSPHATASE-RXN; NUCLEOSIDE-TRIPHOSPHATASE-RXN; RXN-11109; RXN-11135; RXN0-1061|BiGG: ATPM; ATPOBJ; FATP; NTP1; U214|BrachyCyc: 3.6.3.1-RXN; ADENOSINETRIPHOSPHATASE-RXN; NUCLEOSIDE-TRIPHOSPHATASE-RXN|KEGG: R00086; R10531|MetaCyc: 3.6.3.11-RXN; 3.6.3.47-RXN; 3.6.3.50-RXN; 3.6.3.51-RXN; 3.6.3.52-RXN; 3.6.4.1-RXN; 3.6.4.11-RXN; …	3.6.1.15|3.6.1.3|3.6.1.5|3.6.1.8|3.6.3.1|3.6.3.10|3.6.3.11|3.6.3.12|3.6.3.14|3.6.3.15|3.6.3.16|3.6.3.17|3.6.3.18|3.6.3.19|3.6.3.2|3.6.3.20|3.6.3.21|3.6.3.22|3.6.3.23|3.6.3.24|3.6.3.25|3.6.3.26|3.6.3.27|3.6.3.28|3.6.3.29|3.6.3.3|3.6.3.30|3.6.3.31|3.6.3.32|3.6.3.33|3.6.3.34|3.6.3.35|3.6.3.36|3.6.3.37|3.6.3.38|3.6.3.39|3.6.3.4|3.6.3.40|3.6.3.41|3.6.3.42|3.6.3.43|3.6.3.44|3.6.3.46|3.6.3.47|3.6.3.48|3…	-6.16	0.07	cpd00001;cpd00002;cpd00008;cpd00009;cpd00067	OK	0	rxn11300;rxn27586;rxn27587;rxn27588;rxn27616;rxn38021;rxn38022;rxn38023;rxn38233	GCC|EQC|EQU	Primary Database
rxn00063	R00087	ATP diphosphohydrolase (diphosphate-forming)	(1) cpd00001[0] + (1) cpd00002[0] <=> (1) cpd00012[0] + (1) cpd00018[0]	-1:cpd00001:0:0:"H2O";-1:cpd00002:0:0:"ATP";1:cpd00012:0:0:"PPi";1:cpd00018:0:0:"AMP";2:cpd00067:0:0:"H+"	0	(1) cpd00001[0] + (1) cpd00002[0] => (1) cpd00012[0] + (1) cpd00018[0] + (2) cpd00067[0]	(1) H2O[0] + (1) ATP[0] => (1) PPi[0] + (1) AMP[0] + (2) H+[0]	>	>	null	KEGG: rn00230 (Purine metabolism)	AraCyc: 3.6.1.19-RXN|BiGG: NTPP6|BrachyCyc: 3.6.1.19-RXN; ATP-PYROPHOSPHATASE-RXN|KEGG: R00087|MetaCyc: 3.6.1.19-RXN; ATP-PYROPHOSPHATASE-RXN|Name: ATP Pyrophosphatase; ATP diphosphatase; ATP diphosphohydrolase (diphosphate-forming); ATP diphosphohydrolase [ambiguous]; ATP pyrophosphatase; ATP pyrophosphohydrolase; ATPase (ambiguous); Nucleoside triphosphate pyrophosphorylase (atp); adenosine tri…	3.6.1.8	-8.43	0.14	cpd00001;cpd00002;cpd00012;cpd00018;cpd00067	OK	0	rxn33891	GCC|HB|EQC|EQU	Primary Database
rxn00064	R00088	ATP aminohydrolase	(1) cpd00001[0] + (1) cpd00002[0] <=> (1) cpd00013[0] + (1) cpd00068[0]	-1:cpd00001:0:0:"H2O";-1:cpd00002:0:0:"ATP";-1:cpd00067:0:0:"H+";1:cpd00013:0:0:"NH3";1:cpd00068:0:0:"ITP"	0	(1) cpd00001[0] + (1) cpd00002[0] + (1) cpd00067[0] => (1) cpd00013[0] + (1) cpd00068[0]	(1) H2O[0] + (1) ATP[0] + (1) H+[0] => (1) NH3[0] + (1) ITP[0]	>	>	null	null	BiGG: ATPHs|KEGG: R00088|MetaCyc: ATP-DEAMINASE-RXN|iAF1260: ATPHs|iMA945: ATPHs|Name: ATP amine hydrolysis (spontaneous); ATP aminohydrolase; ATP deaminase; adenosine triphosphate deaminase	3.5.4.18	-13.75	0.86	cpd00001;cpd00002;cpd00013;cpd00067;cpd00068	OK	0	rxn29995	GCC|EQC|EQU	Primary Database
rxn00065	R00089	ATP diphosphate-lyase (cyclizing; 3',5'-cyclic-AMP-forming)	(1) cpd00002[0] <=> (1) cpd00012[0] + (1) cpd00446[0]	-1:cpd00002:0:0:"ATP";1:cpd00012:0:0:"PPi";1:cpd00067:0:0:"H+";1:cpd00446:0:0:"cAMP"	0	(1) cpd00002[0] => (1) cpd00012[0] + (1) cpd00067[0] + (1) cpd00446[0]	(1) ATP[0] => (1) PPi[0] + (1) H+[0] + (1) cAMP[0]	>	>	null	KEGG: rn00230 (Purine metabolism)	AraCyc: ADENYLATECYC-RXN|BiGG: ADNCYC; CYR1|BrachyCyc: ADENYLATECYC-RXN|KEGG: R00089|MetaCyc: ADENYLATECYC-RXN|Name: 3',5'-cyclic AMP synthetase; ATP diphosphate-lyase (cyclizing); ATP diphosphate-lyase (cyclizing, 3',5'-cyclic-AMP-forming); ATP diphosphate-lyase (cyclizing; 3',5'-cyclic-AMP-forming); ATP pyrophosphate-lyase (cyclizing); Adenylate cyclase; adenyl cyclase; adenylate cyclase; adeny…	4.6.1.1	1.72	0.24	cpd00002;cpd00012;cpd00067;cpd00446	OK	0	rxn35429	GCC|HB|EQC|EQU	Primary Database
rxn00066	R00090	NADH:hydrogen-peroxide oxidoreductase	(1) cpd00004[0] + (1) cpd00025[0] <=> (2) cpd00001[0] + (1) cpd00003[0]	-1:cpd00004:0:0:"NADH";-1:cpd00025:0:0:"H2O2";-1:cpd00067:0:0:"H+";2:cpd00001:0:0:"H2O";1:cpd00003:0:0:"NAD"	0	(1) cpd00004[0] + (1) cpd00025[0] + (1) cpd00067[0] => (2) cpd00001[0] + (1) cpd00003[0]	(1) NADH[0] + (1) H2O2[0] + (1) H+[0] => (2) H2O[0] + (1) NAD[0]	>	>	null	null	KEGG: R00090|MetaCyc: NADH-PEROXIDASE-RXN|Name: DPNH peroxidase; NAD peroxidase; NADH peroxidase; NADH-peroxidase; NADH2 peroxidase; NADH:hydrogen-peroxide oxidoreductase; diphosphopyridine nucleotide peroxidase; nicotinamide adenine dinucleotide peroxidase	1.11.1.1	-77.79	0.79	cpd00001;cpd00003;cpd00004;cpd00025;cpd00067	OK	0	null	GCC|EQC|EQU	Primary Database
rxn00067	R00091	CoA:NAD+ oxidoreductase	(1) cpd00003[0] + (2) cpd00010[0] <=> (1) cpd00004[0] + (1) cpd01378[0]	-1:cpd00003:0:0:"NAD";-2:cpd00010:0:0:"CoA";1:cpd00004:0:0:"NADH";1:cpd00067:0:0:"H+";1:cpd01378:0:0:"CoA-disulfide"	0	(1) cpd00003[0] + (2) cpd00010[0] <= (1) cpd00004[0] + (1) cpd00067[0] + (1) cpd01378[0]	(1) NAD[0] + (2) CoA[0] <= (1) NADH[0] + (1) H+[0] + (1) CoA-disulfide[0]	<	<	null	null	KEGG: R00091|MetaCyc: COA-DISULFIDE-REDUCTASE-NADH-RXN; RXN-16679|Name: CoA-disulfide reductase; CoA-disulfide reductase (NADH2); CoA:NAD(P)+ oxidoreductase; CoA:NAD+ oxidoreductase; CoADR; NADH2:CoA-disulfide oxidoreductase; coenzyme A disulfide reductase	1.8.1.14|1.8.1.M1	2.91	11.5	cpd00003;cpd00004;cpd00010;cpd00067;cpd01378	OK	0	null	GCC|HB|EQP	Primary Database
rxn00068	R00092	Fe2+:NAD+ oxidoreductase	(1) cpd00003[0] + (2) cpd10515[0] <=> (1) cpd00004[0] + (2) cpd10516[0]	-1:cpd00003:0:0:"NAD";-1:cpd00067:0:0:"H+";-2:cpd10515:0:0:"Fe2+";1:cpd00004:0:0:"NADH";2:cpd10516:0:0:"fe3"	0	(1) cpd00003[0] + (1) cpd00067[0] + (2) cpd10515[0] <= (1) cpd00004[0] + (2) cpd10516[0]	(1) NAD[0] + (1) H+[0] + (2) Fe+2[0] <= (1) NADH[0] + (2) Fe+3[0]	<	<	null	MetaCyc: Degradation (Degradation/Utilization/Assimilation); Ethylene-Biosynthesis (Ethylene Biosynthesis); HORMONE-SYN (Hormone Biosynthesis); Iron-Metabolism (Iron Metabolism); Noncarbon-Nutrients (Inorganic Nutrient Metabolism); PWY-5934 (iron reduction and absorption); PWY-6854 (ethylene biosynthesis III (microbes)); Plant-Hormone-Biosynthesis (Plant Hormone Biosynthesis)	AraCyc: FERRIC-CHELATE-REDUCTASE-RXN|BrachyCyc: FERRIC-CHELATE-REDUCTASE-RXN|ChlamyCyc: FERRIC-CHELATE-REDUCTASE-RXN|KEGG: R00092|MetaCyc: FERRIC-CHELATE-REDUCTASE-RXN|Name: Fe(II):NAD+ oxidoreductase; Fe2+:NAD+ oxidoreductase; Ferric-chelate reductase; NADH2:Fe3+ oxidoreductase; NADH:Fe2+ oxidoreductase; NADH:Fe3+ oxidoreductase; NADH:Fe3+-EDTA reductase; ferric chelate reductase; ferric chelate…	1.16.1.7	48.81	2.02	cpd00003;cpd00004;cpd00067;cpd10515;cpd10516	OK	0	rxn27853;rxn32326;rxn32328;rxn32703	GCC|EQC|EQU	Primary Database
rxn00069	R00093	L-glutamate:NAD+ oxidoreductase (transaminating)	(1) cpd00003[0] + (2) cpd00023[0] <=> (1) cpd00004[0] + (1) cpd00024[0] + (1) cpd00053[0]	-1:cpd00003:0:0:"NAD";-2:cpd00023:0:0:"L-Glutamate";1:cpd00004:0:0:"NADH";1:cpd00024:0:0:"2-Oxoglutarate";1:cpd00053:0:0:"L-Glutamine";1:cpd00067:0:0:"H+"	0	(1) cpd00003[0] + (2) cpd00023[0] <=> (1) cpd00004[0] + (1) cpd00024[0] + (1) cpd00053[0] + (1) cpd00067[0]	(1) NAD[0] + (2) L-Glutamate[0] <=> (1) NADH[0] + (1) 2-Oxoglutarate[0] + (1) L-Glutamine[0] + (1) H+[0]	=	=	null	MetaCyc: Amino-Acid-Biosynthesis (Amino Acid Biosynthesis); Ammonia-Assimilation (Ammonia Assimilation); Degradation (Degradation/Utilization/Assimilation); GLUGLNSYN-PWY (L-glutamate biosynthesis IV); GLUTAMATE-SYN (L-glutamate Biosynthesis); GLUTAMINE-SYN (L-glutamine Biosynthesis); IND-AMINO-ACID-SYN (Proteinogenic Amino Acid Biosynthesis); Metabolic-Clusters (Metabolic Clusters); NITROGEN-DEG…	AraCyc: GLUTAMATE-SYNTHASE-NADH-RXN|BiGG: GLT1; GLUSx|BrachyCyc: GLUTAMATE-SYNTHASE-NADH-RXN|KEGG: R00093|MetaCyc: GLUTAMATE-SYNTHASE-NADH-RXN|Name: Glutamate synthase [NADH]; L-glutamate synthase (NADH); L-glutamate synthetase; L-glutamate:NAD+ oxidoreductase (transaminating); NADH-dependent glutamate synthase; NADH-glutamate synthase; NADH: GOGAT; glutamate (reduced nicotinamide adenine dinucle…	1.4.1.14	11.53	0.22	cpd00003;cpd00004;cpd00023;cpd00024;cpd00053;cpd00067	OK	0	rxn27888	GCC|EQC|EQU	Primary Database
rxn00070	R00094	glutathione:NAD+ oxidoreductase	(1) cpd00003[0] + (2) cpd00042[0] <=> (1) cpd00004[0] + (1) cpd00111[0]	-1:cpd00003:0:0:"NAD";-2:cpd00042:0:0:"GSH";1:cpd00004:0:0:"NADH";1:cpd00067:0:0:"H+";1:cpd00111:0:0:"Oxidized glutathione"	0	(1) cpd00003[0] + (2) cpd00042[0] <=> (1) cpd00004[0] + (1) cpd00067[0] + (1) cpd00111[0]	(1) NAD[0] + (2) GSH[0] <=> (1) NADH[0] + (1) H+[0] + (1) Oxidized glutathione[0]	=	=	null	null	JP_Creinhardtii_MSB: R_GDR; R_GDRh; R_GDRm|KEGG: R00094|Name: glutathione-disulfide reductase; glutathione:NAD+ oxidoreductase	1.8.1.7	3.7	0.21	cpd00003;cpd00004;cpd00042;cpd00067;cpd00111	OK	0	rxn34788;rxn34789	GCC|EQC|EQU	Primary Database
rxn00071	R00095	NADH:monodehydroascorbate oxidoreductase	(1) cpd00003[0] + (2) cpd00059[0] <=> (1) cpd00004[0] + (2) cpd00766[0]	-1:cpd00003:0:0:"NAD";-2:cpd00059:0:0:"L-Ascorbate";1:cpd00004:0:0:"NADH";3:cpd00067:0:0:"H+";2:cpd00766:0:0:"Ascorbate radical"	0	(1) cpd00003[0] + (2) cpd00059[0] <= (1) cpd00004[0] + (3) cpd00067[0] + (2) cpd00766[0]	(1) NAD[0] + (2) L-Ascorbate[0] <= (1) NADH[0] + (3) H+[0] + (2) Ascorbate radical[0]	?	<	null	MetaCyc: COFACTOR-DEGRADATION (Cofactor, Prosthetic Group, Electron Carrier Degradation); Degradation (Degradation/Utilization/Assimilation); PWY-6370 (ascorbate recycling (cytosolic))|KEGG: rn00053 (Ascorbate and aldarate metabolism)	AraCyc: 1.6.5.4-RXN|BrachyCyc: 1.6.5.4-RXN|ChlamyCyc: 1.6.5.4-RXN|KEGG: R00095|MetaCyc: 1.6.5.4-RXN|Name: AFR; AFR-reductase; MDAsA reductase (NADPH); MDHA; Monodehydroascorbate reductase (NADH); NADH-semidehydroascorbate oxidoreductase; NADH:AFR oxidoreductase; NADH:ascorbate radical oxidoreductase; NADH:monodehydroascorbate oxidoreductase; NADH:semidehydroascorbic acid oxidoreductase; SDA reduc…	1.6.5.4	10000000	10000000	cpd00003;cpd00004;cpd00059;cpd00067;cpd00766	OK	0	rxn27489;rxn32941;rxn32953	HB|GCP|EQP	Primary Database
rxn00072	R00097	NADH:cob(III)alamine oxidoreductase	(2) cpd00001[0] + (1) cpd00003[0] + (2) cpd00423[0] <=> (1) cpd00004[0] + (2) cpd00730[0]	-2:cpd00001:0:0:"H2O";-1:cpd00003:0:0:"NAD";-1:cpd00067:0:0:"H+";-2:cpd00423:0:0:"Vitamin B12r";1:cpd00004:0:0:"NADH";2:cpd00730:0:0:"Aquacobalamin"	0	(2) cpd00001[0] + (1) cpd00003[0] + (1) cpd00067[0] + (2) cpd00423[0] <= (1) cpd00004[0] + (2) cpd00730[0]	(2) H2O[0] + (1) NAD[0] + (1) H+[0] + (2) Vitamin B12r[0] <= (1) NADH[0] + (2) Aquacobalamin[0]	?	<	null	KEGG: rn00860 (Porphyrin and chlorophyll metabolism)	KEGG: R00097|MetaCyc: AQUACOBALAMIN-REDUCTASE-RXN|Name: NADH:cob(III)alamine oxidoreductase	1.16.1.3	10000000	10000000	cpd00001;cpd00003;cpd00004;cpd00067;cpd00423;cpd00730	OK	0	null	HB|GCP|EQP	Primary Database
rxn00073	rxn00073	rxn00073	(1) cpd00003[0] + (2) cpd00423[0] <=> (1) cpd00004[0] + (2) cpd03424[0]	-1:cpd00003:0:0:"NAD";-1:cpd00067:0:0:H+;-2:cpd00423:0:0:"Vitamin B12r";1:cpd00004:0:0:"NADH";2:cpd03424:0:0:"Vitamin B12"	0	(1) cpd00003[0] + (1) cpd00067[0] + (2) cpd00423[0] <=> (1) cpd00004[0] + (2) cpd03424[0]	(1) NAD[0] + (1) H+[0] + (2) Vitamin B12r[0] <=> (1) NADH[0] + (2) Vitamin B12[0]	?	=	null	null	null	null	10000000	10000000	cpd00003;cpd00004;cpd00067;cpd00423;cpd03424	MI:H:6/R:2|CI:4	0	null	HB|GCP|EQP	Orphan
rxn00074	R00099	cob(I)alamin:NAD+ oxidoreductase	(1) cpd00003[0] + (2) cpd00635[0] <=> (1) cpd00004[0] + (2) cpd00423[0]	-1:cpd00003:0:0:"NAD";-1:cpd00067:0:0:"H+";-2:cpd00635:0:0:"Cbl";1:cpd00004:0:0:"NADH";2:cpd00423:0:0:"Vitamin B12r"	0	(1) cpd00003[0] + (1) cpd00067[0] + (2) cpd00635[0] <= (1) cpd00004[0] + (2) cpd00423[0]	(1) NAD[0] + (1) H+[0] + (2) Cbl[0] <= (1) NADH[0] + (2) Vitamin B12r[0]	?	<	null	KEGG: rn00860 (Porphyrin and chlorophyll metabolism)	KEGG: R00099|MetaCyc: COBIIALAMIN-REDUCTASE-RXN|Name: B12r reductase; NADH2:cob(II)alamin oxidoreductase; NADH:cob(II)alamin oxidoreductase; cob(I)alamin:NAD+ oxidoreductase; cob(II)alamin reductase; vitamin B12r reductase	1.16.1.4	10000000	10000000	cpd00003;cpd00004;cpd00067;cpd00423;cpd00635	OK	0	null	HB|GCP|EQP	Primary Database
rxn00075	NADNm	NAD nucleosidase, mitochondrial	(1) cpd00001[0] + (1) cpd00003[0] <=> (1) cpd00133[0] + (1) cpd00251[0]	-1:cpd00001:0:0:"H2O";-1:cpd00003:0:0:"NAD";1:cpd00067:0:0:"H+";1:cpd00133:0:0:"Nicotinamide";1:cpd00251:0:0:"ADPribose"	0	(1) cpd00001[0] + (1) cpd00003[0] => (1) cpd00067[0] + (1) cpd00133[0] + (1) cpd00251[0]	(1) H2O[0] + (1) NAD[0] => (1) H+[0] + (1) Nicotinamide[0] + (1) ADPribose[0]	>	>	null	KEGG: rn00760 (Nicotinate and nicotinamide metabolism)	AraCyc: NADNUCLEOSID-RXN|BiGG: NADN; NADNm; U102|BrachyCyc: NADNUCLEOSID-RXN|KEGG: R00102|MetaCyc: NADNUCLEOSID-RXN; RXN-13859|Name: DPN hydrolase; DPNase; NAD glycohydrolase; NAD hydrolase; NAD nucleosidase; NAD+ glycohydrolase; NAD+ nucleosidase; NADase; diphosphopyridine nucleosidase; nicotinamide adenine dinucleotide glycohydrolase; nicotinamide adenine dinucleotide nucleosidase	3.2.2.5|3.2.2.6	-8.85	0.79	cpd00001;cpd00003;cpd00067;cpd00133;cpd00251	OK	0	rxn14307;rxn20263	GCC|EQC|EQU	Primary Database
rxn00076	R00103	NAD+ phosphohydrolase	(1) cpd00001[0] + (1) cpd00003[0] <=> (1) cpd00018[0] + (1) cpd00355[0]	-1:cpd00001:0:0:"H2O";-1:cpd00003:0:0:"NAD";1:cpd00018:0:0:"AMP";2:cpd00067:0:0:"H+";1:cpd00355:0:0:"Nicotinamide ribonucleotide"	0	(1) cpd00001[0] + (1) cpd00003[0] => (1) cpd00018[0] + (2) cpd00067[0] + (1) cpd00355[0]	(1) H2O[0] + (1) NAD[0] => (1) AMP[0] + (2) H+[0] + (1) Nicotinamide ribonucleotide[0]	>	>	null	MetaCyc: Cofactor-Biosynthesis (Cofactor, Prosthetic Group, Electron Carrier, and Vitamin Biosynthesis); NAD-BIOSYNTHESIS-II (NAD salvage pathway III (to nicotinamide riboside)); NAD-Metabolism (NAD Metabolism); NAD-SYN (NAD Biosynthesis); PWY-5381 (pyridine nucleotide cycling (plants)); PWY-7761 (NAD salvage pathway II (PNC IV cycle)); PYRIDNUCSAL-PWY (NAD salvage pathway I (PNC VI cycle))|KEGG:…	AraCyc: NADPYROPHOSPHAT-RXN|BiGG: NADDP; NADDPe; NADDPp|BrachyCyc: NADPYROPHOSPHAT-RXN|KEGG: R00103|MetaCyc: NADPYROPHOSPHAT-RXN|Name: NAD diphosphatase; NAD+ diphosphatase; NAD+ phosphohydrolase; NADH pyrophosphatase; NADP pyrophosphatase; RXNBWI-18; nicotinamide adenine dinucleotide pyrophosphatase	3.6.1.22|3.6.1.9	-8.79	0.73	cpd00001;cpd00003;cpd00018;cpd00067;cpd00355	OK	0	rxn20269;rxn30410;rxn33290;rxn38181	GCC|HB|EQC|EQU	Primary Database
rxn00077	R00104	ATP:NAD+ 2'-phosphotransferase	(1) cpd00002[0] + (1) cpd00003[0] <=> (1) cpd00006[0] + (1) cpd00008[0]	-1:cpd00002:0:0:"ATP";-1:cpd00003:0:0:"NAD";1:cpd00006:0:0:"NADP";1:cpd00008:0:0:"ADP";1:cpd00067:0:0:"H+"	0	(1) cpd00002[0] + (1) cpd00003[0] => (1) cpd00006[0] + (1) cpd00008[0] + (1) cpd00067[0]	(1) ATP[0] + (1) NAD[0] => (1) NADP[0] + (1) ADP[0] + (1) H+[0]	=	>	null	MetaCyc: Cofactor-Biosynthesis (Cofactor, Prosthetic Group, Electron Carrier, and Vitamin Biosynthesis); NAD-Metabolism (NAD Metabolism); NADPHOS-DEPHOS-PWY (NAD phosphorylation and dephosphorylation); NADPHOS-DEPHOS-PWY-1 (NAD phosphorylation and transhydrogenation); PWY-5083 (NAD/NADH phosphorylation and dephosphorylation); PWY-7245 (superpathway NAD/NADP-NADH/NADPH interconversion (yeast)); PW…	AraCyc: NAD-KIN-RXN|BiGG: NADK; NADKm; POS5_1; POS5_2; UTR1_1; UTR1_2; YEL041W_1; YEL041W_2|BrachyCyc: NAD-KIN-RXN|KEGG: R00104|MetaCyc: NAD-KIN-RXN|Name: ATP:NAD+ 2'-phosphotransferase; DPN kinase; NAD kinase; NAD+ kinase; NADH kinase POS5; NADkinase; RXNBWI-16; RXNBWI-19; nad(+) kinase; nicotinamide adenine dinucleotide kinase; nicotinamide adenine dinucleotide kinase (phosphorylating)	2.7.1.23	-3.14	0.71	cpd00002;cpd00003;cpd00006;cpd00008;cpd00067	OK	0	rxn28003;rxn30190;rxn38696	GCC|HB|EQC|EQU	Primary Database
rxn00078	R00105	ATP:NADH 2'-phosphotransferase	(1) cpd00002[0] + (1) cpd00004[0] <=> (1) cpd00005[0] + (1) cpd00008[0]	-1:cpd00002:0:0:"ATP";-1:cpd00004:0:0:"NADH";1:cpd00005:0:0:"NADPH";1:cpd00008:0:0:"ADP";1:cpd00067:0:0:"H+"	0	(1) cpd00002[0] + (1) cpd00004[0] => (1) cpd00005[0] + (1) cpd00008[0] + (1) cpd00067[0]	(1) ATP[0] + (1) NADH[0] => (1) NADPH[0] + (1) ADP[0] + (1) H+[0]	=	>	null	MetaCyc: Cofactor-Biosynthesis (Cofactor, Prosthetic Group, Electron Carrier, and Vitamin Biosynthesis); NAD-Metabolism (NAD Metabolism); PWY-5083 (NAD/NADH phosphorylation and dephosphorylation); PWY-7245 (superpathway NAD/NADP-NADH/NADPH interconversion (yeast)); PWY-7268 (NAD/NADP-NADH/NADPH cytosolic interconversion (yeast)); PWY-7269 (NAD/NADP-NADH/NADPH mitochondrial interconversion (yeast))	AraCyc: NADH-KINASE-RXN|BrachyCyc: NADH-KINASE-RXN|ChlamyCyc: NADH-KINASE-RXN|KEGG: R00105|MetaCyc: NADH-KINASE-RXN|Name: ATP:NADH 2'-phosphotransferase; DPNH kinase; NADH kinase; NADH2 kinase; reduced diphosphopyridine nucleotide kinase; reduced nicotinamide adenine dinucleotide kinase (phosphorylating)	2.7.1.86	-3.14	0.72	cpd00002;cpd00004;cpd00005;cpd00008;cpd00067	OK	0	rxn33597	GCC|HB|EQC|EQU	Primary Database
rxn00079	R00106	NADPH:ferricytochrome oxidoreductase	(1) cpd00005[0] + (2) cpd00685[0] <=> (1) cpd00006[0] + (2) cpd00686[0]	-1:cpd00005:0:0:"NADPH";-2:cpd00685:0:0:"Ferricytochrome";1:cpd00006:0:0:"NADP";1:cpd00067:0:0:"H+";2:cpd00686:0:0:"Ferrocytochrome"	0	(1) cpd00005[0] + (2) cpd00685[0] => (1) cpd00006[0] + (1) cpd00067[0] + (2) cpd00686[0]	(1) NADPH[0] + (2) Ferricytochrome[0] => (1) NADP[0] + (1) H+[0] + (2) Ferrocytochrome[0]	?	>	null	null	KEGG: R00106|Name: NADPH:ferricytochrome oxidoreductase	1.6.2.4	10000000	10000000	cpd00005;cpd00006;cpd00067;cpd00685;cpd00686	OK	0	null	GCP|EQP	Primary Database
rxn00080	R00107	cob(II)alamin:NADP+ oxidoreductase	(1) cpd00005[0] + (2) cpd00730[0] <=> (2) cpd00001[0] + (1) cpd00006[0] + (2) cpd00423[0]	-1:cpd00005:0:0:"NADPH";-2:cpd00730:0:0:"Aquacobalamin";2:cpd00001:0:0:"H2O";1:cpd00006:0:0:"NADP";1:cpd00067:0:0:"H+";2:cpd00423:0:0:"Vitamin B12r"	0	(1) cpd00005[0] + (2) cpd00730[0] => (2) cpd00001[0] + (1) cpd00006[0] + (1) cpd00067[0] + (2) cpd00423[0]	(1) NADPH[0] + (2) Aquacobalamin[0] => (2) H2O[0] + (1) NADP[0] + (1) H+[0] + (2) Vitamin B12r[0]	?	>	null	KEGG: rn00860 (Porphyrin and chlorophyll metabolism)	KEGG: R00107|MetaCyc: AQUACOBALAMIN-REDUCTASE-NADPH-RXN|Name: NADPH:aquacob(III)alamin oxidoreductase; cob(II)alamin:NADP+ oxidoreductase	1.16.1.5	10000000	10000000	cpd00001;cpd00005;cpd00006;cpd00067;cpd00423;cpd00730	OK	0	null	HB|GCP|EQP	Primary Database
rxn00081	rxn00081	rxn00081	(1) cpd00005[0] + (2) cpd03424[0] <=> (1) cpd00006[0] + (2) cpd00423[0]	-1:cpd00005:0:0:"NADPH";-2:cpd03424:0:0:"Vitamin B12";1:cpd00006:0:0:"NADP";1:cpd00067:0:0:H+;2:cpd00423:0:0:"Vitamin B12r"	0	(1) cpd00005[0] + (2) cpd03424[0] <=> (1) cpd00006[0] + (1) cpd00067[0] + (2) cpd00423[0]	(1) NADPH[0] + (2) Vitamin B12[0] <=> (1) NADP[0] + (1) H+[0] + (2) Vitamin B12r[0]	?	=	null	null	null	null	10000000	10000000	cpd00005;cpd00006;cpd00067;cpd00423;cpd03424	MI:H:-6/R:-2|CI:-4	0	null	HB|GCP|EQP	Orphan
rxn00082	(nitric-oxide-forming)	N-(omega)-Hydroxyarginine,NADPH:oxygen oxidoreductase	(1) cpd00005[0] + (1) cpd00007[0] + (2) cpd03527[0] <=> (1) cpd00006[0] + (2) cpd00274[0] + (2) cpd00418[0]	-1:cpd00005:0:0:"NADPH";-1:cpd00007:0:0:"O2";-2:cpd03527:0:0:"N-(omega)-Hydroxyarginine";1:cpd00006:0:0:"NADP";5:cpd00067:0:0:"H+";2:cpd00274:0:0:"Citrulline";2:cpd00418:0:0:"NO"	0	(1) cpd00005[0] + (1) cpd00007[0] + (2) cpd03527[0] <=> (1) cpd00006[0] + (5) cpd00067[0] + (2) cpd00274[0] + (2) cpd00418[0]	(1) NADPH[0] + (1) O2[0] + (2) N-(omega)-Hydroxyarginine[0] <=> (1) NADP[0] + (5) H+[0] + (2) Citrulline[0] + (2) NO[0]	?	=	null	null	Name: (nitric-oxide-forming); N-(omega)-Hydroxyarginine,NADPH:oxygen oxidoreductase	1.14.13.39	10000000	10000000	cpd00005;cpd00006;cpd00007;cpd00067;cpd00274;cpd00418;cpd03527	CI:4	0	null	HB|GCP|EQP	Orphan
rxn00083	R00112	NADPH:NAD+ oxidoreductase	(1) cpd00003[0] + (1) cpd00005[0] <=> (1) cpd00004[0] + (1) cpd00006[0]	-1:cpd00003:0:0:"NAD";-1:cpd00005:0:0:"NADPH";1:cpd00004:0:0:"NADH";1:cpd00006:0:0:"NADP"	0	(1) cpd00003[0] + (1) cpd00005[0] <=> (1) cpd00004[0] + (1) cpd00006[0]	(1) NAD[0] + (1) NADPH[0] <=> (1) NADH[0] + (1) NADP[0]	=	=	null	MetaCyc: Cofactor-Biosynthesis (Cofactor, Prosthetic Group, Electron Carrier, and Vitamin Biosynthesis); NAD-Metabolism (NAD Metabolism); PWY-5083 (NAD/NADH phosphorylation and dephosphorylation)|KEGG: rn00760 (Nicotinate and nicotinamide metabolism)	AraCyc: PYRNUTRANSHYDROGEN-RXN|BiGG: NADTRHD; TEST_NADTRHD; THD1; THD5|BrachyCyc: PYRNUTRANSHYDROGEN-RXN|KEGG: R00112|MetaCyc: 1.6.1.2-RXN; PYRNUTRANSHYDROGEN-RXN|Name: H+-Thase; NAD transhydrogenase; NAD(P) transhydrogenase; NAD(P) transhydrogenase (AB-specific); NAD(P) transhydrogenase (B-specific); NAD(P)(+) transhydrogenase (AB-specific); NAD(P)(+) transhydrogenase (B-specific); NAD(P)+ trans…	1.6.1.1|1.6.1.2|1.6.1.3	0	0.08	cpd00003;cpd00004;cpd00005;cpd00006	OK	0	rxn27488;rxn32580	GCC|EQC|EQU	Primary Database
rxn00084	R00113	NADPH:hydrogen-peroxide oxidoreductase	(1) cpd00005[0] + (1) cpd00025[0] <=> (2) cpd00001[0] + (1) cpd00006[0]	-1:cpd00005:0:0:"NADPH";-1:cpd00025:0:0:"H2O2";-1:cpd00067:0:0:"H+";2:cpd00001:0:0:"H2O";1:cpd00006:0:0:"NADP"	0	(1) cpd00005[0] + (1) cpd00025[0] + (1) cpd00067[0] => (2) cpd00001[0] + (1) cpd00006[0]	(1) NADPH[0] + (1) H2O2[0] + (1) H+[0] => (2) H2O[0] + (1) NADP[0]	>	>	null	null	AraCyc: NADPH-PEROXIDASE-RXN|BrachyCyc: NADPH-PEROXIDASE-RXN|KEGG: R00113|MetaCyc: NADPH-PEROXIDASE-RXN|TS_Athaliana: rxn474_c; rxn474_v|Name: NADP peroxidase; NADPH peroxidase; NADPH2 peroxidase; NADPH:hydrogen-peroxide oxidoreductase; TPN peroxidase; TPNH peroxidase; nicotinamide adenine dinucleotide phosphate peroxidase; triphosphopyridine nucleotide peroxidase	1.11.1.2	-77.79	0.79	cpd00001;cpd00005;cpd00006;cpd00025;cpd00067	OK	0	rxn32993	GCC|EQC|EQU	Primary Database
rxn00085	R00114	L-Glutamate:NADP+ oxidoreductase (transaminating)	(1) cpd00006[0] + (2) cpd00023[0] <=> (1) cpd00005[0] + (1) cpd00024[0] + (1) cpd00053[0]	-1:cpd00006:0:0:"NADP";-2:cpd00023:0:0:"L-Glutamate";1:cpd00005:0:0:"NADPH";1:cpd00024:0:0:"2-Oxoglutarate";1:cpd00053:0:0:"L-Glutamine";1:cpd00067:0:0:"H+"	0	(1) cpd00006[0] + (2) cpd00023[0] <=> (1) cpd00005[0] + (1) cpd00024[0] + (1) cpd00053[0] + (1) cpd00067[0]	(1) NADP[0] + (2) L-Glutamate[0] <=> (1) NADPH[0] + (1) 2-Oxoglutarate[0] + (1) L-Glutamine[0] + (1) H+[0]	=	=	null	MetaCyc: AMMASSIM-PWY (ammonia assimilation cycle III); Amino-Acid-Biosynthesis (Amino Acid Biosynthesis); Amino-Acid-Degradation (Amino Acid Degradation); Ammonia-Assimilation (Ammonia Assimilation); Degradation (Degradation/Utilization/Assimilation); GLUTAMATE-SYN (L-glutamate Biosynthesis); GLUTAMINE-DEG (L-glutamine Degradation); GLUTAMINE-SYN (L-glutamine Biosynthesis); GLUTAMINEFUM-PWY (L-g…	AraCyc: GLUTAMATESYN-RXN|BiGG: GLUSy|ChlamyCyc: GLUTAMATESYN-RXN|KEGG: R00114|MetaCyc: GLUTAMATESYN-RXN|Name: GOGAT; L-Glutamate:NADP+ oxidoreductase (transaminating); L-glutamate synthase; L-glutamate synthetase; L-glutamate:NADP+ oxidoreductase (transaminating); L-glutamine:2-oxoglutarate aminotransferase, NADPH oxidizing; NADPH-dependent glutamate synthase; NADPH-glutamate synthase; NADPH-link…	1.4.1.13	11.53	0.23	cpd00005;cpd00006;cpd00023;cpd00024;cpd00053;cpd00067	OK	0	rxn27889	GCC|EQC|EQU	Primary Database
rxn00086	R00115	glutathione:NADP+ oxidoreductase	(1) cpd00006[0] + (2) cpd00042[0] <=> (1) cpd00005[0] + (1) cpd00111[0]	-1:cpd00006:0:0:"NADP";-2:cpd00042:0:0:"GSH";1:cpd00005:0:0:"NADPH";1:cpd00067:0:0:"H+";1:cpd00111:0:0:"Oxidized glutathione"	0	(1) cpd00006[0] + (2) cpd00042[0] <=> (1) cpd00005[0] + (1) cpd00067[0] + (1) cpd00111[0]	(1) NADP[0] + (2) GSH[0] <=> (1) NADPH[0] + (1) H+[0] + (1) Oxidized glutathione[0]	=	=	null	MetaCyc: Cofactor-Biosynthesis (Cofactor, Prosthetic Group, Electron Carrier, and Vitamin Biosynthesis); PWY-4081 (glutathione-peroxide redox reactions); Reductants (Reductant Biosynthesis)|KEGG: rn00480 (Glutathione metabolism)	AraCyc: GLUTATHIONE-REDUCT-NADPH-RXN|BiGG: GLR1; GTHO; GTHOm; GTHOr; GTHRD|BrachyCyc: GLUTATHIONE-REDUCT-NADPH-RXN|KEGG: R00115|MetaCyc: GLUTATHIONE-REDUCT-NADPH-RXN|Name: GSH reductase; GSSG reductase; Glutathione reductase; Glutathione reductase (NADPH); NADPH-GSSG reductase; NADPH-glutathione reductase; NADPH:oxidized-glutathione oxidoreductase; glutathione S-reductase; glutathione oxidoreduct…	1.6.4.2|1.8.1.7	3.7	0.19	cpd00005;cpd00006;cpd00042;cpd00067;cpd00111	OK	0	rxn19841;rxn19842;rxn32133	GCC|EQC|EQU	Primary Database
rxn00087	NADPH:CoA-glutathione oxidoreductase	NADPH:CoA-glutathione oxidoreductase	(1) cpd00006[0] + (2) cpd00084[0] <=> (1) cpd00005[0] + (1) cpd00381[0]	-1:cpd00006:0:0:"NADP";-2:cpd00084:0:0:"L-Cysteine";1:cpd00005:0:0:"NADPH";1:cpd00067:0:0:"H+";1:cpd00381:0:0:"L-Cystine"	0	(1) cpd00006[0] + (2) cpd00084[0] <=> (1) cpd00005[0] + (1) cpd00067[0] + (1) cpd00381[0]	(1) NADP[0] + (2) L-Cysteine[0] <=> (1) NADPH[0] + (1) H+[0] + (1) L-Cystine[0]	=	=	null	null	Name: NADPH:CoA-glutathione oxidoreductase	1.8.1.10	-1.54	1.6	cpd00005;cpd00006;cpd00067;cpd00084;cpd00381	OK	0	null	GCC|HB|EQC|EQU	Orphan
rxn00088	R00118	NADP+ 2'-phosphohydrolase	(1) cpd00001[0] + (1) cpd00006[0] <=> (1) cpd00003[0] + (1) cpd00009[0]	-1:cpd00001:0:0:"H2O";-1:cpd00006:0:0:"NADP";1:cpd00003:0:0:"NAD";1:cpd00009:0:0:"Phosphate"	0	(1) cpd00001[0] + (1) cpd00006[0] <=> (1) cpd00003[0] + (1) cpd00009[0]	(1) H2O[0] + (1) NADP[0] <=> (1) NAD[0] + (1) Phosphate[0]	>	=	null	MetaCyc: Cofactor-Biosynthesis (Cofactor, Prosthetic Group, Electron Carrier, and Vitamin Biosynthesis); NAD-BIOSYNTHESIS-II (NAD salvage pathway III (to nicotinamide riboside)); NAD-Metabolism (NAD Metabolism); NAD-SYN (NAD Biosynthesis); NADPHOS-DEPHOS-PWY (NAD phosphorylation and dephosphorylation); PWY-5083 (NAD/NADH phosphorylation and dephosphorylation)|KEGG: rn00760 (Nicotinate and nicotin…	AraCyc: NADPPHOSPHAT-RXN; RXN-5822|BiGG: NADPPPS; NADPPPSm; U101; U105|BrachyCyc: NADPPHOSPHAT-RXN; RXN-5822|KEGG: R00118|MetaCyc: RXN-5822|Name: NADP phosphatase; NADP+ 2'-phosphohydrolase; phosphatase	3.1.3.-|3.1.3.2	-3.02	0.72	cpd00001;cpd00003;cpd00006;cpd00009	OK	0	rxn30204;rxn30737;rxn32045;rxn38392;rxn38393	GCC|HB|EQC|EQU	Primary Database
rxn00089	R00119	NADP+ glycohydrolase	(1) cpd00001[0] + (1) cpd00006[0] <=> (1) cpd00133[0] + (1) cpd02079[0]	-1:cpd00001:0:0:"H2O";-1:cpd00006:0:0:"NADP";1:cpd00067:0:0:H+;1:cpd00133:0:0:"Nicotinamide";1:cpd02079:0:0:"ADPribose 2'-phosphate"	0	(1) cpd00001[0] + (1) cpd00006[0] => (1) cpd00067[0] + (1) cpd00133[0] + (1) cpd02079[0]	(1) H2O[0] + (1) NADP[0] => (1) H+[0] + (1) Nicotinamide[0] + (1) ADPribose 2'-phosphate[0]	=	>	null	KEGG: rn00760 (Nicotinate and nicotinamide metabolism)	KEGG: R00119|Name: NADP+ glycohydrolase	3.2.2.5|3.2.2.6	-3.67	5.98	cpd00001;cpd00006;cpd00067;cpd00133;cpd02079	OK	0	null	GCC|HB|EQP	Primary Database
rxn00090	R00120	glutathione:oxygen oxidoreductase	(1) cpd00007[0] + (2) cpd00042[0] <=> (1) cpd00025[0] + (1) cpd00111[0]	-1:cpd00007:0:0:"O2";-2:cpd00042:0:0:"GSH";1:cpd00025:0:0:"H2O2";1:cpd00111:0:0:"Oxidized glutathione"	0	(1) cpd00007[0] + (2) cpd00042[0] => (1) cpd00025[0] + (1) cpd00111[0]	(1) O2[0] + (2) GSH[0] => (1) H2O2[0] + (1) Oxidized glutathione[0]	>	>	null	KEGG: rn00480 (Glutathione metabolism)	KEGG: R00120|MetaCyc: GLUTATHIONE-OXIDASE-RXN|Name: Glutathione:oxygen oxidoreductase; glutathione oxidase; glutathione:oxygen oxidoreductase	1.8.3.3	-28.02	1.04	cpd00007;cpd00025;cpd00042;cpd00111	OK	0	null	GCC|EQC|EQU	Primary Database
rxn00091	rxn00091	rxn00091	(1) cpd00001[0] + (1) cpd00007[0] + (2) cpd00074[0] <=> (1) cpd00081[0] + (1) cpd00239[0]	-1:cpd00001:0:0:"H2O";-1:cpd00007:0:0:"O2";-2:cpd00074:0:0:"S";1:cpd00081:0:0:"Sulfite";1:cpd00239:0:0:"H2S"	0	(1) cpd00001[0] + (1) cpd00007[0] + (2) cpd00074[0] <=> (1) cpd00081[0] + (1) cpd00239[0]	(1) H2O[0] + (1) O2[0] + (2) S[0] <=> (1) Sulfite[0] + (1) H2S[0]	>	=	null	null	null	1.13.99.-	-70.71	1.25	cpd00001;cpd00007;cpd00074;cpd00081;cpd00239	CI:-2	0	null	GCC|HB|EQC|EQU	Orphan
rxn00092	R00122	ADP phosphohydrolase	(1) cpd00001[0] + (1) cpd00008[0] <=> (1) cpd00009[0] + (1) cpd00018[0]	-1:cpd00001:0:0:"H2O";-1:cpd00008:0:0:"ADP";1:cpd00009:0:0:"Phosphate";1:cpd00018:0:0:"AMP";2:cpd00067:0:0:"H+"	0	(1) cpd00001[0] + (1) cpd00008[0] => (1) cpd00009[0] + (1) cpd00018[0] + (2) cpd00067[0]	(1) H2O[0] + (1) ADP[0] => (1) Phosphate[0] + (1) AMP[0] + (2) H+[0]	>	>	null	KEGG: rn00230 (Purine metabolism)	AraCyc: NUCLEOSIDE-DIPHOSPHATASE-RXN; RXN-10862|BiGG: NDP1|CornCyc: RXN-10862|KEGG: R00122|MetaCyc: NUCLEOSIDE-DIPHOSPHATASE-RXN; RXN-10862|Name: ADP phosphohydrolase; nucleoside-diphosphatase (ADP)	3.6.1.5	-5.74	0.08	cpd00001;cpd00008;cpd00009;cpd00018;cpd00067	OK	0	rxn33337	GCC|HB|EQC|EQU	Primary Database
rxn00093	R00123	ADP aminohydrolase	(1) cpd00001[0] + (1) cpd00008[0] <=> (1) cpd00013[0] + (1) cpd00090[0]	-1:cpd00001:0:0:"H2O";-1:cpd00008:0:0:"ADP";-1:cpd00067:0:0:"H+";1:cpd00013:0:0:"NH3";1:cpd00090:0:0:"IDP"	0	(1) cpd00001[0] + (1) cpd00008[0] + (1) cpd00067[0] => (1) cpd00013[0] + (1) cpd00090[0]	(1) H2O[0] + (1) ADP[0] + (1) H+[0] => (1) NH3[0] + (1) IDP[0]	>	>	null	null	KEGG: R00123|MetaCyc: ADP-DEAMINASE-RXN|Name: ADP aminohydrolase; ADP deaminase; adenosine diphosphate deaminase; adenosinepyrophosphate deaminase	3.5.4.17|3.5.4.7	-14.62	0.93	cpd00001;cpd00008;cpd00013;cpd00067;cpd00090	OK	0	null	GCC|EQC|EQU	Primary Database
rxn00095	R00125	P1,P4-bis(5'-adenosyl)-tetraphosphate nucleotidebisphosphohydrolase	(1) cpd00001[0] + (1) cpd00924[0] <=> (2) cpd00008[0]	-1:cpd00001:0:0:"H2O";-1:cpd00924:0:0:"AppppA";2:cpd00008:0:0:"ADP"	0	(1) cpd00001[0] + (1) cpd00924[0] => (2) cpd00008[0]	(1) H2O[0] + (1) AppppA[0] => (2) ADP[0]	=	>	null	KEGG: rn00230 (Purine metabolism)	BiGG: AP4AH; AP4AHr|EcoCyc: 3.6.1.41-RXN|JP_Creinhardtii_MSB: R_BTPS|KEGG: R00125|MetaCyc: 3.6.1.41-RXN|Name: 1-P,4-P-bis(5'-nucleosyl)-tetraphosphate nucleosidebisphosphohydrolase; Ap4A hydrolase; Ap4A hydrolase, reversible; P1,P4-Bis(5'-nucleosyl)-tetraphosphate nucleotidebisphosphohydrolase; P1,P4-bis(5'-adenosyl)-tetraphosphate nucleotidebisphosphohydrolase; P1,P4-bis(5'-nucleosyl)-tetraphosp…	3.6.1.41	-7.85	1.99	cpd00001;cpd00008;cpd00924	OK	0	rxn35438	GCC|EQC|EQU	Primary Database
rxn00096	R00126	ADP:ATP adenylyltransferase	(1) cpd00002[0] + (1) cpd00008[0] <=> (1) cpd00009[0] + (1) cpd00924[0]	-1:cpd00002:0:0:"ATP";-1:cpd00008:0:0:"ADP";1:cpd00009:0:0:"Phosphate";1:cpd00067:0:0:"H+";1:cpd00924:0:0:"AppppA"	0	(1) cpd00002[0] + (1) cpd00008[0] <= (1) cpd00009[0] + (1) cpd00067[0] + (1) cpd00924[0]	(1) ATP[0] + (1) ADP[0] <= (1) Phosphate[0] + (1) H+[0] + (1) AppppA[0]	>	<	null	KEGG: rn00230 (Purine metabolism)	AlgaGEM: R_R00126_c|BiGG: APA2; ATPATF1|ChlamyCyc: ATP-ADENYLYLTRANSFERASE-RXN|KEGG: R00126|MetaCyc: ATP-ADENYLYLTRANSFERASE-RXN|Name: ADP:ATP adenylyltransferase; ATP adenylyltransferase; adenine triphosphate adenylyltransferase; bis(5'-nucleosyl)-tetraphosphate phosphorylase (NDP-forming); diadenosine 5',5'''-P1,P4-tetraphosphate alphabeta-phosphorylase (ADP-forming); diadenosinetetraphosphate …	2.7.7.53	1.69	1.99	cpd00002;cpd00008;cpd00009;cpd00067;cpd00924	OK	0	rxn35428	GCC|EQC|EQU	Primary Database
rxn00097	R00127	ATP:AMP phosphotransferase	(1) cpd00002[0] + (1) cpd00018[0] <=> (2) cpd00008[0]	-1:cpd00002:0:0:"ATP";-1:cpd00018:0:0:"AMP";-1:cpd00067:0:0:"H+";2:cpd00008:0:0:"ADP"	0	(1) cpd00002[0] + (1) cpd00018[0] + (1) cpd00067[0] <=> (2) cpd00008[0]	(1) ATP[0] + (1) AMP[0] + (1) H+[0] <=> (2) ADP[0]	=	=	null	MetaCyc: DENOVOPURINE2-PWY (superpathway of purine nucleotides <i>de novo</i> biosynthesis II); Nucleotide-Biosynthesis (Nucleoside and Nucleotide Biosynthesis); PRPP-PWY (superpathway of histidine, purine, and pyrimidine biosynthesis); PUR-NUC-SYN (Purine Nucleotide Biosynthesis); PWY-6126 (superpathway of adenosine nucleotides <i>de novo</i> biosynthesis II); PWY-7219 (adenosine ribonucleotides…	AraCyc: ADENYL-KIN-RXN; RXN4FS-19|BiGG: ADK1; ADK1_1; ADK1m; ADK2_1|BrachyCyc: ADENYL-KIN-RXN|KEGG: R00127|MetaCyc: ADENYL-KIN-RXN|Name: 5'-AMP-kinase; ATP:AMP phosphotransferase; Adenylate kinase; Adenylate kinase 2; Adenylic kinase; Adenylokinase; Myokinase; adenylate kinase; adenylatekinase; adenylic kinase	2.7.4.3	-0.42	0.04	cpd00002;cpd00008;cpd00018;cpd00067	OK	0	rxn27684;rxn27685	GCC|HB|EQC|EQU	Primary Database
rxn00098	R00128	Adenosine-tetraphosphate phosphohydrolase	(1) cpd00001[0] + (1) cpd02198[0] <=> (1) cpd00002[0] + (1) cpd00009[0]	-1:cpd00001:0:0:"H2O";-1:cpd02198:0:0:"Adenosine tetraphosphate";1:cpd00002:0:0:"ATP";1:cpd00009:0:0:"Phosphate";1:cpd00067:0:0:"H+"	0	(1) cpd00001[0] + (1) cpd02198[0] => (1) cpd00002[0] + (1) cpd00009[0] + (1) cpd00067[0]	(1) H2O[0] + (1) Adenosine tetraphosphate[0] => (1) ATP[0] + (1) Phosphate[0] + (1) H+[0]	>	>	null	KEGG: rn00230 (Purine metabolism)	KEGG: R00128|MetaCyc: ADENOSINE-TETRAPHOSPHATASE-RXN|Name: Adenosine-tetraphosphate phosphohydrolase; adenosine-tetraphosphatase; adenosine-tetraphosphate phosphohydrolase	3.6.1.14	-7.49	0.72	cpd00001;cpd00002;cpd00009;cpd00067;cpd02198	OK	0	null	GCC|EQC|EQU	Primary Database
rxn00099	R00129	(6S)-6-Hydroxy-1,4,5,6-tetrahydronicotinamide-adenine-dinucleotide hydro-lyase (ATP-hydrolysing)	(1) cpd00002[0] + (1) cpd02951[0] <=> (1) cpd00004[0] + (1) cpd00008[0] + (1) cpd00009[0]	-1:cpd00002:0:0:"ATP";-1:cpd02951:0:0:"(6S)-6-beta-Hydroxy-1,4,5,6-tetrahydronicotinamide-adenine dinucleotide";1:cpd00004:0:0:"NADH";1:cpd00008:0:0:"ADP";1:cpd00009:0:0:"Phosphate";1:cpd00067:0:0:"H+"	0	(1) cpd00002[0] + (1) cpd02951[0] => (1) cpd00004[0] + (1) cpd00008[0] + (1) cpd00009[0] + (1) cpd00067[0]	(1) ATP[0] + (1) (6S)-6-beta-Hydroxy-1,4,5,6-tetrahydronicotinamide-adenine dinucleotide[0] => (1) NADH[0] + (1) ADP[0] + (1) Phosphate[0] + (1) H+[0]	>	>	null	MetaCyc: Energy-Metabolism (Generation of Precursor Metabolite and Energy); PWY-6938 (NADH repair)	KEGG: R00129|MetaCyc: 4.2.1.93-RXN|Name: (6S)-6-Hydroxy-1,4,5,6-tetrahydronicotinamide-adenine-dinucleotide hydro-lyase (ATP-hydrolysing); (6S)-6-beta-hydroxy-1,4,5,6-tetrahydronicotinamide-adenine-dinucleotide hydro-lyase (ATP-hydrolysing; (6S)-6beta-hydroxy-1,4,5,6-tetrahydronicotinamide-adenine dinucleotide hydro-lyase (ATP-hydrolysing, NADH-forming); (6S)-6beta-hydroxy-1,4,5,6-tetrahydronicot…	4.2.1.93	-11.69	0.9	cpd00002;cpd00004;cpd00008;cpd00009;cpd00067;cpd02951	OK	0	null	GCC|EQC|EQU	Primary Database
rxn00100	R00130	ATP:dephospho-CoA 3'-phosphotransferase	(1) cpd00002[0] + (1) cpd00655[0] <=> (1) cpd00008[0] + (1) cpd00010[0]	-1:cpd00002:0:0:"ATP";-1:cpd00655:0:0:"Dephospho-CoA";1:cpd00008:0:0:"ADP";1:cpd00010:0:0:"CoA";1:cpd00067:0:0:"H+"	0	(1) cpd00002[0] + (1) cpd00655[0] => (1) cpd00008[0] + (1) cpd00010[0] + (1) cpd00067[0]	(1) ATP[0] + (1) Dephospho-CoA[0] => (1) ADP[0] + (1) CoA[0] + (1) H+[0]	>	>	null	MetaCyc: COA-PWY (coenzyme A biosynthesis I (prokaryotic)); COA-PWY-1 (superpathway of coenzyme A biosynthesis III (mammals)); CoA-Biosynthesis (Coenzyme A Biosynthesis); Cofactor-Biosynthesis (Cofactor, Prosthetic Group, Electron Carrier, and Vitamin Biosynthesis); PANTOSYN-PWY (superpathway of coenzyme A biosynthesis I (bacteria)); PWY-4221 (superpathway of coenzyme A biosynthesis II (plants));…	AraCyc: DEPHOSPHOCOAKIN-RXN|BiGG: DPCOAK; DPCOAKm; U96; U97|BrachyCyc: DEPHOSPHOCOAKIN-RXN|KEGG: R00130|MetaCyc: DEPHOSPHOCOAKIN-RXN|Name: 3'-dephospho-CoA kinase; ATP:3'-dephospho-CoA 3'-phosphotransferase; ATP:dephospho-CoA 3'-phosphotransferase; Dephospho-CoA kinase; Dephosphocoa kinase; dephospho-CoA kinase; dephospho-CoAkinase; dephosphocoenzyme A kinase; dephosphocoenzyme A kinase (phosphor…	2.7.1.24	0.57	0.71	cpd00002;cpd00008;cpd00010;cpd00067;cpd00655	OK	0	rxn30214;rxn33067	GCC|HB|EQC|EQU	Primary Database
rxn00101	R00131	Urea amidohydrolase	(1) cpd00001[0] + (1) cpd00073[0] <=> (1) cpd00011[0] + (2) cpd00013[0]	-1:cpd00001:0:0:"H2O";-2:cpd00067:0:0:"H+";-1:cpd00073:0:0:"Urea";1:cpd00011:0:0:"CO2";2:cpd00013:0:0:"NH3"	0	(1) cpd00001[0] + (2) cpd00067[0] + (1) cpd00073[0] => (1) cpd00011[0] + (2) cpd00013[0]	(1) H2O[0] + (2) H+[0] + (1) Urea[0] => (1) CO2[0] + (2) NH3[0]	>	>	null	MetaCyc: AMINE-DEG (Amine and Polyamine Degradation); Allantoin-degradation (Allantoin Degradation); Degradation (Degradation/Utilization/Assimilation); PWY-5704 (urea degradation II); URDEGR-PWY (superpathway of allantoin degradation in plants); Urea-Degradation (Urea Degradation)|KEGG: rn00230 (Purine metabolism); rn00330 (Arginine and proline metabolism); rn00791 (Atrazine degradation)	AraCyc: UREASE-RXN|BiGG: UREA; UREA2|BrachyCyc: UREASE-RXN|KEGG: R00131|MetaCyc: UREASE-RXN|Name: Urea amidohydrolase; urea amidohydrolase; urease	3.5.1.5	-7.11	1.11	cpd00001;cpd00011;cpd00013;cpd00067;cpd00073	OK	0	rxn30324	GCC|EQC|EQU	Primary Database
rxn00102	R00132	carbonate hydro-lyase (carbon-dioxide-forming)	(1) cpd00242[0] <=> (1) cpd00001[0] + (1) cpd00011[0]	-1:cpd00067:0:0:"H+";-1:cpd00242:0:0:"H2CO3";1:cpd00001:0:0:"H2O";1:cpd00011:0:0:"CO2"	0	(1) cpd00067[0] + (1) cpd00242[0] <=> (1) cpd00001[0] + (1) cpd00011[0]	(1) H+[0] + (1) H2CO3[0] <=> (1) H2O[0] + (1) CO2[0]	=	=	null	MetaCyc: Autotrophic-CO2-Fixation (Autotrophic CO<sub>2</sub> Fixation); C1-COMPOUNDS (C1 Compound Utilization and Assimilation); CARBO-BIOSYNTHESIS (Sugar Biosynthesis); CO2-Fixation (CO<sub>2</sub> Fixation); CYANCAT-PWY (cyanate degradation); Carbohydrates-Biosynthesis (Carbohydrate Biosynthesis); Degradation (Degradation/Utilization/Assimilation); Detoxification (Detoxification); Energy-Metab…	AraCyc: CARBODEHYDRAT-RXN; RXN0-5224|BiGG: H2CO3D; HCO3E; HCO3Em; HCO3En|BrachyCyc: CARBODEHYDRAT-RXN; RXN0-5224|KEGG: R00132; R10092|MetaCyc: CARBODEHYDRAT-RXN; RXN0-5224|Name: Carbonic acid hydro-lyase; HCO3 equilibration reaction; HCO3 equilibrium reaction; HCO3equilibrationreaction; anhydrase; carbonate anhydrase; carbonate dehydratase; carbonate dehydratase (HCO3 equilibration reaction); car…	4.2.1.1	1.26	0.75	cpd00001;cpd00011;cpd00067;cpd00242	OK	0	rxn26146;rxn27740;rxn27741;rxn30392;rxn37640	GCC|EQC|EQU	Primary Database
rxn00103	R00134	formate:NADP+ oxidoreductase	(1) cpd00006[0] + (1) cpd00047[0] <=> (1) cpd00005[0] + (1) cpd00011[0]	-1:cpd00006:0:0:"NADP";-1:cpd00047:0:0:"Formate";1:cpd00005:0:0:"NADPH";1:cpd00011:0:0:"CO2"	0	(1) cpd00006[0] + (1) cpd00047[0] => (1) cpd00005[0] + (1) cpd00011[0]	(1) NADP[0] + (1) Formate[0] => (1) NADPH[0] + (1) CO2[0]	>	>	null	MetaCyc: Autotrophic-CO2-Fixation (Autotrophic CO<sub>2</sub> Fixation); C1-COMPOUNDS (C1 Compound Utilization and Assimilation); CHLORINATED-COMPOUNDS-DEG (Chlorinated Compound Degradation); CO2-Fixation (CO<sub>2</sub> Fixation); CODH-PWY (reductive acetyl coenzyme A pathway I (homoacetogenic bacteria)); Carbon-tetrachloride-degradation (Carbon Tetrachloride Degradation); Degradation (Degradati…	AraCyc: FORMATE-DEHYDROGENASE-NADP+-RXN|KEGG: R00134|MetaCyc: FORMATE-DEHYDROGENASE-NADP+-RXN|PlantCyc: FORMATE-DEHYDROGENASE-NADP+-RXN|RiceCyc: FORMATE-DEHYDROGENASE-(NADP+)-RXN|Name: Formate dehydrogenase (NADP+); Formate:NADP+ oxidoreductase; NADP-dependent formate dehydrogenase; formate dehydrogenase (NADP); formate dehydrogenase (NADP+); formate:NADP+ oxidoreductase	1.17.1.10|1.2.1.43	-3.53	0.8	cpd00005;cpd00006;cpd00011;cpd00047	OK	0	rxn33750	GCC|EQC|EQU	Primary Database
rxn00104	PPK2r	polyphosphate kinase	(1) cpd00002[0] + (1) cpd00012[0] <=> (1) cpd00008[0] + (1) cpd00421[0]	-1:cpd00002:0:0:"ATP";-1:cpd00012:0:0:"PPi";1:cpd00008:0:0:"ADP";1:cpd00421:0:0:"Triphosphate"	0	(1) cpd00002[0] + (1) cpd00012[0] <=> (1) cpd00008[0] + (1) cpd00421[0]	(1) ATP[0] + (1) PPi[0] <=> (1) ADP[0] + (1) Triphosphate[0]	?	=	null	null	BiGG: PPIK; PPK2; PPK2r|iAF1260: PPK2r|iAF692: PPK2|iJN746: PPK2r|iMA945: PPK2r|Name: polyphosphate kinase	2.7.4.1	10000000	10000000	cpd00002;cpd00008;cpd00012;cpd00421	OK	0	null	HB|GCP|EQP	Secondary Database
rxn00105	R00137	ATP:nicotinamide-nucleotide adenylyltransferase	(1) cpd00002[0] + (1) cpd00355[0] <=> (1) cpd00003[0] + (1) cpd00012[0]	-1:cpd00002:0:0:"ATP";-1:cpd00355:0:0:"Nicotinamide ribonucleotide";1:cpd00003:0:0:"NAD";1:cpd00012:0:0:"PPi"	0	(1) cpd00002[0] + (1) cpd00355[0] <=> (1) cpd00003[0] + (1) cpd00012[0]	(1) ATP[0] + (1) Nicotinamide ribonucleotide[0] <=> (1) NAD[0] + (1) PPi[0]	=	=	null	MetaCyc: Cofactor-Biosynthesis (Cofactor, Prosthetic Group, Electron Carrier, and Vitamin Biosynthesis); NAD-BIOSYNTHESIS-III (NAD biosynthesis III (from nicotinamide)); NAD-Metabolism (NAD Metabolism); NAD-SYN (NAD Biosynthesis); PWY-3502 (superpathway of NAD biosynthesis in eukaryotes); PWY3O-4106 (NAD salvage pathway IV (from nicotinamide riboside))|KEGG: rn00760 (Nicotinate and nicotinamide m…	AraCyc: 2.7.7.1-RXN|BiGG: NMNAT; NMNATm; NMNATr; YLR328W_3|BrachyCyc: 2.7.7.1-RXN|KEGG: R00137|MetaCyc: 2.7.7.1-RXN|Name: ATP:NMN adenylyltransferase; ATP:nicotinamide-nucleotide adenylyltransferase; NAD+ pyrophosphorylase; NMN adenylyltransferase; Nicotinamide-nucleotide adenylyltransferase; Nicotinamide-nucleotide adenylyltransferase 1; adenosine triphosphate-nicotinamide mononucleotide transad…	2.7.7.1|2.7.7.18	0.36	0.71	cpd00002;cpd00003;cpd00012;cpd00355	OK	0	rxn30218;rxn31803;rxn31815;rxn31816;rxn35311	GCC|EQC|EQU	Primary Database
rxn00106	R00138	Triphosphate phosphohydrolase	(1) cpd00001[0] + (1) cpd00421[0] <=> (1) cpd00009[0] + (1) cpd00012[0]	-1:cpd00001:0:0:"H2O";-1:cpd00421:0:0:"Triphosphate";1:cpd00009:0:0:"Phosphate";1:cpd00012:0:0:"PPi";1:cpd00067:0:0:"H+"	0	(1) cpd00001[0] + (1) cpd00421[0] <=> (1) cpd00009[0] + (1) cpd00012[0] + (1) cpd00067[0]	(1) H2O[0] + (1) Triphosphate[0] <=> (1) Phosphate[0] + (1) PPi[0] + (1) H+[0]	?	=	null	null	BiGG: PPA2|KEGG: R00138|MetaCyc: TRIPHOSPHATASE-RXN|iAF1260: PPA2|iIN800: PPA2|Name: Triphosphate phosphohydrolase; inorganic triphosphatase; triphosphatase; triphosphate phosphohydrolase	3.6.1.1|3.6.1.25	10000000	10000000	cpd00001;cpd00009;cpd00012;cpd00067;cpd00421	OK	0	null	HB|GCP|EQP	Primary Database
rxn00107	R00139	ATP:2'-deoxy-5-hydroxymethylcytidine-5'-diphosphate phosphotransferase	(1) cpd00002[0] + (1) cpd07923[0] <=> (1) cpd00008[0] + (1) cpd07924[0]	-1:cpd00002:0:0:"ATP";-1:cpd07923:0:0:"2'-Deoxy-5-hydroxymethylcytidine-5'-diphosphate";1:cpd00008:0:0:"ADP";1:cpd07924:0:0:"2'-Deoxy-5-hydroxymethylcytidine-5'-triphosphate"	0	(1) cpd00002[0] + (1) cpd07923[0] <=> (1) cpd00008[0] + (1) cpd07924[0]	(1) ATP[0] + (1) 2'-Deoxy-5-hydroxymethylcytidine-5'-diphosphate[0] <=> (1) ADP[0] + (1) 2'-Deoxy-5-hydroxymethylcytidine-5'-triphosphate[0]	=	=	null	KEGG: rn00240 (Pyrimidine metabolism)	KEGG: R00139|Name: ATP:2'-deoxy-5-hydroxymethylcytidine-5'-diphosphate phosphotransferase	2.7.4.6	0.62	0.3	cpd00002;cpd00008;cpd07923;cpd07924	OK	0	null	GCC|EQC|EQU	Primary Database
rxn00108	R00140	ATP:5-hydroxymethyldeoxycytidylate phosphotransferase	(1) cpd00008[0] + (1) cpd07923[0] <=> (1) cpd00002[0] + (1) cpd02480[0]	-1:cpd00008:0:0:"ADP";-1:cpd07923:0:0:"2'-Deoxy-5-hydroxymethylcytidine-5'-diphosphate";1:cpd00002:0:0:"ATP";1:cpd00067:0:0:"H+";1:cpd02480:0:0:"5-Hydroxymethyldeoxycytidylate"	0	(1) cpd00008[0] + (1) cpd07923[0] <=> (1) cpd00002[0] + (1) cpd00067[0] + (1) cpd02480[0]	(1) ADP[0] + (1) 2'-Deoxy-5-hydroxymethylcytidine-5'-diphosphate[0] <=> (1) ATP[0] + (1) H+[0] + (1) 5-Hydroxymethyldeoxycytidylate[0]	=	=	null	KEGG: rn00240 (Pyrimidine metabolism)	KEGG: R00140|Name: ATP:5-hydroxymethyldeoxycytidylate phosphotransferase	2.7.4.12	-0.23	0.31	cpd00002;cpd00008;cpd00067;cpd02480;cpd07923	OK	0	null	GCC|HB|EQC|EQU	Primary Database
rxn00109	R00143	ammonia:NAD+ oxidoreductase	(1) cpd00001[0] + (1) cpd00003[0] + (1) cpd00013[0] <=> (1) cpd00004[0] + (1) cpd00165[0]	-1:cpd00001:0:0:"H2O";-1:cpd00003:0:0:"NAD";-1:cpd00013:0:0:"NH3";1:cpd00004:0:0:"NADH";2:cpd00067:0:0:"H+";1:cpd00165:0:0:"Hydroxylamine"	0	(1) cpd00001[0] + (1) cpd00003[0] + (1) cpd00013[0] <= (1) cpd00004[0] + (2) cpd00067[0] + (1) cpd00165[0]	(1) H2O[0] + (1) NAD[0] + (1) NH3[0] <= (1) NADH[0] + (2) H+[0] + (1) Hydroxylamine[0]	<	<	null	MetaCyc: Macromolecule-Modification (Macromolecule Modification); PWY-7798 (protein <i>S</i>-nitrosylation and denitrosylation); Protein-Modification (Protein Modification)|KEGG: rn00910 (Nitrogen metabolism)	ChlamyCyc: HYDROXYLAMINE-REDUCTASE-NADH-RXN|KEGG: R00143|MetaCyc: HYDROXYLAMINE-REDUCTASE-NADH-RXN|Name: Ammonia:(acceptor) oxidoreductase; Hydroxylamine reductase (NADH); N-hydroxy amine reductase; NADH-hydroxylamine reductase; NADH2:hydroxylamine oxidoreductase; NADH:hydroxylamine oxidoreductase; ammonia:NAD+ oxidoreductase; ammonium dehydrogenase; ammonium:NAD+ oxidoreductase; hydroxylamine re…	1.7.1.10|1.7.99.1	22.97	6.2	cpd00001;cpd00003;cpd00004;cpd00013;cpd00067;cpd00165	OK	0	rxn27936	GCC|EQP	Primary Database
rxn00110	deaminating)	Nitrogenous compounds,NADH:oxygen oxidoreductase (3-hydroxylating,	(1) cpd00004[0] + (1) cpd00007[0] + (1) cpd03612[0] <=> (1) cpd00003[0] + (1) cpd00013[0] + (1) cpd00049[0]	-1:cpd00004:0:0:"NADH";-1:cpd00007:0:0:"O2";-1:cpd03612:0:0:"Nitrogenous compounds";1:cpd00003:0:0:"NAD";1:cpd00013:0:0:"NH3";1:cpd00049:0:0:"Carboxylic acid"	0	(1) cpd00004[0] + (1) cpd00007[0] + (1) cpd03612[0] <=> (1) cpd00003[0] + (1) cpd00013[0] + (1) cpd00049[0]	(1) NADH[0] + (1) O2[0] + (1) Nitrogenous compounds[0] <=> (1) NAD[0] + (1) NH3[0] + (1) Carboxylic acid[0]	?	=	null	null	Name: Nitrogenous compounds,NADH:oxygen oxidoreductase (3-hydroxylating,; deaminating)	1.14.13.35	10000000	10000000	cpd00003;cpd00004;cpd00007;cpd00013;cpd00049;cpd03612	MI:C:1/H:1|CI:1	0	null	GCP|EQP	Orphan
rxn00111	deaminating)	Nitrogenous compounds,NADPH:oxygen oxidoreductase (3-hydroxylating,	(1) cpd00005[0] + (1) cpd00007[0] + (1) cpd03612[0] <=> (1) cpd00006[0] + (1) cpd00013[0] + (1) cpd00049[0]	-1:cpd00005:0:0:"NADPH";-1:cpd00007:0:0:"O2";-1:cpd03612:0:0:"Nitrogenous compounds";1:cpd00006:0:0:"NADP";1:cpd00013:0:0:"NH3";1:cpd00049:0:0:"Carboxylic acid"	0	(1) cpd00005[0] + (1) cpd00007[0] + (1) cpd03612[0] <=> (1) cpd00006[0] + (1) cpd00013[0] + (1) cpd00049[0]	(1) NADPH[0] + (1) O2[0] + (1) Nitrogenous compounds[0] <=> (1) NADP[0] + (1) NH3[0] + (1) Carboxylic acid[0]	?	=	null	null	Name: Nitrogenous compounds,NADPH:oxygen oxidoreductase (3-hydroxylating,; deaminating)	1.14.13.35	10000000	10000000	cpd00005;cpd00006;cpd00007;cpd00013;cpd00049;cpd03612	MI:C:1/H:1|CI:1	0	null	GCP|EQP	Orphan
rxn00112	rxn00112	rxn00112	(1) cpd00007[0] + (1) cpd00013[0] <=> (1) cpd00001[0] + (1) cpd00165[0]	-1:cpd00007:0:0:"O2";-1:cpd00013:0:0:"NH3";-1:cpd00067:0:0:"H+";1:cpd00001:0:0:"H2O";1:cpd00165:0:0:"Hydroxylamine"	0	(1) cpd00007[0] + (1) cpd00013[0] + (1) cpd00067[0] <=> (1) cpd00001[0] + (1) cpd00165[0]	(1) O2[0] + (1) NH3[0] + (1) H+[0] <=> (1) H2O[0] + (1) Hydroxylamine[0]	>	=	null	null	null	1.13.12.-	-71.01	1.18	cpd00001;cpd00007;cpd00013;cpd00067;cpd00165	CI:-2	0	null	GCC|EQP	Orphan
rxn00113	R00149	Carbon-dioxide:ammonia ligase (ADP-forming,carbamate-phosphorylating)	(1) cpd00001[0] + (2) cpd00002[0] + (1) cpd00011[0] + (1) cpd00013[0] <=> (2) cpd00008[0] + (1) cpd00009[0] + (1) cpd00146[0]	-1:cpd00001:0:0:"H2O";-2:cpd00002:0:0:"ATP";-1:cpd00011:0:0:"CO2";-1:cpd00013:0:0:"NH3";2:cpd00008:0:0:"ADP";1:cpd00009:0:0:"Phosphate";3:cpd00067:0:0:"H+";1:cpd00146:0:0:"Carbamoylphosphate"	0	(1) cpd00001[0] + (2) cpd00002[0] + (1) cpd00011[0] + (1) cpd00013[0] => (2) cpd00008[0] + (1) cpd00009[0] + (3) cpd00067[0] + (1) cpd00146[0]	(1) H2O[0] + (2) ATP[0] + (1) CO2[0] + (1) NH3[0] => (2) ADP[0] + (1) Phosphate[0] + (3) H+[0] + (1) Carbamoylphosphate[0]	>	>	null	KEGG: rn00250 (Alanine, aspartate and glutamate metabolism); rn00330 (Arginine and proline metabolism); rn00910 (Nitrogen metabolism); rn01200 (Carbon metabolism); rn01230 (Biosynthesis of amino acids)	AraCyc: 6.3.4.16-RXN|BrachyCyc: 6.3.4.16-RXN|ChlamyCyc: 6.3.4.16-RXN|KEGG: R00149|MetaCyc: 6.3.4.16-RXN|Name: (ADP-forming,carbamate-phosphorylating); Carbon-dioxide:ammonia ligase; Carbon-dioxide:ammonia ligase (ADP-forming,carbamate-phosphorylating); carbamoyl-phosphate synthase (ammonia); carbamoylphosphate synthase; carbamoylphosphate synthase (ammonia); carbamoylphosphate synthetase; carbamy…	6.3.4.16|6.3.4.16-	0.14	0.96	cpd00001;cpd00002;cpd00008;cpd00009;cpd00011;cpd00013;cpd00067;cpd00146	OK	0	rxn19010;rxn30592;rxn31319;rxn35314;rxn38000	GCC|HB|EQC|EQU	Primary Database
rxn00114	R00150	ATP:carbamate phosphotransferase	(1) cpd00002[0] + (1) cpd00011[0] + (1) cpd00013[0] <=> (1) cpd00008[0] + (1) cpd00146[0]	-1:cpd00002:0:0:"ATP";-1:cpd00011:0:0:"CO2";-1:cpd00013:0:0:"NH3";1:cpd00008:0:0:"ADP";2:cpd00067:0:0:"H+";1:cpd00146:0:0:"Carbamoylphosphate"	0	(1) cpd00002[0] + (1) cpd00011[0] + (1) cpd00013[0] <= (1) cpd00008[0] + (2) cpd00067[0] + (1) cpd00146[0]	(1) ATP[0] + (1) CO2[0] + (1) NH3[0] <= (1) ADP[0] + (2) H+[0] + (1) Carbamoylphosphate[0]	<	<	null	KEGG: rn00230 (Purine metabolism); rn00330 (Arginine and proline metabolism); rn01200 (Carbon metabolism)	AraCyc: CARBAMATE-KINASE-RXN|BiGG: CBMK; CBMK2; CBMKr|BrachyCyc: CARBAMATE-KINASE-RXN|KEGG: R00150|MetaCyc: CARBAMATE-KINASE-RXN|Name: ATP:carbamate phosphotransferase; CKase; Carbamate kinase; carbamate kinase; carbamoyl phosphokinase; carbamyl phosphokinase	2.7.2.2	6.3	0.96	cpd00002;cpd00008;cpd00011;cpd00013;cpd00067;cpd00146	OK	0	rxn29996;rxn37674	GCC|HB|EQC|EQU	Primary Database
rxn00115	R00152	R00152	(1) cpd00011[0] + (1) cpd00013[0] <=> (1) cpd00150[0]	-1:cpd00011:0:0:"CO2";-1:cpd00013:0:0:"NH3";1:cpd00150:0:0:"HCN"	0	(1) cpd00011[0] + (1) cpd00013[0] <=> (1) cpd00150[0]	(1) CO2[0] + (1) NH3[0] <=> (1) HCN[0]	?	=	null	KEGG: rn00460 (Cyanoamino acid metabolism)	KEGG: R00152|iRS1563: R_R00152_c|Name:	null	10000000	10000000	cpd00011;cpd00013;cpd00150	MI:H:-3/O:-2|CI:-1	0	null	GCP|EQP	Primary Database
rxn00116	R00155	UDP phosphohydrolase	(1) cpd00001[0] + (1) cpd00014[0] <=> (1) cpd00009[0] + (1) cpd00091[0]	-1:cpd00001:0:0:"H2O";-1:cpd00014:0:0:"UDP";1:cpd00009:0:0:"Phosphate";2:cpd00067:0:0:"H+";1:cpd00091:0:0:"UMP"	0	(1) cpd00001[0] + (1) cpd00014[0] => (1) cpd00009[0] + (2) cpd00067[0] + (1) cpd00091[0]	(1) H2O[0] + (1) UDP[0] => (1) Phosphate[0] + (2) H+[0] + (1) UMP[0]	>	>	null	KEGG: rn00240 (Pyrimidine metabolism)	AraCyc: NUCLEOSIDE-DIPHOSPHATASE-RXN; RXN-12197|BiGG: NDP7|CornCyc: RXN-12197|KEGG: R00155|MetaCyc: NUCLEOSIDE-DIPHOSPHATASE-RXN; RXN-12197|Name: UDP diphosphohydrolase; UDP phosphohydrolase; nucleoside-diphosphatase (UDP); nucleoside-diphosphate phosphohydrolase	3.6.1.5|3.6.1.6	-5.03	0.78	cpd00001;cpd00009;cpd00014;cpd00067;cpd00091	OK	0	null	GCC|HB|EQC|EQU	Primary Database
rxn00117	R00156	ATP:UDP phosphotransferase	(1) cpd00002[0] + (1) cpd00014[0] <=> (1) cpd00008[0] + (1) cpd00062[0]	-1:cpd00002:0:0:"ATP";-1:cpd00014:0:0:"UDP";1:cpd00008:0:0:"ADP";1:cpd00062:0:0:"UTP"	0	(1) cpd00002[0] + (1) cpd00014[0] <=> (1) cpd00008[0] + (1) cpd00062[0]	(1) ATP[0] + (1) UDP[0] <=> (1) ADP[0] + (1) UTP[0]	=	=	null	MetaCyc: Deoxyribonucleotide-Biosynthesis (2'-Deoxyribonucleotide Biosynthesis); Nucleotide-Biosynthesis (Nucleoside and Nucleotide Biosynthesis); PRPP-PWY (superpathway of histidine, purine, and pyrimidine biosynthesis); PWY-7176 (UTP and CTP <i>de novo</i> biosynthesis); PWY-7196 (superpathway of pyrimidine ribonucleosides salvage); PWY-7208 (superpathway of pyrimidine nucleobases salvage); PWY…	AraCyc: NUCLEOSIDE-DIP-KIN-RXN; UDPKIN-RXN|BiGG: NDPK2; YNK1_1|BrachyCyc: NUCLEOSIDE-DIP-KIN-RXN; UDPKIN-RXN|KEGG: R00156|MetaCyc: NUCLEOSIDE-DIP-KIN-RXN; UDPKIN-RXN|Name: ATP:UDP phosphotransferase; NDK; Nucleoside 5'-diphosphate phosphotransferase; Nucleoside diphosphokinase; Nucleoside-diphosphate kinase; nucleoside-diphosphate kinase (ATP:UDP); nucleoside-diphosphatekinase-ATP-UDP; udp kinase	2.7.4.6	-0.68	0.31	cpd00002;cpd00008;cpd00014;cpd00062	OK	0	rxn20461;rxn28042;rxn28044;rxn33550	GCC|EQC|EQU	Primary Database
rxn00118	R00157	Uridine triphosphate:AMP phosphotransferase	(1) cpd00018[0] + (1) cpd00062[0] <=> (1) cpd00008[0] + (1) cpd00014[0]	-1:cpd00018:0:0:"AMP";-1:cpd00062:0:0:"UTP";-1:cpd00067:0:0:"H+";1:cpd00008:0:0:"ADP";1:cpd00014:0:0:"UDP"	0	(1) cpd00018[0] + (1) cpd00062[0] + (1) cpd00067[0] <=> (1) cpd00008[0] + (1) cpd00014[0]	(1) AMP[0] + (1) UTP[0] + (1) H+[0] <=> (1) ADP[0] + (1) UDP[0]	=	=	null	null	AlgaGEM: R_R00157_c|AraGEM: R_R00157_c|KEGG: R00157|iRS1597: R00157_c|Name: UTP:AMP phosphotransferase; Uridine triphosphate:AMP phosphotransferase	2.7.4.10	0.25	0.31	cpd00008;cpd00014;cpd00018;cpd00062;cpd00067	OK	0	null	GCC|HB|EQC|EQU	Primary Database
rxn00119	R00158	ATP:UMP phosphotransferase	(1) cpd00002[0] + (1) cpd00091[0] <=> (1) cpd00008[0] + (1) cpd00014[0]	-1:cpd00002:0:0:"ATP";-1:cpd00067:0:0:"H+";-1:cpd00091:0:0:"UMP";1:cpd00008:0:0:"ADP";1:cpd00014:0:0:"UDP"	0	(1) cpd00002[0] + (1) cpd00067[0] + (1) cpd00091[0] <=> (1) cpd00008[0] + (1) cpd00014[0]	(1) ATP[0] + (1) H+[0] + (1) UMP[0] <=> (1) ADP[0] + (1) UDP[0]	=	=	null	MetaCyc: Deoxyribonucleotide-Biosynthesis (2'-Deoxyribonucleotide Biosynthesis); Nucleotide-Biosynthesis (Nucleoside and Nucleotide Biosynthesis); PRPP-PWY (superpathway of histidine, purine, and pyrimidine biosynthesis); PWY-7176 (UTP and CTP <i>de novo</i> biosynthesis); PWY-7196 (superpathway of pyrimidine ribonucleosides salvage); PWY-7208 (superpathway of pyrimidine nucleobases salvage); PWY…	AraCyc: 2.7.4.22-RXN; RXN-12002; UMPKI-RXN|BiGG: UMPK; UMPKURIDK1; UMPKn; URA6_1; URA6_2; URIDK1|BrachyCyc: 2.7.4.22-RXN; UMPKI-RXN|KEGG: R00158|MetaCyc: 2.7.4.22-RXN; RXN-12002|Name: ATP:CMP(UMP) phosphotransferase; ATP:UMP phosphotransferase; ATP:UMP-CMP phosphotransferase; CTP:CMP phosphotransferase; UMP kinase; UMP-CMP kinase; UMP-kinase; UMP/CMP kinase; UMPkinase; cytidylate kinase; dCMP kin…	2.7.4.14|2.7.4.22|2.7.4.4	-1.13	0.78	cpd00002;cpd00008;cpd00014;cpd00067;cpd00091	OK	0	rxn30446;rxn32095	GCC|HB|EQC|EQU	Primary Database
rxn00120	R00159	UTP phosphohydrolase	(1) cpd00001[0] + (1) cpd00062[0] <=> (1) cpd00009[0] + (1) cpd00014[0]	-1:cpd00001:0:0:"H2O";-1:cpd00062:0:0:"UTP";1:cpd00009:0:0:"Phosphate";1:cpd00014:0:0:"UDP";1:cpd00067:0:0:"H+"	0	(1) cpd00001[0] + (1) cpd00062[0] => (1) cpd00009[0] + (1) cpd00014[0] + (1) cpd00067[0]	(1) H2O[0] + (1) UTP[0] => (1) Phosphate[0] + (1) UDP[0] + (1) H+[0]	>	>	null	KEGG: rn00240 (Pyrimidine metabolism)	AraCyc: NUCLEOSIDE-TRIPHOSPHATASE-RXN; RXN-12196|BiGG: NTP7|BrachyCyc: NUCLEOSIDE-TRIPHOSPHATASE-RXN|KEGG: R00159|MetaCyc: NUCLEOSIDE-TRIPHOSPHATASE-RXN; RXN-12196|Name: UTP phosphohydrolase; nucleoside-triphosphatase (UTP); unspecific diphosphate phosphohydrolase	3.6.1.15|3.6.1.39|3.6.1.5	-5.48	0.31	cpd00001;cpd00009;cpd00014;cpd00062;cpd00067	OK	0	rxn38190;rxn38198;rxn38206;rxn38214;rxn38222;rxn38231;rxn38241	GCC|EQC|EQU	Primary Database
rxn00121	R00160	FAD nucleotidohydrolase	(1) cpd00001[0] + (1) cpd00015[0] <=> (1) cpd00018[0] + (1) cpd00050[0]	-1:cpd00001:0:0:"H2O";-1:cpd00015:0:0:"FAD";1:cpd00018:0:0:"AMP";1:cpd00050:0:0:"FMN";2:cpd00067:0:0:"H+"	0	(1) cpd00001[0] + (1) cpd00015[0] => (1) cpd00018[0] + (1) cpd00050[0] + (2) cpd00067[0]	(1) H2O[0] + (1) FAD[0] => (1) AMP[0] + (1) FMN[0] + (2) H+[0]	>	>	null	KEGG: rn00740 (Riboflavin metabolism)	AraCyc: FAD-PYROPHOSPHATASE-RXN|BrachyCyc: FAD-PYROPHOSPHATASE-RXN|CornCyc: FAD-PYROPHOSPHATASE-RXN|KEGG: R00160|MetaCyc: FAD-PYROPHOSPHATASE-RXN|Name: FAD diphosphatase; FAD nucleotidohydrolase; FAD pyrophosphatase; flavin adenine dinucleotide pyrophosphatase; flavine adenine dinucleotide pyrophosphatase; riboflavin adenine dinucleotide pyrophosphatase; riboflavine adenine dinucleotide pyrophosp…	3.6.1.18|3.6.1.9	-5.35	0.94	cpd00001;cpd00015;cpd00018;cpd00050;cpd00067	OK	0	rxn33436	GCC|HB|EQC|EQU	Primary Database
rxn00122	R00161	ATP:FMN adenylyltransferase	(1) cpd00002[0] + (1) cpd00050[0] <=> (1) cpd00012[0] + (1) cpd00015[0]	-1:cpd00002:0:0:"ATP";-1:cpd00050:0:0:"FMN";1:cpd00012:0:0:"PPi";1:cpd00015:0:0:"FAD"	0	(1) cpd00002[0] + (1) cpd00050[0] <=> (1) cpd00012[0] + (1) cpd00015[0]	(1) ATP[0] + (1) FMN[0] <=> (1) PPi[0] + (1) FAD[0]	>	=	null	MetaCyc: Cofactor-Biosynthesis (Cofactor, Prosthetic Group, Electron Carrier, and Vitamin Biosynthesis); Flavin-Biosynthesis (Flavin Biosynthesis); PWY-6167 (flavin biosynthesis II (archaea)); PWY-6168 (flavin biosynthesis III (fungi)); PWY66-366 (flavin biosynthesis IV (mammalian)); RIBOSYN2-PWY (flavin biosynthesis I (bacteria and plants)); Vitamin-Biosynthesis (Vitamin Biosynthesis)|KEGG: rn00…	AraCyc: FADSYN-RXN|BiGG: FAD1; FMNAT; FMNATm; FMNATr; U80|BrachyCyc: FADSYN-RXN|KEGG: R00161|MetaCyc: FADSYN-RXN|Name: ATP:FMN adenylyltransferase; FAD pyrophosphorylase; FAD synthetase; FADS; FMN adenylyltransferase; FMNadenylyltransferase; adenosine triphosphate-riboflavin mononucleotide transadenylase; adenosine triphosphate-riboflavine mononucleotide transadenylase; flavin adenine dinucleotid…	2.7.7.2	-3.08	0.94	cpd00002;cpd00012;cpd00015;cpd00050	OK	0	rxn30210;rxn33129	GCC|EQC|EQU	Primary Database
rxn00123	R00173	pyridoxal-5'-phosphate phosphohydrolase	(1) cpd00001[0] + (1) cpd00016[0] <=> (1) cpd00009[0] + (1) cpd00215[0]	-1:cpd00001:0:0:"H2O";-1:cpd00016:0:0:"Pyridoxal phosphate";1:cpd00009:0:0:"Phosphate";1:cpd00215:0:0:"Pyridoxal"	0	(1) cpd00001[0] + (1) cpd00016[0] <=> (1) cpd00009[0] + (1) cpd00215[0]	(1) H2O[0] + (1) Pyridoxal phosphate[0] <=> (1) Phosphate[0] + (1) Pyridoxal[0]	>	=	null	MetaCyc: Cofactor-Biosynthesis (Cofactor, Prosthetic Group, Electron Carrier, and Vitamin Biosynthesis); PWY-7204 (pyridoxal 5'-phosphate salvage II (plants)); Vitamin-B6-Biosynthesis (Vitamin B<sub>6</sub> Biosynthesis); Vitamin-Biosynthesis (Vitamin Biosynthesis)|KEGG: rn00750 (Vitamin B6 metabolism)	AraCyc: 3.1.3.74-RXN|BiGG: PYDXPP|CornCyc: 3.1.3.74-RXN|KEGG: R00173|MetaCyc: 3.1.3.74-RXN|Name: PLP phosphatase; PNP phosphatase; Pyridoxal 5-phosphate phosphatase; pyridoxal phosphatase; pyridoxal-5'-phosphate phosphohydrolase; vitamin B6-phosphate phosphatase; vitamine B6 (pyridoxine) phosphatase	3.1.3.74	-2.71	0.48	cpd00001;cpd00009;cpd00016;cpd00215	OK	0	null	GCC|HB|EQC|EQU	Primary Database
rxn00124	R00174	ATP:pyridoxal 5'-phosphotransferase	(1) cpd00002[0] + (1) cpd00215[0] <=> (1) cpd00008[0] + (1) cpd00016[0]	-1:cpd00002:0:0:"ATP";-1:cpd00215:0:0:"Pyridoxal";1:cpd00008:0:0:"ADP";1:cpd00016:0:0:"Pyridoxal phosphate";1:cpd00067:0:0:"H+"	0	(1) cpd00002[0] + (1) cpd00215[0] => (1) cpd00008[0] + (1) cpd00016[0] + (1) cpd00067[0]	(1) ATP[0] + (1) Pyridoxal[0] => (1) ADP[0] + (1) Pyridoxal phosphate[0] + (1) H+[0]	=	>	null	MetaCyc: Cofactor-Biosynthesis (Cofactor, Prosthetic Group, Electron Carrier, and Vitamin Biosynthesis); HMP-PP-Biosynthesis (4-amino-2-methyl-5-diphosphomethylpyrimidine biosynthesis); PLPSAL-PWY (pyridoxal 5'-phosphate salvage I); PWY-7204 (pyridoxal 5'-phosphate salvage II (plants)); PWY-7282 (4-amino-2-methyl-5-diphosphomethylpyrimidine biosynthesis (yeast)); PWY0-845 (superpathway of pyridox…	AraCyc: PYRIDOXKIN-RXN|BiGG: PYDXK; U83|BrachyCyc: PYRIDOXKIN-RXN|KEGG: R00174|MetaCyc: PYRIDOXKIN-RXN|Name: ATP:pyridoxal 5'-phosphotransferase; RXNBWI-11; pyridoxal 5-phosphate-kinase; pyridoxal kinase; pyridoxal kinase (Pyridoxal); pyridoxal kinase (phosphorylating); pyridoxal phosphokinase; pyridoxine kinase	2.7.1.35	-3.45	0.48	cpd00002;cpd00008;cpd00016;cpd00067;cpd00215	OK	0	rxn38691	GCC|HB|EQC|EQU	Primary Database
rxn00125	R00175	S-Adenosyl-L-methionine hydrolase	(1) cpd00001[0] + (1) cpd00017[0] <=> (1) cpd00147[0] + (1) cpd00227[0]	-1:cpd00001:0:0:"H2O";-1:cpd00017:0:0:"S-Adenosyl-L-methionine";1:cpd00067:0:0:"H+";1:cpd00147:0:0:"5-Methylthioadenosine";1:cpd00227:0:0:"L-Homoserine"	0	(1) cpd00001[0] + (1) cpd00017[0] => (1) cpd00067[0] + (1) cpd00147[0] + (1) cpd00227[0]	(1) H2O[0] + (1) S-Adenosyl-L-methionine[0] => (1) H+[0] + (1) 5-Methylthioadenosine[0] + (1) L-Homoserine[0]	=	>	null	null	KEGG: R00175|MetaCyc: ADENOSYLMETHIONINE-HYDROLASE-RXN|iRS1563: R_R00175_c|Name: S-Adenosyl-L-methionine hydrolase; S-adenosyl-L-methionine hydrolase; S-adenosylmethionine cleaving enzyme; adenosylmethionine hydrolase; adenosylmethionine lyase; methylmethionine-sulfonium-salt hydrolase	3.3.1.2	-7.47	4.86	cpd00001;cpd00017;cpd00067;cpd00147;cpd00227	OK	0	null	GCC|EQC	Primary Database
rxn00126	R00177	ATP:L-methionine S-adenosyltransferase	(1) cpd00001[0] + (1) cpd00002[0] + (1) cpd00060[0] <=> (1) cpd00009[0] + (1) cpd00012[0] + (1) cpd00017[0]	-1:cpd00001:0:0:"H2O";-1:cpd00002:0:0:"ATP";-1:cpd00060:0:0:"L-Methionine";1:cpd00009:0:0:"Phosphate";1:cpd00012:0:0:"PPi";1:cpd00017:0:0:"S-Adenosyl-L-methionine";1:cpd00067:0:0:"H+"	0	(1) cpd00001[0] + (1) cpd00002[0] + (1) cpd00060[0] <= (1) cpd00009[0] + (1) cpd00012[0] + (1) cpd00017[0] + (1) cpd00067[0]	(1) H2O[0] + (1) ATP[0] + (1) L-Methionine[0] <= (1) Phosphate[0] + (1) PPi[0] + (1) S-Adenosyl-L-methionine[0] + (1) H+[0]	>	<	null	MetaCyc: Amino-Acid-Biosynthesis (Amino Acid Biosynthesis); Amino-Acid-Degradation (Amino Acid Degradation); CYSTEINE-SYN (L-cysteine Biosynthesis); Cofactor-Biosynthesis (Cofactor, Prosthetic Group, Electron Carrier, and Vitamin Biosynthesis); Degradation (Degradation/Utilization/Assimilation); ETHYL-PWY (ethylene biosynthesis I (plants)); Ethylene-Biosynthesis (Ethylene Biosynthesis); HORMONE-S…	AraCyc: S-ADENMETSYN-RXN|BiGG: METAT; SAM1; SAM2|BrachyCyc: S-ADENMETSYN-RXN|KEGG: R00177|MetaCyc: S-ADENMETSYN-RXN|Name: ATP-methionine adenosyltransferase; ATP:L-methione S-adenosyltransferase; ATP:L-methionine S-adenosyltransferase; AdoMet synthetase; Adomet synthetase; Methionine adenosyltransferase; S-adenosyl-L-methionine synthetase; S-adenosylmethionine synthase; S-adenosylmethionine synth…	2.5.1.6	-12.61	4.92	cpd00001;cpd00002;cpd00009;cpd00012;cpd00017;cpd00060;cpd00067	OK	0	rxn28979	GCC|HB|EQC	Primary Database
rxn00127	R00178	S-adenosyl-L-methionine carboxy-lyase [(5-deoxy-5-adenosyl)(3-aminopropyl)methylsulfonium-forming]	(1) cpd00017[0] <=> (1) cpd00011[0] + (1) cpd00837[0]	-1:cpd00017:0:0:"S-Adenosyl-L-methionine";-1:cpd00067:0:0:"H+";1:cpd00011:0:0:"CO2";1:cpd00837:0:0:"S-Adenosylmethioninamine"	0	(1) cpd00017[0] + (1) cpd00067[0] => (1) cpd00011[0] + (1) cpd00837[0]	(1) S-Adenosyl-L-methionine[0] + (1) H+[0] => (1) CO2[0] + (1) S-Adenosylmethioninamine[0]	>	>	null	MetaCyc: ARG+POLYAMINE-SYN (superpathway of arginine and polyamine biosynthesis); ARGSPECAT-PWY (spermine biosynthesis); Amino-Acid-Biosynthesis (Amino Acid Biosynthesis); BSUBPOLYAMSYN-PWY (spermidine biosynthesis I); IND-AMINO-ACID-SYN (Proteinogenic Amino Acid Biosynthesis); METHIONINE-SYN (L-methionine Biosynthesis); Methionine-Salvage (L-methionine Salvage); POLYAMINSYN3-PWY (superpathway of…	AraCyc: SAMDECARB-RXN|BiGG: ADMDC; ADMDCr; SPE2|BrachyCyc: SAMDECARB-RXN|KEGG: R00178|MetaCyc: SAMDECARB-RXN|Name: Adenosylmethionine decarboxylase; Adenosylmethioninedecarboxylase; S-Adenosyl-L-methionine carboxy-lyase; S-adenosyl-L-methionine carboxy-lyase; S-adenosyl-L-methionine carboxy-lyase [(5-deoxy-5-adenosyl)(3-aminopropyl)methylsulfonium-forming]; S-adenosyl-L-methionine carboxy-lyase […	4.1.1.50	-5.47	0.75	cpd00011;cpd00017;cpd00067;cpd00837	OK	0	rxn32132	GCC|EQC|EQU	Primary Database
rxn00128	R00179	S-adenosyl-L-methionine methylthioadenosine-lyase (1-aminocyclopropane-1-carboxylate-forming)	(1) cpd00017[0] <=> (1) cpd00147[0] + (1) cpd00909[0]	-1:cpd00017:0:0:"S-Adenosyl-L-methionine";1:cpd00067:0:0:"H+";1:cpd00147:0:0:"5-Methylthioadenosine";1:cpd00909:0:0:"1-Aminocyclopropane-1-carboxylate"	0	(1) cpd00017[0] <=> (1) cpd00067[0] + (1) cpd00147[0] + (1) cpd00909[0]	(1) S-Adenosyl-L-methionine[0] <=> (1) H+[0] + (1) 5-Methylthioadenosine[0] + (1) 1-Aminocyclopropane-1-carboxylate[0]	=	=	null	MetaCyc: Amino-Acid-Biosynthesis (Amino Acid Biosynthesis); ETHYL-PWY (ethylene biosynthesis I (plants)); Ethylene-Biosynthesis (Ethylene Biosynthesis); HORMONE-SYN (Hormone Biosynthesis); IND-AMINO-ACID-SYN (Proteinogenic Amino Acid Biosynthesis); METHIONINE-SYN (L-methionine Biosynthesis); Methionine-Salvage (L-methionine Salvage); PWY-7270 (L-methionine salvage cycle II (plants)); Plant-Hormon…	AraCyc: 4.4.1.14-RXN|BrachyCyc: 4.4.1.14-RXN|ChlamyCyc: 4.4.1.14-RXN|KEGG: R00179|MetaCyc: 4.4.1.14-RXN|Name: 1-aminocyclopropane-1-carboxylate synthase; 1-aminocyclopropane-1-carboxylate synthetase; 1-aminocyclopropane-1-carboxylic acid synthase; 1-aminocyclopropanecarboxylate synthase; ACC synthase; S-Adenosyl-L-methionine methylthioadenosine-lyase; S-adenosyl-L-methionine methylthioadenosine-l…	4.4.1.14	-3.05	5.12	cpd00017;cpd00067;cpd00147;cpd00909	OK	0	rxn27619;rxn33519;rxn37998;rxn37999	GCC|EQC	Primary Database
rxn00129	R00180	S-Adenosyl-L-methionine alkyltransferase (cyclizing)	(1) cpd00017[0] <=> (1) cpd00147[0] + (1) cpd01873[0]	-1:cpd00017:0:0:"S-Adenosyl-L-methionine";1:cpd00147:0:0:"5-Methylthioadenosine";1:cpd01873:0:0:"2-Aminobutan-4-olide"	0	(1) cpd00017[0] <=> (1) cpd00147[0] + (1) cpd01873[0]	(1) S-Adenosyl-L-methionine[0] <=> (1) 5-Methylthioadenosine[0] + (1) 2-Aminobutan-4-olide[0]	=	=	null	null	KEGG: R00180|MetaCyc: ADENOSYLMETHIONINE-CYCLOTRANSFERASE-RXN|Name: S-Adenosyl-L-methionine alkyltransferase (cyclizing); S-adenosyl-L-methionine alkyltransferase (cyclizing); adenosylmethioninase; adenosylmethionine cyclotransferase	2.5.1.4	1.85	4.92	cpd00017;cpd00147;cpd01873	OK	0	null	GCC|EQC	Primary Database
rxn00130	R00181	AMP aminohydrolase	(1) cpd00001[0] + (1) cpd00018[0] <=> (1) cpd00013[0] + (1) cpd00114[0]	-1:cpd00001:0:0:"H2O";-1:cpd00018:0:0:"AMP";-1:cpd00067:0:0:"H+";1:cpd00013:0:0:"NH3";1:cpd00114:0:0:"IMP"	0	(1) cpd00001[0] + (1) cpd00018[0] + (1) cpd00067[0] => (1) cpd00013[0] + (1) cpd00114[0]	(1) H2O[0] + (1) AMP[0] + (1) H+[0] => (1) NH3[0] + (1) IMP[0]	>	>	null	MetaCyc: AROMATIC-COMPOUNDS-DEGRADATION (Aromatic Compound Degradation); Adenosine-Nucleotides-Degradation (Adenosine Nucleotide Degradation); Degradation (Degradation/Utilization/Assimilation); NUCLEO-DEG (Nucleoside and Nucleotide Degradation); P165-PWY (superpathway of purines degradation in plants); PWY-5044 (purine nucleotides degradation I (plants)); PWY-6596 (adenosine nucleotides degradat…	AraCyc: AMP-DEAMINASE-RXN|BiGG: AMD1_1; AMPDA|BrachyCyc: AMP-DEAMINASE-RXN|KEGG: R00181|MetaCyc: ADENOSINE-PHOSPHATE-DEAMINASE-RXN; AMP-DEAMINASE-RXN|Name: AMP aminohydrolase; AMP deaminase; Adenosine monophosphate deaminase; adenine nucleotide deaminase; adenosine (phosphate) deaminase; adenosine-phosphate aminohydrolase; adenosine-phosphate deaminase; adenylate deaminase	3.5.4.17|3.5.4.6	-7.56	0.47	cpd00001;cpd00013;cpd00018;cpd00067;cpd00114	OK	0	rxn30350;rxn32247;rxn32251	GCC|EQC|EQU	Primary Database
rxn00131	R00182	AMP phosphoribohydrolase	(1) cpd00001[0] + (1) cpd00018[0] <=> (1) cpd00101[0] + (1) cpd00128[0]	-1:cpd00001:0:0:"H2O";-1:cpd00018:0:0:"AMP";1:cpd00101:0:0:"ribose-5-phosphate";1:cpd00128:0:0:"Adenine"	0	(1) cpd00001[0] + (1) cpd00018[0] <=> (1) cpd00101[0] + (1) cpd00128[0]	(1) H2O[0] + (1) AMP[0] <=> (1) ribose-5-phosphate[0] + (1) Adenine[0]	=	=	null	MetaCyc: Adenosine-Nucleotides-Degradation (Adenosine Nucleotide Degradation); Degradation (Degradation/Utilization/Assimilation); NUCLEO-DEG (Nucleoside and Nucleotide Degradation); PWY-6617 (adenosine nucleotides degradation III); Purine-Degradation (Purine Nucleotide Degradation)|KEGG: rn00230 (Purine metabolism)	BrachyCyc: AMP-NUCLEOSID-RXN|ChlamyCyc: AMP-NUCLEOSID-RXN|EcoCyc: AMP-NUCLEOSID-RXN|KEGG: R00182|MetaCyc: AMP-NUCLEOSID-RXN|Name: AMP nucleosidase; AMP phosphoribohydrolase; adenosine monophosphate nucleosidase; adenylate nucleosidase	3.2.2.4	-4.78	0.49	cpd00001;cpd00018;cpd00101;cpd00128	OK	0	null	GCC|EQC|EQU	Primary Database
rxn00132	R00183	Adenosine 5'-monophosphate phosphohydrolase	(1) cpd00001[0] + (1) cpd00018[0] <=> (1) cpd00009[0] + (1) cpd00182[0]	-1:cpd00001:0:0:"H2O";-1:cpd00018:0:0:"AMP";1:cpd00009:0:0:"Phosphate";1:cpd00182:0:0:"Adenosine"	0	(1) cpd00001[0] + (1) cpd00018[0] <=> (1) cpd00009[0] + (1) cpd00182[0]	(1) H2O[0] + (1) AMP[0] <=> (1) Phosphate[0] + (1) Adenosine[0]	>	=	null	MetaCyc: Adenosine-Nucleotides-Degradation (Adenosine Nucleotide Degradation); Degradation (Degradation/Utilization/Assimilation); NUCLEO-DEG (Nucleoside and Nucleotide Degradation); PWY-6353 (purine nucleotides degradation II (aerobic)); Purine-Degradation (Purine Nucleotide Degradation); SALVADEHYPOX-PWY (adenosine nucleotides degradation II)|KEGG: rn00230 (Purine metabolism)	AraCyc: 5-NUCLEOTID-RXN; AMP-DEPHOSPHORYLATION-RXN|BiGG: NTD7; NTD7pp; U30|BrachyCyc: AMP-DEPHOSPHORYLATION-RXN|KEGG: R00183|MetaCyc: 5-NUCLEOTID-RXN; AMP-DEPHOSPHORYLATION-RXN|Name: 5'-AMP nucleotidase; 5'-AMPase; 5'-adenylic phosphatase; 5'-mononucleotidase; 5'-nucleotidase; 5'-nucleotidase (AMP); 5'-ribonucleotide phosphohydrolase; AMP phosphatase; AMP phosphohydrolase; AMP-5'-nucleotidase; AM…	3.1.3.5	-3.37	0.34	cpd00001;cpd00009;cpd00018;cpd00182	OK	0	rxn18970;rxn30611;rxn31965;rxn31971;rxn31973	GCC|HB|EQC|EQU	Primary Database
rxn00133	R00184	P1,P4-bis(5'-adenosyl)-tetraphosphate adenylohydrolase	(1) cpd00001[0] + (1) cpd00924[0] <=> (1) cpd00002[0] + (1) cpd00018[0]	-1:cpd00001:0:0:"H2O";-1:cpd00924:0:0:"AppppA";1:cpd00002:0:0:"ATP";1:cpd00018:0:0:"AMP";1:cpd00067:0:0:"H+"	0	(1) cpd00001[0] + (1) cpd00924[0] => (1) cpd00002[0] + (1) cpd00018[0] + (1) cpd00067[0]	(1) H2O[0] + (1) AppppA[0] => (1) ATP[0] + (1) AMP[0] + (1) H+[0]	=	>	null	KEGG: rn00230 (Purine metabolism)	AlgaGEM: R_R00184_c|AraGEM: R_R00184_c|KEGG: R00184|MetaCyc: RXN-12820|iRS1597: R00184_c|Name: P1,P4-Bis(5'-adenosyl) tetraphosphate nucleotidohydrolase; P1,P4-bis(5'-adenosyl)-tetraphosphate adenylohydrolase; diadenosine hexaphosphate hydrolase (ATP-forming)	3.6.1.17|3.6.1.61	-7.42	1.99	cpd00001;cpd00002;cpd00018;cpd00067;cpd00924	OK	0	null	GCC|HB|EQC|EQU	Primary Database
rxn00134	R00185	ATP:adenosine 5'-phosphotransferase	(1) cpd00002[0] + (1) cpd00182[0] <=> (1) cpd00008[0] + (1) cpd00018[0]	-1:cpd00002:0:0:"ATP";-1:cpd00182:0:0:"Adenosine";1:cpd00008:0:0:"ADP";1:cpd00018:0:0:"AMP";1:cpd00067:0:0:"H+"	0	(1) cpd00002[0] + (1) cpd00182[0] => (1) cpd00008[0] + (1) cpd00018[0] + (1) cpd00067[0]	(1) ATP[0] + (1) Adenosine[0] => (1) ADP[0] + (1) AMP[0] + (1) H+[0]	>	>	null	MetaCyc: Adenine-Adenosine-Salvage (Adenine and Adenosine Salvage); Nucleotide-Biosynthesis (Nucleoside and Nucleotide Biosynthesis); PUR-NUC-SYN (Purine Nucleotide Biosynthesis); PWY-6619 (adenine and adenosine salvage VI); PWY66-409 (superpathway of purine nucleotide salvage); Purine-Nucleotides-Salvage (Purine Nucleotide Salvage)|KEGG: rn00230 (Purine metabolism)	AraCyc: ADENOSINE-KINASE-RXN|BiGG: ADNK1; YJR105W|BrachyCyc: ADENOSINE-KINASE-RXN|KEGG: R00185|MetaCyc: ADENOSINE-KINASE-RXN|Name: ATP:adenosine 5'-phosphotransferase; Adenosine kinase; adenosine kinase; adenosine kinase (phosphorylating)	2.7.1.20|2.7.1.74	-2.79	0.35	cpd00002;cpd00008;cpd00018;cpd00067;cpd00182	OK	0	rxn27678;rxn38020	GCC|HB|EQC|EQU	Primary Database
rxn00135	(S)-Lactate adenylohydrolase	(S)-Lactate adenylohydrolase	(1) cpd00001[0] + (1) cpd02644[0] <=> (1) cpd00008[0] + (1) cpd00018[0]	-1:cpd00001:0:0:"H2O";-1:cpd02644:0:0:"P1,P2-Bis(5'-adenosyl) triphosphate";1:cpd00008:0:0:"ADP";1:cpd00018:0:0:"AMP";1:cpd00067:0:0:"H+"	0	(1) cpd00001[0] + (1) cpd02644[0] <=> (1) cpd00008[0] + (1) cpd00018[0] + (1) cpd00067[0]	(1) H2O[0] + (1) P1,P2-Bis(5'-adenosyl) triphosphate[0] <=> (1) ADP[0] + (1) AMP[0] + (1) H+[0]	?	=	null	null	Name: (S)-Lactate adenylohydrolase	3.6.1.29	10000000	10000000	cpd00001;cpd00008;cpd00018;cpd00067;cpd02644	OK	0	null	HB|GCP|EQP	Orphan
rxn00136	R00187	P1,P3-bis(5'-adenosyl)-triphosphate adenylohydrolase	(1) cpd00001[0] + (1) cpd03705[0] <=> (1) cpd00008[0] + (1) cpd00018[0]	-1:cpd00001:0:0:"H2O";-1:cpd03705:0:0:"ApppA";1:cpd00008:0:0:"ADP";1:cpd00018:0:0:"AMP";1:cpd00067:0:0:"H+"	0	(1) cpd00001[0] + (1) cpd03705[0] => (1) cpd00008[0] + (1) cpd00018[0] + (1) cpd00067[0]	(1) H2O[0] + (1) ApppA[0] => (1) ADP[0] + (1) AMP[0] + (1) H+[0]	>	>	null	KEGG: rn00230 (Purine metabolism)	AraCyc: BIS5-ADENOSYL-TRIPHOSPHATASE-RXN|BrachyCyc: BIS5-ADENOSYL-TRIPHOSPHATASE-RXN|ChlamyCyc: BIS5-ADENOSYL-TRIPHOSPHATASE-RXN|KEGG: R00187|MetaCyc: BIS5-ADENOSYL-TRIPHOSPHATASE-RXN|Name: 1-P,3-P-bis(5'-adenosyl)-triphosphate adenylohydrolase; P1,P3-Bis(5'-adenosyl) triphosphate adenylohydrolase; P1,P3-bis(5'-adenosyl)-triphosphate adenylohydrolase; bis(5'-adenosyl)-triphosphatase; diadenosine …	3.6.1.29	-18.84	7.46	cpd00001;cpd00008;cpd00018;cpd00067;cpd03705	OK	0	rxn35437	GCC|HB|EQP	Primary Database
rxn00137	R00188	Adenosine 3',5'-bisphosphate 3'-phosphohydrolase	(1) cpd00001[0] + (1) cpd00045[0] <=> (1) cpd00009[0] + (1) cpd00018[0]	-1:cpd00001:0:0:"H2O";-1:cpd00045:0:0:"Adenosine 3-5-bisphosphate";1:cpd00009:0:0:"Phosphate";1:cpd00018:0:0:"AMP"	0	(1) cpd00001[0] + (1) cpd00045[0] <=> (1) cpd00009[0] + (1) cpd00018[0]	(1) H2O[0] + (1) Adenosine 3-5-bisphosphate[0] <=> (1) Phosphate[0] + (1) AMP[0]	>	=	null	null	AraCyc: 325-BISPHOSPHATE-NUCLEOTIDASE-RXN|BiGG: BPNT; MET22|BrachyCyc: 325-BISPHOSPHATE-NUCLEOTIDASE-RXN|KEGG: R00188|MetaCyc: 325-BISPHOSPHATE-NUCLEOTIDASE-RXN|Name: 3'(2'),5'-BISPHOSPHATE-NUCLEOTIDASE-RXN; 3'(2'),5'-bisphosphate nucleotidase; 3'(2'),5'-bisphosphonucleoside 3'(2')-phosphohydrolase; 3',5'-bisphosphate nucleotidase; 3',5'-bisphosphate nucleotidase (EC 3.1.3.7); 3'-phosphoadenylyls…	3.1.3.7	-2.59	0.75	cpd00001;cpd00009;cpd00018;cpd00045	OK	0	rxn11357;rxn32810	GCC|HB|EQC|EQU	Primary Database
rxn00138	R00189	deamido-NAD+:ammonia ligase (AMP-forming)	(1) cpd00002[0] + (1) cpd00013[0] + (1) cpd00638[0] <=> (1) cpd00003[0] + (1) cpd00012[0] + (1) cpd00018[0]	-1:cpd00002:0:0:"ATP";-1:cpd00013:0:0:"NH3";-1:cpd00638:0:0:"Deamido-NAD";1:cpd00003:0:0:"NAD";1:cpd00012:0:0:"PPi";1:cpd00018:0:0:"AMP";2:cpd00067:0:0:"H+"	0	(1) cpd00002[0] + (1) cpd00013[0] + (1) cpd00638[0] => (1) cpd00003[0] + (1) cpd00012[0] + (1) cpd00018[0] + (2) cpd00067[0]	(1) ATP[0] + (1) NH3[0] + (1) Deamido-NAD[0] => (1) NAD[0] + (1) PPi[0] + (1) AMP[0] + (2) H+[0]	>	>	null	MetaCyc: Cofactor-Biosynthesis (Cofactor, Prosthetic Group, Electron Carrier, and Vitamin Biosynthesis); NAD-Metabolism (NAD Metabolism); NAD-SYN (NAD Biosynthesis); PWY0-781 (aspartate superpathway); PYRIDNUCSYN-PWY (NAD <i>de novo</i> biosynthesis I (from aspartate))|KEGG: rn00760 (Nicotinate and nicotinamide metabolism)	AraCyc: NAD-SYNTH-NH3-RXN|BiGG: NADS1; NADS1m; NADS1n; QNS1_1; QNS1_2|BrachyCyc: NAD-SYNTH-NH3-RXN|KEGG: R00189|MetaCyc: NAD-SYNTH-NH3-RXN|Name: Deamino-NAD+:ammonia ligase (AMP-forming); Glutamine-dependent NAD(+) synthetase; NAD synthase; NAD synthase (nh3); NAD synthase (nh4); NAD synthetase; NAD(+) synthetase; NAD+ synthase; NADsynthase-nh3; deamido-NAD+:ammonia ligase (AMP-forming); diphosph…	6.3.1.5|6.3.5.1	-3.69	0.67	cpd00002;cpd00003;cpd00012;cpd00013;cpd00018;cpd00067;cpd00638	OK	0	rxn30039;rxn30193;rxn30412;rxn32216	GCC|HB|EQC|EQU	Primary Database
rxn00139	R00190	AMP:diphosphate phospho-D-ribosyltransferase	(1) cpd00012[0] + (1) cpd00018[0] <=> (1) cpd00103[0] + (1) cpd00128[0]	-1:cpd00012:0:0:"PPi";-1:cpd00018:0:0:"AMP";-1:cpd00067:0:0:"H+";1:cpd00103:0:0:"PRPP";1:cpd00128:0:0:"Adenine"	0	(1) cpd00012[0] + (1) cpd00018[0] + (1) cpd00067[0] <= (1) cpd00103[0] + (1) cpd00128[0]	(1) PPi[0] + (1) AMP[0] + (1) H+[0] <= (1) PRPP[0] + (1) Adenine[0]	<	<	null	MetaCyc: Adenine-Adenosine-Salvage (Adenine and Adenosine Salvage); Degradation (Degradation/Utilization/Assimilation); Glyphosate-Degradation (glyphosate degradation); Noncarbon-Nutrients (Inorganic Nutrient Metabolism); Nucleotide-Biosynthesis (Nucleoside and Nucleotide Biosynthesis); P121-PWY (adenine and adenosine salvage I); PUR-NUC-SYN (Purine Nucleotide Biosynthesis); PWY-6605 (adenine and…	AraCyc: ADENPRIBOSYLTRAN-RXN|BiGG: ADPT; APT1; APT2|BrachyCyc: ADENPRIBOSYLTRAN-RXN|KEGG: R00190|MetaCyc: ADENPRIBOSYLTRAN-RXN|Name: AMP pyrophosphorylase; AMP-pyrophosphate phosphoribosyltransferase; AMP:diphosphate phospho-D-ribosyltransferase; AMP:pyrophosphate phosphoribosyltransferase; APRT; adenine phosphoribosylpyrophosphate transferase; adenine phosphoribosyltransferase; adeninephosphorib…	2.4.2.7|2.4.2.8	3.85	0.33	cpd00012;cpd00018;cpd00067;cpd00103;cpd00128	OK	0	rxn38024	GCC|HB|EQC|EQU	Primary Database
rxn00140	R00191	adenosine 3',5'-phosphate 5'-nucleotidohydrolase	(1) cpd00001[0] + (1) cpd00446[0] <=> (1) cpd00018[0]	-1:cpd00001:0:0:"H2O";-1:cpd00446:0:0:"cAMP";1:cpd00018:0:0:"AMP";1:cpd00067:0:0:"H+"	0	(1) cpd00001[0] + (1) cpd00446[0] => (1) cpd00018[0] + (1) cpd00067[0]	(1) H2O[0] + (1) cAMP[0] => (1) AMP[0] + (1) H+[0]	>	>	null	KEGG: rn00230 (Purine metabolism)	BiGG: PDE1; PDE2_1|BrachyCyc: RXN0-5038|EcoCyc: RXN0-5038|KEGG: R00191|MetaCyc: 3.1.4.17-RXN; RXN0-5038|Name: 3',5'-cyclic-AMP 5'-nucleotidohydrolase; 3',5'-cyclic-AMP phosphodiesterase; 3',5'-cyclic-nucleotide phosphodiesterase; 3',5'-cyclic-nucleotide phosphodiesterase 2; Adenosine 3',5'-phosphate 5'-nucleotidohydrolase; PDE2A; PDE2B; PDE4; PDE7; PDE8; PDEB1; PDEB2; adenosine 3',5'-phosphate 5'…	3.1.4.17|3.1.4.53	-10.15	0.27	cpd00001;cpd00018;cpd00067;cpd00446	OK	0	rxn35432	GCC|HB|EQC|EQU	Primary Database
rxn00141	R00192	S-Adenosyl-L-homocysteine hydrolase	(1) cpd00001[0] + (1) cpd00019[0] <=> (1) cpd00135[0] + (1) cpd00182[0]	-1:cpd00001:0:0:"H2O";-1:cpd00019:0:0:"S-Adenosyl-homocysteine";1:cpd00135:0:0:"Homocysteine";1:cpd00182:0:0:"Adenosine"	0	(1) cpd00001[0] + (1) cpd00019[0] <=> (1) cpd00135[0] + (1) cpd00182[0]	(1) H2O[0] + (1) S-Adenosyl-homocysteine[0] <=> (1) Homocysteine[0] + (1) Adenosine[0]	=	=	null	MetaCyc: Amino-Acid-Biosynthesis (Amino Acid Biosynthesis); Amino-Acid-Degradation (Amino Acid Degradation); CYSTEINE-SYN (L-cysteine Biosynthesis); Degradation (Degradation/Utilization/Assimilation); IND-AMINO-ACID-SYN (Proteinogenic Amino Acid Biosynthesis); METHIONINE-DEG (L-methionine Degradation); METHIONINE-DEG1-PWY (L-methionine degradation I (to L-homocysteine)); METHIONINE-SYN (L-methion…	AraCyc: ADENOSYLHOMOCYSTEINASE-RXN|BiGG: AHC; AHCi; SAH1|BrachyCyc: ADENOSYLHOMOCYSTEINASE-RXN|KEGG: R00192|MetaCyc: ADENOSYLHOMOCYSTEINASE-RXN|Name: Adenosylhomocysteinase; AdoHcyase; S-Adenosyl-L-homocysteine hydrolase; S-adenosyl-L-homocysteine hydrolase; S-adenosylhomocysteinase; S-adenosylhomocysteine hydrolase (ambiguous); S-adenosylhomocysteine synthase; SAHase; adenosylhomocysteine hydrol…	3.3.1.1	8.79	0.58	cpd00001;cpd00019;cpd00135;cpd00182	OK	0	rxn27683;rxn30600;rxn33400	GCC|EQC|EQU	Primary Database
rxn00142	R00193	S-Adenosyl-L-homocysteine aminohydrolase	(1) cpd00001[0] + (1) cpd00019[0] <=> (1) cpd00013[0] + (1) cpd02171[0]	-1:cpd00001:0:0:"H2O";-1:cpd00019:0:0:"S-Adenosyl-homocysteine";-1:cpd00067:0:0:"H+";1:cpd00013:0:0:"NH3";1:cpd02171:0:0:"S-Inosyl-L-homocysteine"	0	(1) cpd00001[0] + (1) cpd00019[0] + (1) cpd00067[0] <=> (1) cpd00013[0] + (1) cpd02171[0]	(1) H2O[0] + (1) S-Adenosyl-homocysteine[0] + (1) H+[0] <=> (1) NH3[0] + (1) S-Inosyl-L-homocysteine[0]	=	=	null	null	KEGG: R00193|MetaCyc: S-ADENOSYLHOMOCYSTEINE-DEAMINASE-RXN|PoplarCyc: S-ADENOSYLHOMOCYSTEINE-DEAMINASE-RXN|SoyCyc: S-ADENOSYLHOMOCYSTEINE-DEAMINASE-RXN|Name: S-Adenosyl-L-homocysteine aminohydrolase; S-adenosyl-L-homocysteine aminohydrolase; S-adenosylhomocysteine deaminase; adenosylhomocysteine deaminase	3.5.4.28	-5.45	0.69	cpd00001;cpd00013;cpd00019;cpd00067;cpd02171	OK	0	null	GCC|EQC|EQU	Primary Database
rxn00143	R00194	S-Adenosyl-L-homocysteine homocysteinylribohydrolase	(1) cpd00001[0] + (1) cpd00019[0] <=> (1) cpd00128[0] + (1) cpd02227[0]	-1:cpd00001:0:0:"H2O";-1:cpd00019:0:0:"S-Adenosyl-homocysteine";1:cpd00128:0:0:"Adenine";1:cpd02227:0:0:"S-Ribosylhomocysteine"	0	(1) cpd00001[0] + (1) cpd00019[0] <=> (1) cpd00128[0] + (1) cpd02227[0]	(1) H2O[0] + (1) S-Adenosyl-homocysteine[0] <=> (1) Adenine[0] + (1) S-Ribosylhomocysteine[0]	=	=	null	MetaCyc: Amino-Acid-Biosynthesis (Amino Acid Biosynthesis); Autoinducer-Biosynthesis (Autoinducer Biosynthesis); CYSTEINE-SYN (L-cysteine Biosynthesis); IND-AMINO-ACID-SYN (Proteinogenic Amino Acid Biosynthesis); METHIONINE-SYN (L-methionine Biosynthesis); Methionine-Salvage (L-methionine Salvage); PWY-6151 (<i>S</i>-adenosyl-L-methionine cycle I); PWY-6153 (autoinducer AI-2 biosynthesis I); PWY-…	AraCyc: ADENOSYLHOMOCYSTEINE-NUCLEOSIDASE-RXN|BiGG: AHCYSNS|BrachyCyc: ADENOSYLHOMOCYSTEINE-NUCLEOSIDASE-RXN|KEGG: R00194|MetaCyc: ADENOSYLHOMOCYSTEINE-NUCLEOSIDASE-RXN|Name: 5'-methyladenosine nucleosidase; AdoHcy/MTA nucleosidase; S-Adenosyl-L-homocysteine homocysteinylribohydrolase; S-adenosyl-L-homocysteine homocysteinylribohydrolase; S-adenosylhomocysteine hydrolase (ambiguous); S-adenosylho…	3.2.2.9	-3.86	0.68	cpd00001;cpd00019;cpd00128;cpd02227	OK	0	null	GCC|EQC|EQU	Primary Database
rxn00144	R00195	2,3-diaminopropanoate ammonia-lyase (adding water; pyruvate-forming)	(1) cpd00001[0] + (1) cpd03828[0] <=> (2) cpd00013[0] + (1) cpd00020[0]	-1:cpd00001:0:0:"H2O";-1:cpd00067:0:0:"H+";-1:cpd03828:0:0:"2,3-Diaminopropionate";2:cpd00013:0:0:"NH3";1:cpd00020:0:0:"Pyruvate"	0	(1) cpd00001[0] + (1) cpd00067[0] + (1) cpd03828[0] => (2) cpd00013[0] + (1) cpd00020[0]	(1) H2O[0] + (1) H+[0] + (1) 2,3-Diaminopropionate[0] => (2) NH3[0] + (1) Pyruvate[0]	=	>	null	null	BiGG: DAPAL|KEGG: R00195|iAF1260: DAPAL|Name: 2,3-Diaminopropionate ammonia-lyase; 2,3-diaminopropanoate ammonia-lyase (adding water; pyruvate-forming); 2,3-diaminopropionate amonnia lyase	4.3.1.15	0.61	1.02	cpd00001;cpd00013;cpd00020;cpd00067;cpd03828	OK	0	rxn30005	GCC|EQC|EQU	Primary Database
rxn00145	R00196	(S)-Lactate:ferricytochrome-c 2-oxidoreductase	(2) cpd00109[0] + (1) cpd00159[0] <=> (1) cpd00020[0] + (2) cpd00110[0]	-2:cpd00109:0:0:"Cytochrome c3+";-1:cpd00159:0:0:"L-Lactate";1:cpd00020:0:0:"Pyruvate";2:cpd00067:0:0:"H+";2:cpd00110:0:0:"Cytochrome c2+"	0	(2) cpd00109[0] + (1) cpd00159[0] <=> (1) cpd00020[0] + (2) cpd00067[0] + (2) cpd00110[0]	(2) Cytochrome c3+[0] + (1) L-Lactate[0] <=> (1) Pyruvate[0] + (2) H+[0] + (2) Cytochrome c2+[0]	?	=	null	KEGG: rn00620 (Pyruvate metabolism)	BiGG: CYB2; L-LACD; L-LACDm; L_LACD|JP_Creinhardtii_MSB: R_LLDH_LPAREN_ferr_RPAREN_m; R_LLDH_LPAREN_ferr_RPAREN_x|JP_Creinhardtii_NMeth: R_LLDH(ferr)g; R_LLDH(ferr)m|KEGG: R00196|iIN800: CYB2|Name: (S)-Lactate:ferricytochrome-c 2-oxidoreductase; Cytochrome b2; L-Lactate dehydrogenase (ferricytochrome); L-Lactate dehydrogenase irreversible	1.1.2.3	10000000	10000000	cpd00020;cpd00067;cpd00109;cpd00110;cpd00159	OK	0	rxn30103;rxn34237;rxn35452	GCP|EQP	Primary Database
rxn00146	R00197	(R)-Lactate:ferricytochrome-c 2-oxidoreductase	(2) cpd00109[0] + (1) cpd00221[0] <=> (1) cpd00020[0] + (2) cpd00110[0]	-2:cpd00109:0:0:"Cytochrome c3+";-1:cpd00221:0:0:"D-Lactate";1:cpd00020:0:0:"Pyruvate";2:cpd00067:0:0:"H+";2:cpd00110:0:0:"Cytochrome c2+"	0	(2) cpd00109[0] + (1) cpd00221[0] <=> (1) cpd00020[0] + (2) cpd00067[0] + (2) cpd00110[0]	(2) Cytochrome c3+[0] + (1) D-Lactate[0] <=> (1) Pyruvate[0] + (2) H+[0] + (2) Cytochrome c2+[0]	?	=	null	KEGG: rn00620 (Pyruvate metabolism)	BiGG: D-LACDm|JP_Creinhardtii_MSB: R_D_DASH_LACDHm|JP_Creinhardtii_NMeth: R_D-LACDHm|KEGG: R00197|iMM904: D-LACDm|Name: (R)-Lactate:ferricytochrome-c 2-oxidoreductase; D-lactate dehydrogenase	1.1.2.4	10000000	10000000	cpd00020;cpd00067;cpd00109;cpd00110;cpd00221	OK	0	rxn30364	GCP|EQP	Primary Database
rxn00147	R00199	ATP:pyruvate,water phosphotransferase	(1) cpd00001[0] + (1) cpd00002[0] + (1) cpd00020[0] <=> (1) cpd00009[0] + (1) cpd00018[0] + (1) cpd00061[0]	-1:cpd00001:0:0:"H2O";-1:cpd00002:0:0:"ATP";-1:cpd00020:0:0:"Pyruvate";1:cpd00009:0:0:"Phosphate";1:cpd00018:0:0:"AMP";1:cpd00061:0:0:"Phosphoenolpyruvate";3:cpd00067:0:0:"H+"	0	(1) cpd00001[0] + (1) cpd00002[0] + (1) cpd00020[0] => (1) cpd00009[0] + (1) cpd00018[0] + (1) cpd00061[0] + (3) cpd00067[0]	(1) H2O[0] + (1) ATP[0] + (1) Pyruvate[0] => (1) Phosphate[0] + (1) AMP[0] + (1) Phosphoenolpyruvate[0] + (3) H+[0]	>	>	null	MetaCyc: Acetate-Formation (Fermentation to Acetate); Alcohol-Biosynthesis (Fermentation to Alcohols); Autotrophic-CO2-Fixation (Autotrophic CO<sub>2</sub> Fixation); C1-COMPOUNDS (C1 Compound Utilization and Assimilation); CARBO-BIOSYNTHESIS (Sugar Biosynthesis); CARBOXYLATES-DEG (Carboxylate Degradation); CO2-Fixation (CO<sub>2</sub> Fixation); Carbohydrates-Biosynthesis (Carbohydrate Biosynthe…	AraCyc: PEPSYNTH-RXN|BiGG: PPS|BrachyCyc: PEPSYNTH-RXN|KEGG: R00199|MetaCyc: PEPSYNTH-RXN|Name: ATP:pyruvate, water phosphotransferase; ATP:pyruvate,water phosphotransferase; PEP synthetase; phoephoenolpyruvate synthetase; phosphoenolpyruvate synthase; phosphoenolpyruvatesynthase; phosphoenolpyruvic synthase; phosphopyruvate synthetase; pyruvate, water dikinase; pyruvate,water dikinase; pyruvate-…	2.7.9.2	0.79	0.12	cpd00001;cpd00002;cpd00009;cpd00018;cpd00020;cpd00061;cpd00067	OK	0	rxn33266	GCC|HB|EQC|EQU	Primary Database
rxn00148	R00200	ATP:pyruvate 2-O-phosphotransferase	(1) cpd00002[0] + (1) cpd00020[0] <=> (1) cpd00008[0] + (1) cpd00061[0]	-1:cpd00002:0:0:"ATP";-1:cpd00020:0:0:"Pyruvate";1:cpd00008:0:0:"ADP";1:cpd00061:0:0:"Phosphoenolpyruvate";1:cpd00067:0:0:"H+"	0	(1) cpd00002[0] + (1) cpd00020[0] <=> (1) cpd00008[0] + (1) cpd00061[0] + (1) cpd00067[0]	(1) ATP[0] + (1) Pyruvate[0] <=> (1) ADP[0] + (1) Phosphoenolpyruvate[0] + (1) H+[0]	=	=	null	MetaCyc: ANAEROFRUCAT-PWY (homolactic fermentation); ANAGLYCOLYSIS-PWY (glycolysis III (from glucose)); Acetate-Formation (Fermentation to Acetate); Alcohol-Biosynthesis (Fermentation to Alcohols); CARBO-BIOSYNTHESIS (Sugar Biosynthesis); CARBOXYLATES-DEG (Carboxylate Degradation); Carbohydrates-Biosynthesis (Carbohydrate Biosynthesis); Carbohydrates-Degradation (Carbohydrate Degradation); Degrad…	AraCyc: PEPDEPHOS-RXN|BiGG: CDC19; PYK; PYK2|BrachyCyc: PEPDEPHOS-RXN|KEGG: R00200|MetaCyc: PEPDEPHOS-RXN|Name: ATP:pyruvate 2-O-phosphotransferase; ATP:pyruvate O2-phosphotransferase; phosphoenol transphosphorylase; phosphoenolpyruvate kinase; pyruvate kinase	2.7.1.40	6.53	0.1	cpd00002;cpd00008;cpd00020;cpd00061;cpd00067	OK	0	rxn20509;rxn35242	GCC|HB|EQC|EQU	Primary Database
rxn00149	R00203	pyruvaldehyde:NAD+ oxidoreductase	(1) cpd00001[0] + (1) cpd00003[0] + (1) cpd00428[0] <=> (1) cpd00004[0] + (1) cpd00020[0]	-1:cpd00001:0:0:"H2O";-1:cpd00003:0:0:"NAD";-1:cpd00428:0:0:"2-Oxopropanal";1:cpd00004:0:0:"NADH";1:cpd00020:0:0:"Pyruvate";2:cpd00067:0:0:"H+"	0	(1) cpd00001[0] + (1) cpd00003[0] + (1) cpd00428[0] <=> (1) cpd00004[0] + (1) cpd00020[0] + (2) cpd00067[0]	(1) H2O[0] + (1) NAD[0] + (1) 2-Oxopropanal[0] <=> (1) NADH[0] + (1) Pyruvate[0] + (2) H+[0]	=	=	null	MetaCyc: Aldehyde-Degradation (Aldehyde Degradation); Degradation (Degradation/Utilization/Assimilation); Detoxification (Detoxification); Methylglyoxal-Detoxification (Methylglyoxal Detoxification); PWY-5456 (methylglyoxal degradation VII)|KEGG: rn00620 (Pyruvate metabolism)	BrachyCyc: ALDEHYDE-DEHYDROGENASE-NADORNOP+-RXN|ChlamyCyc: ALDHDEHYDROG-RXN|KEGG: R00203|MaizeCyc: ALDEHYDE-DEHYDROGENASE-NADORNOP+-RXN; METHYL-GLYOXAL-DEHYDROG-RXN|MetaCyc: ALDEHYDE-DEHYDROGENASE-NADORNOP+-RXN; METHYL-GLYOXAL-DEHYDROG-RXN|Name: 2-oxopropanal:NAD+ oxidoreductase; ALDEHYDE DEHYDROGENASE; Aldehyde dehydrogenase (NAD+); Pyruvaldehyde:NAD+ 2-oxidoreductase; Pyruvaldehyde:NAD+ oxidore…	1.2.1.22|1.2.1.23|1.2.1.3	-6.69	0.5	cpd00001;cpd00003;cpd00004;cpd00020;cpd00067;cpd00428	OK	0	rxn38862	GCC|EQC|EQU	Primary Database
rxn00150	R00205	2-Oxopropanal:NADP+ oxidoreductase	(1) cpd00001[0] + (1) cpd00006[0] + (1) cpd00428[0] <=> (1) cpd00005[0] + (1) cpd00020[0]	-1:cpd00001:0:0:"H2O";-1:cpd00006:0:0:"NADP";-1:cpd00428:0:0:"2-Oxopropanal";1:cpd00005:0:0:"NADPH";1:cpd00020:0:0:"Pyruvate";2:cpd00067:0:0:"H+"	0	(1) cpd00001[0] + (1) cpd00006[0] + (1) cpd00428[0] <=> (1) cpd00005[0] + (1) cpd00020[0] + (2) cpd00067[0]	(1) H2O[0] + (1) NADP[0] + (1) 2-Oxopropanal[0] <=> (1) NADPH[0] + (1) Pyruvate[0] + (2) H+[0]	=	=	null	MetaCyc: Aldehyde-Degradation (Aldehyde Degradation); Degradation (Degradation/Utilization/Assimilation); Detoxification (Detoxification); Methylglyoxal-Detoxification (Methylglyoxal Detoxification); PWY-5462 (methylglyoxal degradation II)|KEGG: rn00620 (Pyruvate metabolism)	BrachyCyc: ALDEHYDE-DEHYDROGENASE-NADORNOP+-RXN|KEGG: R00205|MaizeCyc: ALDEHYDE-DEHYDROGENASE-NADORNOP+-RXN|MetaCyc: ALDEHYDE-DEHYDROGENASE-NADORNOP+-RXN; RXN-8639|SorghumCyc: ALDEHYDE-DEHYDROGENASE-NADORNOP+-RXN|Name: 2-Oxopropanal:NADP+ oxidoreductase	1.2.1.49	-6.69	0.5	cpd00001;cpd00005;cpd00006;cpd00020;cpd00067;cpd00428	OK	0	null	GCC|EQC|EQU	Primary Database
rxn00151	R00206	ATP:pyruvate,phosphate phosphotransferase	(1) cpd00002[0] + (1) cpd00009[0] + (1) cpd00020[0] <=> (1) cpd00012[0] + (1) cpd00018[0] + (1) cpd00061[0]	-1:cpd00002:0:0:"ATP";-1:cpd00009:0:0:"Phosphate";-1:cpd00020:0:0:"Pyruvate";1:cpd00012:0:0:"PPi";1:cpd00018:0:0:"AMP";1:cpd00061:0:0:"Phosphoenolpyruvate";2:cpd00067:0:0:"H+"	0	(1) cpd00002[0] + (1) cpd00009[0] + (1) cpd00020[0] => (1) cpd00012[0] + (1) cpd00018[0] + (1) cpd00061[0] + (2) cpd00067[0]	(1) ATP[0] + (1) Phosphate[0] + (1) Pyruvate[0] => (1) PPi[0] + (1) AMP[0] + (1) Phosphoenolpyruvate[0] + (2) H+[0]	>	>	null	MetaCyc: Amino-Acid-Biosynthesis (Amino Acid Biosynthesis); Energy-Metabolism (Generation of Precursor Metabolite and Energy); GLUTAMINE-SYN (L-glutamine Biosynthesis); IND-AMINO-ACID-SYN (Proteinogenic Amino Acid Biosynthesis); PWY-241 (C4 photosynthetic carbon assimilation cycle, NADP-ME type); PWY-6549 (L-glutamine biosynthesis III); PWY-7115 (C4 photosynthetic carbon assimilation cycle, NAD-M…	AraCyc: PYRUVATEORTHOPHOSPHATE-DIKINASE-RXN|BiGG: PPDK|BrachyCyc: PYRUVATEORTHOPHOSPHATE-DIKINASE-RXN|KEGG: R00206|MetaCyc: PYRUVATEORTHOPHOSPHATE-DIKINASE-RXN|Name: ATP:pyruvate, phosphate phosphotransferase; ATP:pyruvate,orthophosphate phosphotransferase; ATP:pyruvate,phosphate phosphotransferase; Pyruvate,phosphate dikinase.; pyruvate, Pi dikinase; pyruvate, orthophosphate dikinase; pyruvate, …	2.7.9.1	4.26	0.12	cpd00002;cpd00009;cpd00012;cpd00018;cpd00020;cpd00061;cpd00067	OK	0	rxn20655	GCC|HB|EQC|EQU	Primary Database
rxn00152	R00207	Pyruvate:oxygen 2-oxidoreductase (phosphorylating)	(1) cpd00007[0] + (1) cpd00009[0] + (1) cpd00020[0] <=> (1) cpd00011[0] + (1) cpd00025[0] + (1) cpd00196[0]	-1:cpd00007:0:0:"O2";-1:cpd00009:0:0:"Phosphate";-1:cpd00020:0:0:"Pyruvate";-1:cpd00067:0:0:"H+";1:cpd00011:0:0:"CO2";1:cpd00025:0:0:"H2O2";1:cpd00196:0:0:"Acetylphosphate"	0	(1) cpd00007[0] + (1) cpd00009[0] + (1) cpd00020[0] + (1) cpd00067[0] => (1) cpd00011[0] + (1) cpd00025[0] + (1) cpd00196[0]	(1) O2[0] + (1) Phosphate[0] + (1) Pyruvate[0] + (1) H+[0] => (1) CO2[0] + (1) H2O2[0] + (1) Acetylphosphate[0]	>	>	null	KEGG: rn00620 (Pyruvate metabolism)	KEGG: R00207|MetaCyc: 1.2.3.3-RXN|iRS1563: R_R00207_c|Name: Pyruvate:oxygen 2-oxidoreductase (phosphorylating); phosphate-dependent pyruvate oxidase; pyruvate oxidase; pyruvate:oxygen 2-oxidoreductase (phosphorylating); pyruvic oxidase	1.2.3.3	-37.93	1.28	cpd00007;cpd00009;cpd00011;cpd00020;cpd00025;cpd00067;cpd00196	OK	0	null	GCC|HB|EQC|EQU	Primary Database
rxn00153	R00208	Phosphoenolpyruvate phosphohydrolase	(1) cpd00001[0] + (1) cpd00061[0] <=> (1) cpd00009[0] + (1) cpd00020[0]	-1:cpd00001:0:0:"H2O";-1:cpd00061:0:0:"Phosphoenolpyruvate";1:cpd00009:0:0:"Phosphate";1:cpd00020:0:0:"Pyruvate"	0	(1) cpd00001[0] + (1) cpd00061[0] => (1) cpd00009[0] + (1) cpd00020[0]	(1) H2O[0] + (1) Phosphoenolpyruvate[0] => (1) Phosphate[0] + (1) Pyruvate[0]	>	>	null	null	AraCyc: PHOSPHOENOLPYRUVATE-PHOSPHATASE-RXN|KEGG: R00208|MetaCyc: PHOSPHOENOLPYRUVATE-PHOSPHATASE-RXN|PlantCyc: PHOSPHOENOLPYRUVATE-PHOSPHATASE-RXN|Name: PEP phosphatase; Phosphoenolpyruvate phosphohydrolase; phosphoenolpyruvate phosphatase; phosphoenolpyruvate phosphohydrolase	3.1.3.60	-12.69	0.13	cpd00001;cpd00009;cpd00020;cpd00061	OK	0	null	GCC|HB|EQC|EQU	Primary Database
rxn00154	R00209	pyruvate:NAD+ 2-oxidoreductase (CoA-acetylating)	(1) cpd00003[0] + (1) cpd00010[0] + (1) cpd00020[0] <=> (1) cpd00004[0] + (1) cpd00011[0] + (1) cpd00022[0]	-1:cpd00003:0:0:"NAD";-1:cpd00010:0:0:"CoA";-1:cpd00020:0:0:"Pyruvate";1:cpd00004:0:0:"NADH";1:cpd00011:0:0:"CO2";1:cpd00022:0:0:"Acetyl-CoA"	0	(1) cpd00003[0] + (1) cpd00010[0] + (1) cpd00020[0] => (1) cpd00004[0] + (1) cpd00011[0] + (1) cpd00022[0]	(1) NAD[0] + (1) CoA[0] + (1) Pyruvate[0] => (1) NADH[0] + (1) CO2[0] + (1) Acetyl-CoA[0]	=	>	null	MetaCyc: Acetate-Formation (Fermentation to Acetate); Alcohol-Biosynthesis (Fermentation to Alcohols); CARBOXYLATES-DEG (Carboxylate Degradation); Degradation (Degradation/Utilization/Assimilation); Energy-Metabolism (Generation of Precursor Metabolite and Energy); Fermentation (); Fermentation-to-Acids (Fermentation to Short-Chain Fatty Acids); Fermentation-to-Lactate (Fermentation to Lactate); …	AraCyc: PYRUVDEH-RXN|BiGG: PDH; PDHm|BrachyCyc: PYRUVDEH-RXN|KEGG: R00209|MetaCyc: PYRUVDEH-RXN|Name: pyruvate dehydrogenase; pyruvate dehydrogenase complex; pyruvate:NAD+ 2-oxidoreductase (CoA-acetylating)	1.2.1.-|1.2.1.M10|1.2.4.1|1.8.1.4|2.3.1.12	-8.47	0.78	cpd00003;cpd00004;cpd00010;cpd00011;cpd00020;cpd00022	OK	0	rxn20656;rxn30418	GCC|EQC|EQU	Primary Database
rxn00155	R00210	pyruvate:NADP+ 2-oxidoreductase (CoA-acetylating)	(1) cpd00006[0] + (1) cpd00010[0] + (1) cpd00020[0] <=> (1) cpd00005[0] + (1) cpd00011[0] + (1) cpd00022[0]	-1:cpd00006:0:0:"NADP";-1:cpd00010:0:0:"CoA";-1:cpd00020:0:0:"Pyruvate";1:cpd00005:0:0:"NADPH";1:cpd00011:0:0:"CO2";1:cpd00022:0:0:"Acetyl-CoA"	0	(1) cpd00006[0] + (1) cpd00010[0] + (1) cpd00020[0] => (1) cpd00005[0] + (1) cpd00011[0] + (1) cpd00022[0]	(1) NADP[0] + (1) CoA[0] + (1) Pyruvate[0] => (1) NADPH[0] + (1) CO2[0] + (1) Acetyl-CoA[0]	=	>	null	MetaCyc: Acetyl-CoA-Biosynthesis (Acetyl-CoA Biosynthesis); Energy-Metabolism (Generation of Precursor Metabolite and Energy); PWY-6970 (acetyl-CoA biosynthesis II (NADP-dependent pyruvate dehydrogenase))	JM_Creinhardtii: JM_Cre_38; JM_Cre_39; JM_Cre_40|KEGG: R00210|MetaCyc: PYRUVATE-DEHYDROGENASE-NADP+-RXN|iRS1563: R_R00210_c|Name: Pyruvate Decarboxylase; pyruvate dehydrogenase (NADP); pyruvate dehydrogenase (NADP+); pyruvate:NADP+ 2-oxidoreductase (CoA-acetylating)	1.2.1.51	-8.47	0.79	cpd00005;cpd00006;cpd00010;cpd00011;cpd00020;cpd00022	OK	0	rxn33851;rxn33852	GCC|EQC|EQU	Primary Database
rxn00156	R00211	pyruvate:oxygen 2-oxidoreductase (CoA-acetylating)	(1) cpd00007[0] + (1) cpd00010[0] + (1) cpd00020[0] <=> (1) cpd00011[0] + (1) cpd00022[0] + (1) cpd00025[0]	-1:cpd00007:0:0:"O2";-1:cpd00010:0:0:"CoA";-1:cpd00020:0:0:"Pyruvate";-1:cpd00067:0:0:"H+";1:cpd00011:0:0:"CO2";1:cpd00022:0:0:"Acetyl-CoA";1:cpd00025:0:0:"H2O2"	0	(1) cpd00007[0] + (1) cpd00010[0] + (1) cpd00020[0] + (1) cpd00067[0] => (1) cpd00011[0] + (1) cpd00022[0] + (1) cpd00025[0]	(1) O2[0] + (1) CoA[0] + (1) Pyruvate[0] + (1) H+[0] => (1) CO2[0] + (1) Acetyl-CoA[0] + (1) H2O2[0]	>	>	null	KEGG: rn00620 (Pyruvate metabolism)	KEGG: R00211|MetaCyc: PYRUVATE-OXIDASE-COA-ACETYLATING-RXN|iRS1563: R_R00211_c|Name: pyruvate oxidase (CoA-acetylating); pyruvate:oxygen 2-oxidoreductase (CoA-acetylating)	1.2.3.6	-40.2	1.27	cpd00007;cpd00010;cpd00011;cpd00020;cpd00022;cpd00025;cpd00067	OK	0	null	GCC|EQC|EQU	Primary Database
rxn00157	R00212	Acetyl-CoA:formate C-acetyltransferase	(1) cpd00022[0] + (1) cpd00047[0] <=> (1) cpd00010[0] + (1) cpd00020[0]	-1:cpd00022:0:0:"Acetyl-CoA";-1:cpd00047:0:0:"Formate";1:cpd00010:0:0:"CoA";1:cpd00020:0:0:"Pyruvate"	0	(1) cpd00022[0] + (1) cpd00047[0] <=> (1) cpd00010[0] + (1) cpd00020[0]	(1) Acetyl-CoA[0] + (1) Formate[0] <=> (1) CoA[0] + (1) Pyruvate[0]	=	=	null	MetaCyc: Acetate-Formation (Fermentation to Acetate); Alcohol-Biosynthesis (Fermentation to Alcohols); C1-COMPOUNDS (C1 Compound Utilization and Assimilation); CARBOXYLATES-DEG (Carboxylate Degradation); CO2-Fixation (CO<sub>2</sub> Fixation); Degradation (Degradation/Utilization/Assimilation); Energy-Metabolism (Generation of Precursor Metabolite and Energy); FERMENTATION-PWY (mixed acid ferment…	BiGG: PFL; PFLi; PFLr|ChlamyCyc: PYRUVFORMLY-RXN|EcoCyc: PYRUVFORMLY-RXN|KEGG: R00212|MetaCyc: PYRUVFORMLY-RXN|Name: Acetyl-CoA:formate C-acetyltransferase; Formate C-acetyltransferase; Pyruvate formate-lyase; acetyl-CoA:formate C-acetyltransferase; formate C-acetyltransferase; formate acetyltransferase; pyruvate formate lyase; pyruvate formate-lyase; pyruvate-formate lyase; pyruvic formate-lyase	2.3.1.54	4.94	0.36	cpd00010;cpd00020;cpd00022;cpd00047	OK	0	rxn28121;rxn34258	GCC|EQC|EQU	Primary Database
rxn00158	R00213	O-carbamoyl-L-serine ammonia-lyase (decarboxylating; pyruvate-forming)	(1) cpd00001[0] + (1) cpd01933[0] <=> (1) cpd00011[0] + (2) cpd00013[0] + (1) cpd00020[0]	-1:cpd00001:0:0:"H2O";-1:cpd00067:0:0:"H+";-1:cpd01933:0:0:"O-Carbamoyl-L-serine";1:cpd00011:0:0:"CO2";2:cpd00013:0:0:"NH3";1:cpd00020:0:0:"Pyruvate"	0	(1) cpd00001[0] + (1) cpd00067[0] + (1) cpd01933[0] => (1) cpd00011[0] + (2) cpd00013[0] + (1) cpd00020[0]	(1) H2O[0] + (1) H+[0] + (1) O-Carbamoyl-L-serine[0] => (1) CO2[0] + (2) NH3[0] + (1) Pyruvate[0]	>	>	null	null	KEGG: R00213|MetaCyc: CARBAMOYL-SERINE-AMMONIA-LYASE-RXN|Name: O-Carbamoyl-L-serine ammonia-lyase (pyruvate-forming); O-carbamoyl-L-serine ammonia-lyase (decarboxylating, pyruvate-forming); O-carbamoyl-L-serine ammonia-lyase (decarboxylating; pyruvate-forming); O-carbamoyl-L-serine ammonia-lyase (pyruvate-forming); O-carbamoyl-L-serine deaminase; carbamoyl-serine ammonia-lyase; carbamoylserine de…	4.3.1.13	-6.46	1.44	cpd00001;cpd00011;cpd00013;cpd00020;cpd00067;cpd01933	OK	0	null	GCC|EQC	Primary Database
rxn00159	R00214	(S)-malate:NAD+ oxidoreductase (decarboxylating)	(1) cpd00003[0] + (1) cpd00130[0] <=> (1) cpd00004[0] + (1) cpd00011[0] + (1) cpd00020[0]	-1:cpd00003:0:0:"NAD";-1:cpd00130:0:0:"L-Malate";1:cpd00004:0:0:"NADH";1:cpd00011:0:0:"CO2";1:cpd00020:0:0:"Pyruvate"	0	(1) cpd00003[0] + (1) cpd00130[0] => (1) cpd00004[0] + (1) cpd00011[0] + (1) cpd00020[0]	(1) NAD[0] + (1) L-Malate[0] => (1) NADH[0] + (1) CO2[0] + (1) Pyruvate[0]	=	>	null	MetaCyc: AMINE-DEG (Amine and Polyamine Degradation); CARBO-BIOSYNTHESIS (Sugar Biosynthesis); CARBOXYLATES-DEG (Carboxylate Degradation); CARN-DEG (Carnitine Degradation); Carbohydrates-Biosynthesis (Carbohydrate Biosynthesis); Degradation (Degradation/Utilization/Assimilation); Energy-Metabolism (Generation of Precursor Metabolite and Energy); Fermentation (); Fermentation-to-Acids (Fermentatio…	AraCyc: 1.1.1.39-RXN; MALIC-NAD-RXN|BiGG: ME1; ME1_rev; ME1m; ME1x|BrachyCyc: 1.1.1.39-RXN; MALIC-NAD-RXN|KEGG: R00214|MetaCyc: 1.1.1.39-RXN; MALIC-NAD-RXN; RXN-19748|Name: 'malic' enzyme; (S)-malate:NAD+ oxidoreductase (decarboxylating); (S)-malate:NAD+ oxidoreductase (oxaloacetate-decarboxylating); Malic enzyme; NAD-linked malic enzyme; NAD-malic enzyme; NAD-specific malic enzyme; Pyruvic-malic…	1.1.1.38|1.1.1.39	3.13	0.76	cpd00003;cpd00004;cpd00011;cpd00020;cpd00130	OK	0	rxn27459;rxn31389;rxn37872	GCC|EQC|EQU	Primary Database
rxn00160	R00215	(R)-Malate:NAD+ oxidoreductase (decarboxylating)	(1) cpd00003[0] + (1) cpd00386[0] <=> (1) cpd00004[0] + (1) cpd00011[0] + (1) cpd00020[0]	-1:cpd00003:0:0:"NAD";-1:cpd00386:0:0:"D-Malate";1:cpd00004:0:0:"NADH";1:cpd00011:0:0:"CO2";1:cpd00020:0:0:"Pyruvate"	0	(1) cpd00003[0] + (1) cpd00386[0] => (1) cpd00004[0] + (1) cpd00011[0] + (1) cpd00020[0]	(1) NAD[0] + (1) D-Malate[0] => (1) NADH[0] + (1) CO2[0] + (1) Pyruvate[0]	=	>	null	MetaCyc: CARBOXYLATES-DEG (Carboxylate Degradation); Degradation (Degradation/Utilization/Assimilation); PWY0-1465 (D-malate degradation)|KEGG: rn00650 (Butanoate metabolism)	BiGG: MALDDH; ME1x_D|EcoCyc: 1.1.1.83-RXN|KEGG: R00215|MetaCyc: 1.1.1.83-RXN|iAF1260: MALDDH|Name: (R)-Malate:NAD+ oxidoreductase (decarboxylating); (R)-malate:NAD+ oxidoreductase (decarboxylating); D-malate dehydrogenase; D-malate dehydrogenase (NAD); D-malate dehydrogenase (decarboxylating); D-malic enzyme; bifunctional L(+)-tartrate dehydrogenase-D(+)-malate (decarboxylating); malate decarboxy…	1.1.1.83	5.29	1.26	cpd00003;cpd00004;cpd00011;cpd00020;cpd00386	OK	0	null	GCC|EQC|EQU	Primary Database
rxn00161	R00216	(S)-Malate:NADP+ oxidoreductase(oxaloacetate-decarboxylating)	(1) cpd00006[0] + (1) cpd00130[0] <=> (1) cpd00005[0] + (1) cpd00011[0] + (1) cpd00020[0]	-1:cpd00006:0:0:"NADP";-1:cpd00130:0:0:"L-Malate";1:cpd00005:0:0:"NADPH";1:cpd00011:0:0:"CO2";1:cpd00020:0:0:"Pyruvate"	0	(1) cpd00006[0] + (1) cpd00130[0] => (1) cpd00005[0] + (1) cpd00011[0] + (1) cpd00020[0]	(1) NADP[0] + (1) L-Malate[0] => (1) NADPH[0] + (1) CO2[0] + (1) Pyruvate[0]	=	>	null	MetaCyc: CARBO-BIOSYNTHESIS (Sugar Biosynthesis); Carbohydrates-Biosynthesis (Carbohydrate Biosynthesis); Energy-Metabolism (Generation of Precursor Metabolite and Energy); GLUCONEO-PWY (gluconeogenesis I); Gluconeogenesis (Gluconeogenesis); PWY-241 (C4 photosynthetic carbon assimilation cycle, NADP-ME type); PWY-7117 (C4 photosynthetic carbon assimilation cycle, PEPCK type); Photosynthesis ()|KE…	AraCyc: MALIC-NADP-RXN|BiGG: MAE1; ME2; ME2m|BrachyCyc: MALIC-NADP-RXN|KEGG: R00216|MetaCyc: MALIC-NADP-RXN|Name: 'malic' enzyme; (S)-Malate:NADP+ oxidoreductase(oxaloacetate-decarboxylating); (S)-malate:NADP+ oxidoreductase (oxaloacetate-decarboxylating); L-malate:NADP oxidoreductase; Malate dehydrogenase (oxaloacetate decarboxylating) (NADP+); Malic enzyme; NAD-dependent malic enzyme; NADP-link…	1.1.1.40	3.13	0.76	cpd00005;cpd00006;cpd00011;cpd00020;cpd00130	OK	0	rxn27982;rxn27983	GCC|EQC|EQU	Primary Database
rxn00162	R00217	oxaloacetate carboxy-lyase (pyruvate-forming)	(1) cpd00032[0] <=> (1) cpd00011[0] + (1) cpd00020[0]	-1:cpd00032:0:0:"Oxaloacetate";-1:cpd00067:0:0:"H+";1:cpd00011:0:0:"CO2";1:cpd00020:0:0:"Pyruvate"	0	(1) cpd00032[0] + (1) cpd00067[0] => (1) cpd00011[0] + (1) cpd00020[0]	(1) Oxaloacetate[0] + (1) H+[0] => (1) CO2[0] + (1) Pyruvate[0]	>	>	null	MetaCyc: AROMATIC-COMPOUNDS-DEGRADATION (Aromatic Compound Degradation); Degradation (Degradation/Utilization/Assimilation); METHYLGALLATE-DEGRADATION-PWY (methylgallate degradation); P184-PWY (protocatechuate degradation I (<I>meta</I>-cleavage pathway)); PWY-6338 (superpathway of vanillin and vanillate degradation); PWY-6339 (syringate degradation); Protocatechuate-Degradation (Protocatechuate …	AraCyc: OXALODECARB-RXN|BiGG: OAADC; OXDE|EcoCyc: OXALODECARB-RXN|KEGG: R00217|MetaCyc: OXALODECARB-RXN|Name: Oxaloacetate carboxy-lyase; oxalacetic acid decarboxylase; oxalate beta-decarboxylase; oxaloacetate beta-decarboxylase; oxaloacetate carboxy-lyase; oxaloacetate carboxy-lyase (pyruvate-forming); oxaloacetate decarboxylase; oxaloacetate decarboxylate	1.1.1.38|1.1.1.40|4.1.1.112|4.1.1.3	-3.96	0.76	cpd00011;cpd00020;cpd00032;cpd00067	OK	0	null	GCC|EQC|EQU	Primary Database
rxn00163	R00218	acetylenedicarboxylate carboxy-lyase (pyruvate-forming)	(1) cpd00001[0] + (1) cpd02080[0] <=> (1) cpd00011[0] + (1) cpd00020[0]	-1:cpd00001:0:0:"H2O";-1:cpd00067:0:0:"H+";-1:cpd02080:0:0:"2-Butynedioic acid";1:cpd00011:0:0:"CO2";1:cpd00020:0:0:"Pyruvate"	0	(1) cpd00001[0] + (1) cpd00067[0] + (1) cpd02080[0] => (1) cpd00011[0] + (1) cpd00020[0]	(1) H2O[0] + (1) H+[0] + (1) 2-Butynedioic acid[0] => (1) CO2[0] + (1) Pyruvate[0]	>	>	null	KEGG: rn00620 (Pyruvate metabolism)	KEGG: R00218|MetaCyc: 4.1.1.78-RXN|Name: acetylenedicarboxylate carboxy-lyase; acetylenedicarboxylate carboxy-lyase (pyruvate-forming); acetylenedicarboxylate decarboxylase; acetylenedicarboxylate hydrase; acetylenedicarboxylate hydratase	4.1.1.78	-55.73	4.71	cpd00001;cpd00011;cpd00020;cpd00067;cpd02080	OK	0	null	GCC|EQP	Primary Database
rxn00164	R00219	2-Hydroxyethylenedicarboxylate carboxy-lyase (pyruvate-forming)	(1) cpd00011[0] + (1) cpd00020[0] <=> (1) cpd02469[0]	-1:cpd00011:0:0:"CO2";-1:cpd00020:0:0:"Pyruvate";1:cpd00067:0:0:"H+";1:cpd02469:0:0:"enol-Oxaloacetate"	0	(1) cpd00011[0] + (1) cpd00020[0] <= (1) cpd00067[0] + (1) cpd02469[0]	(1) CO2[0] + (1) Pyruvate[0] <= (1) H+[0] + (1) enol-Oxaloacetate[0]	<	<	null	KEGG: rn00620 (Pyruvate metabolism)	AlgaGEM: R_R00219_c|AraGEM: R_R00219_c|KEGG: R00219|Maize_C4GEM: R_R00219_c|iRS1597: R00219_c|Name: 2-Hydroxyethylenedicarboxylate carboxy-lyase (pyruvate-forming)	4.1.1.-	5.33	1.04	cpd00011;cpd00020;cpd00067;cpd02469	OK	0	null	GCC|EQC|EQU	Primary Database
rxn00165	R00220	L-serine ammonia-lyase	(1) cpd00054[0] <=> (1) cpd00013[0] + (1) cpd00020[0]	-1:cpd00054:0:0:"L-Serine";1:cpd00013:0:0:"NH3";1:cpd00020:0:0:"Pyruvate"	0	(1) cpd00054[0] => (1) cpd00013[0] + (1) cpd00020[0]	(1) L-Serine[0] => (1) NH3[0] + (1) Pyruvate[0]	>	>	null	KEGG: rn00260 (Glycine, serine and threonine metabolism); rn01110 (Biosynthesis of secondary metabolites); rn01200 (Carbon metabolism); rn01230 (Biosynthesis of amino acids)	AraCyc: 4.3.1.17-RXN|BiGG: CHA1_2; SERD_L; SERD_Lr; SER_AL; YIL167W|BrachyCyc: 4.3.1.17-RXN|KEGG: R00220|MetaCyc: 4.3.1.17-RXN|Name: L-hydroxyaminoacid dehydratase; L-serine ammonia-lyase; L-serine ammonia-lyase (pyruvate-forming); L-serine deaminase; L-serine deaminase (rev); L-serine dehydratase; L-serine dehydratase alpha subunit; L-serine hydro-lyase (deaminating); L-serinedeaminase; Serine a…	4.2.1.13|4.3.1.17|4.3.1.19	-6.93	0.23	cpd00013;cpd00020;cpd00054	OK	0	rxn30061;rxn32961;rxn35215	GCC|EQC|EQU	Primary Database
rxn00166	R00221	D-serine ammonia-lyase	(1) cpd00550[0] <=> (1) cpd00013[0] + (1) cpd00020[0]	-1:cpd00550:0:0:"D-Serine";1:cpd00013:0:0:"NH3";1:cpd00020:0:0:"Pyruvate"	0	(1) cpd00550[0] => (1) cpd00013[0] + (1) cpd00020[0]	(1) D-Serine[0] => (1) NH3[0] + (1) Pyruvate[0]	>	>	null	KEGG: rn00260 (Glycine, serine and threonine metabolism)	AraCyc: DSERDEAM-RXN|BiGG: SERD_D|BrachyCyc: DSERDEAM-RXN|KEGG: R00221|MetaCyc: DSERDEAM-RXN|Name: D-hydroxy amino acid dehydratase; D-hydroxyaminoacid dehydratase; D-serine ammonia-lyase; D-serine ammonia-lyase (pyruvate-forming); D-serine deaminase; D-serine dehydrase; D-serine dehydratase (deaminating); D-serine hydro-lyase (deaminating); D-serine hydrolase; d-serine dehydratase	4.3.1.18	-6.8	0.72	cpd00013;cpd00020;cpd00550	OK	0	rxn30060;rxn32727	GCC|EQC|EQU	Primary Database
rxn00168	R00224	pyruvate carboxy-lyase (acetaldehyde-forming)	(1) cpd00020[0] <=> (1) cpd00011[0] + (1) cpd00071[0]	-1:cpd00020:0:0:"Pyruvate";-1:cpd00067:0:0:"H+";1:cpd00011:0:0:"CO2";1:cpd00071:0:0:"Acetaldehyde"	0	(1) cpd00020[0] + (1) cpd00067[0] => (1) cpd00011[0] + (1) cpd00071[0]	(1) Pyruvate[0] + (1) H+[0] => (1) CO2[0] + (1) Acetaldehyde[0]	>	>	null	MetaCyc: Acetaldehyde-Biosynthesis (Acetaldehyde Biosynthesis); Acetate-Formation (Fermentation to Acetate); Acetoin-Biosynthesis (Pyruvate Fermentation to Acetoin); Alcohol-Biosynthesis (Fermentation to Alcohols); CARBOXYLATES-DEG (Carboxylate Degradation); Carbohydrates-Biosynthesis (Carbohydrate Biosynthesis); Carbohydrates-Degradation (Carbohydrate Degradation); Degradation (Degradation/Utili…	AraCyc: RXN-6161|BiGG: PDC1; PDC5; PDC6; PYRDC|BrachyCyc: RXN-6161|KEGG: R00224|MetaCyc: RXN-6161|Name: Pyruvate carboxy-lyase; pyruvate carboxy-lyase (acetaldehyde-forming); pyruvate decarboxylase; pyruvatedecarboxylase	4.1.1.1	-4.29	0.8	cpd00011;cpd00020;cpd00067;cpd00071	OK	0	rxn24132;rxn28118	GCC|EQC|EQU	Primary Database
rxn00170	R00227	Acetyl-CoA hydrolase	(1) cpd00001[0] + (1) cpd00022[0] <=> (1) cpd00010[0] + (1) cpd00029[0]	-1:cpd00001:0:0:"H2O";-1:cpd00022:0:0:"Acetyl-CoA";1:cpd00010:0:0:"CoA";1:cpd00029:0:0:"Acetate";1:cpd00067:0:0:"H+"	0	(1) cpd00001[0] + (1) cpd00022[0] => (1) cpd00010[0] + (1) cpd00029[0] + (1) cpd00067[0]	(1) H2O[0] + (1) Acetyl-CoA[0] => (1) CoA[0] + (1) Acetate[0] + (1) H+[0]	>	>	null	KEGG: rn00620 (Pyruvate metabolism)	AraCyc: ACETYL-COA-HYDROLASE-RXN|BiGG: ACH1; ACOAH; ACOAHim|KEGG: R00227|MetaCyc: ACETYL-COA-HYDROLASE-RXN|PlantCyc: ACETYL-COA-HYDROLASE-RXN|Name: Acetyl-CoA hydrolase; acetyl coenzyme A acylase; acetyl coenzyme A deacylase; acetyl coenzyme A hydrolase; acetyl-CoA acylase; acetyl-CoA deacylase; acetyl-CoA hydrolase; acetyl-CoA hydrolase, (irreversible); acetyl-CoA thiol esterase	3.1.2.1	-7.3	0.13	cpd00001;cpd00010;cpd00022;cpd00029;cpd00067	OK	0	rxn30335	GCC|EQC|EQU	Primary Database
rxn00171	R00228	acetaldehyde:NAD+ oxidoreductase (CoA-acetylating)	(1) cpd00003[0] + (1) cpd00010[0] + (1) cpd00071[0] <=> (1) cpd00004[0] + (1) cpd00022[0]	-1:cpd00003:0:0:"NAD";-1:cpd00010:0:0:"CoA";-1:cpd00071:0:0:"Acetaldehyde";1:cpd00004:0:0:"NADH";1:cpd00022:0:0:"Acetyl-CoA";1:cpd00067:0:0:"H+"	0	(1) cpd00003[0] + (1) cpd00010[0] + (1) cpd00071[0] <=> (1) cpd00004[0] + (1) cpd00022[0] + (1) cpd00067[0]	(1) NAD[0] + (1) CoA[0] + (1) Acetaldehyde[0] <=> (1) NADH[0] + (1) Acetyl-CoA[0] + (1) H+[0]	=	=	null	MetaCyc: 2-Aminoethylphosphonate-Degradation (); AMINE-DEG (Amine and Polyamine Degradation); AROMATIC-COMPOUNDS-DEGRADATION (Aromatic Compound Degradation); Acetate-Formation (Fermentation to Acetate); Alcohol-Biosynthesis (Fermentation to Alcohols); Alcohol-Degradation (Alcohol Degradation); Amino-Acid-Degradation (Amino Acid Degradation); Benzoate-Degradation (Benzoate Degradation); CARBOXYLAT…	AraCyc: ACETALD-DEHYDROG-RXN|BiGG: ACALD; ACALDi|ChlamyCyc: ACETALD-DEHYDROG-RXN|KEGG: R00228|MetaCyc: ACETALD-DEHYDROG-RXN|Name: ADA; Acetaldehyde dehydrogenase (acetylating); DmpF; acetaldehyde dehydrogenase (acetylating); acetaldehyde:NAD+ oxidoreductase (CoA-acetylating); acylating acetaldehyde dehyrogenase; alcohol dehydrogenase / acetaldehyde dehydrogenase; aldehyde dehydrogenase (acylating)	1.2.1.10	-4.18	0.29	cpd00003;cpd00004;cpd00010;cpd00022;cpd00067;cpd00071	OK	0	rxn27656;rxn32710;rxn32711	GCC|EQC|EQU	Primary Database
rxn00172	R00229	Acetate:CoA ligase (ADP-forming)	(1) cpd00002[0] + (1) cpd00010[0] + (1) cpd00029[0] <=> (1) cpd00008[0] + (1) cpd00009[0] + (1) cpd00022[0]	-1:cpd00002:0:0:"ATP";-1:cpd00010:0:0:"CoA";-1:cpd00029:0:0:"Acetate";1:cpd00008:0:0:"ADP";1:cpd00009:0:0:"Phosphate";1:cpd00022:0:0:"Acetyl-CoA"	0	(1) cpd00002[0] + (1) cpd00010[0] + (1) cpd00029[0] <=> (1) cpd00008[0] + (1) cpd00009[0] + (1) cpd00022[0]	(1) ATP[0] + (1) CoA[0] + (1) Acetate[0] <=> (1) ADP[0] + (1) Phosphate[0] + (1) Acetyl-CoA[0]	=	=	null	MetaCyc: Acetate-Formation (Fermentation to Acetate); Acetyl-CoA-Butyrate (Fermentation to Butanoate); Amino-Acid-Degradation (Amino Acid Degradation); CARBOXYLATES-DEG (Carboxylate Degradation); Degradation (Degradation/Utilization/Assimilation); Energy-Metabolism (Generation of Precursor Metabolite and Energy); Fermentation (); Fermentation-to-Acids (Fermentation to Short-Chain Fatty Acids); GL…	AraCyc: ACETATE--COA-LIGASE-ADP-FORMING-RXN|BrachyCyc: ACETATE--COA-LIGASE-ADP-FORMING-RXN|ChlamyCyc: ACETATE--COA-LIGASE-ADP-FORMING-RXN|KEGG: R00229|MetaCyc: ACETATE--COA-LIGASE-ADP-FORMING-RXN|Name: Acetate thiokinase; Acetate--CoA ligase (ADP-forming); Acetate:CoA ligase (ADP-forming); Acetyl-CoA synthetase (ADP-forming); acetate thiokinase; acetate-CoA ligase (ADP-forming); acetate:CoA ligas…	6.2.1.13	1.14	0.09	cpd00002;cpd00008;cpd00009;cpd00010;cpd00022;cpd00029	OK	0	rxn27657;rxn27658;rxn31758	GCC|EQC|EQU	Primary Database
rxn00173	R00230	acetyl-CoA:phosphate acetyltransferase	(1) cpd00009[0] + (1) cpd00022[0] <=> (1) cpd00010[0] + (1) cpd00196[0]	-1:cpd00009:0:0:"Phosphate";-1:cpd00022:0:0:"Acetyl-CoA";1:cpd00010:0:0:"CoA";1:cpd00196:0:0:"Acetylphosphate"	0	(1) cpd00009[0] + (1) cpd00022[0] <=> (1) cpd00010[0] + (1) cpd00196[0]	(1) Phosphate[0] + (1) Acetyl-CoA[0] <=> (1) CoA[0] + (1) Acetylphosphate[0]	=	=	null	MetaCyc: ACETATEUTIL-PWY (superpathway of acetate utilization and formation); AMINE-DEG (Amine and Polyamine Degradation); ANAEROBIC-RESPIRATION (Anaerobic Respiration); ARGININE-DEG (L-arginine Degradation); ARGORNPROST-PWY (L-arginine degradation (Stickland reaction)); AROMATIC-COMPOUNDS-DEGRADATION (Aromatic Compound Degradation); Acetate-Formation (Fermentation to Acetate); Acetyl-CoA-Butyrat…	BiGG: PTA; PTAr|BrachyCyc: PHOSACETYLTRANS-RXN|ChlamyCyc: PHOSACETYLTRANS-RXN|KEGG: R00230|MetaCyc: PHOSACETYLTRANS-RXN|Name: Acetyl-CoA:orthophosphate acetyltransferase; Phosphate acetyltransferase; Phosphoacylase; Phosphotransacetylase; acetyl-CoA:phosphate acetyltransferase; phosphate acetyltransferase	2.3.1.8	2.26	0.15	cpd00009;cpd00010;cpd00022;cpd00196	OK	0	rxn20541;rxn28067;rxn28068;rxn34298	GCC|HB|EQC|EQU	Primary Database
rxn00174	R00233	malonyl-CoA carboxy-lyase (acetyl-CoA-forming)	(1) cpd00070[0] <=> (1) cpd00011[0] + (1) cpd00022[0]	-1:cpd00067:0:0:"H+";-1:cpd00070:0:0:"Malonyl-CoA";1:cpd00011:0:0:"CO2";1:cpd00022:0:0:"Acetyl-CoA"	0	(1) cpd00067[0] + (1) cpd00070[0] => (1) cpd00011[0] + (1) cpd00022[0]	(1) H+[0] + (1) Malonyl-CoA[0] => (1) CO2[0] + (1) Acetyl-CoA[0]	>	>	null	KEGG: rn00410 (beta-Alanine metabolism); rn00640 (Propanoate metabolism)	AraCyc: MALONYL-COA-DECARBOXYLASE-RXN|BiGG: MCD|BrachyCyc: MALONYL-COA-DECARBOXYLASE-RXN|KEGG: R00233|MetaCyc: MALONYL-COA-DECARBOXYLASE-RXN|Name: Malonyl-CoA Decarboxylase; Malonyl-CoA carboxy-lyase; Malonyl-CoA decarboxylase; malonyl coenzyme A decarboxylase; malonyl-CoA carboxy-lyase; malonyl-CoA carboxy-lyase (acetyl-CoA-forming); malonyl-CoA decarboxylase	4.1.1.9	-3.95	0.77	cpd00011;cpd00022;cpd00067;cpd00070	OK	0	rxn27986;rxn32740	GCC|EQC|EQU	Primary Database
rxn00175	R00235	Acetate:CoA ligase (AMP-forming)	(1) cpd00002[0] + (1) cpd00010[0] + (1) cpd00029[0] <=> (1) cpd00012[0] + (1) cpd00018[0] + (1) cpd00022[0]	-1:cpd00002:0:0:"ATP";-1:cpd00010:0:0:"CoA";-1:cpd00029:0:0:"Acetate";1:cpd00012:0:0:"PPi";1:cpd00018:0:0:"AMP";1:cpd00022:0:0:"Acetyl-CoA";1:cpd00067:0:0:"H+"	0	(1) cpd00002[0] + (1) cpd00010[0] + (1) cpd00029[0] => (1) cpd00012[0] + (1) cpd00018[0] + (1) cpd00022[0] + (1) cpd00067[0]	(1) ATP[0] + (1) CoA[0] + (1) Acetate[0] => (1) PPi[0] + (1) AMP[0] + (1) Acetyl-CoA[0] + (1) H+[0]	>	>	null	MetaCyc: ACETATEUTIL-PWY (superpathway of acetate utilization and formation); Alcohol-Degradation (Alcohol Degradation); CARBOXYLATES-DEG (Carboxylate Degradation); Degradation (Degradation/Utilization/Assimilation); Energy-Metabolism (Generation of Precursor Metabolite and Energy); Ethanol-Degradation (Ethanol Degradation); PWY-6672 (<i>cis</i>-genanyl-CoA degradation); PWY-7118 (chitin degradat…	AraCyc: ACETATE--COA-LIGASE-RXN|BiGG: ACS; ACS1; ACSm; ACSp; ACSr|BrachyCyc: ACETATE--COA-LIGASE-RXN|KEGG: R00235|MetaCyc: ACETATE--COA-LIGASE-RXN|Name: Acetate thiokinase; Acetate:CoA ligase (AMP-forming); Acetyl-CoA synthase; Acetyl-CoA synthetase; Acetyl-activating enzyme; Acyl-activating enzyme; acetate thiokinase; acetate--CoA ligase; acetate--coa ligase; acetate-CoA ligase; acetate:CoA liga…	6.2.1.1	-1.13	0.1	cpd00002;cpd00010;cpd00012;cpd00018;cpd00022;cpd00029;cpd00067	OK	0	rxn27659;rxn27660;rxn30338	GCC|HB|EQC|EQU	Primary Database
rxn00176	R00236	acetyl adenylate:CoA acetyltransferase	(1) cpd00010[0] + (1) cpd03566[0] <=> (1) cpd00018[0] + (1) cpd00022[0]	-1:cpd00010:0:0:"CoA";-1:cpd03566:0:0:"Acetyl adenylate";1:cpd00018:0:0:"AMP";1:cpd00022:0:0:"Acetyl-CoA";1:cpd00067:0:0:"H+"	0	(1) cpd00010[0] + (1) cpd03566[0] => (1) cpd00018[0] + (1) cpd00022[0] + (1) cpd00067[0]	(1) CoA[0] + (1) Acetyl adenylate[0] => (1) AMP[0] + (1) Acetyl-CoA[0] + (1) H+[0]	=	>	null	KEGG: rn00620 (Pyruvate metabolism)	AlgaGEM: R_R00236_c; R_R00236_m|AraGEM: R_R00236_c; R_R00236_m|KEGG: R00236|Maize_C4GEM: R_R00236_c; R_R00236_m|TS_Athaliana: rxn563_m; rxn563_p|Name: Acetyl adenylate:CoA ligase (AMP-forming); acetyl adenylate:CoA acetyltransferase; acetyl-CoA synthetase (acetate-CoA ligase), putative	6.2.1.1	-10.42	6.55	cpd00010;cpd00018;cpd00022;cpd00067;cpd03566	OK	0	rxn31208;rxn33484	GCC|HB|EQC	Primary Database
rxn00177	R00237	(3S)-citramalyl-CoA pyruvate-lyase (acetyl-CoA-forming)	(1) cpd00743[0] <=> (1) cpd00020[0] + (1) cpd00022[0]	-1:cpd00743:0:0:"L-Citramalyl-CoA";1:cpd00020:0:0:"Pyruvate";1:cpd00022:0:0:"Acetyl-CoA"	0	(1) cpd00743[0] <=> (1) cpd00020[0] + (1) cpd00022[0]	(1) L-Citramalyl-CoA[0] <=> (1) Pyruvate[0] + (1) Acetyl-CoA[0]	=	=	null	MetaCyc: Autotrophic-CO2-Fixation (Autotrophic CO<sub>2</sub> Fixation); C1-COMPOUNDS (C1 Compound Utilization and Assimilation); CARBOXYLATES-DEG (Carboxylate Degradation); CO2-Fixation (CO<sub>2</sub> Fixation); Degradation (Degradation/Utilization/Assimilation); Other-Degradation (Degradation/Utilization/Assimilation-Other); PWY-5744 (glyoxylate assimilation); PWY-5749 (itaconate degradation);…	BrachyCyc: CITRAMALYL-COA-LYASE-RXN|KEGG: R00237|MetaCyc: CITRAMALYL-COA-LYASE-RXN|Name: (+)-CMA-CoA lyase; (3S)-Citramalyl-CoA pyruvate-lyase; (3S)-citramalyl-CoA pyruvate-lyase; (3S)-citramalyl-CoA pyruvate-lyase (acetyl-CoA-forming); citramalyl coenzyme A lyase; citramalyl-CoA lyase	4.1.3.24|4.1.3.25	2.81	0.38	cpd00020;cpd00022;cpd00743	OK	0	null	GCC|HB|EQC|EQU	Primary Database
rxn00178	R00238	Acetyl-CoA:acetyl-CoA C-acetyltransferase	(2) cpd00022[0] <=> (1) cpd00010[0] + (1) cpd00279[0]	-2:cpd00022:0:0:"Acetyl-CoA";1:cpd00010:0:0:"CoA";1:cpd00279:0:0:"Acetoacetyl-CoA"	0	(2) cpd00022[0] <=> (1) cpd00010[0] + (1) cpd00279[0]	(2) Acetyl-CoA[0] <=> (1) CoA[0] + (1) Acetoacetyl-CoA[0]	=	=	null	MetaCyc: ACETOACETATE-DEG-PWY (acetoacetate degradation (to acetyl CoA)); AROMATIC-COMPOUNDS-DEGRADATION (Aromatic Compound Degradation); Acetate-Formation (Fermentation to Acetate); Acetyl-CoA-Butyrate (Fermentation to Butanoate); Alcohol-Biosynthesis (Fermentation to Alcohols); Alkene-Degradation (Alkene Degradation); Amino-Acid-Degradation (Amino Acid Degradation); Autotrophic-CO2-Fixation (Au…	AraCyc: ACETYL-COA-ACETYLTRANSFER-RXN|BiGG: AACOAT; ACACT1; ACACT1m; ACACT1r; ERG10; KAT1|BrachyCyc: ACETYL-COA-ACETYLTRANSFER-RXN|KEGG: R00238|MetaCyc: ACETYL-COA-ACETYLTRANSFER-RXN|Name: 2-methylacetoacetyl-CoA thiolase [misleading]; 3-oxothiolase; Acetoacetyl_CoA_C_acety_transferase; Acetyl-CoA:acetyl-CoA C-acetyltransferase; acetoacetyl-CoA thiolase; acetyl coenzyme A acetyltransferase; acety…	2.3.1.9	6.02	0.21	cpd00010;cpd00022;cpd00279	OK	0	rxn19031;rxn31209;rxn31210	GCC|EQC|EQU	Primary Database
rxn00179	R00239	ATP:L-glutamate 5-phosphotransferase	(1) cpd00002[0] + (1) cpd00023[0] <=> (1) cpd00008[0] + (1) cpd02097[0]	-1:cpd00002:0:0:"ATP";-1:cpd00023:0:0:"L-Glutamate";1:cpd00008:0:0:"ADP";1:cpd02097:0:0:"L-Glutamyl 5-phosphate"	0	(1) cpd00002[0] + (1) cpd00023[0] <=> (1) cpd00008[0] + (1) cpd02097[0]	(1) ATP[0] + (1) L-Glutamate[0] <=> (1) ADP[0] + (1) L-Glutamyl 5-phosphate[0]	=	=	null	MetaCyc: ARGININE-SYN4-PWY (L-ornithine biosynthesis II); Amino-Acid-Biosynthesis (Amino Acid Biosynthesis); CITRULBIO-PWY (L-citrulline biosynthesis); Citrulline-Biosynthesis (L-citrulline Biosynthesis); IND-AMINO-ACID-SYN (Proteinogenic Amino Acid Biosynthesis); L-Ornithine-Biosynthesis (L-Ornithine Biosynthesis); Other-Amino-Acid-Biosynthesis (Other Amino Acid Biosynthesis); PROLINE-SYN (L-pro…	AraCyc: GLUTKIN-RXN|BiGG: GLU5K|BrachyCyc: GLUTKIN-RXN|KEGG: R00239|MetaCyc: GLUTKIN-RXN|Name: ATP-L-glutamate 5-phosphotransferase; ATP:L-glutamate 5-phosphotransferase; ATP:gamma-L-glutamate phosphotransferase; gamma-glutamate kinase; gamma-glutamyl kinase; glutamate 5-kinase; glutamate kinase	2.7.2.11	6.51	0.55	cpd00002;cpd00008;cpd00023;cpd02097	OK	0	rxn31391;rxn38122;rxn38123	GCC|HB|EQC|EQU	Primary Database
rxn00180	PRO1	Glutamate 5-kinase	(1) cpd00002[0] + (1) cpd00023[0] <=> (1) cpd00008[0] + (1) cpd02339[0]	-1:cpd00002:0:0:"ATP";-1:cpd00023:0:0:"L-Glutamate";1:cpd00008:0:0:"ADP";1:cpd02339:0:0:"alpha-D-Glutamyl phosphate"	0	(1) cpd00002[0] + (1) cpd00023[0] <=> (1) cpd00008[0] + (1) cpd02339[0]	(1) ATP[0] + (1) L-Glutamate[0] <=> (1) ADP[0] + (1) alpha-D-Glutamyl phosphate[0]	=	=	null	null	BiGG: PRO1|iIN800: PRO1|Name: Glutamate 5-kinase	null	5.82	0.55	cpd00002;cpd00008;cpd00023;cpd02339	OK	0	null	GCC|HB|EQC|EQU	Secondary Database
rxn00181	R00241	ATP:L-glutamate 1-phosphotransferase	(1) cpd00002[0] + (1) cpd00023[0] <=> (1) cpd00008[0] + (1) cpd03413[0]	-1:cpd00002:0:0:"ATP";-1:cpd00023:0:0:"L-Glutamate";1:cpd00008:0:0:"ADP";1:cpd03413:0:0:"L-Glutamyl 1-phosphate"	0	(1) cpd00002[0] + (1) cpd00023[0] <=> (1) cpd00008[0] + (1) cpd03413[0]	(1) ATP[0] + (1) L-Glutamate[0] <=> (1) ADP[0] + (1) L-Glutamyl 1-phosphate[0]	=	=	null	null	KEGG: R00241|MetaCyc: GLUTAMATE-1-KINASE-RXN|Name: ATP:L-glutamate 1-phosphotransferase; glutamate 1-kinase	2.7.2.13	5.82	0.55	cpd00002;cpd00008;cpd00023;cpd03413	OK	0	null	GCC|HB|EQC|EQU	Primary Database
rxn00182	R00243	L-glutamate:NAD+ oxidoreductase (deaminating)	(1) cpd00001[0] + (1) cpd00003[0] + (1) cpd00023[0] <=> (1) cpd00004[0] + (1) cpd00013[0] + (1) cpd00024[0]	-1:cpd00001:0:0:"H2O";-1:cpd00003:0:0:"NAD";-1:cpd00023:0:0:"L-Glutamate";1:cpd00004:0:0:"NADH";1:cpd00013:0:0:"NH3";1:cpd00024:0:0:"2-Oxoglutarate";1:cpd00067:0:0:"H+"	0	(1) cpd00001[0] + (1) cpd00003[0] + (1) cpd00023[0] <=> (1) cpd00004[0] + (1) cpd00013[0] + (1) cpd00024[0] + (1) cpd00067[0]	(1) H2O[0] + (1) NAD[0] + (1) L-Glutamate[0] <=> (1) NADH[0] + (1) NH3[0] + (1) 2-Oxoglutarate[0] + (1) H+[0]	=	=	null	MetaCyc: 4-Aminobutyraye-Degradation (4-Aminobutanoate Degradation); ALACAT2-PWY (L-alanine degradation II (to D-lactate)); ALANINE-DEG (L-alanine Degradation); AMINE-DEG (Amine and Polyamine Degradation); ARGININE-SYN4-PWY (L-ornithine biosynthesis II); Acetate-Formation (Fermentation to Acetate); Acetyl-CoA-Butyrate (Fermentation to Butanoate); Amino-Acid-Biosynthesis (Amino Acid Biosynthesis);…	AraCyc: GLUTAMATE-DEHYDROGENASE-NADP+-RXN; GLUTAMATE-DEHYDROGENASE-RXN|BiGG: GDH2; GLUDx; GLUDxi|BrachyCyc: GLUTAMATE-DEHYDROGENASE-NADP+-RXN|KEGG: R00243|MetaCyc: GLUTAMATE-DEHYDROGENASE-NADP+-RXN; GLUTAMATE-DEHYDROGENASE-RXN|Name: L-Glutamate:NAD+ oxidoreductase (deaminating); L-glutamate dehydrogenase; L-glutamate:NAD+ oxidoreductase (deaminating); NAD-dependent glutamate dehydrogenase; NAD-de…	1.4.1.2|1.4.1.3|1.4.1.4	8.71	0.07	cpd00001;cpd00003;cpd00004;cpd00013;cpd00023;cpd00024;cpd00067	OK	0	rxn19827;rxn30075;rxn34790;rxn34793	GCC|EQC|EQU	Primary Database
rxn00183	R00245	L-Glutamate 5-semialdehyde:NAD+ oxidoreductase	(1) cpd00001[0] + (1) cpd00003[0] + (1) cpd00858[0] <=> (1) cpd00004[0] + (1) cpd00023[0]	-1:cpd00001:0:0:"H2O";-1:cpd00003:0:0:"NAD";-1:cpd00858:0:0:"L-Glutamate5-semialdehyde";1:cpd00004:0:0:"NADH";1:cpd00023:0:0:"L-Glutamate";2:cpd00067:0:0:"H+"	0	(1) cpd00001[0] + (1) cpd00003[0] + (1) cpd00858[0] <=> (1) cpd00004[0] + (1) cpd00023[0] + (2) cpd00067[0]	(1) H2O[0] + (1) NAD[0] + (1) L-Glutamate5-semialdehyde[0] <=> (1) NADH[0] + (1) L-Glutamate[0] + (2) H+[0]	=	=	null	MetaCyc: ARGASEDEG-PWY (L-arginine degradation I (arginase pathway)); ARGININE-DEG (L-arginine Degradation); Amino-Acid-Biosynthesis (Amino Acid Biosynthesis); Amino-Acid-Degradation (Amino Acid Degradation); Degradation (Degradation/Utilization/Assimilation); Ethylene-Biosynthesis (Ethylene Biosynthesis); GLUTAMATE-SYN (L-glutamate Biosynthesis); HORMONE-SYN (Hormone Biosynthesis); IND-AMINO-ACI…	AlgaGEM: R_R00245_c|AraGEM: R_R00245_c|BiGG: GSADH; PUTA3|KEGG: R00245|MetaCyc: RXN-14116|Name: L-Glutamate 5-semialdehyde:NAD+ oxidoreductase; L-glutamate gamma-semialdehyde:NAD+ oxidoreductase	1.2.1.88|1.5.1.12	-10.34	0.49	cpd00001;cpd00003;cpd00004;cpd00023;cpd00067;cpd00858	OK	0	rxn33819;rxn33820	GCC|EQC|EQU	Primary Database
rxn00184	R00248	L-Glutamate:NADP+ oxidoreductase (deaminating)	(1) cpd00001[0] + (1) cpd00006[0] + (1) cpd00023[0] <=> (1) cpd00005[0] + (1) cpd00013[0] + (1) cpd00024[0]	-1:cpd00001:0:0:"H2O";-1:cpd00006:0:0:"NADP";-1:cpd00023:0:0:"L-Glutamate";1:cpd00005:0:0:"NADPH";1:cpd00013:0:0:"NH3";1:cpd00024:0:0:"2-Oxoglutarate";1:cpd00067:0:0:"H+"	0	(1) cpd00001[0] + (1) cpd00006[0] + (1) cpd00023[0] <=> (1) cpd00005[0] + (1) cpd00013[0] + (1) cpd00024[0] + (1) cpd00067[0]	(1) H2O[0] + (1) NADP[0] + (1) L-Glutamate[0] <=> (1) NADPH[0] + (1) NH3[0] + (1) 2-Oxoglutarate[0] + (1) H+[0]	=	=	null	MetaCyc: 4-Aminobutyraye-Degradation (4-Aminobutanoate Degradation); AMINE-DEG (Amine and Polyamine Degradation); ARGININE-SYN4-PWY (L-ornithine biosynthesis II); Amino-Acid-Biosynthesis (Amino Acid Biosynthesis); Amino-Acid-Degradation (Amino Acid Degradation); Degradation (Degradation/Utilization/Assimilation); Energy-Metabolism (Generation of Precursor Metabolite and Energy); GLUDEG-I-PWY (GAB…	AraCyc: GLUTAMATE-DEHYDROGENASE-NADP+-RXN; GLUTDEHYD-RXN|BiGG: GDH1; GDH3; GLUDy; GLUDyi|BrachyCyc: GLUTAMATE-DEHYDROGENASE-NADP+-RXN; GLUTDEHYD-RXN|KEGG: R00248|MetaCyc: GLUTAMATE-DEHYDROGENASE-NADP+-RXN; GLUTDEHYD-RXN|Name: GLUTAMATE-DEHYDROGENASE-(NAD(P)+)-RXN-(NADP); Glutamate Dehyrdogenase (NADP); Glutamate dehydrogenase (NAD(P)+); Glutamic dehydrogenase; L-Glutamate:NADP+ oxidoreductase (de…	1.4.1.3|1.4.1.4	8.72	0.09	cpd00001;cpd00005;cpd00006;cpd00013;cpd00023;cpd00024;cpd00067	OK	0	rxn27887;rxn30023;rxn33943;rxn34794	GCC|EQC|EQU	Primary Database
rxn00185	R00250	L-Glutamate:oxygen oxidoreductase (deaminating)	(1) cpd00001[0] + (1) cpd00007[0] + (1) cpd00023[0] <=> (1) cpd00013[0] + (1) cpd00024[0] + (1) cpd00025[0]	-1:cpd00001:0:0:"H2O";-1:cpd00007:0:0:"O2";-1:cpd00023:0:0:"L-Glutamate";1:cpd00013:0:0:"NH3";1:cpd00024:0:0:"2-Oxoglutarate";1:cpd00025:0:0:"H2O2"	0	(1) cpd00001[0] + (1) cpd00007[0] + (1) cpd00023[0] => (1) cpd00013[0] + (1) cpd00024[0] + (1) cpd00025[0]	(1) H2O[0] + (1) O2[0] + (1) L-Glutamate[0] => (1) NH3[0] + (1) 2-Oxoglutarate[0] + (1) H2O2[0]	>	>	null	null	KEGG: R00250|MetaCyc: L-GLUTAMATE-OXIDASE-RXN|Name: L-Glutamate:oxygen oxidoreductase (deaminating); L-glutamate oxidase; L-glutamate:oxygen oxidoreductase (deaminating); L-glutamic acid oxidase; glutamate (acceptor) dehydrogenase; glutamate oxidase; glutamic acid oxidase; glutamic dehydrogenase (acceptor)	1.4.3.11	-23.01	1.02	cpd00001;cpd00007;cpd00013;cpd00023;cpd00024;cpd00025	OK	0	null	GCC|EQC|EQU	Primary Database
rxn00186	R00251	5-oxo-L-proline amidohydrolase (ATP-hydrolysing)	(2) cpd00001[0] + (1) cpd00002[0] + (1) cpd01293[0] <=> (1) cpd00008[0] + (1) cpd00009[0] + (1) cpd00023[0]	-2:cpd00001:0:0:"H2O";-1:cpd00002:0:0:"ATP";-1:cpd01293:0:0:"5-Oxoproline";1:cpd00008:0:0:"ADP";1:cpd00009:0:0:"Phosphate";1:cpd00023:0:0:"L-Glutamate";1:cpd00067:0:0:"H+"	0	(2) cpd00001[0] + (1) cpd00002[0] + (1) cpd01293[0] => (1) cpd00008[0] + (1) cpd00009[0] + (1) cpd00023[0] + (1) cpd00067[0]	(2) H2O[0] + (1) ATP[0] + (1) 5-Oxoproline[0] => (1) ADP[0] + (1) Phosphate[0] + (1) L-Glutamate[0] + (1) H+[0]	=	>	null	MetaCyc: Cofactor-Biosynthesis (Cofactor, Prosthetic Group, Electron Carrier, and Vitamin Biosynthesis); Macromolecule-Modification (Macromolecule Modification); PWY-4041 (&gamma;-glutamyl cycle); PWY-7942 (5-oxo-L-proline metabolism); Protein-Modification (Protein Modification); Reductants (Reductant Biosynthesis)|KEGG: rn00480 (Glutathione metabolism)	AraCyc: 5-OXOPROLINASE-ATP-HYDROLYSING-RXN|BiGG: OPAH|BrachyCyc: 5-OXOPROLINASE-ATP-HYDROLYSING-RXN|KEGG: R00251|MetaCyc: 5-OXOPROLINASE-ATP-HYDROLYSING-RXN|Name: 5-OXOPROLINASE-(ATP-HYDROLYSING)-RXN; 5-Oxoproline amidohydrolase (ATP-hydrolysing); 5-oxo-L-prolinase; 5-oxo-L-proline amidohydrolase (ATP-hydrolysing); 5-oxoprolinase; 5-oxoprolinase (ATP-hydrolysing); L-pyroglutamate hydrolase; oxopr…	3.5.2.9	-0.72	0.79	cpd00001;cpd00002;cpd00008;cpd00009;cpd00023;cpd00067;cpd01293	OK	0	rxn30590	GCC|EQC|EQU	Primary Database
rxn00187	R00253	L-Glutamate:ammonia ligase (ADP-forming)	(1) cpd00002[0] + (1) cpd00013[0] + (1) cpd00023[0] <=> (1) cpd00008[0] + (1) cpd00009[0] + (1) cpd00053[0]	-1:cpd00002:0:0:"ATP";-1:cpd00013:0:0:"NH3";-1:cpd00023:0:0:"L-Glutamate";1:cpd00008:0:0:"ADP";1:cpd00009:0:0:"Phosphate";1:cpd00053:0:0:"L-Glutamine";1:cpd00067:0:0:"H+"	0	(1) cpd00002[0] + (1) cpd00013[0] + (1) cpd00023[0] => (1) cpd00008[0] + (1) cpd00009[0] + (1) cpd00053[0] + (1) cpd00067[0]	(1) ATP[0] + (1) NH3[0] + (1) L-Glutamate[0] => (1) ADP[0] + (1) Phosphate[0] + (1) L-Glutamine[0] + (1) H+[0]	>	>	null	MetaCyc: AMMASSIM-PWY (ammonia assimilation cycle III); Amino-Acid-Biosynthesis (Amino Acid Biosynthesis); Ammonia-Assimilation (Ammonia Assimilation); Degradation (Degradation/Utilization/Assimilation); GLNSYN-PWY (L-glutamine biosynthesis I); GLUTAMATE-SYN (L-glutamate Biosynthesis); GLUTAMINE-SYN (L-glutamine Biosynthesis); IND-AMINO-ACID-SYN (Proteinogenic Amino Acid Biosynthesis); Metabolic-…	AraCyc: GLUTAMINESYN-RXN|BiGG: GLN1; GLNS; GLNS_i|BrachyCyc: GLUTAMINESYN-RXN|KEGG: R00253|MetaCyc: GLUTAMINESYN-RXN|Name: Glutamine synthetase; L-Glutamate:ammonia ligase (ADP-forming); L-glutamate:ammonia ligase (ADP-forming); L-glutamine synthetase; glutamate---ammonia ligase; glutamate--ammonia ligase; glutamate-ammonia ligase; glutamine synthetase; glutaminesynthetase; glutamylhydroxamic syn…	6.3.1.2	-3.34	0.2	cpd00002;cpd00008;cpd00009;cpd00013;cpd00023;cpd00053;cpd00067	OK	0	rxn19835;rxn19836;rxn30022;rxn34791;rxn34792	GCC|EQC|EQU	Primary Database
rxn00188	R00254	N-carbamyl-L-glutamate amidohydrolase	(1) cpd00011[0] + (1) cpd00013[0] + (1) cpd00023[0] <=> (1) cpd00001[0] + (1) cpd03460[0]	-1:cpd00011:0:0:"CO2";-1:cpd00013:0:0:"NH3";-1:cpd00023:0:0:"L-Glutamate";1:cpd00001:0:0:"H2O";2:cpd00067:0:0:"H+";1:cpd03460:0:0:"N-Carbamyl-L-glutamate"	0	(1) cpd00011[0] + (1) cpd00013[0] + (1) cpd00023[0] <= (1) cpd00001[0] + (2) cpd00067[0] + (1) cpd03460[0]	(1) CO2[0] + (1) NH3[0] + (1) L-Glutamate[0] <= (1) H2O[0] + (2) H+[0] + (1) N-Carbamyl-L-glutamate[0]	<	<	null	KEGG: rn00340 (Histidine metabolism)	KEGG: R00254|Name: N-carbamyl-L-glutamate amidohydrolase	3.5.1.87	13.21	1.19	cpd00001;cpd00011;cpd00013;cpd00023;cpd00067;cpd03460	OK	0	null	GCC|EQC|EQU	Primary Database
rxn00189	R00256	L-Glutamine amidohydrolase	(1) cpd00001[0] + (1) cpd00053[0] <=> (1) cpd00013[0] + (1) cpd00023[0]	-1:cpd00001:0:0:"H2O";-1:cpd00053:0:0:"L-Glutamine";1:cpd00013:0:0:"NH3";1:cpd00023:0:0:"L-Glutamate"	0	(1) cpd00001[0] + (1) cpd00053[0] => (1) cpd00013[0] + (1) cpd00023[0]	(1) H2O[0] + (1) L-Glutamine[0] => (1) NH3[0] + (1) L-Glutamate[0]	>	>	null	MetaCyc: Amino-Acid-Biosynthesis (Amino Acid Biosynthesis); Amino-Acid-Degradation (Amino Acid Degradation); CITRULBIO-PWY (L-citrulline biosynthesis); Citrulline-Biosynthesis (L-citrulline Biosynthesis); Degradation (Degradation/Utilization/Assimilation); GLUTAMINDEG-PWY (L-glutamine degradation I); GLUTAMINE-DEG (L-glutamine Degradation); Other-Amino-Acid-Biosynthesis (Other Amino Acid Biosynth…	AraCyc: GLUTAMIN-RXN|BiGG: GLUN; GLUNpp; U42; U43|BrachyCyc: GLUTAMIN-RXN|KEGG: R00256|MetaCyc: GLUTAMIN-RXN; GLUTAMINASE-ASPARAGIN-ASE-RXN|Name: Glutaminase A; L-Glutamine amidohydrolase; L-glutaminase; L-glutamine amidohydrolase; glutaminase; glutaminase I; glutamine aminohydrolase	3.5.1.2|3.5.1.38|6.3.5.4|6.3.5.5	-2.82	0.21	cpd00001;cpd00013;cpd00023;cpd00053	OK	0	rxn19831;rxn29962;rxn30024;rxn30680;rxn34787	GCC|EQC|EQU	Primary Database
rxn00190	R00257	Deamido-NAD+:L-glutamine amido-ligase (AMP-forming)	(1) cpd00001[0] + (1) cpd00002[0] + (1) cpd00053[0] + (1) cpd00638[0] <=> (1) cpd00003[0] + (1) cpd00012[0] + (1) cpd00018[0] + (1) cpd00023[0]	-1:cpd00001:0:0:"H2O";-1:cpd00002:0:0:"ATP";-1:cpd00053:0:0:"L-Glutamine";-1:cpd00638:0:0:"Deamido-NAD";1:cpd00003:0:0:"NAD";1:cpd00012:0:0:"PPi";1:cpd00018:0:0:"AMP";1:cpd00023:0:0:"L-Glutamate";2:cpd00067:0:0:"H+"	0	(1) cpd00001[0] + (1) cpd00002[0] + (1) cpd00053[0] + (1) cpd00638[0] => (1) cpd00003[0] + (1) cpd00012[0] + (1) cpd00018[0] + (1) cpd00023[0] + (2) cpd00067[0]	(1) H2O[0] + (1) ATP[0] + (1) L-Glutamine[0] + (1) Deamido-NAD[0] => (1) NAD[0] + (1) PPi[0] + (1) AMP[0] + (1) L-Glutamate[0] + (2) H+[0]	>	>	null	MetaCyc: Cofactor-Biosynthesis (Cofactor, Prosthetic Group, Electron Carrier, and Vitamin Biosynthesis); NAD-Metabolism (NAD Metabolism); NAD-SYN (NAD Biosynthesis); NADSYN-PWY (NAD <i>de novo</i> biosynthesis II (from tryptophan)); PWY-3502 (superpathway of NAD biosynthesis in eukaryotes); PWY-5381 (pyridine nucleotide cycling (plants)); PWY-5653 (NAD biosynthesis from 2-amino-3-carboxymuconate …	AraCyc: NAD-SYNTH-GLN-RXN|BiGG: NADS2; NADS2i|BrachyCyc: NAD-SYNTH-GLN-RXN|KEGG: R00257|MetaCyc: NAD-SYNTH-GLN-RXN|Name: DPN synthetase; Deamido-NAD+:L-glutamine amido-ligase (AMP-forming); NAD synthase (glutamine-hydrolysing); NAD synthetase (glutamine-hydrolysing); NAD(+) synthase (glutamine-hydrolysing); NAD+ synthase (glutamine-hydrolysing); NAD-synthetase; deamido-NAD+:L-glutamine amido-liga…	6.3.5.1	-6.51	0.71	cpd00001;cpd00002;cpd00003;cpd00012;cpd00018;cpd00023;cpd00053;cpd00067;cpd00638	OK	0	rxn33083	GCC|HB|EQC|EQU	Primary Database
rxn00191	R00258	L-Alanine:2-oxoglutarate aminotransferase	(1) cpd00024[0] + (1) cpd00035[0] <=> (1) cpd00020[0] + (1) cpd00023[0]	-1:cpd00024:0:0:"2-Oxoglutarate";-1:cpd00035:0:0:"L-Alanine";1:cpd00020:0:0:"Pyruvate";1:cpd00023:0:0:"L-Glutamate"	0	(1) cpd00024[0] + (1) cpd00035[0] <=> (1) cpd00020[0] + (1) cpd00023[0]	(1) 2-Oxoglutarate[0] + (1) L-Alanine[0] <=> (1) Pyruvate[0] + (1) L-Glutamate[0]	=	=	null	MetaCyc: ALACAT2-PWY (L-alanine degradation II (to D-lactate)); ALANINE-DEG (L-alanine Degradation); ALANINE-DEG3-PWY (L-alanine degradation III); ALANINE-SYN (L-alanine Biosynthesis); ALANINE-SYN2-PWY (L-alanine biosynthesis II); Acetate-Formation (Fermentation to Acetate); Amino-Acid-Biosynthesis (Amino Acid Biosynthesis); Amino-Acid-Degradation (Amino Acid Degradation); CARBOXYLATES-DEG (Carbo…	AraCyc: ALANINE-AMINOTRANSFERASE-RXN; RXN-13698|BiGG: ALATA_L; ALATA_Lm; YDR111C; YLR089C|BrachyCyc: ALANINE-AMINOTRANSFERASE-RXN|KEGG: R00258|MetaCyc: ALANINE-AMINOTRANSFERASE-RXN; RXN-13698|Name: ALT; Alanine aminotransferase; Alanine transaminase; GPT; GPT (ambiguous); Glutamic--alanine transaminase; Glutamic--pyruvic transaminase; L-Alanine:2-oxoglutarate aminotransferase; L-alanine aminotran…	2.6.1.2	0.07	0.13	cpd00020;cpd00023;cpd00024;cpd00035	OK	0	rxn27697;rxn27698;rxn31211;rxn38028;rxn38029	GCC|EQC|EQU	Primary Database
rxn00192	R00259	acetyl-CoA:L-glutamate N-acetyltransferase	(1) cpd00022[0] + (1) cpd00023[0] <=> (1) cpd00010[0] + (1) cpd00477[0]	-1:cpd00022:0:0:"Acetyl-CoA";-1:cpd00023:0:0:"L-Glutamate";1:cpd00010:0:0:"CoA";1:cpd00067:0:0:"H+";1:cpd00477:0:0:"N-Acetyl-L-glutamate"	0	(1) cpd00022[0] + (1) cpd00023[0] => (1) cpd00010[0] + (1) cpd00067[0] + (1) cpd00477[0]	(1) Acetyl-CoA[0] + (1) L-Glutamate[0] => (1) CoA[0] + (1) H+[0] + (1) N-Acetyl-L-glutamate[0]	>	>	null	MetaCyc: ARG+POLYAMINE-SYN (superpathway of arginine and polyamine biosynthesis); ARGININE-SYN (L-arginine Biosynthesis); ARGSYN-PWY (L-arginine biosynthesis I (via L-ornithine)); ARGSYNBSUB-PWY (L-arginine biosynthesis II (acetyl cycle)); Amino-Acid-Biosynthesis (Amino Acid Biosynthesis); GLUTORN-PWY (L-ornithine biosynthesis I); IND-AMINO-ACID-SYN (Proteinogenic Amino Acid Biosynthesis); L-Orni…	AraCyc: N-ACETYLTRANSFER-RXN|BiGG: ACGS; ACGSm; ECM40_1|BrachyCyc: N-ACETYLTRANSFER-RXN|KEGG: R00259|MetaCyc: N-ACETYLTRANSFER-RXN|Name: AGAS; Acetyl-CoA:L-glutamate N-acetyltransferase; Amino-acid N-acetyltransferase; Amino-acid acetyltransferase; N-acetyl-L-glutamate synthetase; N-acetylglutamate synthase; N-acetylglutamate synthetase; N-acteylglutamate synthase; acetyl-CoA:L-glutamate N-acetyl…	2.3.1.1	-5.12	0.81	cpd00010;cpd00022;cpd00023;cpd00067;cpd00477	OK	0	rxn30107;rxn33610	GCC|EQC|EQU	Primary Database
rxn00193	R00260	glutamate racemase	(1) cpd00023[0] <=> (1) cpd00186[0]	-1:cpd00023:0:0:"L-Glutamate";1:cpd00186:0:0:"D-Glutamate"	0	(1) cpd00023[0] <=> (1) cpd00186[0]	(1) L-Glutamate[0] <=> (1) D-Glutamate[0]	=	=	null	MetaCyc: Acetylmuramoyl-Pentapeptide-Biosynthesis (UDP-<i>N</i>-Acetylmuramoyl-Pentapeptide Biosynthesis); Antibiotic-Resistance (Antibiotic Resistance); Cell-Structure-Biosynthesis (Cell Structure Biosynthesis); Cell-Wall-Biosynthesis (Cell Wall Biosynthesis); Detoxification (Detoxification); PEPTIDOGLYCANSYN-PWY (peptidoglycan biosynthesis I (<I>meso</I>-diaminopimelate containing)); PWY-5265 (…	BiGG: GLUR|BrachyCyc: GLUTRACE-RXN|EcoCyc: GLUTRACE-RXN|KEGG: R00260|MetaCyc: GLUTRACE-RXN|Name: L-Glutamate racemase; glutamate racemase; glutamateracemase	5.1.1.3	0.13	0.52	cpd00023;cpd00186	OK	0	null	GCC|EQC|EQU	Primary Database
rxn00194	R00261	L-glutamate 1-carboxy-lyase (4-aminobutanoate-forming)	(1) cpd00023[0] <=> (1) cpd00011[0] + (1) cpd00281[0]	-1:cpd00023:0:0:"L-Glutamate";-1:cpd00067:0:0:"H+";1:cpd00011:0:0:"CO2";1:cpd00281:0:0:"GABA"	0	(1) cpd00023[0] + (1) cpd00067[0] => (1) cpd00011[0] + (1) cpd00281[0]	(1) L-Glutamate[0] + (1) H+[0] => (1) CO2[0] + (1) GABA[0]	>	>	null	MetaCyc: 4-Aminobutyraye-Degradation (4-Aminobutanoate Degradation); AMINE-DEG (Amine and Polyamine Degradation); Acid-Resistance (Acid Resistance); Amino-Acid-Degradation (Amino Acid Degradation); Degradation (Degradation/Utilization/Assimilation); Detoxification (Detoxification); GLUDEG-I-PWY (GABA shunt); GLUTAMATE-DEG (L-glutamate Degradation); PWY-4321 (L-glutamate degradation IV); PWY0-1305…	AraCyc: GLUTDECARBOX-RXN|BiGG: GAD1; GLUDC|BrachyCyc: GLUTDECARBOX-RXN|KEGG: R00261|MetaCyc: GLUTDECARBOX-RXN|Name: Glutamate Decarboxylase; GlutamateDecarboxylase; L-Glutamate 1-carboxy-lyase; L-aspartate-alpha-decarboxylase; L-glutamate 1-carboxy-lyase; L-glutamate 1-carboxy-lyase (4-aminobutanoate-forming); L-glutamate alpha-decarboxylase; L-glutamic acid decarboxylase; L-glutamic decarboxylas…	4.1.1.15	-5.69	0.85	cpd00011;cpd00023;cpd00067;cpd00281	OK	0	rxn34786	GCC|EQC|EQU	Primary Database
rxn00195	R00262	L-threo-3-Methylaspartate carboxy-aminomethylmutase	(1) cpd02273[0] <=> (1) cpd00023[0]	-1:cpd02273:0:0:"L-threo-3-Methylaspartate";1:cpd00023:0:0:"L-Glutamate"	0	(1) cpd02273[0] <=> (1) cpd00023[0]	(1) L-threo-3-Methylaspartate[0] <=> (1) L-Glutamate[0]	=	=	null	MetaCyc: Acetyl-CoA-Butyrate (Fermentation to Butanoate); Amino-Acid-Biosynthesis (Amino Acid Biosynthesis); Amino-Acid-Degradation (Amino Acid Degradation); Degradation (Degradation/Utilization/Assimilation); Energy-Metabolism (Generation of Precursor Metabolite and Energy); Fermentation (); Fermentation-to-Acids (Fermentation to Short-Chain Fatty Acids); Fermentation-to-propanoate (Fermentation…	ChlamyCyc: METHYLASPARTATE-MUTASE-RXN|KEGG: R00262|MetaCyc: METHYLASPARTATE-MUTASE-RXN|Name: L-threo-3-Methylaspartate carboxy-aminomethylmutase; L-threo-3-methylaspartate carboxy-aminomethylmutase; beta-methylaspartate-glutamate mutase; glutamate isomerase; glutamate mutase; glutamic acid isomerase; glutamic acid mutase; glutamic isomerase; glutamic mutase; methylaspartate mutase; methylaspartic…	5.4.99.1	-1.77	0.58	cpd00023;cpd02273	OK	0	null	GCC|EQC|EQU	Primary Database
rxn00196	R00264	2,5-dioxopentanoate:NADP+ 5-oxidoreductase	(1) cpd00001[0] + (1) cpd00006[0] + (1) cpd00340[0] <=> (1) cpd00005[0] + (1) cpd00024[0]	-1:cpd00001:0:0:"H2O";-1:cpd00006:0:0:"NADP";-1:cpd00340:0:0:"2,5-Dioxopentanoate";1:cpd00005:0:0:"NADPH";1:cpd00024:0:0:"2-Oxoglutarate";2:cpd00067:0:0:"H+"	0	(1) cpd00001[0] + (1) cpd00006[0] + (1) cpd00340[0] <=> (1) cpd00005[0] + (1) cpd00024[0] + (2) cpd00067[0]	(1) H2O[0] + (1) NADP[0] + (1) 2,5-Dioxopentanoate[0] <=> (1) NADPH[0] + (1) 2-Oxoglutarate[0] + (2) H+[0]	=	=	null	MetaCyc: Amino-Acid-Degradation (Amino Acid Degradation); CARBOXYLATES-DEG (Carboxylate Degradation); Carbohydrates-Degradation (Carbohydrate Degradation); D-Arabinose-Degradation (D-arabinose Degradation); D-Galactarate-Degradation (D-Galactarate Degradation); D-Galacturonate-Degradation (D-Galacturonate Degradation); D-Glucarate-Degradation (D-Glucarate Degradation); D-Glucuronate-Degradation (…	KEGG: R00264|MetaCyc: 25-DIOXOVALERATE-DEHYDROGENASE-RXN; RXN-8775|iAbaylyiv4: 2,5-DIOXOVALERATE-DEHYDROGENASE-RXN|iRS1563: R_R00264_c|Name: 2,5-dioxopentanoate:NADP+ 5-oxidoreductase; 2,5-dioxovalerate dehydrogenase; 2-oxoglutarate semialdehyde dehydrogenase; alpha-ketoglutaric semialdehyde dehydrogenase	1.2.1.26|1.2.1.3	-8.47	0.49	cpd00001;cpd00005;cpd00006;cpd00024;cpd00067;cpd00340	OK	0	null	GCC|EQC|EQU	Primary Database
rxn00197	R00265	2-oxoglutarate:NADP+ 2-oxidoreductase (CoA-succinylating)	(1) cpd00006[0] + (1) cpd00010[0] + (1) cpd00024[0] <=> (1) cpd00005[0] + (1) cpd00011[0] + (1) cpd00078[0]	-1:cpd00006:0:0:"NADP";-1:cpd00010:0:0:"CoA";-1:cpd00024:0:0:"2-Oxoglutarate";1:cpd00005:0:0:"NADPH";1:cpd00011:0:0:"CO2";1:cpd00078:0:0:"Succinyl-CoA"	0	(1) cpd00006[0] + (1) cpd00010[0] + (1) cpd00024[0] => (1) cpd00005[0] + (1) cpd00011[0] + (1) cpd00078[0]	(1) NADP[0] + (1) CoA[0] + (1) 2-Oxoglutarate[0] => (1) NADPH[0] + (1) CO2[0] + (1) Succinyl-CoA[0]	=	>	null	null	KEGG: R00265|MetaCyc: OXOGLUTARATE-DEHYDROGENASE-NADP+-RXN|Name: 2-Oxoglutarate:NADP+ 2-oxidoreductase (CoA-succinylating); 2-oxoglutarate:NADP+ 2-oxidoreductase (CoA-succinylating); oxoglutarate dehydrogenase (NADP); oxoglutarate dehydrogenase (NADP+)	1.2.1.52	-6.93	0.95	cpd00005;cpd00006;cpd00010;cpd00011;cpd00024;cpd00078	OK	0	null	GCC|EQC|EQU	Primary Database
rxn00198	R00267	Isocitrate:NADP+ oxidoreductase (decarboxylating)	(1) cpd00006[0] + (1) cpd00260[0] <=> (1) cpd00005[0] + (1) cpd00011[0] + (1) cpd00024[0]	-1:cpd00006:0:0:"NADP";-1:cpd00260:0:0:"Isocitrate";1:cpd00005:0:0:"NADPH";1:cpd00011:0:0:"CO2";1:cpd00024:0:0:"2-Oxoglutarate"	0	(1) cpd00006[0] + (1) cpd00260[0] => (1) cpd00005[0] + (1) cpd00011[0] + (1) cpd00024[0]	(1) NADP[0] + (1) Isocitrate[0] => (1) NADPH[0] + (1) CO2[0] + (1) 2-Oxoglutarate[0]	>	>	null	KEGG: rn00480 (Glutathione metabolism); rn00720 (Carbon fixation pathways in prokaryotes); rn01200 (Carbon metabolism); rn01210 (2-Oxocarboxylic acid metabolism); rn01230 (Biosynthesis of amino acids)	AlgaGEM: R_R00267_m|BiGG: ICDHy; ICDHym; ICDHyp; ICDHyr|JM_Creinhardtii: JM_Cre_49; JM_Cre_50|JP_Creinhardtii_MSB: R_ICDH; R_ICDHhr|KEGG: R00267|Name: Isocitrate dehydrogenase (NADP+); Isocitrate:NADP+ oxidoreductase (decarboxylating); isocitrate dehydrogenase (NADP); isocitrate dehydrogenase (nadp+); isocitratedehydrogenase-NADP	1.1.1.42	1.41	0.78	cpd00005;cpd00006;cpd00011;cpd00024;cpd00260	OK	0	rxn30399;rxn30400;rxn33806	GCC|EQC|EQU	Primary Database
rxn00199	R00268	oxalosuccinate carboxy-lyase (2-oxoglutarate-forming)	(1) cpd03187[0] <=> (1) cpd00011[0] + (1) cpd00024[0]	-1:cpd00067:0:0:"H+";-1:cpd03187:0:0:"Oxalosuccinate";1:cpd00011:0:0:"CO2";1:cpd00024:0:0:"2-Oxoglutarate"	0	(1) cpd00067[0] + (1) cpd03187[0] => (1) cpd00011[0] + (1) cpd00024[0]	(1) H+[0] + (1) Oxalosuccinate[0] => (1) CO2[0] + (1) 2-Oxoglutarate[0]	>	>	null	KEGG: rn00020 (Citrate cycle (TCA cycle)); rn01110 (Biosynthesis of secondary metabolites); rn01210 (2-Oxocarboxylic acid metabolism)	AraCyc: RXN-8642|BiGG: IDP1_2; IDP2_2; IDP3_2|BrachyCyc: RXN-8642|KEGG: R00268|MetaCyc: RXN-8642|Name: IDH (ambiguous); IDP; IDP1; IDP2; IDP3; Isocitrate dehydrogenase [NADP]; Isocitrate dehydrogenase [NADP],; NADP isocitric dehydrogenase; NADP+-ICDH; NADP+-IDH; NADP+-linked isocitrate dehydrogenase; NADP-dependent isocitrate dehydrogenase; NADP-dependent isocitric dehydrogenase; NADP-linked isoc…	1.1.1.42|4.1.1.-	-3.33	0.96	cpd00011;cpd00024;cpd00067;cpd03187	OK	0	rxn25050;rxn25051	GCC|EQC|EQU	Primary Database
rxn00200	R00269	2-oxoglutaramate amidohydrolase	(1) cpd00001[0] + (1) cpd00695[0] <=> (1) cpd00013[0] + (1) cpd00024[0]	-1:cpd00001:0:0:"H2O";-1:cpd00695:0:0:"2-Oxoglutaramate";1:cpd00013:0:0:"NH3";1:cpd00024:0:0:"2-Oxoglutarate"	0	(1) cpd00001[0] + (1) cpd00695[0] => (1) cpd00013[0] + (1) cpd00024[0]	(1) H2O[0] + (1) 2-Oxoglutaramate[0] => (1) NH3[0] + (1) 2-Oxoglutarate[0]	=	>	null	KEGG: rn00250 (Alanine, aspartate and glutamate metabolism)	KEGG: R00269|MetaCyc: RXN-13072|TS_Athaliana: rxn565_p|Name: 2-Oxoglutaramate amidohydrolase; 2-ketoglutaramate amidase; 2-oxoglutaramate amidohydrolase	3.5.1.-|3.5.1.111|3.5.1.3	-0.14	0.58	cpd00001;cpd00013;cpd00024;cpd00695	OK	0	rxn23361;rxn31885	GCC|EQC|EQU	Primary Database
rxn00201	R00270	R00270	(1) cpd00013[0] + (1) cpd00024[0] <=> (1) cpd00001[0] + (1) cpd03303[0]	-1:cpd00013:0:0:"NH3";-1:cpd00024:0:0:"2-Oxoglutarate";1:cpd00001:0:0:"H2O";1:cpd03303:0:0:"4-Oxoglutaramate"	0	(1) cpd00013[0] + (1) cpd00024[0] <= (1) cpd00001[0] + (1) cpd03303[0]	(1) NH3[0] + (1) 2-Oxoglutarate[0] <= (1) H2O[0] + (1) 4-Oxoglutaramate[0]	<	<	null	MetaCyc: Amino-Acid-Degradation (Amino Acid Degradation); Degradation (Degradation/Utilization/Assimilation); HISHP-PWY (L-histidine degradation VI); HISTIDINE-DEG (L-histidine Degradation); Proteinogenic-Amino-Acids-Degradation (Proteinogenic Amino Acid Degradation)|KEGG: rn00340 (Histidine metabolism)	JP_Creinhardtii_MSB: R_HYNE|KEGG: R00270|MetaCyc: RXN-7594|iRS1563: R_R00270_c|Name: Hydrolysis (non-enzymatic)	null	10.04	0.79	cpd00001;cpd00013;cpd00024;cpd03303	OK	0	rxn35319	GCC|EQC|EQU	Primary Database
rxn00202	R00271	acetyl-CoA:2-oxoglutarate C-acetyltransferase (thioester-hydrolysing, carboxymethyl forming)	(1) cpd00010[0] + (1) cpd00919[0] <=> (1) cpd00001[0] + (1) cpd00022[0] + (1) cpd00024[0]	-1:cpd00010:0:0:"CoA";-1:cpd00067:0:0:"H+";-1:cpd00919:0:0:"Homocitrate";1:cpd00001:0:0:"H2O";1:cpd00022:0:0:"Acetyl-CoA";1:cpd00024:0:0:"2-Oxoglutarate"	0	(1) cpd00010[0] + (1) cpd00067[0] + (1) cpd00919[0] => (1) cpd00001[0] + (1) cpd00022[0] + (1) cpd00024[0]	(1) CoA[0] + (1) H+[0] + (1) Homocitrate[0] => (1) H2O[0] + (1) Acetyl-CoA[0] + (1) 2-Oxoglutarate[0]	<	>	null	MetaCyc: Amino-Acid-Biosynthesis (Amino Acid Biosynthesis); Cofactor-Biosynthesis (Cofactor, Prosthetic Group, Electron Carrier, and Vitamin Biosynthesis); IND-AMINO-ACID-SYN (Proteinogenic Amino Acid Biosynthesis); LYSINE-AMINOAD-PWY (L-lysine biosynthesis IV); LYSINE-SYN (L-lysine Biosynthesis); P241-PWY (coenzyme B biosynthesis); PWY-3081 (L-lysine biosynthesis V); PWY-7710 (FeMo cofactor bios…	BiGG: HCITS; HCITSm; HCITSn; LYS20_1; LYS20_2; LYS21|KEGG: R00271|MetaCyc: HOMOCITRATE-SYNTHASE-RXN|RiceCyc: HOMOCITRATE-SYNTHASE-RXN|iAF692: HCITS|Name: (CoA-acetylating); (thioester-hydrolysing, carboxymethyl forming); 2-Hydroxybutane-1,2,4-tricarboxylate 2-oxoglutarate-lyase; 2-hydroxybutane-1,2,4-tricarboxylate 2-oxoglutarate-lyase (CoA-acetylating); HCS; Homocitrate synthase, isozyme; acetyl…	2.3.3.14|4.1.3.21	6.93	0.67	cpd00001;cpd00010;cpd00022;cpd00024;cpd00067;cpd00919	OK	0	rxn30154;rxn30391	GCC|EQC|EQU	Primary Database
rxn00203	R00272	2-Oxoglutarate carboxy-lyase	(1) cpd00024[0] <=> (1) cpd00011[0] + (1) cpd00199[0]	-1:cpd00024:0:0:"2-Oxoglutarate";-1:cpd00067:0:0:"H+";1:cpd00011:0:0:"CO2";1:cpd00199:0:0:"4-Oxobutanoate"	0	(1) cpd00024[0] + (1) cpd00067[0] => (1) cpd00011[0] + (1) cpd00199[0]	(1) 2-Oxoglutarate[0] + (1) H+[0] => (1) CO2[0] + (1) 4-Oxobutanoate[0]	>	>	null	MetaCyc: Energy-Metabolism (Generation of Precursor Metabolite and Energy); P105-PWY (TCA cycle IV (2-oxoglutarate decarboxylase)); TCA-VARIANTS (TCA cycle)	AraCyc: RXN-7774|BiGG: OXGDC|CornCyc: RXN-7774|KEGG: R00272|MetaCyc: RXN-7774|Name: 2-Oxoglutarate carboxy-lyase; 2-oxoglutarate carboxy-lyase; 2-oxoglutarate carboxy-lyase (succinate-semialdehyde-forming); 2-oxoglutarate decarboxylase; alpha-ketoglutarate decarboxylase; alpha-ketoglutaric decarboxylase; oxoglutarate decarboxylase; pre-2-oxoglutarate decarboxylase	4.1.1.71	-4.14	0.82	cpd00011;cpd00024;cpd00067;cpd00199	OK	0	rxn24434	GCC|EQC|EQU	Primary Database
rxn00204	R00273	oxalate:oxygen oxidoreductase	(1) cpd00007[0] + (1) cpd00180[0] <=> (2) cpd00011[0] + (1) cpd00025[0]	-1:cpd00007:0:0:"O2";-2:cpd00067:0:0:"H+";-1:cpd00180:0:0:"Oxalate";2:cpd00011:0:0:"CO2";1:cpd00025:0:0:"H2O2"	0	(1) cpd00007[0] + (2) cpd00067[0] + (1) cpd00180[0] => (2) cpd00011[0] + (1) cpd00025[0]	(1) O2[0] + (2) H+[0] + (1) Oxalate[0] => (2) CO2[0] + (1) H2O2[0]	>	>	null	MetaCyc: CARBOXYLATES-DEG (Carboxylate Degradation); Degradation (Degradation/Utilization/Assimilation); Oxalate-Degradation (Oxalate Degradation); PWY-6697 (oxalate degradation IV)|KEGG: rn00630 (Glyoxylate and dicarboxylate metabolism)	AraCyc: OXALATE-OXIDASE-RXN|CornCyc: OXALATE-OXIDASE-RXN|KEGG: R00273|MetaCyc: OXALATE-OXIDASE-RXN|PlantCyc: OXALATE-OXIDASE-RXN|Name: aero-oxalo dehydrogenase; oxalate oxidase; oxalate:oxygen oxidoreductase; oxalic acid oxidase	1.2.3.4	-39.15	1.89	cpd00007;cpd00011;cpd00025;cpd00067;cpd00180	OK	0	null	GCC|EQC|EQU	Primary Database
rxn00205	R00274	glutathione:hydrogen-peroxide oxidoreductase	(1) cpd00025[0] + (2) cpd00042[0] <=> (2) cpd00001[0] + (1) cpd00111[0]	-1:cpd00025:0:0:"H2O2";-2:cpd00042:0:0:"GSH";2:cpd00001:0:0:"H2O";1:cpd00111:0:0:"Oxidized glutathione"	0	(1) cpd00025[0] + (2) cpd00042[0] => (2) cpd00001[0] + (1) cpd00111[0]	(1) H2O2[0] + (2) GSH[0] => (2) H2O[0] + (1) Oxidized glutathione[0]	>	>	null	MetaCyc: Cofactor-Biosynthesis (Cofactor, Prosthetic Group, Electron Carrier, and Vitamin Biosynthesis); DETOX1-PWY-1 (reactive oxygen species degradation); Detoxification (Detoxification); PWY-4081 (glutathione-peroxide redox reactions); REACTIVE-OXYGEN-SPECIES-DEGRADATION (Reactive Oxygen Specie Degradation); Reductants (Reductant Biosynthesis)|KEGG: rn00480 (Glutathione metabolism)	AraCyc: GLUTATHIONE-PEROXIDASE-RXN|BiGG: GPX1; GPX2; GSHPO; GTHP; GTHPe; GTHPm; HYR1|BrachyCyc: GLUTATHIONE-PEROXIDASE-RXN|KEGG: R00274|MetaCyc: GLUTATHIONE-PEROXIDASE-RXN|Name: GLUTATHIONE PEROXIDASE 6; GSH peroxidase; Glutathione peroxidase; Glutathione peroxidase 1; Glutathione:hydrogen-peroxide oxidoreductase; glutathione peridoxase; glutathione peroxidase; glutathione:hydrogen-peroxide oxido…	1.11.1.9	-74.09	0.81	cpd00001;cpd00025;cpd00042;cpd00111	OK	0	rxn27891;rxn33345;rxn33349	GCC|EQC|EQU	Primary Database
rxn00206	R00275	superoxide:superoxide oxidoreductase	(2) cpd00532[0] <=> (1) cpd00007[0] + (1) cpd00025[0]	-2:cpd00067:0:0:"H+";-2:cpd00532:0:0:"O2-";1:cpd00007:0:0:"O2";1:cpd00025:0:0:"H2O2"	0	(2) cpd00067[0] + (2) cpd00532[0] => (1) cpd00007[0] + (1) cpd00025[0]	(2) H+[0] + (2) O2-[0] => (1) O2[0] + (1) H2O2[0]	=	>	null	MetaCyc: DETOX1-PWY (superoxide radicals degradation); DETOX1-PWY-1 (reactive oxygen species degradation); Detoxification (Detoxification); Ethylene-Biosynthesis (Ethylene Biosynthesis); HORMONE-SYN (Hormone Biosynthesis); PWY-6854 (ethylene biosynthesis III (microbes)); Plant-Hormone-Biosynthesis (Plant Hormone Biosynthesis); REACTIVE-OXYGEN-SPECIES-DEGRADATION (Reactive Oxygen Specie Degradatio…	AraCyc: SUPEROX-DISMUT-RXN|BiGG: SOD; SODe; SODr; SPODM; SPODMpp|BrachyCyc: SUPEROX-DISMUT-RXN|KEGG: R00275|MetaCyc: SUPEROX-DISMUT-RXN|Name: Cu,Zn-SOD; Cu-Zn superoxide dismutase; Fe-SOD; Mn-SOD; SOD-1; SOD-2; SOD-3; SOD-4; SODF; SODS; Superoxide dismutase; Superoxide:superoxide oxidoreductase; copper-zinc superoxide dismutase; cuprein; cytocuprein; erythrocuprein; ferrisuperoxide dismutase; hem…	1.15.1.1	-22.87	1.22	cpd00007;cpd00025;cpd00067;cpd00532	OK	0	rxn27269;rxn27270;rxn27271;rxn27272;rxn30523;rxn32404	GCC|HB|EQP	Primary Database
rxn00207	R00276	Carbon-monoxide:oxygen oxidoreductase	(1) cpd00011[0] + (1) cpd00025[0] <=> (1) cpd00001[0] + (1) cpd00007[0] + (1) cpd00204[0]	-1:cpd00011:0:0:"CO2";-1:cpd00025:0:0:"H2O2";-1:cpd00067:0:0:"H+";1:cpd00001:0:0:"H2O";1:cpd00007:0:0:"O2";1:cpd00204:0:0:"CO"	0	(1) cpd00011[0] + (1) cpd00025[0] + (1) cpd00067[0] <=> (1) cpd00001[0] + (1) cpd00007[0] + (1) cpd00204[0]	(1) CO2[0] + (1) H2O2[0] + (1) H+[0] <=> (1) H2O[0] + (1) O2[0] + (1) CO[0]	<	=	null	null	KEGG: R00276|iRS1563: R_R00276_c|Name: Carbon-monoxide:oxygen oxidoreductase	1.2.2.4	52.41	1.12	cpd00001;cpd00007;cpd00011;cpd00025;cpd00067;cpd00204	OK	0	null	GCC|EQP	Primary Database
rxn00208	R00277	Pyridoxamine-5'-phosphate:oxygen oxidoreductase (deaminating)	(1) cpd00001[0] + (1) cpd00007[0] + (1) cpd00493[0] <=> (1) cpd00013[0] + (1) cpd00016[0] + (1) cpd00025[0]	-1:cpd00001:0:0:"H2O";-1:cpd00007:0:0:"O2";-1:cpd00493:0:0:"Pyridoxamine phosphate";1:cpd00013:0:0:"NH3";1:cpd00016:0:0:"Pyridoxal phosphate";1:cpd00025:0:0:"H2O2"	0	(1) cpd00001[0] + (1) cpd00007[0] + (1) cpd00493[0] => (1) cpd00013[0] + (1) cpd00016[0] + (1) cpd00025[0]	(1) H2O[0] + (1) O2[0] + (1) Pyridoxamine phosphate[0] => (1) NH3[0] + (1) Pyridoxal phosphate[0] + (1) H2O2[0]	>	>	null	MetaCyc: Cofactor-Biosynthesis (Cofactor, Prosthetic Group, Electron Carrier, and Vitamin Biosynthesis); PLPSAL-PWY (pyridoxal 5'-phosphate salvage I); PWY-7204 (pyridoxal 5'-phosphate salvage II (plants)); PWY0-845 (superpathway of pyridoxal 5'-phosphate biosynthesis and salvage); Vitamin-B6-Biosynthesis (Vitamin B<sub>6</sub> Biosynthesis); Vitamin-Biosynthesis (Vitamin Biosynthesis)|KEGG: rn00…	AraCyc: PMPOXI-RXN|BiGG: PDX3_1; PDX3_5; PYAM5PO|BrachyCyc: PMPOXI-RXN|KEGG: R00277|MetaCyc: PMPOXI-RXN|Name: PMP oxidase; PdxH; Pyridoxamine 5'-phosphate oxidase; Pyridoxamine-5'-phosphate:oxygen oxidoreductase (deaminating); pyridoxal 5'-phosphate synthase; pyridoxamine 5'-phosphate oxidase; pyridoxamine phosphate oxidase; pyridoxamine-5'-phosphate:oxygen oxidoreductase (deaminating); pyridoxam…	1.4.3.5	-23.36	1.11	cpd00001;cpd00007;cpd00013;cpd00016;cpd00025;cpd00493	OK	0	rxn30055;rxn30747;rxn31960	GCC|EQC|EQU	Primary Database
rxn00209	R00278	Pyridoxine 5-phosphate:oxygen oxidoreductase	(1) cpd00007[0] + (1) cpd00478[0] <=> (1) cpd00016[0] + (1) cpd00025[0]	-1:cpd00007:0:0:"O2";-1:cpd00478:0:0:"Pyridoxine phosphate";1:cpd00016:0:0:"Pyridoxal phosphate";1:cpd00025:0:0:"H2O2"	0	(1) cpd00007[0] + (1) cpd00478[0] => (1) cpd00016[0] + (1) cpd00025[0]	(1) O2[0] + (1) Pyridoxine phosphate[0] => (1) Pyridoxal phosphate[0] + (1) H2O2[0]	>	>	null	MetaCyc: Cofactor-Biosynthesis (Cofactor, Prosthetic Group, Electron Carrier, and Vitamin Biosynthesis); HMP-PP-Biosynthesis (4-amino-2-methyl-5-diphosphomethylpyrimidine biosynthesis); PLPSAL-PWY (pyridoxal 5'-phosphate salvage I); PWY-7204 (pyridoxal 5'-phosphate salvage II (plants)); PWY-7282 (4-amino-2-methyl-5-diphosphomethylpyrimidine biosynthesis (yeast)); PWY0-845 (superpathway of pyridox…	AraCyc: PNPOXI-RXN|BiGG: PDX3_2; PDX5PO; PDX5POi|BrachyCyc: PNPOXI-RXN|KEGG: R00278|MetaCyc: PNPOXI-RXN|Name: PMP oxidase; PdxH; Pyridoxine 5-phosphate:oxygen oxidoreductase; Pyridoxine 5-phosphate:oxygen oxidoreductase (deaminating); pyridoxal 5'-phosphate synthase; pyridoxamine 5'-phosphate oxidase; pyridoxamine phosphate oxidase; pyridoxamine-5'-phosphate:oxygen oxidoreductase (deaminating); p…	1.4.3.5	-27.09	1.03	cpd00007;cpd00016;cpd00025;cpd00478	OK	0	rxn38693	GCC|EQC|EQU	Primary Database
rxn00210	R00279	D-Glutamate:oxygen oxidoreductase (deaminating)	(1) cpd00001[0] + (1) cpd00007[0] + (1) cpd00186[0] <=> (1) cpd00013[0] + (1) cpd00024[0] + (1) cpd00025[0]	-1:cpd00001:0:0:"H2O";-1:cpd00007:0:0:"O2";-1:cpd00186:0:0:"D-Glutamate";1:cpd00013:0:0:"NH3";1:cpd00024:0:0:"2-Oxoglutarate";1:cpd00025:0:0:"H2O2"	0	(1) cpd00001[0] + (1) cpd00007[0] + (1) cpd00186[0] => (1) cpd00013[0] + (1) cpd00024[0] + (1) cpd00025[0]	(1) H2O[0] + (1) O2[0] + (1) D-Glutamate[0] => (1) NH3[0] + (1) 2-Oxoglutarate[0] + (1) H2O2[0]	>	>	null	KEGG: rn00471 (D-Glutamine and D-glutamate metabolism)	KEGG: R00279|MetaCyc: D-GLUTAMATE-OXIDASE-RXN; D-GLUTAMATED-ASPARTATE-OXIDASE-RXN|Name: D-Glutamate(D-aspartate):oxygen oxidoreductase (deaminating); D-Glutamate:oxygen oxidoreductase (deaminating); D-glutamate(D-aspartate) oxidase; D-glutamate(D-aspartate):oxygen oxidoreductase (deaminating); D-glutamic-aspartic oxidase; D-monoaminodicarboxylic acid oxidase	1.4.3.15|1.4.3.7	-23.14	1.15	cpd00001;cpd00007;cpd00013;cpd00024;cpd00025;cpd00186	OK	0	null	GCC|EQC|EQU	Primary Database
rxn00211	R00286	UDP-glucose:NAD+ 6-oxidoreductase	(1) cpd00001[0] + (2) cpd00003[0] + (1) cpd00026[0] <=> (2) cpd00004[0] + (1) cpd00144[0]	-1:cpd00001:0:0:"H2O";-2:cpd00003:0:0:"NAD";-1:cpd00026:0:0:"UDP-glucose";2:cpd00004:0:0:"NADH";3:cpd00067:0:0:"H+";1:cpd00144:0:0:"UDPglucuronate"	0	(1) cpd00001[0] + (2) cpd00003[0] + (1) cpd00026[0] <=> (2) cpd00004[0] + (3) cpd00067[0] + (1) cpd00144[0]	(1) H2O[0] + (2) NAD[0] + (1) UDP-glucose[0] <=> (2) NADH[0] + (3) H+[0] + (1) UDPglucuronate[0]	=	=	null	MetaCyc: Activation-Inactivation-Interconversion (Activation/Inactivation/Interconversion); Ascorbate-Biosynthesis (Ascorbate Biosynthesis); CARBO-BIOSYNTHESIS (Sugar Biosynthesis); COLANSYN-PWY (colanic acid building blocks biosynthesis); Carbohydrates-Biosynthesis (Carbohydrate Biosynthesis); Cell-Structure-Biosynthesis (Cell Structure Biosynthesis); Cell-Wall-Biosynthesis (Cell Wall Biosynthes…	AraCyc: UGD-RXN|BiGG: UDPGD; UDPGDi; UDPGDr|CornCyc: UGD-RXN|KEGG: R00286|MetaCyc: UGD-RXN|Name: UDP-D-glucose dehydrogenase; UDP-alpha-D-glucose:NAD oxidoreductase; UDP-glucose 6-dehydrogenase; UDP-glucose dehydrogenase; UDP-glucose:NAD+ 6-oxidoreductase; UDP-glucose:NAD+ oxidoreductase; UDPG dehydrogenase; UDPG:NAD oxidoreductase; UDPglucose 6-dehydrogenase; UDPglucose:NAD+ oxidoreductase; udp-…	1.1.1.22	-4.28	0.56	cpd00001;cpd00003;cpd00004;cpd00026;cpd00067;cpd00144	OK	0	null	GCC|EQC|EQU	Primary Database
rxn00212	R00287	UDP-glucose glucophosphohydrolase	(1) cpd00001[0] + (1) cpd00026[0] <=> (1) cpd00089[0] + (1) cpd00091[0]	-1:cpd00001:0:0:"H2O";-1:cpd00026:0:0:"UDP-glucose";2:cpd00067:0:0:"H+";1:cpd00089:0:0:"Glucose-1-phosphate";1:cpd00091:0:0:"UMP"	0	(1) cpd00001[0] + (1) cpd00026[0] => (2) cpd00067[0] + (1) cpd00089[0] + (1) cpd00091[0]	(1) H2O[0] + (1) UDP-glucose[0] => (2) H+[0] + (1) Glucose-1-phosphate[0] + (1) UMP[0]	>	>	null	KEGG: rn00240 (Pyrimidine metabolism); rn00500 (Starch and sucrose metabolism)	BiGG: UDPGPpp|JP_Creinhardtii_MSB: R_UDPGP|KEGG: R00287|iAF1260: UDPGPpp|Name: UDP-glucose glucophosphohydrolase; UDPglucose pyrophosphohydrolase	3.6.1.45|3.6.1.8|3.6.1.9	-7.08	0.97	cpd00001;cpd00026;cpd00067;cpd00089;cpd00091	OK	0	rxn29978	GCC|HB|EQC|EQU	Primary Database
rxn00213	R00289	UTP:alpha-D-glucose-1-phosphate uridylyltransferase	(1) cpd00062[0] + (1) cpd00089[0] <=> (1) cpd00012[0] + (1) cpd00026[0]	-1:cpd00062:0:0:"UTP";-1:cpd00089:0:0:"Glucose-1-phosphate";1:cpd00012:0:0:"PPi";1:cpd00026:0:0:"UDP-glucose"	0	(1) cpd00062[0] + (1) cpd00089[0] <=> (1) cpd00012[0] + (1) cpd00026[0]	(1) UTP[0] + (1) Glucose-1-phosphate[0] <=> (1) PPi[0] + (1) UDP-glucose[0]	=	=	null	MetaCyc: Ascorbate-Biosynthesis (Ascorbate Biosynthesis); CARBO-BIOSYNTHESIS (Sugar Biosynthesis); COLANSYN-PWY (colanic acid building blocks biosynthesis); Carbohydrates-Biosynthesis (Carbohydrate Biosynthesis); Carbohydrates-Degradation (Carbohydrate Degradation); Cell-Structure-Biosynthesis (Cell Structure Biosynthesis); Cell-Wall-Biosynthesis (Cell Wall Biosynthesis); Cofactor-Biosynthesis (C…	AraCyc: GLUC1PURIDYLTRANS-RXN; RXN-11505|BiGG: GALU; GALUi; UGP1; YHL012W|CornCyc: GLUC1PURIDYLTRANS-RXN; RXN-11505|KEGG: R00289|MetaCyc: GLUC1PURIDYLTRANS-RXN; RXN-11505; RXN-11988|Name: UDP glucose pyrophosphorylase; UDPG phosphorylase; UDPG pyrophosphorylase; UTP-glucose-1-phosphate uridylyltransferase; UTP-glucose-1-phosphate uridylyltransferase (irreversible); UTP-glucose-1-phosphateuridylyl…	2.7.7.9	0.03	0.34	cpd00012;cpd00026;cpd00062;cpd00089	OK	0	rxn38117	GCC|EQC|EQU	Primary Database
rxn00214	R00291	UDP-glucose 4-epimerase	(1) cpd00026[0] <=> (1) cpd00043[0]	-1:cpd00026:0:0:"UDP-glucose";1:cpd00043:0:0:"UDP-galactose"	0	(1) cpd00026[0] <=> (1) cpd00043[0]	(1) UDP-glucose[0] <=> (1) UDP-galactose[0]	=	=	null	MetaCyc: Activation-Inactivation-Interconversion (Activation/Inactivation/Interconversion); CARBO-BIOSYNTHESIS (Sugar Biosynthesis); COLANSYN-PWY (colanic acid building blocks biosynthesis); Carbohydrates-Biosynthesis (Carbohydrate Biosynthesis); Carbohydrates-Degradation (Carbohydrate Degradation); Cell-Structure-Biosynthesis (Cell Structure Biosynthesis); Cell-Wall-Biosynthesis (Cell Wall Biosy…	AraCyc: UDPGLUCEPIM-RXN|BiGG: GAL10; UDPG4E|CornCyc: UDPGLUCEPIM-RXN|KEGG: R00291|MetaCyc: UDPGLUCEPIM-RXN|Name: 4-epimerase; Galactowaldenase; UDP-D-galactose 4-epimerase; UDP-alpha-D-glucose 4-epimerase; UDP-galactose 4-epimerase; UDP-glucose 4-epimerase; UDP-glucose epimerase; UDPG-4-epimerase; UDPglucose 4-epimerase; UDPglucose4-epimerase; Uridine diphosphate galactose 4-epimerase; Uridine di…	5.1.3.2	0	4.41	cpd00026;cpd00043	OK	0	rxn33514;rxn33931;rxn37863;rxn38827;rxn38829	GCC|EQC|EQU	Primary Database
rxn00215	R00293	UDP-glucose 4,6-hydro-lyase (UDP-4-dehydro-6-deoxy-D-glucose-forming)	(1) cpd00026[0] <=> (1) cpd00001[0] + (1) cpd02528[0]	-1:cpd00026:0:0:"UDP-glucose";1:cpd00001:0:0:"H2O";1:cpd02528:0:0:"UDP-4-oxo-6-deoxy-D-glucose"	0	(1) cpd00026[0] => (1) cpd00001[0] + (1) cpd02528[0]	(1) UDP-glucose[0] => (1) H2O[0] + (1) UDP-4-oxo-6-deoxy-D-glucose[0]	>	>	null	MetaCyc: Activation-Inactivation-Interconversion (Activation/Inactivation/Interconversion); CARBO-BIOSYNTHESIS (Sugar Biosynthesis); Carbohydrates-Biosynthesis (Carbohydrate Biosynthesis); Interconversion (Interconversions); PWY-3261 (UDP-&beta;-L-rhamnose biosynthesis); PWY-5114 (UDP-sugars interconversion); SUGAR-NUCLEOTIDES (Sugar Nucleotide Biosynthesis); UDP-Sugar-Biosynthesis (UDP-sugar Bio…	AraCyc: UDP-GLUCOSE-46-DEHYDRATASE-RXN|CornCyc: UDP-GLUCOSE-46-DEHYDRATASE-RXN|KEGG: R00293|MaizeCyc: UDP-GLUCOSE-46-DEHYDRATASE-RXN|MetaCyc: UDP-GLUCOSE-46-DEHYDRATASE-RXN|Name: UDP-D-glucose oxidoreductase; UDP-D-glucose-4,6-hydrolyase; UDP-GLUCOSE-4,6-DEHYDRATASE-RXN; UDP-glucose 4,6-dehydratase; UDP-glucose 4,6-hydro-lyase; UDP-glucose 4,6-hydro-lyase (UDP-4-dehydro-6-deoxy-D-glucose-forming)…	4.2.1.76	-15.71	0.62	cpd00001;cpd00026;cpd02528	OK	0	rxn31097	GCC|EQC|EQU	Primary Database
rxn00216	R00299	ATP:D-glucose 6-phosphotransferase	(1) cpd00002[0] + (1) cpd00027[0] <=> (1) cpd00008[0] + (1) cpd00079[0]	-1:cpd00002:0:0:"ATP";-1:cpd00027:0:0:"D-Glucose";1:cpd00008:0:0:"ADP";1:cpd00067:0:0:"H+";1:cpd00079:0:0:"D-glucose-6-phosphate"	0	(1) cpd00002[0] + (1) cpd00027[0] => (1) cpd00008[0] + (1) cpd00067[0] + (1) cpd00079[0]	(1) ATP[0] + (1) D-Glucose[0] => (1) ADP[0] + (1) H+[0] + (1) D-glucose-6-phosphate[0]	=	>	null	MetaCyc: ANAEROFRUCAT-PWY (homolactic fermentation); ANAGLYCOLYSIS-PWY (glycolysis III (from glucose)); Acetate-Formation (Fermentation to Acetate); Alcohol-Biosynthesis (Fermentation to Alcohols); CARBO-BIOSYNTHESIS (Sugar Biosynthesis); CARBOXYLATES-DEG (Carboxylate Degradation); Carbohydrates-Biosynthesis (Carbohydrate Biosynthesis); Carbohydrates-Degradation (Carbohydrate Degradation); Degrad…	AlgaGEM: R_R00299_c|BiGG: GLK1_1; HEX1; HXK1_2; HXK2_2|JM_Creinhardtii: JM_Cre_1|KEGG: R00299|MetaCyc: GLUCOKIN-RXN|Name: ATP:D-glucose 6-phosphotransferase; glucose kinase; hexokinase; hexokinase (D-glucose:ATP); hexokinase-D-glucose-ATP	2.7.1.1|2.7.1.2	-4.01	0.11	cpd00002;cpd00008;cpd00027;cpd00067;cpd00079	OK	0	rxn34232	GCC|HB|EQC|EQU	Primary Database
rxn00217	R00300	D-Glucose:NAD+ 1-oxidoreductase	(1) cpd00003[0] + (1) cpd00027[0] <=> (1) cpd00004[0] + (1) cpd00170[0]	-1:cpd00003:0:0:"NAD";-1:cpd00027:0:0:"D-Glucose";1:cpd00004:0:0:"NADH";1:cpd00067:0:0:"H+";1:cpd00170:0:0:"Gluconolactone"	0	(1) cpd00003[0] + (1) cpd00027[0] <=> (1) cpd00004[0] + (1) cpd00067[0] + (1) cpd00170[0]	(1) NAD[0] + (1) D-Glucose[0] <=> (1) NADH[0] + (1) H+[0] + (1) Gluconolactone[0]	=	=	null	null	BiGG: G1Dx|KEGG: R00300|MetaCyc: GLUCOSE-1-DEHYDROGENASE-NAD+-RXN|iYO844: G1Dx|Name: D-Glucose:NAD+ 1-oxidoreductase	1.1.1.118|1.1.1.121	-1.02	0.28	cpd00003;cpd00004;cpd00027;cpd00067;cpd00170	OK	0	null	GCC|EQC|EQU	Primary Database
rxn00218	R00301	D-Glucose:NADP+ 1-oxidoreductase	(1) cpd00006[0] + (1) cpd00027[0] <=> (1) cpd00005[0] + (1) cpd01992[0]	-1:cpd00006:0:0:"NADP";-1:cpd00027:0:0:"D-Glucose";1:cpd00005:0:0:"NADPH";1:cpd00067:0:0:"H+";1:cpd01992:0:0:"D-Glucono-1,4-lactone"	0	(1) cpd00006[0] + (1) cpd00027[0] <=> (1) cpd00005[0] + (1) cpd00067[0] + (1) cpd01992[0]	(1) NADP[0] + (1) D-Glucose[0] <=> (1) NADPH[0] + (1) H+[0] + (1) D-Glucono-1,4-lactone[0]	=	=	null	null	KEGG: R00301|Name: D-Glucose:NADP+ 1-oxidoreductase	1.1.1.119	-2.59	0.51	cpd00005;cpd00006;cpd00027;cpd00067;cpd01992	OK	0	null	GCC|EQC|EQU	Primary Database
rxn00219	R00302	D-glucose:oxygen 2-oxidoreductase	(1) cpd00007[0] + (1) cpd00027[0] <=> (1) cpd00025[0] + (1) cpd01792[0]	-1:cpd00007:0:0:"O2";-1:cpd00027:0:0:"D-Glucose";1:cpd00025:0:0:"H2O2";1:cpd01792:0:0:"2-Dehydro-D-glucose"	0	(1) cpd00007[0] + (1) cpd00027[0] => (1) cpd00025[0] + (1) cpd01792[0]	(1) O2[0] + (1) D-Glucose[0] => (1) H2O2[0] + (1) 2-Dehydro-D-glucose[0]	>	>	null	null	KEGG: R00302|MetaCyc: PYRANOSE-OXIDASE-RXN|Name: D-glucose:oxygen 2-oxidoreductase; Pyranose:oxygen 2-oxidoreductase	1.1.3.10	-31.6	1.1	cpd00007;cpd00025;cpd00027;cpd01792	OK	0	null	GCC|EQC|EQU	Primary Database
rxn00220	R00303	D-Glucose-6-phosphate phosphohydrolase	(1) cpd00001[0] + (1) cpd00079[0] <=> (1) cpd00009[0] + (1) cpd00027[0]	-1:cpd00001:0:0:"H2O";-1:cpd00079:0:0:"D-glucose-6-phosphate";1:cpd00009:0:0:"Phosphate";1:cpd00027:0:0:"D-Glucose"	0	(1) cpd00001[0] + (1) cpd00079[0] <=> (1) cpd00009[0] + (1) cpd00027[0]	(1) H2O[0] + (1) D-glucose-6-phosphate[0] <=> (1) Phosphate[0] + (1) D-Glucose[0]	>	=	null	MetaCyc: CARBO-BIOSYNTHESIS (Sugar Biosynthesis); Carbohydrates-Biosynthesis (Carbohydrate Biosynthesis); Gluconeogenesis (Gluconeogenesis); PWY66-399 (gluconeogenesis III)	BiGG: G6PP|JM_Creinhardtii: JM_Cre_2|KEGG: R00303|MetaCyc: RXN66-526|iAF1260: G6PP|Name: D-Glucose-6-phosphate phosphohydrolase; Polyphosphate glucokinase reversible; glucose-6-phosphate phosphatase	3.1.3.58|3.1.3.9	-2.15	0.11	cpd00001;cpd00009;cpd00027;cpd00079	OK	0	null	GCC|HB|EQC|EQU	Primary Database
rxn00221	R00304	D-Glucose-1-phosphate phosphohydrolase	(1) cpd00001[0] + (1) cpd00089[0] <=> (1) cpd00009[0] + (1) cpd00027[0]	-1:cpd00001:0:0:"H2O";-1:cpd00089:0:0:"Glucose-1-phosphate";1:cpd00009:0:0:"Phosphate";1:cpd00027:0:0:"D-Glucose"	0	(1) cpd00001[0] + (1) cpd00089[0] <=> (1) cpd00009[0] + (1) cpd00027[0]	(1) H2O[0] + (1) Glucose-1-phosphate[0] <=> (1) Phosphate[0] + (1) D-Glucose[0]	>	=	null	MetaCyc: Carbohydrates-Degradation (Carbohydrate Degradation); Degradation (Degradation/Utilization/Assimilation); GLUCOSE1PMETAB-PWY (glucose and glucose-1-phosphate degradation); Sugars-And-Polysaccharides-Degradation (Sugar Degradation)	BiGG: G1PP; G1PPpp|KEGG: R00304|MetaCyc: GLUCOSE-1-PHOSPHAT-RXN|iAF1260: G1PPpp|iJR904: G1PP|Name: D-Glucose-1-phosphate phosphohydrolase; Glucose-1-phosphatase	3.1.3.10	-4.86	0.32	cpd00001;cpd00009;cpd00027;cpd00089	OK	0	rxn29957	GCC|HB|EQC|EQU	Primary Database
rxn00222	R00306	cellobiose glucohydrolase	(1) cpd00001[0] + (1) cpd00158[0] <=> (2) cpd00027[0]	-1:cpd00001:0:0:"H2O";-1:cpd00158:0:0:"CELB";2:cpd00027:0:0:"D-Glucose"	0	(1) cpd00001[0] + (1) cpd00158[0] => (2) cpd00027[0]	(1) H2O[0] + (1) CELB[0] => (2) D-Glucose[0]	=	>	null	KEGG: rn00500 (Starch and sucrose metabolism)	BiGG: BG(CELLB)|KEGG: R00306; R06104|TS_Athaliana: rxn566_r|iMA945: BG(CELLB)|iYO844: BG(CELLB)|Name: beta-glucosidase (cellobiose); cellobiose glucohydrolase	3.2.1.21|3.2.1.74	-3.44	0.61	cpd00001;cpd00027;cpd00158	OK	0	rxn30251;rxn32119	GCC|EQC|EQU	Primary Database
rxn00223	R00307	D-glucose aldose-ketose-isomerase	(1) cpd00027[0] <=> (1) cpd00082[0]	-1:cpd00027:0:0:"D-Glucose";1:cpd00082:0:0:"D-Fructose"	0	(1) cpd00027[0] <=> (1) cpd00082[0]	(1) D-Glucose[0] <=> (1) D-Fructose[0]	=	=	null	null	BiGG: XYLI2; XYLI2i|KEGG: R00307|iAF1260: XYLI2|iJR904: XYLI2i|iMA945: XYLI2|Name: D-glucose aldose-ketose-isomerase; alpha-D-Glucose ketol-isomerase; xylose isomerase	5.3.1.5	0.19	0.34	cpd00027;cpd00082	OK	0	null	GCC|EQC|EQU	Primary Database
rxn00224	R00310	protoheme ferro-lyase (protoporphyrin-forming)	(1) cpd01476[0] + (1) cpd10515[0] <=> (1) cpd00028[0]	-1:cpd01476:0:0:"Protoporphyrin";-1:cpd10515:0:0:"Fe2+";1:cpd00028:0:0:"Heme";2:cpd00067:0:0:"H+"	0	(1) cpd01476[0] + (1) cpd10515[0] <=> (1) cpd00028[0] + (2) cpd00067[0]	(1) Protoporphyrin[0] + (1) Fe+2[0] <=> (1) Heme[0] + (2) H+[0]	?	=	null	MetaCyc: Cofactor-Biosynthesis (Cofactor, Prosthetic Group, Electron Carrier, and Vitamin Biosynthesis); HEME-BIOSYNTHESIS-II (heme <i>b</i> biosynthesis I (aerobic)); HEME-SYN (Heme Biosynthesis); HEMESYN2-PWY (heme <i>b</i> biosynthesis II (anaerobic)); Heme-b-Biosynthesis (Heme <i>b</i> Biosynthesis); PWY-5918 (superpathay of heme <i>b</i> biosynthesis from glutamate); PWY-5920 (superpathway o…	AraCyc: PROTOHEMEFERROCHELAT-RXN|BiGG: FCLT; FCLTm|BrachyCyc: PROTOHEMEFERROCHELAT-RXN|KEGG: R00310|MetaCyc: PROTOHEMEFERROCHELAT-RXN; RXN0-6258|Name: Ferrochelatase; Heme B synthesis reaction; Protoporphyrin ferro-lyase; ferro-protoporphyrin chelatase; heme synthase; heme synthetase; iron chelatase; protoheme ferro-lyase; protoheme ferro-lyase (protoporphyrin-forming)	4.99.1.1	10000000	10000000	cpd00028;cpd00067;cpd01476;cpd10515	OK	0	rxn20626;rxn26363;rxn28098;rxn30378	GCP|EQP	Primary Database
rxn00225	R00315	ATP:acetate phosphotransferase	(1) cpd00002[0] + (1) cpd00029[0] <=> (1) cpd00008[0] + (1) cpd00196[0]	-1:cpd00002:0:0:"ATP";-1:cpd00029:0:0:"Acetate";1:cpd00008:0:0:"ADP";1:cpd00196:0:0:"Acetylphosphate"	0	(1) cpd00002[0] + (1) cpd00029[0] <=> (1) cpd00008[0] + (1) cpd00196[0]	(1) ATP[0] + (1) Acetate[0] <=> (1) ADP[0] + (1) Acetylphosphate[0]	=	=	null	MetaCyc: ACETATEUTIL-PWY (superpathway of acetate utilization and formation); AMINE-DEG (Amine and Polyamine Degradation); ANAEROBIC-RESPIRATION (Anaerobic Respiration); ARGININE-DEG (L-arginine Degradation); ARGORNPROST-PWY (L-arginine degradation (Stickland reaction)); AROMATIC-COMPOUNDS-DEGRADATION (Aromatic Compound Degradation); Acetate-Formation (Fermentation to Acetate); Acetyl-CoA-Butyrat…	BiGG: ACKr|BrachyCyc: ACETATEKIN-RXN|ChlamyCyc: ACETATEKIN-RXN|KEGG: R00315|MetaCyc: ACETATEKIN-RXN; RXN-7957|Name: AK; ATP:acetate phosphotransferase; Acetate kinase; Acetokinase; AckA; acetate kinase; acetate kinase (EC:2.7.2.1); acetate kinase (phosphorylating); acetatekinase; acetic kinase	2.7.2.1|2.7.2.15	3.41	0.13	cpd00002;cpd00008;cpd00029;cpd00196	OK	0	rxn27661;rxn27662;rxn34299	GCC|HB|EQC|EQU	Primary Database
rxn00226	R00316	ATP:acetate adenylyltransferase	(1) cpd00002[0] + (1) cpd00029[0] <=> (1) cpd00012[0] + (1) cpd03566[0]	-1:cpd00002:0:0:"ATP";-1:cpd00029:0:0:"Acetate";1:cpd00012:0:0:"PPi";1:cpd03566:0:0:"Acetyl adenylate"	0	(1) cpd00002[0] + (1) cpd00029[0] => (1) cpd00012[0] + (1) cpd03566[0]	(1) ATP[0] + (1) Acetate[0] => (1) PPi[0] + (1) Acetyl adenylate[0]	>	>	null	KEGG: rn00620 (Pyruvate metabolism)	AlgaGEM: R_R00316_m|AraGEM: R_R00316_m|KEGG: R00316|Maize_C4GEM: R_R00316_m|TS_Athaliana: rxn567_m; rxn567_p|Name: ATP:acetate adenylyltransferase; acetyl-CoA synthetase (acetate-CoA ligase), putative	6.2.1.1	-9.59	4.37	cpd00002;cpd00012;cpd00029;cpd03566	OK	0	rxn31212;rxn32413	GCC|HB|EQC	Primary Database
rxn00227	R00317	Acetyl phosphate phosphohydrolase	(1) cpd00001[0] + (1) cpd00196[0] <=> (1) cpd00009[0] + (1) cpd00029[0]	-1:cpd00001:0:0:"H2O";-1:cpd00196:0:0:"Acetylphosphate";1:cpd00009:0:0:"Phosphate";1:cpd00029:0:0:"Acetate";1:cpd00067:0:0:"H+"	0	(1) cpd00001[0] + (1) cpd00196[0] => (1) cpd00009[0] + (1) cpd00029[0] + (1) cpd00067[0]	(1) H2O[0] + (1) Acetylphosphate[0] => (1) Phosphate[0] + (1) Acetate[0] + (1) H+[0]	>	>	null	KEGG: rn00620 (Pyruvate metabolism)	AlgaGEM: R_R00317_c|BiGG: ACYP_2|JP_Creinhardtii_MSB: R_APhi|JP_Creinhardtii_NMeth: R_APhi|KEGG: R00317|Name: Acetyl phosphate phosphohydrolase; Acylphosphatase; acylphosphatase (2)	3.6.1.7	-9.57	0.15	cpd00001;cpd00009;cpd00029;cpd00067;cpd00196	OK	0	rxn32635;rxn34196	GCC|HB|EQC|EQU	Primary Database
rxn00228	R00318	Phosphonoacetate phosphonohydrolase	(1) cpd00001[0] + (1) cpd03385[0] <=> (1) cpd00009[0] + (1) cpd00029[0]	-1:cpd00001:0:0:"H2O";-1:cpd03385:0:0:"Fosfonet";1:cpd00009:0:0:"Phosphate";1:cpd00029:0:0:"Acetate";1:cpd00067:0:0:H+	0	(1) cpd00001[0] + (1) cpd03385[0] => (1) cpd00009[0] + (1) cpd00029[0] + (1) cpd00067[0]	(1) H2O[0] + (1) Fosfonet[0] => (1) Phosphate[0] + (1) Acetate[0] + (1) H+[0]	>	>	null	MetaCyc: Degradation (Degradation/Utilization/Assimilation); Noncarbon-Nutrients (Inorganic Nutrient Metabolism); P483-PWY (phosphonoacetate degradation); Phosphorus-Compounds (Phosphorus Compound Metabolism)|KEGG: rn00440 (Phosphonate and phosphinate metabolism)	KEGG: R00318|MetaCyc: 3.11.1.2-RXN|Name: Phosphonoacetate phosphonohydrolase; phosphonoacetate hydrolase; phosphonoacetate phosphonohydrolase	3.11.1.2	-20.13	1.71	cpd00001;cpd00009;cpd00029;cpd00067;cpd03385	OK	0	null	GCC|HB|EQC|EQU	Primary Database
rxn00229	R00319	(S)-lactate:oxygen 2-oxidoreductase (decarboxylating)	(1) cpd00007[0] + (1) cpd00159[0] <=> (1) cpd00001[0] + (1) cpd00011[0] + (1) cpd00029[0]	-1:cpd00007:0:0:"O2";-1:cpd00159:0:0:"L-Lactate";1:cpd00001:0:0:"H2O";1:cpd00011:0:0:"CO2";1:cpd00029:0:0:"Acetate"	0	(1) cpd00007[0] + (1) cpd00159[0] => (1) cpd00001[0] + (1) cpd00011[0] + (1) cpd00029[0]	(1) O2[0] + (1) L-Lactate[0] => (1) H2O[0] + (1) CO2[0] + (1) Acetate[0]	>	>	null	KEGG: rn00620 (Pyruvate metabolism)	BiGG: LO|KEGG: R00319|MetaCyc: LACTATE-2-MONOOXYGENASE-RXN; RXN-19631|iMEO21: LO|iNJ661: LO|Name: (S)-Lactate:oxygen 2-oxidoreductase(decarboxylating); (S)-lactate:oxygen 2-oxidoreductase (decarboxylating); L-lactate monooxygenase; L-lactate oxidase; L-lactate-2-monooxygenase; lactate 2-monooxygenase; lactate monooxygenase; lactate oxidase; lactate oxidative decarboxylase; lactate oxygenase; lact…	1.13.12.4	-118.86	1.08	cpd00001;cpd00007;cpd00011;cpd00029;cpd00159	OK	0	null	GCC|EQC|EQU	Primary Database
rxn00230	R00320	diphosphate:acetate phosphotransferase	(1) cpd00012[0] + (1) cpd00029[0] <=> (1) cpd00009[0] + (1) cpd00196[0]	-1:cpd00012:0:0:"PPi";-1:cpd00029:0:0:"Acetate";1:cpd00009:0:0:"Phosphate";1:cpd00196:0:0:"Acetylphosphate"	0	(1) cpd00012[0] + (1) cpd00029[0] <=> (1) cpd00009[0] + (1) cpd00196[0]	(1) PPi[0] + (1) Acetate[0] <=> (1) Phosphate[0] + (1) Acetylphosphate[0]	=	=	null	KEGG: rn00620 (Pyruvate metabolism)	KEGG: R00320|MetaCyc: ACETATE-KINASE-PYROPHOSPHATE-RXN|iRS1563: R_R00320_c|Name: Pyrophosphate:acetate phosphotransferase; acetate kinase (diphosphate); diphosphate:acetate phosphotransferase; pyrophosphate-acetate phosphotransferase	2.7.2.12	6.1	0.16	cpd00009;cpd00012;cpd00029;cpd00196	OK	0	null	GCC|EQC|EQU	Primary Database
rxn00231	R00321	Acetamide amidohydrolase	(1) cpd00001[0] + (1) cpd03734[0] <=> (1) cpd00013[0] + (1) cpd00029[0]	-1:cpd00001:0:0:"H2O";-1:cpd03734:0:0:"Acetamide";1:cpd00013:0:0:"NH3";1:cpd00029:0:0:"Acetate"	0	(1) cpd00001[0] + (1) cpd03734[0] => (1) cpd00013[0] + (1) cpd00029[0]	(1) H2O[0] + (1) Acetamide[0] => (1) NH3[0] + (1) Acetate[0]	>	>	null	null	BiGG: AMID4|JP_Creinhardtii_MSB: R_AMID|KEGG: R00321|MetaCyc: RXN-14728|iIT341: AMID4|Name: Acetamide amidohydrolase	3.5.1.4	-5.66	0.58	cpd00001;cpd00013;cpd00029;cpd03734	OK	0	rxn30303	GCC|EQC|EQU	Primary Database
rxn00232	R00322	5'-acetylphosphoadenosine acetylhydrolase	(1) cpd00001[0] + (1) cpd03566[0] <=> (1) cpd00018[0] + (1) cpd00029[0]	-1:cpd00001:0:0:"H2O";-1:cpd03566:0:0:"Acetyl adenylate";1:cpd00018:0:0:"AMP";1:cpd00029:0:0:"Acetate";2:cpd00067:0:0:"H+"	0	(1) cpd00001[0] + (1) cpd03566[0] => (1) cpd00018[0] + (1) cpd00029[0] + (2) cpd00067[0]	(1) H2O[0] + (1) Acetyl adenylate[0] => (1) AMP[0] + (1) Acetate[0] + (2) H+[0]	>	>	null	KEGG: rn00230 (Purine metabolism)	KEGG: R00322|Name: 5'-Acetylphosphoadenosine acylhydrolase; 5'-acetylphosphoadenosine acetylhydrolase	3.6.1.20	-17.71	4.36	cpd00001;cpd00018;cpd00029;cpd00067;cpd03566	OK	0	null	GCC|HB|EQC	Primary Database
rxn00233	R00324	2,4-dioxopentanoate acetylhydrolase	(1) cpd00001[0] + (1) cpd01443[0] <=> (1) cpd00020[0] + (1) cpd00029[0]	-1:cpd00001:0:0:"H2O";-1:cpd01443:0:0:"Acetylpyruvate";1:cpd00020:0:0:"Pyruvate";1:cpd00029:0:0:"Acetate";1:cpd00067:0:0:"H+"	0	(1) cpd00001[0] + (1) cpd01443[0] => (1) cpd00020[0] + (1) cpd00029[0] + (1) cpd00067[0]	(1) H2O[0] + (1) Acetylpyruvate[0] => (1) Pyruvate[0] + (1) Acetate[0] + (1) H+[0]	>	>	null	MetaCyc: AROMATIC-COMPOUNDS-DEGRADATION (Aromatic Compound Degradation); Degradation (Degradation/Utilization/Assimilation); P342-PWY (orcinol degradation)	KEGG: R00324|MetaCyc: ACETYLPYRUVATE-HYDROLASE-RXN|Name: 2,4-dioxopentanoate acetylhydrolase; Acetylpyruvate acetylhydrolase; acetylpyruvate hydrolase	3.7.1.6	-10.35	1.06	cpd00001;cpd00020;cpd00029;cpd00067;cpd01443	OK	0	null	GCC|EQC|EQU	Primary Database
rxn00234	R00325	(2S)-2-hydroxy-2-methylbutanedioate pyruvate-lyase (acetate-forming)	(1) cpd01701[0] <=> (1) cpd00020[0] + (1) cpd00029[0]	-1:cpd01701:0:0:"S-Citramalate";1:cpd00020:0:0:"Pyruvate";1:cpd00029:0:0:"Acetate"	0	(1) cpd01701[0] <=> (1) cpd00020[0] + (1) cpd00029[0]	(1) S-Citramalate[0] <=> (1) Pyruvate[0] + (1) Acetate[0]	=	=	null	MetaCyc: Acetyl-CoA-Butyrate (Fermentation to Butanoate); Amino-Acid-Degradation (Amino Acid Degradation); Degradation (Degradation/Utilization/Assimilation); Energy-Metabolism (Generation of Precursor Metabolite and Energy); Fermentation (); Fermentation-to-Acids (Fermentation to Short-Chain Fatty Acids); Fermentation-to-propanoate (Fermentation to Propanoate); GLUDEG-II-PWY (L-glutamate degrada…	ChlamyCyc: CITRAMALATE-LYASE-RXN|KEGG: R00325|MetaCyc: CITRAMALATE-LYASE-RXN|Name: (+)-citramalate pyruvate-lyase; (2S)-2-hydroxy-2-methylbutanedioate pyruvate-lyase; (2S)-2-hydroxy-2-methylbutanedioate pyruvate-lyase (acetate-forming); (3S)-citramalate pyruvate-lyase; (S)-citramalate lyase; citramalate lyase; citramalate pyruvate lyase; citramalate pyruvate-lyase; citramalate synthase; citramala…	4.1.3.22	0.62	0.28	cpd00020;cpd00029;cpd01701	OK	0	null	GCC|EQC|EQU	Primary Database
rxn00235	R00327	6-Acetyl-D-glucose acetylhydrolase	(1) cpd00001[0] + (1) cpd01726[0] <=> (1) cpd00027[0] + (1) cpd00029[0]	-1:cpd00001:0:0:"H2O";-1:cpd01726:0:0:"6-Acetyl-D-glucose";1:cpd00027:0:0:"D-Glucose";1:cpd00029:0:0:"Acetate";1:cpd00067:0:0:"H+"	0	(1) cpd00001[0] + (1) cpd01726[0] => (1) cpd00027[0] + (1) cpd00029[0] + (1) cpd00067[0]	(1) H2O[0] + (1) 6-Acetyl-D-glucose[0] => (1) D-Glucose[0] + (1) Acetate[0] + (1) H+[0]	=	>	null	null	KEGG: R00327|MetaCyc: 6-ACETYLGLUCOSE-DEACETYLASE-RXN|Name: 6-Acetyl-D-glucose acetylhydrolase	3.1.1.33	-6.8	0.57	cpd00001;cpd00027;cpd00029;cpd00067;cpd01726	OK	0	null	GCC|EQC|EQU	Primary Database
rxn00236	R00328	GDP phosphohydrolase	(1) cpd00001[0] + (1) cpd00031[0] <=> (1) cpd00009[0] + (1) cpd00126[0]	-1:cpd00001:0:0:"H2O";-1:cpd00031:0:0:"GDP";1:cpd00009:0:0:"Phosphate";2:cpd00067:0:0:"H+";1:cpd00126:0:0:"GMP"	0	(1) cpd00001[0] + (1) cpd00031[0] => (1) cpd00009[0] + (2) cpd00067[0] + (1) cpd00126[0]	(1) H2O[0] + (1) GDP[0] => (1) Phosphate[0] + (2) H+[0] + (1) GMP[0]	>	>	null	KEGG: rn00230 (Purine metabolism)	AraCyc: NUCLEOSIDE-DIPHOSPHATASE-RXN|BiGG: NDP3; NDP3g|EcoCyc: GUANOSINE-DIPHOSPHATASE-RXN; NUCLEOSIDE-DIPHOSPHATASE-RXN|KEGG: R00328|MetaCyc: GUANOSINE-DIPHOSPHATASE-RXN; NUCLEOSIDE-DIPHOSPHATASE-RXN|Name: GDP phosphohydrolase; GDPase; guanosine-diphosphatase; nucleoside-diphosphatase (GDP)	3.6.1.42|3.6.1.5|3.6.1.6	-5.52	0.3	cpd00001;cpd00009;cpd00031;cpd00067;cpd00126	OK	0	rxn30413	GCC|HB|EQC|EQU	Primary Database
rxn00237	R00330	ATP:GDP phosphotransferase	(1) cpd00002[0] + (1) cpd00031[0] <=> (1) cpd00008[0] + (1) cpd00038[0]	-1:cpd00002:0:0:"ATP";-1:cpd00031:0:0:"GDP";1:cpd00008:0:0:"ADP";1:cpd00038:0:0:"GTP"	0	(1) cpd00002[0] + (1) cpd00031[0] <=> (1) cpd00008[0] + (1) cpd00038[0]	(1) ATP[0] + (1) GDP[0] <=> (1) ADP[0] + (1) GTP[0]	=	=	null	MetaCyc: DENOVOPURINE2-PWY (superpathway of purine nucleotides <i>de novo</i> biosynthesis II); Metabolic-Regulators (Metabolic Regulator Biosynthesis); Nucleotide-Biosynthesis (Nucleoside and Nucleotide Biosynthesis); PPGPPMET-PWY (ppGpp biosynthesis); PRPP-PWY (superpathway of histidine, purine, and pyrimidine biosynthesis); PUR-NUC-SYN (Purine Nucleotide Biosynthesis); PWY-6125 (superpathway o…	AraCyc: GDPKIN-RXN; NUCLEOSIDE-DIP-KIN-RXN|BiGG: NDPK1; YNK1_8|BrachyCyc: GDPKIN-RXN; NUCLEOSIDE-DIP-KIN-RXN|KEGG: R00330|MetaCyc: GDPKIN-RXN; NUCLEOSIDE-DIP-KIN-RXN|Name: ATP:GDP phosphotransferase; GDP phosphotransferase; gdp kinase; nucleoside-diphosphate kinase (ATP:GDP); nucleoside-diphosphatekinase-ATP-GDP	2.7.4.6	-0.6	0.32	cpd00002;cpd00008;cpd00031;cpd00038	OK	0	rxn19769;rxn27873;rxn27874;rxn33024	GCC|EQC|EQU	Primary Database
rxn00238	R00331	ATP:nucleoside-diphosphate phosphotransferase	(1) cpd00002[0] + (1) cpd00354[0] <=> (1) cpd00008[0] + (1) cpd00173[0]	-1:cpd00002:0:0:"ATP";-1:cpd00354:0:0:"NDP";1:cpd00008:0:0:"ADP";1:cpd00173:0:0:"NTP"	0	(1) cpd00002[0] + (1) cpd00354[0] <=> (1) cpd00008[0] + (1) cpd00173[0]	(1) ATP[0] + (1) NDP[0] <=> (1) ADP[0] + (1) NTP[0]	?	=	null	null	KEGG: R00331|Name: ATP:nucleoside-diphosphate phosphotransferase	2.7.4.6	10000000	10000000	cpd00002;cpd00008;cpd00173;cpd00354	OK	0	null	GCP|EQP	Primary Database
rxn00239	R00332	ATP:GMP phosphotransferase	(1) cpd00002[0] + (1) cpd00126[0] <=> (1) cpd00008[0] + (1) cpd00031[0]	-1:cpd00002:0:0:"ATP";-1:cpd00067:0:0:"H+";-1:cpd00126:0:0:"GMP";1:cpd00008:0:0:"ADP";1:cpd00031:0:0:"GDP"	0	(1) cpd00002[0] + (1) cpd00067[0] + (1) cpd00126[0] <=> (1) cpd00008[0] + (1) cpd00031[0]	(1) ATP[0] + (1) H+[0] + (1) GMP[0] <=> (1) ADP[0] + (1) GDP[0]	=	=	null	MetaCyc: DENOVOPURINE2-PWY (superpathway of purine nucleotides <i>de novo</i> biosynthesis II); Nucleotide-Biosynthesis (Nucleoside and Nucleotide Biosynthesis); PRPP-PWY (superpathway of histidine, purine, and pyrimidine biosynthesis); PUR-NUC-SYN (Purine Nucleotide Biosynthesis); PWY-6125 (superpathway of guanosine nucleotides <i>de novo</i> biosynthesis II); PWY-7221 (guanosine ribonucleotides…	AraCyc: GUANYL-KIN-RXN|BiGG: GK1; GUK1_1|BrachyCyc: GUANYL-KIN-RXN|KEGG: R00332|MetaCyc: GUANYL-KIN-RXN|Name: 5'-GMP kinase; ATP:(d)GMP phosphotransferase; ATP:GMP phosphotransferase; Deoxyguanylate kinase; GMP kinase; Guanosine monophosphate kinase; Guanylate kinase; deoxyguanylate kinase; gmp kinase; guanosine monophosphate kinase; guanylate kinase; guanylate kinase (GMP:ATP); guanylatekinase-G…	2.7.4.8	-0.64	0.29	cpd00002;cpd00008;cpd00031;cpd00067;cpd00126	OK	0	rxn27924;rxn32165;rxn32168;rxn32175;rxn32176	GCC|HB|EQC|EQU	Primary Database
rxn00240	R00333	nucleoside-triphosphate:AMP phosphotransferase	(1) cpd00018[0] + (1) cpd00173[0] <=> (1) cpd00008[0] + (1) cpd00354[0]	-1:cpd00018:0:0:"AMP";-1:cpd00067:0:0:"H+";-1:cpd00173:0:0:"NTP";1:cpd00008:0:0:"ADP";1:cpd00354:0:0:"NDP"	0	(1) cpd00018[0] + (1) cpd00067[0] + (1) cpd00173[0] <=> (1) cpd00008[0] + (1) cpd00354[0]	(1) AMP[0] + (1) H+[0] + (1) NTP[0] <=> (1) ADP[0] + (1) NDP[0]	?	=	null	KEGG: rn00230 (Purine metabolism)	KEGG: R00333|Name: nucleoside-triphosphate:AMP phosphotransferase	2.7.4.10	10000000	10000000	cpd00008;cpd00018;cpd00067;cpd00173;cpd00354	OK	0	null	HB|GCP|EQP	Primary Database
rxn00241	R00335	GTP phosphohydrolase	(1) cpd00001[0] + (1) cpd00038[0] <=> (1) cpd00009[0] + (1) cpd00031[0]	-1:cpd00001:0:0:"H2O";-1:cpd00038:0:0:"GTP";1:cpd00009:0:0:"Phosphate";1:cpd00031:0:0:"GDP";1:cpd00067:0:0:"H+"	0	(1) cpd00001[0] + (1) cpd00038[0] => (1) cpd00009[0] + (1) cpd00031[0] + (1) cpd00067[0]	(1) H2O[0] + (1) GTP[0] => (1) Phosphate[0] + (1) GDP[0] + (1) H+[0]	>	>	null	KEGG: rn00230 (Purine metabolism)	AraCyc: 3.6.5.5-RXN; NUCLEOSIDE-TRIPHOSPHATASE-RXN; RXN0-1021; RXN0-5462|BiGG: NTP3; NTP3pp|BrachyCyc: 3.6.5.1-RXN; 3.6.5.2-RXN; 3.6.5.3-RXN; 3.6.5.4-RXN; NUCLEOSIDE-TRIPHOSPHATASE-RXN; RXN0-5462|KEGG: R00335|MetaCyc: 3.6.5.1-RXN; 3.6.5.2-RXN; 3.6.5.3-RXN; 3.6.5.4-RXN; 3.6.5.5-RXN; 3.6.5.6-RXN; NUCLEOSIDE-TRIPHOSPHATASE-RXN; RXN0-5462|Name: GTP phosphohydrolase; GTP phosphohydrolase (cell-regulat…	3.6.1.15|3.6.1.5|3.6.5.1|3.6.5.2|3.6.5.3|3.6.5.4|3.6.5.5|3.6.5.6	-5.56	0.33	cpd00001;cpd00009;cpd00031;cpd00038;cpd00067	OK	0	rxn18911;rxn27617;rxn32003;rxn32004;rxn32006;rxn37993;rxn37994;rxn38229;rxn38239	GCC|EQC|EQU	Primary Database
rxn00242	R00336	guanosine-3',5'-bis(diphosphate) 3'-diphosphohydrolase	(1) cpd00001[0] + (1) cpd00905[0] <=> (1) cpd00012[0] + (1) cpd00031[0]	-1:cpd00001:0:0:"H2O";-1:cpd00905:0:0:"Guanosine 3',5'-bis(diphosphate)";1:cpd00012:0:0:"PPi";1:cpd00031:0:0:"GDP"	0	(1) cpd00001[0] + (1) cpd00905[0] => (1) cpd00012[0] + (1) cpd00031[0]	(1) H2O[0] + (1) Guanosine 3',5'-bis(diphosphate)[0] => (1) PPi[0] + (1) GDP[0]	>	>	null	MetaCyc: Metabolic-Regulators (Metabolic Regulator Biosynthesis); PPGPPMET-PWY (ppGpp biosynthesis)|KEGG: rn00230 (Purine metabolism)	AraCyc: PPGPPSYN-RXN|BiGG: G35DP; GDPDP3PH; PPGPP; PPGPPDP|BrachyCyc: PPGPPSYN-RXN|KEGG: R00336|MetaCyc: PPGPPSYN-RXN|Name: Guanosine-3',5'-bis(diphosphate) 3'-pyrophosphohydrolase; PpGpp phosphohydrolase; PpGpp-3'-pyrophosphohydrolase; guanosine-3',5'-bis(diphosphate) 3'-diphosphatase; guanosine-3',5'-bis(diphosphate) 3'-diphosphohydrolase; guanosine-3',5'-bis(diphosphate) 3'-pyrophosphatase	3.1.7.2	-5.6	1.51	cpd00001;cpd00012;cpd00031;cpd00905	OK	0	rxn33062	GCC|HB|EQC|EQU	Primary Database
rxn00243	R00337	GDP-glucose glucohydrolase	(1) cpd00001[0] + (1) cpd00315[0] <=> (1) cpd00027[0] + (1) cpd00031[0]	-1:cpd00001:0:0:"H2O";-1:cpd00315:0:0:"GDP-glucose";1:cpd00027:0:0:"D-Glucose";1:cpd00031:0:0:"GDP"	0	(1) cpd00001[0] + (1) cpd00315[0] => (1) cpd00027[0] + (1) cpd00031[0]	(1) H2O[0] + (1) GDP-glucose[0] => (1) D-Glucose[0] + (1) GDP[0]	=	>	null	null	KEGG: R00337|MetaCyc: GDP-GLUCOSIDASE-RXN|Name: GDP-glucose glucohydrolase; GDPglucose glucohydrolase	3.2.1.42	-6.56	0.82	cpd00001;cpd00027;cpd00031;cpd00315	OK	0	null	GCC|EQC|EQU	Primary Database
rxn00244	R00338	Oxaloacetate acetylhydrolase	(1) cpd00001[0] + (1) cpd00032[0] <=> (1) cpd00029[0] + (1) cpd00180[0]	-1:cpd00001:0:0:"H2O";-1:cpd00032:0:0:"Oxaloacetate";1:cpd00029:0:0:"Acetate";1:cpd00067:0:0:"H+";1:cpd00180:0:0:"Oxalate"	0	(1) cpd00001[0] + (1) cpd00032[0] => (1) cpd00029[0] + (1) cpd00067[0] + (1) cpd00180[0]	(1) H2O[0] + (1) Oxaloacetate[0] => (1) Acetate[0] + (1) H+[0] + (1) Oxalate[0]	>	>	null	MetaCyc: PWY-6699 (oxalate biosynthesis); SECONDARY-METABOLITE-BIOSYNTHESIS (Secondary Metabolite Biosynthesis)	KEGG: R00338|MetaCyc: OXALOACETASE-RXN|PlantCyc: OXALOACETASE-RXN|iRS1563: R_R00338_c|Name: Oxaloacetate acetylhydrolase; oxalacetic hydrolase; oxaloacetase; oxaloacetate acetylhydrolase	3.7.1.1	-12.31	0.82	cpd00001;cpd00029;cpd00032;cpd00067;cpd00180	OK	0	null	GCC|EQC|EQU	Primary Database
rxn00245	R00339	(R,R)-tartrate hydro-lyase (oxaloacetate-forming)	(1) cpd00666[0] <=> (1) cpd00001[0] + (1) cpd00032[0]	-1:cpd00666:0:0:"Tartrate";1:cpd00001:0:0:"H2O";1:cpd00032:0:0:"Oxaloacetate"	0	(1) cpd00666[0] => (1) cpd00001[0] + (1) cpd00032[0]	(1) Tartrate[0] => (1) H2O[0] + (1) Oxaloacetate[0]	>	>	null	KEGG: rn00630 (Glyoxylate and dicarboxylate metabolism)	BiGG: TARTD|EcoCyc: LTARTDEHYDRA-RXN|KEGG: R00339|MetaCyc: LTARTDEHYDRA-RXN|iAF1260: TARTD|Name: (R,R)-Tartrate hydro-lyase; (R,R)-tartrate hydro-lyase; (R,R)-tartrate hydro-lyase (oxaloacetate-forming); (S,S)-Tartrate hydro-lyase; L(+)-tartrate dehydratase; L-(+)-tartaric acid dehydratase; L-tartrate dehydratase; tartaric acid dehydrase; tartrate dehydratase	4.2.1.32	-8.31	0.46	cpd00001;cpd00032;cpd00666	OK	0	null	GCC|EQC|EQU	Primary Database
rxn00247	R00341	ATP:oxaloacetate carboxy-lyase (transphosphorylating;phosphoenolpyruvate-forming)	(1) cpd00002[0] + (1) cpd00032[0] <=> (1) cpd00008[0] + (1) cpd00011[0] + (1) cpd00061[0]	-1:cpd00002:0:0:"ATP";-1:cpd00032:0:0:"Oxaloacetate";1:cpd00008:0:0:"ADP";1:cpd00011:0:0:"CO2";1:cpd00061:0:0:"Phosphoenolpyruvate"	0	(1) cpd00002[0] + (1) cpd00032[0] => (1) cpd00008[0] + (1) cpd00011[0] + (1) cpd00061[0]	(1) ATP[0] + (1) Oxaloacetate[0] => (1) ADP[0] + (1) CO2[0] + (1) Phosphoenolpyruvate[0]	=	>	null	MetaCyc: CARBO-BIOSYNTHESIS (Sugar Biosynthesis); Carbohydrates-Biosynthesis (Carbohydrate Biosynthesis); Energy-Metabolism (Generation of Precursor Metabolite and Energy); GLUCONEO-PWY (gluconeogenesis I); Gluconeogenesis (Gluconeogenesis); PWY-561 (superpathway of glyoxylate cycle and fatty acid degradation); PWY-7117 (C4 photosynthetic carbon assimilation cycle, PEPCK type); Photosynthesis ()|…	AraCyc: PEPCARBOXYKIN-RXN|BiGG: PCK1; PPCK; PPCKr|BrachyCyc: PEPCARBOXYKIN-RXN|KEGG: R00341|MetaCyc: PEPCARBOXYKIN-RXN|Name: ATP:oxaloacetate carboxy-lyase (transphosphorylating); ATP:oxaloacetate carboxy-lyase (transphosphorylating, phosphoenolpyruvate-forming); ATP:oxaloacetate carboxy-lyase (transphosphorylating;phosphoenolpyruvate-forming); PEP carboxykinase; PEP carboxylase; PEPCK; PEPCK (AT…	4.1.1.49	2.57	0.76	cpd00002;cpd00008;cpd00011;cpd00032;cpd00061	OK	0	rxn35519	GCC|HB|EQC|EQU	Primary Database
rxn00248	R00342	(S)-malate:NAD+ oxidoreductase	(1) cpd00003[0] + (1) cpd00130[0] <=> (1) cpd00004[0] + (1) cpd00032[0]	-1:cpd00003:0:0:"NAD";-1:cpd00130:0:0:"L-Malate";1:cpd00004:0:0:"NADH";1:cpd00032:0:0:"Oxaloacetate";1:cpd00067:0:0:"H+"	0	(1) cpd00003[0] + (1) cpd00130[0] <=> (1) cpd00004[0] + (1) cpd00032[0] + (1) cpd00067[0]	(1) NAD[0] + (1) L-Malate[0] <=> (1) NADH[0] + (1) Oxaloacetate[0] + (1) H+[0]	=	=	null	MetaCyc: ASPARTATE-DEG (L-aspartate Degradation); Alcohol-Biosynthesis (Fermentation to Alcohols); Amino-Acid-Degradation (Amino Acid Degradation); Autotrophic-CO2-Fixation (Autotrophic CO<sub>2</sub> Fixation); C1-COMPOUNDS (C1 Compound Utilization and Assimilation); CARBO-BIOSYNTHESIS (Sugar Biosynthesis); CO2-Fixation (CO<sub>2</sub> Fixation); Carbohydrates-Biosynthesis (Carbohydrate Biosynth…	AraCyc: MAL-DEH-GLYOX-RXN; MALATE-DEH-RXN; RXN-13408|BiGG: MDH; MDH1; MDHi2; MDHm; MDHp|BrachyCyc: MALATE-DEH-RXN|KEGG: R00342|MetaCyc: MALATE-DEH-RXN; RXN-10813; RXN-13408|Name: (S)-malate:NAD+ oxidoreductase; L-malate dehydrogenase; L-malate-NAD+ oxidoreductase; Malate dehydrogenase; NAD-L-malate dehydrogenase; NAD-dependent malate dehydrogenase; NAD-dependent malic dehydrogenase; NAD-linked ma…	1.1.1.299|1.1.1.37	7.09	0.07	cpd00003;cpd00004;cpd00032;cpd00067;cpd00130	OK	0	rxn20068;rxn23652;rxn27976;rxn34245	GCC|EQC|EQU	Primary Database
rxn00249	R00343	(S)-malate:NADP+ oxidoreductase	(1) cpd00006[0] + (1) cpd00130[0] <=> (1) cpd00005[0] + (1) cpd00032[0]	-1:cpd00006:0:0:"NADP";-1:cpd00130:0:0:"L-Malate";1:cpd00005:0:0:"NADPH";1:cpd00032:0:0:"Oxaloacetate";1:cpd00067:0:0:"H+"	0	(1) cpd00006[0] + (1) cpd00130[0] <=> (1) cpd00005[0] + (1) cpd00032[0] + (1) cpd00067[0]	(1) NADP[0] + (1) L-Malate[0] <=> (1) NADPH[0] + (1) Oxaloacetate[0] + (1) H+[0]	=	=	null	MetaCyc: Energy-Metabolism (Generation of Precursor Metabolite and Energy); PWY-241 (C4 photosynthetic carbon assimilation cycle, NADP-ME type); PWY-7117 (C4 photosynthetic carbon assimilation cycle, PEPCK type); Photosynthesis ()|KEGG: rn00620 (Pyruvate metabolism); rn00710 (Carbon fixation in photosynthetic organisms); rn01200 (Carbon metabolism)	AraCyc: MALATE-DEHYDROGENASE-NADP+-RXN|BiGG: MDHy|BrachyCyc: MALATE-DEHYDROGENASE-NADP+-RXN|KEGG: R00343|MetaCyc: MALATE-DEHYDROGENASE-NADP+-RXN; RXN-10813|Name: (S)-Malate:NADP+ oxidoreductase; (S)-malate:NADP+ oxidoreductase; NADP malate dehydrogenase; NADP-linked malate dehydrogenase; NADP-malate dehydrogenase; NADP-malic enzyme; malate NADP dehydrogenase; malate dehydrogenase (NADP); malate d…	1.1.1.299|1.1.1.82	7.09	0.11	cpd00005;cpd00006;cpd00032;cpd00067;cpd00130	OK	0	rxn20158;rxn31213	GCC|EQC|EQU	Primary Database
rxn00250	R00344	Pyruvate:carbon-dioxide ligase (ADP-forming)	(1) cpd00002[0] + (1) cpd00020[0] + (1) cpd00242[0] <=> (1) cpd00008[0] + (1) cpd00009[0] + (1) cpd00032[0]	-1:cpd00002:0:0:"ATP";-1:cpd00020:0:0:"Pyruvate";-1:cpd00242:0:0:"H2CO3";1:cpd00008:0:0:"ADP";1:cpd00009:0:0:"Phosphate";1:cpd00032:0:0:"Oxaloacetate";1:cpd00067:0:0:"H+"	0	(1) cpd00002[0] + (1) cpd00020[0] + (1) cpd00242[0] <=> (1) cpd00008[0] + (1) cpd00009[0] + (1) cpd00032[0] + (1) cpd00067[0]	(1) ATP[0] + (1) Pyruvate[0] + (1) H2CO3[0] <=> (1) ADP[0] + (1) Phosphate[0] + (1) Oxaloacetate[0] + (1) H+[0]	>	=	null	MetaCyc: Autotrophic-CO2-Fixation (Autotrophic CO<sub>2</sub> Fixation); C1-COMPOUNDS (C1 Compound Utilization and Assimilation); CARBO-BIOSYNTHESIS (Sugar Biosynthesis); CO2-Fixation (CO<sub>2</sub> Fixation); Carbohydrates-Biosynthesis (Carbohydrate Biosynthesis); Degradation (Degradation/Utilization/Assimilation); Gluconeogenesis (Gluconeogenesis); P42-PWY (incomplete reductive TCA cycle); PWY…	AraCyc: PYRUVATE-CARBOXYLASE-RXN|BiGG: PC; PYC1; PYC2|ChlamyCyc: PYRUVATE-CARBOXYLASE-RXN|KEGG: R00344|MetaCyc: PYRUVATE-CARBOXYLASE-RXN|Name: Pyruvate carboxylase; Pyruvate:carbon-dioxide ligase (ADP-forming); Pyruvic carboxylase; pyruvate carboxylase; pyruvate:carbon-dioxide ligase (ADP-forming); pyruvic carboxylase	6.4.1.1	-0.94	0.18	cpd00002;cpd00008;cpd00009;cpd00020;cpd00032;cpd00067;cpd00242	OK	0	rxn28116	GCC|EQC|EQU	Primary Database
rxn00251	R00345	phosphate:oxaloacetate carboxy-lyase (adding phosphate;phosphoenolpyruvate-forming)	(1) cpd00009[0] + (1) cpd00032[0] <=> (1) cpd00001[0] + (1) cpd00011[0] + (1) cpd00061[0]	-1:cpd00009:0:0:"Phosphate";-1:cpd00032:0:0:"Oxaloacetate";-1:cpd00067:0:0:"H+";1:cpd00001:0:0:"H2O";1:cpd00011:0:0:"CO2";1:cpd00061:0:0:"Phosphoenolpyruvate"	0	(1) cpd00009[0] + (1) cpd00032[0] + (1) cpd00067[0] => (1) cpd00001[0] + (1) cpd00011[0] + (1) cpd00061[0]	(1) Phosphate[0] + (1) Oxaloacetate[0] + (1) H+[0] => (1) H2O[0] + (1) CO2[0] + (1) Phosphoenolpyruvate[0]	=	>	null	KEGG: rn00620 (Pyruvate metabolism); rn00680 (Methane metabolism); rn00710 (Carbon fixation in photosynthetic organisms); rn00720 (Carbon fixation pathways in prokaryotes); rn01200 (Carbon metabolism)	AlgaGEM: R_R00345_c|AraGEM: R_R00345_c|BiGG: PPC|JM_Creinhardtii: JM_Cre_31|KEGG: R00345|Name: Orthophosphate:oxaloacetate carboxyl-lyase (phosphorylating); Phosphoenolpyruvate carboxylase; phosphate:oxaloacetate carboxy-lyase (adding phosphate;phosphoenolpyruvate-forming); phosphoenolpyruvate carboxylase	4.1.1.31	8.73	0.76	cpd00001;cpd00009;cpd00011;cpd00032;cpd00061;cpd00067	OK	0	rxn32421	GCC|HB|EQC|EQU	Primary Database
rxn00252	R00346	diphosphate:oxaloacetate carboxy-lyase (transphosphorylating;phosphoenolpyruvate-forming)	(1) cpd00012[0] + (1) cpd00032[0] <=> (1) cpd00009[0] + (1) cpd00011[0] + (1) cpd00061[0]	-1:cpd00012:0:0:"PPi";-1:cpd00032:0:0:"Oxaloacetate";1:cpd00009:0:0:"Phosphate";1:cpd00011:0:0:"CO2";1:cpd00061:0:0:"Phosphoenolpyruvate"	0	(1) cpd00012[0] + (1) cpd00032[0] => (1) cpd00009[0] + (1) cpd00011[0] + (1) cpd00061[0]	(1) PPi[0] + (1) Oxaloacetate[0] => (1) Phosphate[0] + (1) CO2[0] + (1) Phosphoenolpyruvate[0]	=	>	null	KEGG: rn00620 (Pyruvate metabolism)	AraCyc: 4.1.1.38-RXN|DF_Athaliana: reac_117|KEGG: R00346|MetaCyc: 4.1.1.38-RXN|TS_Athaliana: rxn111_r; rxn111_v; rxn111_x|Name: PEP carboxykinase; PEP carboxylase; PEP carboxyphosphotransferase; PEPCTrP; Phosphoenolpyruvate carboxykinase (pyrophosphate); Pyrophosphate:oxaloacetate carboxy-lyase (transphosphorylating); diphosphate:oxaloacetate carboxy-lyase (transphosphorylating); diphosphate:oxal…	4.1.1.38	5.26	0.76	cpd00009;cpd00011;cpd00012;cpd00032;cpd00061	OK	0	rxn32297;rxn32299;rxn32303	GCC|EQC|EQU	Primary Database
rxn00253	R00347	erythro-3-hydroxy-Ls-aspartate ammonia-lyase (oxaloacetate-forming)	(1) cpd02458[0] <=> (1) cpd00013[0] + (1) cpd00032[0]	-1:cpd02458:0:0:"erythro-3-Hydroxy-L-aspartate";1:cpd00013:0:0:"NH3";1:cpd00032:0:0:"Oxaloacetate"	0	(1) cpd02458[0] => (1) cpd00013[0] + (1) cpd00032[0]	(1) erythro-3-Hydroxy-L-aspartate[0] => (1) NH3[0] + (1) Oxaloacetate[0]	>	>	null	MetaCyc: CARBOXYLATES-DEG (Carboxylate Degradation); Degradation (Degradation/Utilization/Assimilation); Glycolate-Degradation (Glycolate Degradation); PWY-6649 (glycolate and glyoxylate degradation III)	KEGG: R00347|MetaCyc: 4.3.1.20-RXN|Name: erythro-3-hydroxy-L-aspartate ammonia-lyase; erythro-3-hydroxy-L-aspartate ammonia-lyase (oxaloacetate-forming); erythro-3-hydroxy-Ls-aspartate ammonia-lyase; erythro-3-hydroxy-Ls-aspartate ammonia-lyase (oxaloacetate-forming); erythro-3-hydroxy-Ls-aspartate hydro-lyase (deaminating); erythro-3-hydroxyaspartate dehydratase; erythro-beta-hydroxyaspartate de…	4.3.1.20	-6.28	0.52	cpd00013;cpd00032;cpd02458	OK	0	null	GCC|EQC|EQU	Primary Database
rxn00254	R00348	2-oxosuccinamate amidohydrolase	(1) cpd00001[0] + (1) cpd01577[0] <=> (1) cpd00013[0] + (1) cpd00032[0]	-1:cpd00001:0:0:"H2O";-1:cpd01577:0:0:"2-Oxosuccinamate";1:cpd00013:0:0:"NH3";1:cpd00032:0:0:"Oxaloacetate"	0	(1) cpd00001[0] + (1) cpd01577[0] => (1) cpd00013[0] + (1) cpd00032[0]	(1) H2O[0] + (1) 2-Oxosuccinamate[0] => (1) NH3[0] + (1) Oxaloacetate[0]	=	>	null	MetaCyc: ASPARAGINE-DEG (L-asparagine Degradation); Amino-Acid-Degradation (Amino Acid Degradation); Degradation (Degradation/Utilization/Assimilation); PWY-4002 (L-asparagine degradation II); Proteinogenic-Amino-Acids-Degradation (Proteinogenic Amino Acid Degradation)|KEGG: rn00250 (Alanine, aspartate and glutamate metabolism)	KEGG: R00348|MetaCyc: L-OXOACET-RXN; RXN-6562|PlantCyc: RXN-6562|SoyCyc: RXN-6562|Name: 2-Oxosuccinamate amidohydrolase; 2-oxosuccinamate amidohydrolase	3.5.1.-|3.5.1.3	-1.53	0.62	cpd00001;cpd00013;cpd00032;cpd01577	OK	0	rxn20013;rxn24177	GCC|EQC|EQU	Primary Database
rxn00255	R00350	4-carboxy-4-hydroxy-2-oxoadipate oxaloacetate-lyase (pyruvate-forming)	(1) cpd02544[0] <=> (1) cpd00020[0] + (1) cpd00032[0]	-1:cpd02544:0:0:"4-Carboxy-4-hydroxy-2-oxoadipate";1:cpd00020:0:0:"Pyruvate";1:cpd00032:0:0:"Oxaloacetate"	0	(1) cpd02544[0] <=> (1) cpd00020[0] + (1) cpd00032[0]	(1) 4-Carboxy-4-hydroxy-2-oxoadipate[0] <=> (1) Pyruvate[0] + (1) Oxaloacetate[0]	=	=	null	MetaCyc: AROMATIC-COMPOUNDS-DEGRADATION (Aromatic Compound Degradation); Degradation (Degradation/Utilization/Assimilation); GALLATE-DEG (Gallate Degradation); GALLATE-DEGRADATION-I-PWY (gallate degradation II); GALLATE-DEGRADATION-II-PWY (gallate degradation I); METHYLGALLATE-DEGRADATION-PWY (methylgallate degradation); P184-PWY (protocatechuate degradation I (<I>meta</I>-cleavage pathway)); PWY…	KEGG: R00350|MetaCyc: RXN-2464|Name: 4-Hydroxy-4-carboxymethyl-2-oxoglutarate pyruvate-lyase; 4-carboxy-4-hydroxy-2-oxoadipate aldolase; 4-carboxy-4-hydroxy-2-oxoadipate oxaloacetate-lyase (pyruvate-forming)	4.1.3.17	5.06	0.67	cpd00020;cpd00032;cpd02544	OK	0	null	GCC|EQC|EQU	Primary Database
rxn00256	R00351	acetyl-CoA:oxaloacetate C-acetyltransferase (thioester-hydrolysing)	(1) cpd00010[0] + (1) cpd00137[0] <=> (1) cpd00001[0] + (1) cpd00022[0] + (1) cpd00032[0]	-1:cpd00010:0:0:"CoA";-1:cpd00067:0:0:"H+";-1:cpd00137:0:0:"Citrate";1:cpd00001:0:0:"H2O";1:cpd00022:0:0:"Acetyl-CoA";1:cpd00032:0:0:"Oxaloacetate"	0	(1) cpd00010[0] + (1) cpd00067[0] + (1) cpd00137[0] <= (1) cpd00001[0] + (1) cpd00022[0] + (1) cpd00032[0]	(1) CoA[0] + (1) H+[0] + (1) Citrate[0] <= (1) H2O[0] + (1) Acetyl-CoA[0] + (1) Oxaloacetate[0]	<	<	null	MetaCyc: Alcohol-Biosynthesis (Fermentation to Alcohols); Amino-Acid-Biosynthesis (Amino Acid Biosynthesis); Energy-Metabolism (Generation of Precursor Metabolite and Energy); Ethylene-Biosynthesis (Ethylene Biosynthesis); FERMENTATION-PWY (mixed acid fermentation); Fermentation (); Fermentation-to-Acids (Fermentation to Short-Chain Fatty Acids); GLUTAMINE-SYN (L-glutamine Biosynthesis); GLYCOLYS…	AraCyc: CITSYN-RXN|BiGG: CIT1; CIT2; CIT3; CS; CSm; CSp|BrachyCyc: CITSYN-RXN|KEGG: R00351|MetaCyc: CITRATE-RE-SYNTHASE-RXN; CITSYN-RXN; RXN-14905|Name: (R)-citric synthase; Citrate (si)-synthase; Citrate condensing enzyme; Citrate oxaloacetate-lyase ((pro-3S)-CH2COO- -> acetyl-CoA); Citrate synthase; Citrogenase; Condensing enzyme; Oxaloacetate transacetase; acetyl-CoA:oxaloacetate C-acetyltrans…	2.3.3.1|2.3.3.16|2.3.3.3|4.1.3.7	8.6	0.11	cpd00001;cpd00010;cpd00022;cpd00032;cpd00067;cpd00137	OK	0	rxn19316;rxn27765;rxn32388;rxn34204	GCC|EQC|EQU	Primary Database
rxn00257	R00352	acetyl-CoA:oxaloacetate C-acetyltransferase [(pro-S)-carboxymethyl-forming, ADP-phosphorylating]	(1) cpd00002[0] + (1) cpd00010[0] + (1) cpd00137[0] <=> (1) cpd00008[0] + (1) cpd00009[0] + (1) cpd00022[0] + (1) cpd00032[0]	-1:cpd00002:0:0:"ATP";-1:cpd00010:0:0:"CoA";-1:cpd00137:0:0:"Citrate";1:cpd00008:0:0:"ADP";1:cpd00009:0:0:"Phosphate";1:cpd00022:0:0:"Acetyl-CoA";1:cpd00032:0:0:"Oxaloacetate"	0	(1) cpd00002[0] + (1) cpd00010[0] + (1) cpd00137[0] <=> (1) cpd00008[0] + (1) cpd00009[0] + (1) cpd00022[0] + (1) cpd00032[0]	(1) ATP[0] + (1) CoA[0] + (1) Citrate[0] <=> (1) ADP[0] + (1) Phosphate[0] + (1) Acetyl-CoA[0] + (1) Oxaloacetate[0]	=	=	null	MetaCyc: Acetyl-CoA-Biosynthesis (Acetyl-CoA Biosynthesis); Autotrophic-CO2-Fixation (Autotrophic CO<sub>2</sub> Fixation); C1-COMPOUNDS (C1 Compound Utilization and Assimilation); CO2-Fixation (CO<sub>2</sub> Fixation); Degradation (Degradation/Utilization/Assimilation); Energy-Metabolism (Generation of Precursor Metabolite and Energy); P23-PWY (reductive TCA cycle I); PWY-5172 (acetyl-CoA biosy…	AraCyc: ATP-CITRATE-PRO-S--LYASE-RXN|BrachyCyc: ATP-CITRATE-PRO-S--LYASE-RXN|ChlamyCyc: ATP-CITRATE-PRO-S--LYASE-RXN|KEGG: R00352|MetaCyc: ATP-CITRATE-PRO-S--LYASE-RXN|Name: (ATP-dephosphorylating); ADP-phosphorylating); ATP citrate (pro-S)-lyase; ATP citrate synthase; ATP-citrate (pro-S-)-lyase; ATP-citric lyase; ATP:citrate oxaloacetate-lyase ((pro-3S)-CH2COO- ->acetyl-CoA); ATP:citrate oxaloac…	2.3.3.8	2.44	0.11	cpd00002;cpd00008;cpd00009;cpd00010;cpd00022;cpd00032;cpd00137	OK	0	rxn33091;rxn33092	GCC|EQC|EQU	Primary Database
rxn00258	R00353	Malonyl-CoA:pyruvate carboxytransferase	(1) cpd00020[0] + (1) cpd00070[0] <=> (1) cpd00022[0] + (1) cpd00032[0]	-1:cpd00020:0:0:"Pyruvate";-1:cpd00070:0:0:"Malonyl-CoA";1:cpd00022:0:0:"Acetyl-CoA";1:cpd00032:0:0:"Oxaloacetate"	0	(1) cpd00020[0] + (1) cpd00070[0] <=> (1) cpd00022[0] + (1) cpd00032[0]	(1) Pyruvate[0] + (1) Malonyl-CoA[0] <=> (1) Acetyl-CoA[0] + (1) Oxaloacetate[0]	=	=	null	KEGG: rn00640 (Propanoate metabolism)	KEGG: R00353|iRS1563: R_R00353_c|Name: Malonyl-CoA:pyruvate carboxyltransferase; Malonyl-CoA:pyruvate carboxytransferase; malonyl-CoA:pyruvate carboxytransferase	2.1.3.1	0.02	0.36	cpd00020;cpd00022;cpd00032;cpd00070	OK	0	null	GCC|EQC|EQU	Primary Database
rxn00259	R00354	(3S)-citryl-CoA oxaloacetate-lyase (acetyl-CoA-forming)	(1) cpd00442[0] <=> (1) cpd00022[0] + (1) cpd00032[0]	-1:cpd00442:0:0:"(3S)-Citryl-CoA";1:cpd00022:0:0:"Acetyl-CoA";1:cpd00032:0:0:"Oxaloacetate"	0	(1) cpd00442[0] <=> (1) cpd00022[0] + (1) cpd00032[0]	(1) (3S)-Citryl-CoA[0] <=> (1) Acetyl-CoA[0] + (1) Oxaloacetate[0]	=	=	null	MetaCyc: Autotrophic-CO2-Fixation (Autotrophic CO<sub>2</sub> Fixation); C1-COMPOUNDS (C1 Compound Utilization and Assimilation); CO2-Fixation (CO<sub>2</sub> Fixation); Degradation (Degradation/Utilization/Assimilation); PWY-5392 (reductive TCA cycle II); Reductive-TCA-Cycles (Reductive TCA Cycles)|KEGG: rn00720 (Carbon fixation pathways in prokaryotes); rn01200 (Carbon metabolism)	KEGG: R00354|MetaCyc: RXN-7929|Name: (3S)-Citryl-CoA oxaloacetate-lyase; (3S)-citryl-CoA oxaloacetate-lyase; (3S)-citryl-CoA oxaloacetate-lyase (acetyl-CoA-forming); citryl-CoA lyase	4.1.3.34	3.17	5.06	cpd00022;cpd00032;cpd00442	OK	0	null	GCC|HB|EQP	Primary Database
rxn00260	R00355	L-Aspartate:2-oxoglutarate aminotransferase	(1) cpd00024[0] + (1) cpd00041[0] <=> (1) cpd00023[0] + (1) cpd00032[0]	-1:cpd00024:0:0:"2-Oxoglutarate";-1:cpd00041:0:0:"L-Aspartate";1:cpd00023:0:0:"L-Glutamate";1:cpd00032:0:0:"Oxaloacetate"	0	(1) cpd00024[0] + (1) cpd00041[0] <=> (1) cpd00023[0] + (1) cpd00032[0]	(1) 2-Oxoglutarate[0] + (1) L-Aspartate[0] <=> (1) L-Glutamate[0] + (1) Oxaloacetate[0]	=	=	null	MetaCyc: ASPARAGINE-DEG (L-asparagine Degradation); ASPARAGINE-DEG1-PWY-1 (L-asparagine degradation III (mammalian)); ASPARTATE-DEG (L-aspartate Degradation); ASPARTATE-DEG1-PWY (L-aspartate degradation I); ASPARTATE-SYN (L-aspartate Biosynthesis); ASPARTATESYN-PWY (L-aspartate biosynthesis); ASPASN-PWY (superpathway of L-aspartate and L-asparagine biosynthesis); Amino-Acid-Biosynthesis (Amino Ac…	AraCyc: ASPAMINOTRANS-RXN; RXN-13697|BiGG: AAT1_1; AAT2_1; ASPTA; ASPTA1; ASPTA1r; ASPTAm; ASPTAp|BrachyCyc: ASPAMINOTRANS-RXN|KEGG: R00355|MetaCyc: ASPAMINOTRANS-RXN; RXN-13697|Name: 2-oxoglutarate-glutamate aminotransferase; AAT; AST; AspT; Aspartate aminotransferase; GOT (enzyme); Glutamic--aspartic transaminase; Glutamic--oxaloacetic transaminase; L-Aspartate:2-oxoglutarate aminotransferase; …	2.6.1.1	0.69	0.13	cpd00023;cpd00024;cpd00032;cpd00041	OK	0	rxn27719;rxn27720;rxn30355	GCC|EQC|EQU	Primary Database
rxn00261	rxn00261	rxn00261	(1) cpd00013[0] + (1) cpd00024[0] + (1) cpd00032[0] <=> (2) cpd00007[0] + (1) cpd03366[0]	-1:cpd00013:0:0:"NH3";-1:cpd00024:0:0:"2-Oxoglutarate";-1:cpd00032:0:0:"Oxaloacetate";2:cpd00007:0:0:"O2";3:cpd00067:0:0:"H+";1:cpd03366:0:0:"5-(2'-Carboxyethyl)-4,6-dihydroxypicolinate"	0	(1) cpd00013[0] + (1) cpd00024[0] + (1) cpd00032[0] <=> (2) cpd00007[0] + (3) cpd00067[0] + (1) cpd03366[0]	(1) NH3[0] + (1) 2-Oxoglutarate[0] + (1) Oxaloacetate[0] <=> (2) O2[0] + (3) H+[0] + (1) 5-(2'-Carboxyethyl)-4,6-dihydroxypicolinate[0]	<	=	null	null	null	1.13.11.-	159.78	1.77	cpd00007;cpd00013;cpd00024;cpd00032;cpd00067;cpd03366	CI:4	0	null	GCC|EQC|EQU	Orphan
rxn00262	R00357	L-Aspartic acid:oxygen oxidoreductase (deaminating)	(1) cpd00001[0] + (1) cpd00007[0] + (1) cpd00041[0] <=> (1) cpd00013[0] + (1) cpd00025[0] + (1) cpd00032[0]	-1:cpd00001:0:0:"H2O";-1:cpd00007:0:0:"O2";-1:cpd00041:0:0:"L-Aspartate";1:cpd00013:0:0:"NH3";1:cpd00025:0:0:"H2O2";1:cpd00032:0:0:"Oxaloacetate"	0	(1) cpd00001[0] + (1) cpd00007[0] + (1) cpd00041[0] => (1) cpd00013[0] + (1) cpd00025[0] + (1) cpd00032[0]	(1) H2O[0] + (1) O2[0] + (1) L-Aspartate[0] => (1) NH3[0] + (1) H2O2[0] + (1) Oxaloacetate[0]	>	>	null	KEGG: rn00250 (Alanine, aspartate and glutamate metabolism)	AraCyc: L-ASPARTATE-OXIDASE-RXN|BiGG: ASPO1; ASPO7|ChlamyCyc: L-ASPARTATE-OXIDASE-RXN|KEGG: R00357|RiceCyc: L-ASPARTATE-OXIDASE-RXN|Name: L-Aspartic acid:oxygen oxidoreductase (deaminating); L-aspartate oxidase; l-aspartate oxidase (producing oxaloacetate)	1.4.3.16|1.4.3.2	-22.32	1.03	cpd00001;cpd00007;cpd00013;cpd00025;cpd00032;cpd00041	OK	0	rxn30304;rxn30722;rxn32053;rxn34557	GCC|EQC|EQU	Primary Database
rxn00263	R00359	D-Aspartate:oxygen oxidoreductase (deaminating)	(1) cpd00001[0] + (1) cpd00007[0] + (1) cpd00320[0] <=> (1) cpd00013[0] + (1) cpd00025[0] + (1) cpd00032[0]	-1:cpd00001:0:0:"H2O";-1:cpd00007:0:0:"O2";-1:cpd00320:0:0:"D-Aspartate";1:cpd00013:0:0:"NH3";1:cpd00025:0:0:"H2O2";1:cpd00032:0:0:"Oxaloacetate"	0	(1) cpd00001[0] + (1) cpd00007[0] + (1) cpd00320[0] => (1) cpd00013[0] + (1) cpd00025[0] + (1) cpd00032[0]	(1) H2O[0] + (1) O2[0] + (1) D-Aspartate[0] => (1) NH3[0] + (1) H2O2[0] + (1) Oxaloacetate[0]	>	>	null	KEGG: rn00250 (Alanine, aspartate and glutamate metabolism)	AlgaGEM: R_R00359_c|ChlamyCyc: D-ASPARTATE-OXIDASE-RXN|KEGG: R00359|MetaCyc: D-ASPARTATE-OXIDASE-RXN|Name: D-Aspartate:oxygen oxidoreductase (deaminating); D-aspartate oxidase; D-aspartate:oxygen oxidoreductase (deaminating); D-aspartic oxidase; aspartic oxidase	1.4.3.1|1.4.3.15	-23.57	1.12	cpd00001;cpd00007;cpd00013;cpd00025;cpd00032;cpd00320	OK	0	rxn19368	GCC|EQC|EQU	Primary Database
rxn00264	R00360	(S)-Malate:oxygen oxidoreductase	(1) cpd00007[0] + (1) cpd00130[0] <=> (1) cpd00025[0] + (1) cpd00032[0]	-1:cpd00007:0:0:"O2";-1:cpd00130:0:0:"L-Malate";1:cpd00025:0:0:"H2O2";1:cpd00032:0:0:"Oxaloacetate"	0	(1) cpd00007[0] + (1) cpd00130[0] => (1) cpd00025[0] + (1) cpd00032[0]	(1) O2[0] + (1) L-Malate[0] => (1) H2O2[0] + (1) Oxaloacetate[0]	>	>	null	null	EcoCyc: MALOX-RXN|KEGG: R00360|MetaCyc: MALOX-RXN|Name: (S)-Malate:oxygen oxidoreductase; (S)-malate:oxygen oxidoreductase; FAD-dependent malate oxidase; malate oxidase; malic dehydrogenase II; malic oxidase	1.1.3.3	-24.63	1.02	cpd00007;cpd00025;cpd00032;cpd00130	OK	0	rxn20161	GCC|EQC|EQU	Primary Database
rxn00265	R00362	citrate oxaloacetate-lyase (forming acetate from the pro-S carboxymethyl group of citrate)	(1) cpd00137[0] <=> (1) cpd00029[0] + (1) cpd00032[0]	-1:cpd00137:0:0:"Citrate";1:cpd00029:0:0:"Acetate";1:cpd00032:0:0:"Oxaloacetate"	0	(1) cpd00137[0] <=> (1) cpd00029[0] + (1) cpd00032[0]	(1) Citrate[0] <=> (1) Acetate[0] + (1) Oxaloacetate[0]	=	=	null	null	BiGG: CITL; CITLr|EcoCyc: CITLY-RXN|KEGG: R00362|MetaCyc: CITLY-RXN|RiceCyc: CITLY-RXN|Name: Citrate lyase; Citrate lyase (reversible); Citrate oxaloacetate-lyase ((pro-3S)-CH2COO- -->acetate); citrase; citratase; citrate (pro-3S)-lyase; citrate aldolase; citrate lyase; citrate lyase beta chain; citrate oxaloacetate-lyase; citrate oxaloacetate-lyase (forming acetate from the pro-S carboxymethyl g…	4.1.3.6	1.3	0.12	cpd00029;cpd00032;cpd00137	OK	0	null	GCC|EQC|EQU	Primary Database
rxn00266	R00363	Oxaloacetate keto-enol-isomerase	(1) cpd00032[0] <=> (1) cpd02469[0]	-1:cpd00032:0:0:"Oxaloacetate";1:cpd02469:0:0:"enol-Oxaloacetate"	0	(1) cpd00032[0] <= (1) cpd02469[0]	(1) Oxaloacetate[0] <= (1) enol-Oxaloacetate[0]	=	<	null	null	EcoCyc: OXALOACETATE-TAUTOMERASE-RXN|KEGG: R00363|MetaCyc: OXALOACETATE-TAUTOMERASE-RXN|iRS1563: R_R00363_c|Name: Oxaloacetate keto-enol-isomerase; oxalacetic keto-enol isomerase; oxaloacetate keto-enol-isomerase; oxaloacetate tautomerase	5.3.2.2	1.36	0.71	cpd00032;cpd02469	OK	0	null	GCC|EQC|EQU	Primary Database
rxn00267	R00364	Glycine:ferricytochrome-c oxidoreductase (deaminating)	(1) cpd00001[0] + (1) cpd00033[0] + (2) cpd00109[0] <=> (1) cpd00013[0] + (1) cpd00040[0] + (2) cpd00110[0]	-1:cpd00001:0:0:"H2O";-1:cpd00033:0:0:"Glycine";-2:cpd00109:0:0:"Cytochrome c3+";1:cpd00013:0:0:"NH3";1:cpd00040:0:0:"Glyoxalate";2:cpd00067:0:0:"H+";2:cpd00110:0:0:"Cytochrome c2+"	0	(1) cpd00001[0] + (1) cpd00033[0] + (2) cpd00109[0] => (1) cpd00013[0] + (1) cpd00040[0] + (2) cpd00067[0] + (2) cpd00110[0]	(1) H2O[0] + (1) Glycine[0] + (2) Cytochrome c3+[0] => (1) NH3[0] + (1) Glyoxalate[0] + (2) H+[0] + (2) Cytochrome c2+[0]	?	>	null	KEGG: rn00260 (Glycine, serine and threonine metabolism)	KEGG: R00364|Name: Glycine:ferricytochrome-c oxidoreductase (deaminating)	1.4.2.1	10000000	10000000	cpd00001;cpd00013;cpd00033;cpd00040;cpd00067;cpd00109;cpd00110	OK	0	null	GCP|EQP	Primary Database
rxn00268	R00365	glycine:NAD+ oxidoreductase (deaminating)	(1) cpd00001[0] + (1) cpd00003[0] + (1) cpd00033[0] <=> (1) cpd00004[0] + (1) cpd00013[0] + (1) cpd00040[0]	-1:cpd00001:0:0:"H2O";-1:cpd00003:0:0:"NAD";-1:cpd00033:0:0:"Glycine";1:cpd00004:0:0:"NADH";1:cpd00013:0:0:"NH3";1:cpd00040:0:0:"Glyoxalate";1:cpd00067:0:0:"H+"	0	(1) cpd00001[0] + (1) cpd00003[0] + (1) cpd00033[0] <=> (1) cpd00004[0] + (1) cpd00013[0] + (1) cpd00040[0] + (1) cpd00067[0]	(1) H2O[0] + (1) NAD[0] + (1) Glycine[0] <=> (1) NADH[0] + (1) NH3[0] + (1) Glyoxalate[0] + (1) H+[0]	=	=	null	null	BiGG: GLYD|KEGG: R00365|MetaCyc: GLYCINE-DEHYDROGENASE-RXN|SorghumCyc: GLYCINE-DEHYDROGENASE-RXN|iJN746: GLYD|Name: glycine dehydrogenase; glycine:NAD+ oxidoreductase (deaminating)	1.4.1.1|1.4.1.10	10.75	0.39	cpd00001;cpd00003;cpd00004;cpd00013;cpd00033;cpd00040;cpd00067	OK	0	rxn30314	GCC|EQC|EQU	Primary Database
rxn00269	R00366	glycine:oxygen oxidoreductase (deaminating)	(1) cpd00001[0] + (1) cpd00007[0] + (1) cpd00033[0] <=> (1) cpd00013[0] + (1) cpd00025[0] + (1) cpd00040[0]	-1:cpd00001:0:0:"H2O";-1:cpd00007:0:0:"O2";-1:cpd00033:0:0:"Glycine";1:cpd00013:0:0:"NH3";1:cpd00025:0:0:"H2O2";1:cpd00040:0:0:"Glyoxalate"	0	(1) cpd00001[0] + (1) cpd00007[0] + (1) cpd00033[0] => (1) cpd00013[0] + (1) cpd00025[0] + (1) cpd00040[0]	(1) H2O[0] + (1) O2[0] + (1) Glycine[0] => (1) NH3[0] + (1) H2O2[0] + (1) Glyoxalate[0]	>	>	null	MetaCyc: Alcohol-Biosynthesis (Fermentation to Alcohols); Energy-Metabolism (Generation of Precursor Metabolite and Energy); Fermentation (); PWY-7396 (butanol and isobutanol biosynthesis (engineered))|KEGG: rn00260 (Glycine, serine and threonine metabolism)	BiGG: GLYO1|ChlamyCyc: L-AMINO-ACID-OXIDASE-RXN|KEGG: R00366|MetaCyc: 1.4.3.19-RXN|iMO1053-PAO1: GLYO1|Name: Aminoacetic acid:oxygen oxidoreductase (deaminating); L-amino acid oxidase; Ophio-amino-acid oxidase; glycine oxidase; glycine:oxygen oxidoreductase (deaminating)	1.4.3.19|1.4.3.2|1.4.3.3	-20.98	1.09	cpd00001;cpd00007;cpd00013;cpd00025;cpd00033;cpd00040	OK	0	rxn38888	GCC|EQC|EQU	Primary Database
rxn00270	R00367	S-Adenosyl-L-methionine:glycine N-methyltransferase	(1) cpd00017[0] + (1) cpd00033[0] <=> (1) cpd00019[0] + (1) cpd00183[0]	-1:cpd00017:0:0:"S-Adenosyl-L-methionine";-1:cpd00033:0:0:"Glycine";1:cpd00019:0:0:"S-Adenosyl-homocysteine";1:cpd00067:0:0:"H+";1:cpd00183:0:0:"Sarcosine"	0	(1) cpd00017[0] + (1) cpd00033[0] <=> (1) cpd00019[0] + (1) cpd00067[0] + (1) cpd00183[0]	(1) S-Adenosyl-L-methionine[0] + (1) Glycine[0] <=> (1) S-Adenosyl-homocysteine[0] + (1) H+[0] + (1) Sarcosine[0]	=	=	null	MetaCyc: Betaine-Biosynthesis (Betaine Biosynthesis); P541-PWY (glycine betaine biosynthesis IV (from glycine)); PWY-6004 (glycine betaine biosynthesis V (from glycine)); Polyamine-Biosynthesis (Amine and Polyamine Biosynthesis)|KEGG: rn00260 (Glycine, serine and threonine metabolism)	KEGG: R00367|MetaCyc: 2.1.1.20-RXN; GLYCINE-N-METHYLTRANSFERASE-RXN|iRS1563: R_R00367_c|Name: GNMT; S-Adenosyl-L-methionine:glycine N-methyltransferase; S-Adenosyl-L-methionine:glycine methyltransferase; S-adenosyl-L-methionine:glycine N-methyltransferase; S-adenosyl-L-methionine:glycine methyltransferase; glycine N-methyltransferase; glycine methyltransferase	2.1.1.156|2.1.1.162|2.1.1.20	-10.46	4.93	cpd00017;cpd00019;cpd00033;cpd00067;cpd00183	OK	0	null	GCC|EQC	Primary Database
rxn00271	R00368	N-(carboxymethyl)-D-alanine:NAD+ oxidoreductase (glycine-forming)	(1) cpd00001[0] + (1) cpd00003[0] + (1) cpd02373[0] <=> (1) cpd00004[0] + (1) cpd00020[0] + (1) cpd00033[0]	-1:cpd00001:0:0:"H2O";-1:cpd00003:0:0:"NAD";-1:cpd02373:0:0:"N-(Carboxymethyl)-D-alanine";1:cpd00004:0:0:"NADH";1:cpd00020:0:0:"Pyruvate";1:cpd00033:0:0:"Glycine";1:cpd00067:0:0:"H+"	0	(1) cpd00001[0] + (1) cpd00003[0] + (1) cpd02373[0] <=> (1) cpd00004[0] + (1) cpd00020[0] + (1) cpd00033[0] + (1) cpd00067[0]	(1) H2O[0] + (1) NAD[0] + (1) N-(Carboxymethyl)-D-alanine[0] <=> (1) NADH[0] + (1) Pyruvate[0] + (1) Glycine[0] + (1) H+[0]	=	=	null	MetaCyc: Energy-Metabolism (Generation of Precursor Metabolite and Energy); Fermentation (); PWY-7351 (pyruvate fermentation to opines); Pyruvate-Degradation (Fermentation of Pyruvate)	KEGG: R00368|MetaCyc: STROMBINE-DEHYDROGENASE-RXN|Name: N-(carboxymethyl)-D-alanine: NAD+ oxidoreductase; N-(carboxymethyl)-D-alanine:NAD+ oxidoreductase (glycine-forming); strombine dehydrogenase; strombine[N-(carboxymethyl)-D-alanine]dehydrogenase	1.5.1.22	8.39	1.11	cpd00001;cpd00003;cpd00004;cpd00020;cpd00033;cpd00067;cpd02373	OK	0	null	GCC|EQC|EQU	Primary Database
rxn00272	R00369	L-Alanine:glyoxylate aminotransferase	(1) cpd00035[0] + (1) cpd00040[0] <=> (1) cpd00020[0] + (1) cpd00033[0]	-1:cpd00035:0:0:"L-Alanine";-1:cpd00040:0:0:"Glyoxalate";1:cpd00020:0:0:"Pyruvate";1:cpd00033:0:0:"Glycine"	0	(1) cpd00035[0] + (1) cpd00040[0] <=> (1) cpd00020[0] + (1) cpd00033[0]	(1) L-Alanine[0] + (1) Glyoxalate[0] <=> (1) Pyruvate[0] + (1) Glycine[0]	=	=	null	MetaCyc: Amino-Acid-Biosynthesis (Amino Acid Biosynthesis); GLYCINE-SYN (Glycine Biosynthesis); GLYSYN-ALA-PWY (glycine biosynthesis III); IND-AMINO-ACID-SYN (Proteinogenic Amino Acid Biosynthesis)|KEGG: rn00250 (Alanine, aspartate and glutamate metabolism)	AraCyc: ALANINE--GLYOXYLATE-AMINOTRANSFERASE-RXN|BiGG: AGT; AGTi; YFL030W|BrachyCyc: ALANINE--GLYOXYLATE-AMINOTRANSFERASE-RXN|KEGG: R00369|MetaCyc: ALANINE--GLYOXYLATE-AMINOTRANSFERASE-RXN|Name: Alanine--glyoxylate aminotransferase; Alanine--glyoxylate aminotransferase 1; L-Alanine:glyoxylate aminotransferase; L-alanine-glycine transaminase; L-alanine:glyoxylate aminotransferase; alanine-glyoxyla…	2.6.1.44	-1.96	0.4	cpd00020;cpd00033;cpd00035;cpd00040	OK	0	rxn27694;rxn27695;rxn32557	GCC|EQC|EQU	Primary Database
rxn00273	rbs_30	Acetyl-CoA:glycine C-acetyltransferase	(1) cpd00022[0] + (1) cpd00033[0] <=> (1) cpd00010[0] + (1) cpd02053[0]	-1:cpd00022:0:0:"Acetyl-CoA";-1:cpd00033:0:0:"Glycine";1:cpd00010:0:0:"CoA";1:cpd02053:0:0:"2-Amino-acetoacetate"	0	(1) cpd00022[0] + (1) cpd00033[0] <=> (1) cpd00010[0] + (1) cpd02053[0]	(1) Acetyl-CoA[0] + (1) Glycine[0] <=> (1) CoA[0] + (1) 2-Amino-acetoacetate[0]	=	=	null	null	iAG612: rbs_30|Name: Acetyl-CoA:glycine C-acetyltransferase	2.3.1.29	8.44	0.51	cpd00010;cpd00022;cpd00033;cpd02053	OK	0	null	GCC|EQC|EQU	Published Model
rxn00274	R00371	Acetyl-CoA:glycine C-acetyltransferase	(1) cpd00022[0] + (1) cpd00033[0] <=> (1) cpd00010[0] + (1) cpd02211[0]	-1:cpd00022:0:0:"Acetyl-CoA";-1:cpd00033:0:0:"Glycine";1:cpd00010:0:0:"CoA";1:cpd02211:0:0:"L-2-Amino-acetoacetate"	0	(1) cpd00022[0] + (1) cpd00033[0] <=> (1) cpd00010[0] + (1) cpd02211[0]	(1) Acetyl-CoA[0] + (1) Glycine[0] <=> (1) CoA[0] + (1) L-2-Amino-acetoacetate[0]	=	=	null	MetaCyc: Amino-Acid-Degradation (Amino Acid Degradation); Degradation (Degradation/Utilization/Assimilation); Proteinogenic-Amino-Acids-Degradation (Proteinogenic Amino Acid Degradation); THREOCAT-PWY (superpathway of L-threonine metabolism); THREONINE-DEG (L-threonine Degradation); THREONINE-DEG2-PWY (L-threonine degradation II)|KEGG: rn00260 (Glycine, serine and threonine metabolism)	BiGG: GLYAT; GLYATRi; GLYATi|ChlamyCyc: AKBLIG-RXN|EcoCyc: AKBLIG-RXN|KEGG: R00371|MetaCyc: AKBLIG-RXN|Name: 2-amino-3-ketobutyrate CoA ligase; 2-amino-3-ketobutyrate coenzyme A ligase; 2-amino-3-ketobutyrate-CoA ligase; AKB ligase; Acetyl-CoA:glycine C-acetyltransferase; KBL; acetyl-CoA:glycine C-acetyltransferase; aminoacetone synthase; aminoacetone synthetase; glycine C-acetyltransferase; glyc…	2.3.1.29	8.44	0.51	cpd00010;cpd00022;cpd00033;cpd02211	OK	0	rxn35211	GCC|EQC|EQU	Primary Database
rxn00275	R00372	Glycine:2-oxoglutarate aminotransferase	(1) cpd00024[0] + (1) cpd00033[0] <=> (1) cpd00023[0] + (1) cpd00040[0]	-1:cpd00024:0:0:"2-Oxoglutarate";-1:cpd00033:0:0:"Glycine";1:cpd00023:0:0:"L-Glutamate";1:cpd00040:0:0:"Glyoxalate"	0	(1) cpd00024[0] + (1) cpd00033[0] <=> (1) cpd00023[0] + (1) cpd00040[0]	(1) 2-Oxoglutarate[0] + (1) Glycine[0] <=> (1) L-Glutamate[0] + (1) Glyoxalate[0]	=	=	null	MetaCyc: Energy-Metabolism (Generation of Precursor Metabolite and Energy); PWY-181 (photorespiration); Photosynthesis ()|KEGG: rn00260 (Glycine, serine and threonine metabolism); rn00630 (Glyoxylate and dicarboxylate metabolism); rn01110 (Biosynthesis of secondary metabolites)	AraCyc: GLYCINE-AMINOTRANSFERASE-RXN|BrachyCyc: GLYCINE-AMINOTRANSFERASE-RXN|CornCyc: GLYCINE-AMINOTRANSFERASE-RXN|KEGG: R00372|MetaCyc: GLYCINE-AMINOTRANSFERASE-RXN|Name: Glycine aminotransferase; Glycine:2-oxoglutarate aminotransferase; L-glutamate:glyoxylate aminotransferase; glutamic-glyoxylic transaminase; glycine aminotransferase; glycine transaminase; glycine:2-oxoglutarate aminotransferas…	2.6.1.4|2.6.1.44	2.03	0.39	cpd00023;cpd00024;cpd00033;cpd00040	OK	0	rxn27909;rxn32307;rxn35212	GCC|EQC|EQU	Primary Database
rxn00276	R00373	Glycine:oxaloacetate aminotransferase	(1) cpd00032[0] + (1) cpd00033[0] <=> (1) cpd00040[0] + (1) cpd00041[0]	-1:cpd00032:0:0:"Oxaloacetate";-1:cpd00033:0:0:"Glycine";1:cpd00040:0:0:"Glyoxalate";1:cpd00041:0:0:"L-Aspartate"	0	(1) cpd00032[0] + (1) cpd00033[0] <=> (1) cpd00040[0] + (1) cpd00041[0]	(1) Oxaloacetate[0] + (1) Glycine[0] <=> (1) Glyoxalate[0] + (1) L-Aspartate[0]	=	=	null	null	KEGG: R00373|MetaCyc: 2.6.1.35-RXN|Name: Glycine:oxaloacetate aminotransferase; glycine-oxalacetate aminotransferase; glycine-oxaloacetate transaminase; glycine:oxaloacetate aminotransferase	2.6.1.35	1.34	0.4	cpd00032;cpd00033;cpd00040;cpd00041	OK	0	null	GCC|EQC|EQU	Primary Database
rxn00277	rxn00277	rxn00277	(1) cpd00033[0] <=> (1) cpd00150[0]	-1:cpd00033:0:0:"Glycine";1:cpd00150:0:0:"HCN"	0	(1) cpd00033[0] <=> (1) cpd00150[0]	(1) Glycine[0] <=> (1) HCN[0]	?	=	null	null	null	null	10000000	10000000	cpd00033;cpd00150	MI:C:-1/H:-4/O:-2	0	null	GCP|EQP	Orphan
rxn00278	R00396	L-Alanine:NAD+ oxidoreductase (deaminating)	(1) cpd00001[0] + (1) cpd00003[0] + (1) cpd00035[0] <=> (1) cpd00004[0] + (1) cpd00013[0] + (1) cpd00020[0]	-1:cpd00001:0:0:"H2O";-1:cpd00003:0:0:"NAD";-1:cpd00035:0:0:"L-Alanine";1:cpd00004:0:0:"NADH";1:cpd00013:0:0:"NH3";1:cpd00020:0:0:"Pyruvate";1:cpd00067:0:0:"H+"	0	(1) cpd00001[0] + (1) cpd00003[0] + (1) cpd00035[0] <=> (1) cpd00004[0] + (1) cpd00013[0] + (1) cpd00020[0] + (1) cpd00067[0]	(1) H2O[0] + (1) NAD[0] + (1) L-Alanine[0] <=> (1) NADH[0] + (1) NH3[0] + (1) Pyruvate[0] + (1) H+[0]	=	=	null	MetaCyc: ALANINE-DEG (L-alanine Degradation); Amino-Acid-Degradation (Amino Acid Degradation); Degradation (Degradation/Utilization/Assimilation); PWY1-2 (L-alanine degradation IV); Proteinogenic-Amino-Acids-Degradation (Proteinogenic Amino Acid Degradation)|KEGG: rn00250 (Alanine, aspartate and glutamate metabolism); rn00430 (Taurine and hypotaurine metabolism)	BiGG: ALAD_L|KEGG: R00396|MetaCyc: ALANINE-DEHYDROGENASE-RXN|iAG612: rbs_364|iIT341: ALAD_L|Name: AlaDH; L-Alanine:NAD+ oxidoreductase (deaminating); L-alanine dehydrogenase; L-alanine:NAD+ oxidoreductase (deaminating); L-alaninedehydrogenase; NAD-dependent alanine dehydrogenase; NAD-linked alanine dehydrogenase; NADH-dependent alanine dehydrogenase; alanine dehydrogenase; alanine oxidoreductase;…	1.4.1.1	8.78	0.13	cpd00001;cpd00003;cpd00004;cpd00013;cpd00020;cpd00035;cpd00067	OK	0	rxn30302	GCC|EQC|EQU	Primary Database
rxn00279	R00397	L-aspartate 4-carboxy-lyase (L-alanine-forming)	(1) cpd00041[0] <=> (1) cpd00011[0] + (1) cpd00035[0]	-1:cpd00041:0:0:"L-Aspartate";-1:cpd00067:0:0:"H+";1:cpd00011:0:0:"CO2";1:cpd00035:0:0:"L-Alanine"	0	(1) cpd00041[0] + (1) cpd00067[0] => (1) cpd00011[0] + (1) cpd00035[0]	(1) L-Aspartate[0] + (1) H+[0] => (1) CO2[0] + (1) L-Alanine[0]	>	>	null	KEGG: rn00250 (Alanine, aspartate and glutamate metabolism); rn01230 (Biosynthesis of amino acids)	KEGG: R00397|MetaCyc: ASPARTATE-4-DECARBOXYLASE-RXN|Name: L-Aspartate 4-carboxy-lyase; L-aspartate 4-carboxy-lyase; L-aspartate 4-carboxy-lyase (L-alanine-forming); L-aspartate beta-decarboxylase; L-cysteine sulfinate acid desulfinase; aminomalonic decarboxylase; aspartate 4-decarboxylase; aspartate beta-decarboxylase; aspartate omega-decarboxylase; aspartic beta-decarboxylase; aspartic omega-dec…	4.1.1.12	-3.34	0.78	cpd00011;cpd00035;cpd00041;cpd00067	OK	0	null	GCC|EQC|EQU	Primary Database
rxn00280	R00398	2,2'-iminodipropanoate:NAD+ oxidoreductase (L-alanine-forming)	(1) cpd00001[0] + (1) cpd00003[0] + (1) cpd02051[0] <=> (1) cpd00004[0] + (1) cpd00020[0] + (1) cpd00035[0]	-1:cpd00001:0:0:"H2O";-1:cpd00003:0:0:"NAD";-1:cpd02051:0:0:"Alanopine";1:cpd00004:0:0:"NADH";1:cpd00020:0:0:"Pyruvate";1:cpd00035:0:0:"L-Alanine";1:cpd00067:0:0:"H+"	0	(1) cpd00001[0] + (1) cpd00003[0] + (1) cpd02051[0] <=> (1) cpd00004[0] + (1) cpd00020[0] + (1) cpd00035[0] + (1) cpd00067[0]	(1) H2O[0] + (1) NAD[0] + (1) Alanopine[0] <=> (1) NADH[0] + (1) Pyruvate[0] + (1) L-Alanine[0] + (1) H+[0]	=	=	null	MetaCyc: Energy-Metabolism (Generation of Precursor Metabolite and Energy); Fermentation (); PWY-7351 (pyruvate fermentation to opines); Pyruvate-Degradation (Fermentation of Pyruvate)	KEGG: R00398|MetaCyc: ALANOPINE-DEHYDROGENASE-RXN|Name: 2,2'-iminodipropanoate:NAD+ oxidoreductase (L-alanine-forming); ADH; ALPDH; alanopine dehydrogenase; alanopine: NAD oxidoreductase; alanopine:NAD oxidoreductase; alanopine[meso-N-(1-carboxyethyl)-alanine]dehydrogenase; meso-N-(1-carboxyethyl)-alanine:NAD+ oxidoreductase	1.5.1.17	8.18	0.71	cpd00001;cpd00003;cpd00004;cpd00020;cpd00035;cpd00067;cpd02051	OK	0	null	GCC|EQC|EQU	Primary Database
rxn00281	rxn00281	rxn00281	(1) cpd00022[0] + (1) cpd00035[0] <=> (1) cpd00010[0] + (1) cpd02121[0]	-1:cpd00022:0:0:"Acetyl-CoA";-1:cpd00035:0:0:"L-Alanine";1:cpd00010:0:0:"CoA";1:cpd02121:0:0:"2-Amino-4-oxopentanoate"	0	(1) cpd00022[0] + (1) cpd00035[0] <=> (1) cpd00010[0] + (1) cpd02121[0]	(1) Acetyl-CoA[0] + (1) L-Alanine[0] <=> (1) CoA[0] + (1) 2-Amino-4-oxopentanoate[0]	=	=	null	null	null	2.3.1.-	7.76	0.86	cpd00010;cpd00022;cpd00035;cpd02121	OK	0	null	GCC|EQC|EQU	Orphan
rxn00282	R00400	L-alanine:oxaloacetate aminotransferase	(1) cpd00032[0] + (1) cpd00035[0] <=> (1) cpd00020[0] + (1) cpd00041[0]	-1:cpd00032:0:0:"Oxaloacetate";-1:cpd00035:0:0:"L-Alanine";1:cpd00020:0:0:"Pyruvate";1:cpd00041:0:0:"L-Aspartate"	0	(1) cpd00032[0] + (1) cpd00035[0] <=> (1) cpd00020[0] + (1) cpd00041[0]	(1) Oxaloacetate[0] + (1) L-Alanine[0] <=> (1) Pyruvate[0] + (1) L-Aspartate[0]	=	=	null	KEGG: rn00250 (Alanine, aspartate and glutamate metabolism)	KEGG: R00400|Name: L-alanine:oxaloacetate aminotransferase	2.6.1.12	-0.63	0.18	cpd00020;cpd00032;cpd00035;cpd00041	OK	0	null	GCC|EQC|EQU	Primary Database
rxn00283	R00401	alanine racemase	(1) cpd00035[0] <=> (1) cpd00117[0]	-1:cpd00035:0:0:"L-Alanine";1:cpd00117:0:0:"D-Alanine"	0	(1) cpd00035[0] <=> (1) cpd00117[0]	(1) L-Alanine[0] <=> (1) D-Alanine[0]	=	=	null	MetaCyc: ALADEG-PWY (L-alanine degradation I); ALANINE-DEG (L-alanine Degradation); ALANINE-SYN (L-alanine Biosynthesis); ALANINE-VALINESYN-PWY (L-alanine biosynthesis I); Amino-Acid-Biosynthesis (Amino Acid Biosynthesis); Amino-Acid-Degradation (Amino Acid Degradation); Degradation (Degradation/Utilization/Assimilation); Energy-Metabolism (Generation of Precursor Metabolite and Energy); Fermenta…	BiGG: ALAR; ALARi|ChlamyCyc: ALARACECAT-RXN|EcoCyc: ALARACECAT-RXN|KEGG: R00401|MetaCyc: ALARACECAT-RXN|Name: L-Alanine racemase; L-alanine racemase; alanine racemase; alanine racemase (irreversible); alanineracemase	5.1.1.1	-0.01	0.25	cpd00035;cpd00117	OK	0	rxn19085;rxn38030	GCC|EQC|EQU	Primary Database
rxn00284	R00402	succinate:NAD+ oxidoreductase	(1) cpd00003[0] + (1) cpd00036[0] <=> (1) cpd00004[0] + (1) cpd00106[0]	-1:cpd00003:0:0:"NAD";-1:cpd00036:0:0:"Succinate";1:cpd00004:0:0:"NADH";1:cpd00067:0:0:"H+";1:cpd00106:0:0:"Fumarate"	0	(1) cpd00003[0] + (1) cpd00036[0] <= (1) cpd00004[0] + (1) cpd00067[0] + (1) cpd00106[0]	(1) NAD[0] + (1) Succinate[0] <= (1) NADH[0] + (1) H+[0] + (1) Fumarate[0]	=	<	null	null	ChlamyCyc: FUMARATE-REDUCTASE-NADH-RXN|JM_Creinhardtii: JM_Cre_150; JM_Cre_151|KEGG: R00402|MetaCyc: FUMARATE-REDUCTASE-NADH-RXN|Name: Fumarate reductase (NADH); NADH-dependent fumarate reductase; NADH-fumarate reductase; fumarate reductase (NADH); fumarate reductase (NADH2); succinate:NAD+ oxidoreductase	1.3.1.6	14.88	0.5	cpd00003;cpd00004;cpd00036;cpd00067;cpd00106	OK	0	rxn27866	GCC|EQC|EQU	Primary Database
rxn00285	R00405	Succinate:CoA ligase (ADP-forming)	(1) cpd00002[0] + (1) cpd00010[0] + (1) cpd00036[0] <=> (1) cpd00008[0] + (1) cpd00009[0] + (1) cpd00078[0]	-1:cpd00002:0:0:"ATP";-1:cpd00010:0:0:"CoA";-1:cpd00036:0:0:"Succinate";1:cpd00008:0:0:"ADP";1:cpd00009:0:0:"Phosphate";1:cpd00078:0:0:"Succinyl-CoA"	0	(1) cpd00002[0] + (1) cpd00010[0] + (1) cpd00036[0] <=> (1) cpd00008[0] + (1) cpd00009[0] + (1) cpd00078[0]	(1) ATP[0] + (1) CoA[0] + (1) Succinate[0] <=> (1) ADP[0] + (1) Phosphate[0] + (1) Succinyl-CoA[0]	=	=	null	MetaCyc: Acetate-Formation (Fermentation to Acetate); Autotrophic-CO2-Fixation (Autotrophic CO<sub>2</sub> Fixation); C1-COMPOUNDS (C1 Compound Utilization and Assimilation); CARBOXYLATES-DEG (Carboxylate Degradation); CO2-Fixation (CO<sub>2</sub> Fixation); Degradation (Degradation/Utilization/Assimilation); Energy-Metabolism (Generation of Precursor Metabolite and Energy); Fermentation (); Ferm…	AraCyc: SUCCCOASYN-RXN|BiGG: LSC2; SUCOAS; SUCOAS1m; SUCOASm|BrachyCyc: SUCCCOASYN-RXN|KEGG: R00405|MetaCyc: SUCCCOASYN-RXN|Name: A-SCS; A-STK (adenin nucleotide-linked succinate thiokinase); STK; Succinate thiokinase; Succinate--CoA ligase (ADP-forming); Succinate:CoA ligase (ADP-forming); Succinyl-CoA ligase [ADP-forming] subunit beta; Succinyl-CoA synthetase (ADP-forming); succinate thiokinase…	6.2.1.5	-0.49	0.32	cpd00002;cpd00008;cpd00009;cpd00010;cpd00036;cpd00078	OK	0	rxn28991	GCC|EQC|EQU	Primary Database
rxn00286	R00406	succinyl-CoA:malate CoA-transferase	(1) cpd00078[0] + (1) cpd00130[0] <=> (1) cpd00036[0] + (1) cpd02662[0]	-1:cpd00078:0:0:"Succinyl-CoA";-1:cpd00130:0:0:"L-Malate";1:cpd00036:0:0:"Succinate";1:cpd02662:0:0:"Malyl-CoA"	0	(1) cpd00078[0] + (1) cpd00130[0] <=> (1) cpd00036[0] + (1) cpd02662[0]	(1) Succinyl-CoA[0] + (1) L-Malate[0] <=> (1) Succinate[0] + (1) Malyl-CoA[0]	=	=	null	MetaCyc: Autotrophic-CO2-Fixation (Autotrophic CO<sub>2</sub> Fixation); C1-COMPOUNDS (C1 Compound Utilization and Assimilation); CO2-Fixation (CO<sub>2</sub> Fixation); Degradation (Degradation/Utilization/Assimilation); PWY-5743 (3-hydroxypropanoate cycle); PWY-7024 (superpathway of the 3-hydroxypropanoate cycle)|KEGG: rn00720 (Carbon fixation pathways in prokaryotes); rn01200 (Carbon metabolis…	KEGG: R00406|MetaCyc: RXN-8964|Name: succinyl-CoA:(S)-malate CoA-transferase; succinyl-CoA:malate CoA-transferase	2.8.3.-|2.8.3.22	-1.04	0.91	cpd00036;cpd00078;cpd00130;cpd02662	OK	0	null	GCC|EQC|EQU	Primary Database
rxn00287	R00407	Succinyl-CoA hydrolase	(1) cpd00001[0] + (1) cpd00078[0] <=> (1) cpd00010[0] + (1) cpd00036[0]	-1:cpd00001:0:0:"H2O";-1:cpd00078:0:0:"Succinyl-CoA";1:cpd00010:0:0:"CoA";1:cpd00036:0:0:"Succinate";1:cpd00067:0:0:"H+"	0	(1) cpd00001[0] + (1) cpd00078[0] => (1) cpd00010[0] + (1) cpd00036[0] + (1) cpd00067[0]	(1) H2O[0] + (1) Succinyl-CoA[0] => (1) CoA[0] + (1) Succinate[0] + (1) H+[0]	>	>	null	null	AraCyc: SUCCINYL-COA-HYDROLASE-RXN|BrachyCyc: SUCCINYL-COA-HYDROLASE-RXN|KEGG: R00407|MetaCyc: SUCCINYL-COA-HYDROLASE-RXN|TS_Athaliana: rxn1549_c; rxn1549_g; rxn1549_v; rxn1549_x|Name: Succinyl-CoA hydrolase; succinyl coenzyme A deacylase; succinyl coenzyme A hydrolase; succinyl-CoA acylase; succinyl-CoA hydrolase	3.1.2.3	-5.67	0.33	cpd00001;cpd00010;cpd00036;cpd00067;cpd00078	OK	0	rxn27252;rxn32107;rxn32154	GCC|EQC|EQU	Primary Database
rxn00288	R00408	Succinate:(acceptor) oxidoreductase	(1) cpd00015[0] + (1) cpd00036[0] <=> (1) cpd00106[0] + (1) cpd00982[0]	-1:cpd00015:0:0:"FAD";-1:cpd00036:0:0:"Succinate";1:cpd00106:0:0:"Fumarate";1:cpd00982:0:0:"FADH2"	0	(1) cpd00015[0] + (1) cpd00036[0] <=> (1) cpd00106[0] + (1) cpd00982[0]	(1) FAD[0] + (1) Succinate[0] <=> (1) Fumarate[0] + (1) FADH2[0]	<	=	null	KEGG: rn00720 (Carbon fixation pathways in prokaryotes); rn01200 (Carbon metabolism)	AlgaGEM: R_R00408_m|AraGEM: R_R00408_m|BiGG: FRD; FRDSUCD1i; FRDm; OSM1; SDH3_1; SUCD1; SUCD1i; SUCD1m|JP_Creinhardtii_MSB: R_SUCDHh; R_SUCDHm|KEGG: R00408|Name: Fumarate reductase; Succinate:(acceptor) oxidoreductase; fumarate reductase flavoprotein subunit; succinate dehydrogenase	1.3.99.1	11.27	0.87	cpd00015;cpd00036;cpd00106;cpd00982	OK	0	rxn30176;rxn34271	GCC|HB|EQC|EQU	Primary Database
rxn00289	R00409	(2S,3R)-3-hydroxybutane-1,2,3-tricarboxylate pyruvate-lyase (succinate-forming)	(1) cpd02799[0] <=> (1) cpd00020[0] + (1) cpd00036[0]	-1:cpd02799:0:0:"Methylisocitrate";1:cpd00020:0:0:"Pyruvate";1:cpd00036:0:0:"Succinate"	0	(1) cpd02799[0] <=> (1) cpd00020[0] + (1) cpd00036[0]	(1) Methylisocitrate[0] <=> (1) Pyruvate[0] + (1) Succinate[0]	=	=	null	MetaCyc: CARBOXYLATES-DEG (Carboxylate Degradation); Degradation (Degradation/Utilization/Assimilation); Methyl-Citrate-Cycle (2-Methylcitrate Cycle); PWY-5747 (2-methylcitrate cycle II); PWY0-42 (2-methylcitrate cycle I); Propionate-Degradation (Propanoate Degradation)|KEGG: rn00640 (Propanoate metabolism)	BiGG: MCITL2; MCITL2m; MCL; MICITL|EcoCyc: METHYLISOCITRATE-LYASE-RXN|KEGG: R00409|MetaCyc: METHYLISOCITRATE-LYASE-RXN|TS_Athaliana: rxn570_m; rxn570_p; rxn570_v|Name: (2S,3R)-3-Hydroxybutane-1,2,3-tricarboxylate pyruvate-lyase; (2S,3R)-3-hydroxybutane-1,2,3-tricarboxylate pyruvate-lyase; (2S,3R)-3-hydroxybutane-1,2,3-tricarboxylate pyruvate-lyase (succinate-forming); 2-methylisocitrate lyase; MI…	4.1.3.30	2.27	0.73	cpd00020;cpd00036;cpd02799	OK	0	rxn30406;rxn31857;rxn31866	GCC|EQC|EQU	Primary Database
rxn00290	R00410	succinyl-CoA:acetoacetate CoA-transferase	(1) cpd00078[0] + (1) cpd00142[0] <=> (1) cpd00036[0] + (1) cpd00279[0]	-1:cpd00078:0:0:"Succinyl-CoA";-1:cpd00142:0:0:"Acetoacetate";1:cpd00036:0:0:"Succinate";1:cpd00279:0:0:"Acetoacetyl-CoA"	0	(1) cpd00078[0] + (1) cpd00142[0] <=> (1) cpd00036[0] + (1) cpd00279[0]	(1) Succinyl-CoA[0] + (1) Acetoacetate[0] <=> (1) Succinate[0] + (1) Acetoacetyl-CoA[0]	=	=	null	MetaCyc: Energy-Metabolism (Generation of Precursor Metabolite and Energy); OTHER-ENERGY (Other); PWY66-368 (ketolysis); REDCITCYC (TCA cycle VIII (helicobacter)); TCA-VARIANTS (TCA cycle)|KEGG: rn00072 (Synthesis and degradation of ketone bodies); rn00280 (Valine, leucine and isoleucine degradation); rn00650 (Butanoate metabolism)	BiGG: OCOAT1; OCOAT1r|KEGG: R00410|MetaCyc: RXNI-2|iIT341: OCOAT1|iJN746: OCOAT1|Name: 3-oxoacid CoA-transferase (Succinyl-CoA: acetoacetate); 3-oxoacidCoA-transferase-Succinyl-CoA-acetoacetate; Succinyl-CoA:3-oxo-acid CoA-transferase; acetoacetate CoA-transferase; succinyl-CoA:acetoacetate CoA-transferase	2.8.3.5	2.95	0.16	cpd00036;cpd00078;cpd00142;cpd00279	OK	0	null	GCC|EQC|EQU	Primary Database
rxn00291	R00411	N-succinyl-L-glutamate amidohydrolase	(1) cpd00001[0] + (1) cpd03525[0] <=> (1) cpd00023[0] + (1) cpd00036[0]	-1:cpd00001:0:0:"H2O";-1:cpd03525:0:0:"N-Succinyl-L-glutamate";1:cpd00023:0:0:"L-Glutamate";1:cpd00036:0:0:"Succinate"	0	(1) cpd00001[0] + (1) cpd03525[0] <=> (1) cpd00023[0] + (1) cpd00036[0]	(1) H2O[0] + (1) N-Succinyl-L-glutamate[0] <=> (1) L-Glutamate[0] + (1) Succinate[0]	=	=	null	MetaCyc: ARGININE-DEG (L-arginine Degradation); AST-PWY (L-arginine degradation II (AST pathway)); Amino-Acid-Degradation (Amino Acid Degradation); Degradation (Degradation/Utilization/Assimilation); Proteinogenic-Amino-Acids-Degradation (Proteinogenic Amino Acid Degradation)|KEGG: rn00330 (Arginine and proline metabolism)	BiGG: SGDS|EcoCyc: SUCCGLUDESUCC-RXN|KEGG: R00411|MetaCyc: SUCCGLUDESUCC-RXN|RiceCyc: SUCCGLUDESUCC-RXN|Name: AstE; N-succinyl-L-glutamate amidohydrolase; N2-succinylglutamate desuccinylase; Succinylglutamate desuccinylase; succinylglutamate desuccinylase	3.5.1.96	-0.67	0.87	cpd00001;cpd00023;cpd00036;cpd03525	OK	0	rxn32708	GCC|EQC|EQU	Primary Database
rxn00292	R00414	UDP-N-acetyl-D-glucosamine 2-epimerase	(1) cpd00001[0] + (1) cpd00037[0] <=> (1) cpd00014[0] + (1) cpd00492[0]	-1:cpd00001:0:0:"H2O";-1:cpd00037:0:0:"UDP-N-acetylglucosamine";1:cpd00014:0:0:"UDP";1:cpd00492:0:0:"N-Acetyl-D-mannosamine"	0	(1) cpd00001[0] + (1) cpd00037[0] => (1) cpd00014[0] + (1) cpd00492[0]	(1) H2O[0] + (1) UDP-N-acetylglucosamine[0] => (1) UDP[0] + (1) N-Acetyl-D-mannosamine[0]	=	>	null	KEGG: rn00520 (Amino sugar and nucleotide sugar metabolism); rn01110 (Biosynthesis of secondary metabolites)	BiGG: UAG2EMA|KEGG: R00414|iAF692: UAG2EMA|iSB619: UAG2EMA|iYO844: UAG2EMA|Name: UDP-N-acetyl-D-glucosamine 2-epimerase; UDP-N-acetyl-D-glucosamine 2-epimerase (Hydrolysis)	3.2.1.183|5.1.3.14	-7.01	0.87	cpd00001;cpd00014;cpd00037;cpd00492	OK	0	null	GCC|EQC|EQU	Primary Database
rxn00293	R00416	UTP:N-acetyl-alpha-D-glucosamine-1-phosphate uridylyltransferase	(1) cpd00062[0] + (1) cpd02611[0] <=> (1) cpd00012[0] + (1) cpd00037[0]	-1:cpd00062:0:0:"UTP";-1:cpd02611:0:0:"N-Acetyl-D-glucosamine1-phosphate";1:cpd00012:0:0:"PPi";1:cpd00037:0:0:"UDP-N-acetylglucosamine"	0	(1) cpd00062[0] + (1) cpd02611[0] <=> (1) cpd00012[0] + (1) cpd00037[0]	(1) UTP[0] + (1) N-Acetyl-D-glucosamine1-phosphate[0] <=> (1) PPi[0] + (1) UDP-N-acetylglucosamine[0]	=	=	null	MetaCyc: Anhydromuropeptides-Recycling (Anhydromuropeptide Recycling); CARBO-BIOSYNTHESIS (Sugar Biosynthesis); Carbohydrates-Biosynthesis (Carbohydrate Biosynthesis); Cell-Structure-Biosynthesis (Cell Structure Biosynthesis); Cell-Wall-Biosynthesis (Cell Wall Biosynthesis); Degradation (Degradation/Utilization/Assimilation); Glycan-Biosynthesis (Glycan Biosynthesis); Glycan-Pathways (Glycan Path…	AraCyc: 2.7.7.64-RXN; NAG1P-URIDYLTRANS-RXN|BiGG: UAGDP; UAGDPr|BrachyCyc: NAG1P-URIDYLTRANS-RXN|KEGG: R00416|MetaCyc: 2.7.7.64-RXN; NAG1P-URIDYLTRANS-RXN|Name: Acetylglucosamine 1-phosphate uridylyltransferase; GlmU uridylyltransferase; UDP-GlcNAc pyrophosphorylase; UDP-N-acetylglucosamine diphosphorylase; UDP-N-acetylglucosamine pyrophosphorylase; UDP-N-acetylglucosaminediphosphorylase; UDP-ace…	2.7.7.23	-0.81	0.71	cpd00012;cpd00037;cpd00062;cpd02611	OK	0	rxn30068	GCC|EQC|EQU	Primary Database
rxn00295	R00418	UDP-N-acetyl-D-glucosamine 4-epimerase	(1) cpd00037[0] <=> (1) cpd00175[0]	-1:cpd00037:0:0:"UDP-N-acetylglucosamine";1:cpd00175:0:0:"UDP-N-acetyl-D-galactosamine"	0	(1) cpd00037[0] <=> (1) cpd00175[0]	(1) UDP-N-acetylglucosamine[0] <=> (1) UDP-N-acetyl-D-galactosamine[0]	=	=	null	MetaCyc: CARBO-BIOSYNTHESIS (Sugar Biosynthesis); Carbohydrates-Biosynthesis (Carbohydrate Biosynthesis); Cell-Structure-Biosynthesis (Cell Structure Biosynthesis); Cell-Wall-Biosynthesis (Cell Wall Biosynthesis); PWY-5512 (UDP-<i>N</i>-acetyl-D-galactosamine biosynthesis I); PWY-5514 (UDP-<i>N</i>-acetyl-D-galactosamine biosynthesis II); PWY-7332 (superpathway of UDP-<I>N</i>-acetylglucosamine-d…	AraCyc: UDP-N-ACETYLGLUCOSAMINE-4-EPIMERASE-RXN|BiGG: UAG4E|BrachyCyc: UDP-N-ACETYLGLUCOSAMINE-4-EPIMERASE-RXN|KEGG: R00418|MetaCyc: UDP-N-ACETYLGLUCOSAMINE-4-EPIMERASE-RXN|Name: UDP acetylglucosamine epimerase; UDP-N-acetyl-D-glucosamine 4-epimerase; UDP-N-acetylglucosamine 4-epimerase; uridine 5'-diphospho-N-acetylglucosamine-4-epimerase; uridine diphosphate N-acetylglucosamine-4-epimerase; uri…	5.1.3.2|5.1.3.7	-0.24	0.65	cpd00037;cpd00175	OK	0	null	GCC|EQC|EQU	Primary Database
rxn00296	rxn00296	rxn00296	(1) cpd00037[0] <=> (1) cpd00273[0]	-1:cpd00037:0:0:"UDP-N-acetylglucosamine";1:cpd00273:0:0:"Glycoprotein"	0	(1) cpd00037[0] <=> (1) cpd00273[0]	(1) UDP-N-acetylglucosamine[0] <=> (1) Glycoprotein[0]	?	=	null	null	KEGG: R00419	null	10000000	10000000	cpd00037;cpd00273	MI:C:11/H:22/N:2/O:1/P:-2|CI:2	0	null	GCP|EQP	Primary Database
rxn00297	R00420	UDP-N-acetyl-D-glucosamine 2-epimerase	(1) cpd00037[0] <=> (1) cpd00861[0]	-1:cpd00037:0:0:"UDP-N-acetylglucosamine";1:cpd00861:0:0:"UDP-N-acetyl-D-mannosamine"	0	(1) cpd00037[0] <=> (1) cpd00861[0]	(1) UDP-N-acetylglucosamine[0] <=> (1) UDP-N-acetyl-D-mannosamine[0]	=	=	null	MetaCyc: CARBO-BIOSYNTHESIS (Sugar Biosynthesis); Carbohydrates-Biosynthesis (Carbohydrate Biosynthesis); Cell-Structure-Biosynthesis (Cell Structure Biosynthesis); Cell-Wall-Biosynthesis (Cell Wall Biosynthesis); ECASYN-PWY (enterobacterial common antigen biosynthesis); Lipopolysaccharide-Biosynthesis (Lipopolysaccharide Biosynthesis); PWY-7332 (superpathway of UDP-<I>N</i>-acetylglucosamine-der…	BiGG: UAG2E; UAG2Ei|EcoCyc: UDPGLCNACEPIM-RXN|KEGG: R00420|MetaCyc: UDPGLCNACEPIM-RXN|iAF1260: UAG2E|Name: UDP-N-acetyl-D-glucosamine 2-epimerase; UDP-N-acetylglucosamine 2'-epimerase; UDP-N-acetylglucosamine 2-epimerase; uridine diphosphate-N-acetylglucosamine-2'-epimerase; uridine diphospho-N-acetylglucosamine 2'-epimerase; uridine diphosphoacetylglucosamine 2'-epimerase	5.1.3.14	-0.24	0.65	cpd00037;cpd00861	OK	0	null	GCC|EQC|EQU	Primary Database
rxn00298	R00421	UDP-N-acetyl-D-glucosamine:NAD+ 6-oxidoreductase	(1) cpd00001[0] + (2) cpd00003[0] + (1) cpd00037[0] <=> (2) cpd00004[0] + (1) cpd02782[0]	-1:cpd00001:0:0:"H2O";-2:cpd00003:0:0:"NAD";-1:cpd00037:0:0:"UDP-N-acetylglucosamine";2:cpd00004:0:0:"NADH";3:cpd00067:0:0:"H+";1:cpd02782:0:0:"UDP-N-acetyl-D-glucosaminouronate"	0	(1) cpd00001[0] + (2) cpd00003[0] + (1) cpd00037[0] <=> (2) cpd00004[0] + (3) cpd00067[0] + (1) cpd02782[0]	(1) H2O[0] + (2) NAD[0] + (1) UDP-N-acetylglucosamine[0] <=> (2) NADH[0] + (3) H+[0] + (1) UDP-N-acetyl-D-glucosaminouronate[0]	=	=	null	MetaCyc: CARBO-BIOSYNTHESIS (Sugar Biosynthesis); Carbohydrates-Biosynthesis (Carbohydrate Biosynthesis); PWY-7090 (UDP-2,3-diacetamido-2,3-dideoxy-&alpha;-D-mannuronate biosynthesis); PWY-7332 (superpathway of UDP-<I>N</i>-acetylglucosamine-derived O-antigen building blocks biosynthesis); PWY-7336 (UDP-<i>N</i>-acetyl-&alpha;-D-galactosaminuronate biosynthesis); SUGAR-NUCLEOTIDES (Sugar Nucleoti…	KEGG: R00421|MetaCyc: 1.1.1.136-RXN|TS_Athaliana: rxn573_c|Name: UDP-2-acetamido-2-deoxy-D-glucose:NAD oxidoreductase; UDP-GlcNAc dehydrogenase; UDP-N-acetyl-D-glucosamine:NAD+ 6-oxidoreductase; UDP-N-acetylglucosamine 6-dehydrogenase; UDP-acetylglucosamine dehydrogenase; uridine diphosphoacetylglucosamine dehydrogenase	1.1.1.136	-5.07	0.73	cpd00001;cpd00003;cpd00004;cpd00037;cpd00067;cpd02782	OK	0	null	GCC|EQC|EQU	Primary Database
rxn00299	R00424	GTP 7,8-8,9-dihydrolase	(1) cpd00001[0] + (1) cpd00038[0] <=> (1) cpd00047[0] + (1) cpd02978[0]	-1:cpd00001:0:0:"H2O";-1:cpd00038:0:0:"GTP";1:cpd00047:0:0:"Formate";2:cpd00067:0:0:"H+";1:cpd02978:0:0:"7,8-Dihydroneopterin 3'-triphosphate"	0	(1) cpd00001[0] + (1) cpd00038[0] => (1) cpd00047[0] + (2) cpd00067[0] + (1) cpd02978[0]	(1) H2O[0] + (1) GTP[0] => (1) Formate[0] + (2) H+[0] + (1) 7,8-Dihydroneopterin 3'-triphosphate[0]	>	>	null	MetaCyc: 6-HM-Dihydropterin-PP-Biosynthesis (6-Hydroxymethyl-Dihydropterin Diphosphate Biosynthesis); ALL-CHORISMATE-PWY (superpathway of chorismate metabolism); Cofactor-Biosynthesis (Cofactor, Prosthetic Group, Electron Carrier, and Vitamin Biosynthesis); FOLSYN-PWY (superpathway of tetrahydrofolate biosynthesis and salvage); Folate-Biosynthesis (Folate Biosynthesis); Other-biosynthesis (Other …	AraCyc: GTP-CYCLOHYDRO-I-RXN|BiGG: FOL2; GTPCI|BrachyCyc: GTP-CYCLOHYDRO-I-RXN|KEGG: R00424|MetaCyc: GTP-CYCLOHYDRO-I-RXN|Name: GTP 7,8-8,9-dihydrolase; GTP 8-formylhydrolase; GTP cyclohydrolase; GTP cyclohydrolase I; GTPcyclohydrolaseI; dihydroneopterin triphosphate synthase; guanosine triphosphate 8-deformylase; guanosine triphosphate cyclohydrolase	3.5.4.16	-18.54	1.97	cpd00001;cpd00038;cpd00047;cpd00067;cpd02978	OK	0	null	GCC|HB|EQC|EQU	Primary Database
rxn00300	R00425	GTP 7,8-8,9-dihydrolase (diphosphate-forming)	(3) cpd00001[0] + (1) cpd00038[0] <=> (1) cpd00012[0] + (1) cpd00047[0] + (1) cpd00957[0]	-3:cpd00001:0:0:"H2O";-1:cpd00038:0:0:"GTP";1:cpd00012:0:0:"PPi";1:cpd00047:0:0:"Formate";3:cpd00067:0:0:"H+";1:cpd00957:0:0:"2,5-Diamino-6-(5'-phosphoribosylamino)-4-pyrimidineone"	0	(3) cpd00001[0] + (1) cpd00038[0] => (1) cpd00012[0] + (1) cpd00047[0] + (3) cpd00067[0] + (1) cpd00957[0]	(3) H2O[0] + (1) GTP[0] => (1) PPi[0] + (1) Formate[0] + (3) H+[0] + (1) 2,5-Diamino-6-(5'-phosphoribosylamino)-4-pyrimidineone[0]	>	>	null	MetaCyc: 6-HM-Dihydropterin-PP-Biosynthesis (6-Hydroxymethyl-Dihydropterin Diphosphate Biosynthesis); Cofactor-Biosynthesis (Cofactor, Prosthetic Group, Electron Carrier, and Vitamin Biosynthesis); Flavin-Biosynthesis (Flavin Biosynthesis); Folate-Biosynthesis (Folate Biosynthesis); PWY-6168 (flavin biosynthesis III (fungi)); PWY-7539 (6-hydroxymethyl-dihydropterin diphosphate biosynthesis III (C…	AraCyc: GTP-CYCLOHYDRO-II-RXN|BiGG: GTPCII2; RIB1|BrachyCyc: GTP-CYCLOHYDRO-II-RXN|KEGG: R00425|MetaCyc: GTP-CYCLOHYDRO-II-RXN|Name: GTP 7,8-8,9-dihydrolase (diphosphate-forming); GTP cyclohydrolase II; GTP cyclohydrolase II (25drapp); GTP cyclohydrolase-2; GTP-8-formylhydrolase; GTPCII; GTPcyclohydrolaseII; guanosine triphosphate cyclohydrolase II	3.5.4.25	-16.79	1.43	cpd00001;cpd00012;cpd00038;cpd00047;cpd00067;cpd00957	OK	0	rxn32287	GCC|HB|EQC|EQU	Primary Database
rxn00301	R00426	GTP diphosphohydrolase (diphosphate-forming)	(1) cpd00001[0] + (1) cpd00038[0] <=> (1) cpd00012[0] + (1) cpd00126[0]	-1:cpd00001:0:0:"H2O";-1:cpd00038:0:0:"GTP";1:cpd00012:0:0:"PPi";2:cpd00067:0:0:"H+";1:cpd00126:0:0:"GMP"	0	(1) cpd00001[0] + (1) cpd00038[0] => (1) cpd00012[0] + (2) cpd00067[0] + (1) cpd00126[0]	(1) H2O[0] + (1) GTP[0] => (1) PPi[0] + (2) H+[0] + (1) GMP[0]	>	>	null	KEGG: rn00230 (Purine metabolism)	AraCyc: 3.6.1.19-RXN|BiGG: NTPP2|BrachyCyc: 3.6.1.19-RXN|KEGG: R00426|MetaCyc: 3.6.1.19-RXN; RXN-14140|Name: GTP diphosphohydrolase (diphosphate-forming); GTP diphosphohydrolase (diphosphate-forming);; Guanosine 5'-triphosphate pyrophosphohydrolase; Nucleoside triphosphate pyrophosphorylase (gtp); gtp pyrophosphorylase; nucleoside-triphosphate diphosphatase; nucleoside-triphosphate diphosphohydro…	3.6.1.19|3.6.1.8	-7.62	0.46	cpd00001;cpd00012;cpd00038;cpd00067;cpd00126	OK	0	rxn33568	GCC|HB|EQC|EQU	Primary Database
rxn00302	R00428	GTP 8,9-hydrolase	(1) cpd00001[0] + (1) cpd00038[0] <=> (1) cpd03518[0]	-1:cpd00001:0:0:"H2O";-1:cpd00038:0:0:"GTP";1:cpd00067:0:0:H+;1:cpd03518:0:0:"Formamidopyrimidine nucleoside triphosphate"	0	(1) cpd00001[0] + (1) cpd00038[0] => (1) cpd00067[0] + (1) cpd03518[0]	(1) H2O[0] + (1) GTP[0] => (1) H+[0] + (1) Formamidopyrimidine nucleoside triphosphate[0]	>	>	null	KEGG: rn00790 (Folate biosynthesis)	AlgaGEM: R_R00428_c|AraGEM: R_R00428_c|KEGG: R00428|TS_Athaliana: rxn575_c|iRS1563: R_R00428_c|Name: GTP 8,9-hydrolase	3.5.4.16	-19.32	3.63	cpd00001;cpd00038;cpd00067;cpd03518	OK	0	null	GCC|HB|EQP	Primary Database
rxn00303	R00429	ATP:GTP 3'-diphosphotransferase	(1) cpd00002[0] + (1) cpd00038[0] <=> (1) cpd00018[0] + (1) cpd02740[0]	-1:cpd00002:0:0:"ATP";-1:cpd00038:0:0:"GTP";1:cpd00018:0:0:"AMP";2:cpd00067:0:0:"H+";1:cpd02740:0:0:"Guanosine 5'-triphosphate,3'-diphosphate"	0	(1) cpd00002[0] + (1) cpd00038[0] => (1) cpd00018[0] + (2) cpd00067[0] + (1) cpd02740[0]	(1) ATP[0] + (1) GTP[0] => (1) AMP[0] + (2) H+[0] + (1) Guanosine 5'-triphosphate,3'-diphosphate[0]	=	>	null	MetaCyc: Metabolic-Regulators (Metabolic Regulator Biosynthesis); PPGPPMET-PWY (ppGpp biosynthesis)|KEGG: rn00230 (Purine metabolism)	AraCyc: GTPPYPHOSKIN-RXN|BiGG: GTPDPK|BrachyCyc: GTPPYPHOSKIN-RXN|KEGG: R00429|MetaCyc: GTPPYPHOSKIN-RXN|Name: (p)ppGpp synthetase I; (p)ppGpp synthetase II; ATP-GTP 3'-diphosphotransferase; ATP:GTP 3'-diphosphotransferase; ATP:GTP 3'-pyrophosphotransferase; GPSI; GPSII; GTP diphosphokinase; GTP pyrophosphokinase; guanosine 3',5'-polyphosphate synthase; guanosine 5',3'-polyphosphate synthetase; g…	2.7.6.5	-3.17	1.65	cpd00002;cpd00018;cpd00038;cpd00067;cpd02740	OK	0	rxn33193	GCC|HB|EQC|EQU	Primary Database
rxn00304	R00430	GTP:pyruvate 2-O-phosphotransferase	(1) cpd00020[0] + (1) cpd00038[0] <=> (1) cpd00031[0] + (1) cpd00061[0]	-1:cpd00020:0:0:"Pyruvate";-1:cpd00038:0:0:"GTP";1:cpd00031:0:0:"GDP";1:cpd00061:0:0:"Phosphoenolpyruvate";1:cpd00067:0:0:"H+"	0	(1) cpd00020[0] + (1) cpd00038[0] <=> (1) cpd00031[0] + (1) cpd00061[0] + (1) cpd00067[0]	(1) Pyruvate[0] + (1) GTP[0] <=> (1) GDP[0] + (1) Phosphoenolpyruvate[0] + (1) H+[0]	=	=	null	KEGG: rn00230 (Purine metabolism)	JP_Creinhardtii_MSB: R_GTPOP; R_GTPOPm|KEGG: R00430|TS_Athaliana: rxn576_c; rxn576_p|iRS1563: R_R00430_c|iRS1597: R00430_c|Name: GTP:pyruvate 2-O-phosphotransferase; GTP:pyruvate O2-phosphotransferase	2.7.1.40	7.13	0.34	cpd00020;cpd00031;cpd00038;cpd00061;cpd00067	OK	0	rxn32979;rxn35442	GCC|HB|EQC|EQU	Primary Database
rxn00305	R00431	GTP:oxaloacetate carboxy-lyase (adding GTP;phosphoenolpyruvate-forming)	(1) cpd00032[0] + (1) cpd00038[0] <=> (1) cpd00011[0] + (1) cpd00031[0] + (1) cpd00061[0]	-1:cpd00032:0:0:"Oxaloacetate";-1:cpd00038:0:0:"GTP";1:cpd00011:0:0:"CO2";1:cpd00031:0:0:"GDP";1:cpd00061:0:0:"Phosphoenolpyruvate"	0	(1) cpd00032[0] + (1) cpd00038[0] => (1) cpd00011[0] + (1) cpd00031[0] + (1) cpd00061[0]	(1) Oxaloacetate[0] + (1) GTP[0] => (1) CO2[0] + (1) GDP[0] + (1) Phosphoenolpyruvate[0]	=	>	null	MetaCyc: CARBO-BIOSYNTHESIS (Sugar Biosynthesis); Carbohydrates-Biosynthesis (Carbohydrate Biosynthesis); Energy-Metabolism (Generation of Precursor Metabolite and Energy); Fermentation (); Gluconeogenesis (Gluconeogenesis); PWY-7383 (anaerobic energy metabolism (invertebrates, cytosol)); PWY-7389 (superpathway of anaerobic energy metabolism (invertebrates)); PWY66-399 (gluconeogenesis III)|KEGG:…	BiGG: PEPCK_re|BrachyCyc: 4.1.1.32-RXN|KEGG: R00431|MetaCyc: 4.1.1.32-RXN|RiceCyc: 4.1.1.32-RXN|Name: GTP:oxaloacetate carboxy-lyase (adding GTP, phosphoenolpyruvate-forming); GTP:oxaloacetate carboxy-lyase (adding GTP;phosphoenolpyruvate-forming); GTP:oxaloacetate carboxy-lyase (transphosphorylating); PEP carboxylase; phosphoenolpyruvate carboxykinase; phosphoenolpyruvate carboxykinase (GTP); ph…	4.1.1.32	3.17	0.82	cpd00011;cpd00031;cpd00032;cpd00038;cpd00061	OK	0	null	GCC|HB|EQC|EQU	Primary Database
rxn00306	R00432	Succinate:CoA ligase (GDP-forming)	(1) cpd00010[0] + (1) cpd00036[0] + (1) cpd00038[0] <=> (1) cpd00009[0] + (1) cpd00031[0] + (1) cpd00078[0]	-1:cpd00010:0:0:"CoA";-1:cpd00036:0:0:"Succinate";-1:cpd00038:0:0:"GTP";1:cpd00009:0:0:"Phosphate";1:cpd00031:0:0:"GDP";1:cpd00078:0:0:"Succinyl-CoA"	0	(1) cpd00010[0] + (1) cpd00036[0] + (1) cpd00038[0] <=> (1) cpd00009[0] + (1) cpd00031[0] + (1) cpd00078[0]	(1) CoA[0] + (1) Succinate[0] + (1) GTP[0] <=> (1) Phosphate[0] + (1) GDP[0] + (1) Succinyl-CoA[0]	=	=	null	MetaCyc: Energy-Metabolism (Generation of Precursor Metabolite and Energy); PWY66-398 (TCA cycle III (animals)); TCA-VARIANTS (TCA cycle)|KEGG: rn00020 (Citrate cycle (TCA cycle)); rn00640 (Propanoate metabolism); rn01110 (Biosynthesis of secondary metabolites); rn01200 (Carbon metabolism)	AraCyc: SUCCINATE--COA-LIGASE-GDP-FORMING-RXN|BrachyCyc: SUCCINATE--COA-LIGASE-GDP-FORMING-RXN|ChlamyCyc: SUCCINATE--COA-LIGASE-GDP-FORMING-RXN|KEGG: R00432|MetaCyc: SUCCINATE--COA-LIGASE-GDP-FORMING-RXN|Name: G-STK; P-enzyme; SCS; Succinate:CoA ligase (GDP-forming); succinate thiokinase; succinate-CoA ligase (GDP-forming); succinate-phosphorylating enzyme; succinate:CoA ligase (GDP-forming); suc…	6.2.1.4	0.11	0.11	cpd00009;cpd00010;cpd00031;cpd00036;cpd00038;cpd00078	OK	0	rxn27228	GCC|EQC|EQU	Primary Database
rxn00307	R00434	GTP diphosphate-lyase (cyclizing; 3',5'-cyclic-GMP-forming)	(1) cpd00038[0] <=> (1) cpd00012[0] + (1) cpd00697[0]	-1:cpd00038:0:0:"GTP";1:cpd00012:0:0:"PPi";1:cpd00067:0:0:"H+";1:cpd00697:0:0:"cGMP"	0	(1) cpd00038[0] => (1) cpd00012[0] + (1) cpd00067[0] + (1) cpd00697[0]	(1) GTP[0] => (1) PPi[0] + (1) H+[0] + (1) cGMP[0]	>	>	null	KEGG: rn00230 (Purine metabolism)	AraCyc: GUANYLCYC-RXN|BiGG: GUACYC|ChlamyCyc: GUANYLCYC-RXN|KEGG: R00434|MetaCyc: GUANYLCYC-RXN|Name: GTP diphosphate-lyase (cyclizing); GTP diphosphate-lyase (cyclizing, 3',5'-cyclic-GMP-forming); GTP diphosphate-lyase (cyclizing; 3',5'-cyclic-GMP-forming); GTP pyrophosphate-lyase (cyclizing); guanyl cyclase; guanylate cyclase; guanylyl cyclase	4.6.1.1|4.6.1.2	1.22	0.73	cpd00012;cpd00038;cpd00067;cpd00697	OK	0	rxn35443	GCC|HB|EQC|EQU	Primary Database
rxn00308	R00445	L-lysine:NAD+ oxidoreductase (deaminating, cyclizing)	(1) cpd00003[0] + (1) cpd00039[0] <=> (1) cpd00004[0] + (1) cpd00013[0] + (1) cpd00922[0]	-1:cpd00003:0:0:"NAD";-1:cpd00039:0:0:"L-Lysine";1:cpd00004:0:0:"NADH";1:cpd00013:0:0:"NH3";1:cpd00067:0:0:"H+";1:cpd00922:0:0:"delta1-Piperideine-2-carboxylate"	0	(1) cpd00003[0] + (1) cpd00039[0] => (1) cpd00004[0] + (1) cpd00013[0] + (1) cpd00067[0] + (1) cpd00922[0]	(1) NAD[0] + (1) L-Lysine[0] => (1) NADH[0] + (1) NH3[0] + (1) H+[0] + (1) delta1-Piperideine-2-carboxylate[0]	>	>	null	null	KEGG: R00445|MetaCyc: LYSINE-DEHYDROGENASE-RXN|iRS1563: R_R00445_c|Name: L-lysine:NAD+ oxidoreductase (deaminating, cyclizing); lysine dehydrogenase	1.4.1.15	-4.58	2.16	cpd00003;cpd00004;cpd00013;cpd00039;cpd00067;cpd00922	OK	0	null	GCC|HB|EQC|EQU	Primary Database
rxn00309	R00446	L-Lysine:NAD+ 6-oxidoreductase (deaminating)	(1) cpd00001[0] + (1) cpd00003[0] + (1) cpd00039[0] <=> (1) cpd00004[0] + (1) cpd00013[0] + (1) cpd01046[0]	-1:cpd00001:0:0:"H2O";-1:cpd00003:0:0:"NAD";-1:cpd00039:0:0:"L-Lysine";1:cpd00004:0:0:"NADH";1:cpd00013:0:0:"NH3";1:cpd00067:0:0:"H+";1:cpd01046:0:0:"Allysine"	0	(1) cpd00001[0] + (1) cpd00003[0] + (1) cpd00039[0] <=> (1) cpd00004[0] + (1) cpd00013[0] + (1) cpd00067[0] + (1) cpd01046[0]	(1) H2O[0] + (1) NAD[0] + (1) L-Lysine[0] <=> (1) NADH[0] + (1) NH3[0] + (1) H+[0] + (1) Allysine[0]	=	=	null	MetaCyc: Amino-Acid-Degradation (Amino Acid Degradation); Degradation (Degradation/Utilization/Assimilation); LYSINE-DEG (L-lysine Degradation); PWY-5314 (L-lysine degradation VIII); PWY-5327 (superpathway of L-lysine degradation); Proteinogenic-Amino-Acids-Degradation (Proteinogenic Amino Acid Degradation)|KEGG: rn00960 (Tropane, piperidine and pyridine alkaloid biosynthesis)	KEGG: R00446|MetaCyc: RXN-8808|Name: L-Lysine:NAD+ 6-oxidoreductase (deaminating)	1.4.1.18	8.65	0.57	cpd00001;cpd00003;cpd00004;cpd00013;cpd00039;cpd00067;cpd01046	OK	0	null	GCC|EQC|EQU	Primary Database
rxn00310	R00447	L-lysine:oxygen 2-oxidoreductase (deaminating)	(1) cpd00001[0] + (1) cpd00007[0] + (1) cpd00039[0] <=> (1) cpd00013[0] + (1) cpd00025[0] + (1) cpd02074[0]	-1:cpd00001:0:0:"H2O";-1:cpd00007:0:0:"O2";-1:cpd00039:0:0:"L-Lysine";1:cpd00013:0:0:"NH3";1:cpd00025:0:0:"H2O2";1:cpd02074:0:0:"2-Oxo-6-aminocaproate"	0	(1) cpd00001[0] + (1) cpd00007[0] + (1) cpd00039[0] => (1) cpd00013[0] + (1) cpd00025[0] + (1) cpd02074[0]	(1) H2O[0] + (1) O2[0] + (1) L-Lysine[0] => (1) NH3[0] + (1) H2O2[0] + (1) 2-Oxo-6-aminocaproate[0]	>	>	null	MetaCyc: Amino-Acid-Degradation (Amino Acid Degradation); Degradation (Degradation/Utilization/Assimilation); LYSINE-DEG (L-lysine Degradation); PWY-5311 (L-lysine degradation VII); PWY-5327 (superpathway of L-lysine degradation); PWY66-425 (L-lysine degradation II (L-pipecolate pathway)); Proteinogenic-Amino-Acids-Degradation (Proteinogenic Amino Acid Degradation)|KEGG: rn00310 (Lysine degradati…	KEGG: R00447|MetaCyc: L-LYSINE-OXIDASE-RXN|Name: L-Lysine:oxygen oxidoreductase(deaminating); L-lysine alpha-oxidase; L-lysine oxidase; L-lysine:oxygen 2-oxidoreductase (deaminating); L-lysyl-alpha-oxidase	1.4.3.14	-24.99	1.15	cpd00001;cpd00007;cpd00013;cpd00025;cpd00039;cpd02074	OK	0	null	GCC|EQC|EQU	Primary Database
rxn00311	R00448	L-lysine,NADPH:oxygen oxidoreductase (6-hydroxylating)	(1) cpd00005[0] + (1) cpd00007[0] + (1) cpd00039[0] <=> (1) cpd00001[0] + (1) cpd00006[0] + (1) cpd00757[0]	-1:cpd00005:0:0:"NADPH";-1:cpd00007:0:0:"O2";-1:cpd00039:0:0:"L-Lysine";1:cpd00001:0:0:"H2O";1:cpd00006:0:0:"NADP";1:cpd00757:0:0:"N6-Hydroxy-L-lysine"	0	(1) cpd00005[0] + (1) cpd00007[0] + (1) cpd00039[0] => (1) cpd00001[0] + (1) cpd00006[0] + (1) cpd00757[0]	(1) NADPH[0] + (1) O2[0] + (1) L-Lysine[0] => (1) H2O[0] + (1) NADP[0] + (1) N6-Hydroxy-L-lysine[0]	>	>	null	MetaCyc: AEROBACTINSYN-PWY (aerobactin biosynthesis); SECONDARY-METABOLITE-BIOSYNTHESIS (Secondary Metabolite Biosynthesis); Siderophores-Biosynthesis (Siderophore Biosynthesis)|KEGG: rn00310 (Lysine degradation)	KEGG: R00448|MetaCyc: 1.14.13.59-RXN|Name: L-lysine 6-monooxygenase (NADPH); L-lysine,NADPH:oxygen oxidoreductase (6-hydroxylating); lysine N6-hydroxylase	1.14.13.59	-90.63	6.19	cpd00001;cpd00005;cpd00006;cpd00007;cpd00039;cpd00757	OK	0	rxn17089	GCC|EQC	Primary Database
rxn00312	R00449	L-Lysine:oxygen 2-oxidoreductase (decarboxylating)	(1) cpd00007[0] + (1) cpd00039[0] <=> (1) cpd00001[0] + (1) cpd00011[0] + (1) cpd00729[0]	-1:cpd00007:0:0:"O2";-1:cpd00039:0:0:"L-Lysine";1:cpd00001:0:0:"H2O";1:cpd00011:0:0:"CO2";1:cpd00729:0:0:"5-Aminopentanamide"	0	(1) cpd00007[0] + (1) cpd00039[0] => (1) cpd00001[0] + (1) cpd00011[0] + (1) cpd00729[0]	(1) O2[0] + (1) L-Lysine[0] => (1) H2O[0] + (1) CO2[0] + (1) 5-Aminopentanamide[0]	>	>	null	MetaCyc: Amino-Acid-Degradation (Amino Acid Degradation); Degradation (Degradation/Utilization/Assimilation); LYSINE-DEG (L-lysine Degradation); PWY-5280 (L-lysine degradation IV); PWY-5327 (superpathway of L-lysine degradation); Proteinogenic-Amino-Acids-Degradation (Proteinogenic Amino Acid Degradation)|KEGG: rn00310 (Lysine degradation)	BiGG: LYSMO|KEGG: R00449|MetaCyc: LYSINE-2-MONOOXYGENASE-RXN|iJN746: LYSMO|Name: L-Lysine:oxygen 2-oxidoreductase (decarboxylating); L-lysine-2-monooxygenase; L-lysine:oxygen 2-oxidoreductase (decarboxylating); lysine 2-monooxygenase; lysine monooxygenase; lysine oxygenase	1.13.12.2	-111.77	1.18	cpd00001;cpd00007;cpd00011;cpd00039;cpd00729	OK	0	null	GCC|EQC|EQU	Primary Database
rxn00313	R00451	meso-2,6-diaminoheptanedioate carboxy-lyase (L-lysine-forming)	(1) cpd00516[0] <=> (1) cpd00011[0] + (1) cpd00039[0]	-1:cpd00067:0:0:"H+";-1:cpd00516:0:0:"meso-2,6-Diaminopimelate";1:cpd00011:0:0:"CO2";1:cpd00039:0:0:"L-Lysine"	0	(1) cpd00067[0] + (1) cpd00516[0] => (1) cpd00011[0] + (1) cpd00039[0]	(1) H+[0] + (1) meso-2,6-Diaminopimelate[0] => (1) CO2[0] + (1) L-Lysine[0]	>	>	null	MetaCyc: Amino-Acid-Biosynthesis (Amino Acid Biosynthesis); DAPLYSINESYN-PWY (L-lysine biosynthesis I); IND-AMINO-ACID-SYN (Proteinogenic Amino Acid Biosynthesis); LYSINE-SYN (L-lysine Biosynthesis); P4-PWY (superpathway of L-lysine, L-threonine and L-methionine biosynthesis I); PWY-2941 (L-lysine biosynthesis II); PWY-2942 (L-lysine biosynthesis III); PWY-5097 (L-lysine biosynthesis VI); PWY-724…	AraCyc: DIAMINOPIMDECARB-RXN|BiGG: DAPDC|BrachyCyc: DIAMINOPIMDECARB-RXN|KEGG: R00451|MetaCyc: DIAMINOPIMDECARB-RXN|Name: DAP-decarboxylase; diaminopimelate decarboxylase; diaminopimelatedecarboxylase; diaminopimelic acid decarboxylase; meso-2,6-Diaminoheptanedioate carboxy-lyase; meso-2,6-diaminoheptanedioate carboxy-lyase; meso-2,6-diaminoheptanedioate carboxy-lyase (L-lysine-forming); meso-dia…	4.1.1.20	-4.39	0.91	cpd00011;cpd00039;cpd00067;cpd00516	OK	0	rxn27788	GCC|EQC|EQU	Primary Database
rxn00314	R00452	N2-(D-1-carboxylethyl)-L-lysine:NADP+ oxidoreductase (L-lysine-forming)	(1) cpd00001[0] + (1) cpd00006[0] + (1) cpd02490[0] <=> (1) cpd00005[0] + (1) cpd00020[0] + (1) cpd00039[0]	-1:cpd00001:0:0:"H2O";-1:cpd00006:0:0:"NADP";-1:cpd02490:0:0:"Lysopine";1:cpd00005:0:0:"NADPH";1:cpd00020:0:0:"Pyruvate";1:cpd00039:0:0:"L-Lysine";1:cpd00067:0:0:"H+"	0	(1) cpd00001[0] + (1) cpd00006[0] + (1) cpd02490[0] <=> (1) cpd00005[0] + (1) cpd00020[0] + (1) cpd00039[0] + (1) cpd00067[0]	(1) H2O[0] + (1) NADP[0] + (1) Lysopine[0] <=> (1) NADPH[0] + (1) Pyruvate[0] + (1) L-Lysine[0] + (1) H+[0]	=	=	null	KEGG: rn00310 (Lysine degradation)	KEGG: R00452|MetaCyc: D-LYSOPINE-DEHYDROGENASE-RXN|Name: (L-lysine-forming); 2-N-(D-1-carboxyethyl)-L-lysine:NADP+ oxidoreductase (L-lysine-forming); D(+)-lysopine dehydrogenase; D-lysopine dehydrogenase; D-lysopine synthase; N2-(D-1-carboxyethyl)-L-lysine:NADP+ oxidoreductase (L-lysine-forming); N2-(D-1-carboxylethyl)-L-lysine:NADP+ oxidoreductase; N2-(D-1-carboxylethyl)-L-lysine:NADP+ oxidoredu…	1.5.1.16	9.66	0.84	cpd00001;cpd00005;cpd00006;cpd00020;cpd00039;cpd00067;cpd02490	OK	0	null	GCC|EQC|EQU	Primary Database
rxn00315	R00453	L-Lysine:pyruvate aminotransferase	(1) cpd00020[0] + (1) cpd00039[0] <=> (1) cpd00035[0] + (1) cpd02522[0]	-1:cpd00020:0:0:"Pyruvate";-1:cpd00039:0:0:"L-Lysine";1:cpd00035:0:0:"L-Alanine";1:cpd02522:0:0:"2-Aminoadipate 6-semialdehyde"	0	(1) cpd00020[0] + (1) cpd00039[0] <=> (1) cpd00035[0] + (1) cpd02522[0]	(1) Pyruvate[0] + (1) L-Lysine[0] <=> (1) L-Alanine[0] + (1) 2-Aminoadipate 6-semialdehyde[0]	?	=	null	MetaCyc: Amino-Acid-Degradation (Amino Acid Degradation); Degradation (Degradation/Utilization/Assimilation); LYSINE-DEG (L-lysine Degradation); PWY-5324 (L-lysine degradation IX); PWY-5327 (superpathway of L-lysine degradation); Proteinogenic-Amino-Acids-Degradation (Proteinogenic Amino Acid Degradation)	KEGG: R00453|MetaCyc: LYSINE--PYRUVATE-6-AMINOTRANSFERASE-RXN|Name: L-Lysine:pyruvate aminotransferase; L-lysine:pyruvate aminotransferase; Lys-AT; lysine-pyruvate 6-transaminase; lysine-pyruvate aminotransferase	2.6.1.71	10000000	10000000	cpd00020;cpd00035;cpd00039;cpd02522	OK	0	null	GCP|EQP	Primary Database
rxn00316	R00454	acetyl-CoA:L-lysine N6-acetyltransferase	(1) cpd00022[0] + (1) cpd00039[0] <=> (1) cpd00010[0] + (1) cpd01770[0]	-1:cpd00022:0:0:"Acetyl-CoA";-1:cpd00039:0:0:"L-Lysine";1:cpd00010:0:0:"CoA";1:cpd00067:0:0:"H+";1:cpd01770:0:0:"N6-Acetyl-L-lysine"	0	(1) cpd00022[0] + (1) cpd00039[0] => (1) cpd00010[0] + (1) cpd00067[0] + (1) cpd01770[0]	(1) Acetyl-CoA[0] + (1) L-Lysine[0] => (1) CoA[0] + (1) H+[0] + (1) N6-Acetyl-L-lysine[0]	>	>	null	KEGG: rn00310 (Lysine degradation)	KEGG: R00454|Name: acetyl-CoA:L-lysine N6-acetyltransferase	2.3.1.-	-5.7	0.53	cpd00010;cpd00022;cpd00039;cpd00067;cpd01770	OK	0	null	GCC|EQC|EQU	Primary Database
rxn00317	R00457	L-Lysine:2-oxoglutarate 6-aminotransferase	(1) cpd00024[0] + (1) cpd00039[0] <=> (1) cpd00023[0] + (1) cpd02522[0]	-1:cpd00024:0:0:"2-Oxoglutarate";-1:cpd00039:0:0:"L-Lysine";1:cpd00023:0:0:"L-Glutamate";1:cpd02522:0:0:"2-Aminoadipate 6-semialdehyde"	0	(1) cpd00024[0] + (1) cpd00039[0] <=> (1) cpd00023[0] + (1) cpd02522[0]	(1) 2-Oxoglutarate[0] + (1) L-Lysine[0] <=> (1) L-Glutamate[0] + (1) 2-Aminoadipate 6-semialdehyde[0]	?	=	null	MetaCyc: Amino-Acid-Degradation (Amino Acid Degradation); Degradation (Degradation/Utilization/Assimilation); LYSINE-DEG (L-lysine Degradation); PWY-5298 (L-lysine degradation VI); PWY-5327 (superpathway of L-lysine degradation); Proteinogenic-Amino-Acids-Degradation (Proteinogenic Amino Acid Degradation)	KEGG: R00457|MetaCyc: L-LYSINE-AMINOTRANSFERASE-RXN|Name: L-Lysine:2-oxoglutarate 6-aminotransferase; L-lysine 6-transaminase; L-lysine-alpha-ketoglutarate 6-aminotransferase; L-lysine-alpha-ketoglutarate aminotransferase; L-lysine:2-oxoglutarate 6-aminotransferase; lysine 6-aminotransferase; lysine epsilon-aminotransferase; lysine epsilon-transaminase; lysine:2-ketoglutarate 6-aminotransferase	2.6.1.36	10000000	10000000	cpd00023;cpd00024;cpd00039;cpd02522	OK	0	null	GCP|EQP	Primary Database
rxn00318	R00458	N6-acetyl-L-lysine amidohydrolase	(1) cpd00001[0] + (1) cpd01770[0] <=> (1) cpd00029[0] + (1) cpd00039[0]	-1:cpd00001:0:0:"H2O";-1:cpd01770:0:0:"N6-Acetyl-L-lysine";1:cpd00029:0:0:"Acetate";1:cpd00039:0:0:"L-Lysine"	0	(1) cpd00001[0] + (1) cpd01770[0] <=> (1) cpd00029[0] + (1) cpd00039[0]	(1) H2O[0] + (1) N6-Acetyl-L-lysine[0] <=> (1) Acetate[0] + (1) L-Lysine[0]	=	=	null	KEGG: rn00310 (Lysine degradation)	KEGG: R00458|Name: N6-acetyl-L-lysine amidohydrolase	3.5.1.17	-1.6	0.54	cpd00001;cpd00029;cpd00039;cpd01770	OK	0	null	GCC|EQC|EQU	Primary Database
rxn00319	rxn00319	rxn00319	(1) cpd00039[0] <=> (1) cpd00013[0] + (1) cpd00323[0]	-1:cpd00039:0:0:"L-Lysine";1:cpd00013:0:0:"NH3";1:cpd00323:0:0:"L-Pipecolate"	0	(1) cpd00039[0] <=> (1) cpd00013[0] + (1) cpd00323[0]	(1) L-Lysine[0] <=> (1) NH3[0] + (1) L-Pipecolate[0]	>	=	null	null	KEGG: R10277|MetaCyc: RXN-13654|Name: L-lysine ammonia-lyase (cyclizing; ammonia-forming)	4.3.1.28	-9.82	2.16	cpd00013;cpd00039;cpd00323	OK	0	null	GCC|HB|EQC|EQU	Primary Database
rxn00320	R00460	lysine racemase	(1) cpd00039[0] <=> (1) cpd00549[0]	-1:cpd00039:0:0:"L-Lysine";1:cpd00549:0:0:"D-Lysine"	0	(1) cpd00039[0] <=> (1) cpd00549[0]	(1) L-Lysine[0] <=> (1) D-Lysine[0]	=	=	null	MetaCyc: Amino-Acid-Degradation (Amino Acid Degradation); Degradation (Degradation/Utilization/Assimilation); LYSINE-DEG (L-lysine Degradation); PWY-5283 (L-lysine degradation V); PWY-5327 (superpathway of L-lysine degradation); Proteinogenic-Amino-Acids-Degradation (Proteinogenic Amino Acid Degradation)|KEGG: rn00310 (Lysine degradation)	BiGG: LYSRC|KEGG: R00460|MetaCyc: LYSINE-RACEMASE-RXN|iJN746: LYSRC|Name: L-Lysine racemase; lysine racemase	5.1.1.5|5.1.1.9	0	0.71	cpd00039;cpd00549	OK	0	null	GCC|EQC|EQU	Primary Database
rxn00321	R00461	L-Lysine 2,3-aminomutase	(1) cpd00039[0] <=> (1) cpd00840[0]	-1:cpd00039:0:0:"L-Lysine";1:cpd00840:0:0:"L-beta-Lysine"	0	(1) cpd00039[0] <=> (1) cpd00840[0]	(1) L-Lysine[0] <=> (1) L-beta-Lysine[0]	=	=	null	MetaCyc: Acetate-Formation (Fermentation to Acetate); Acetyl-CoA-Butyrate (Fermentation to Butanoate); Amino-Acid-Degradation (Amino Acid Degradation); CARBOXYLATES-DEG (Carboxylate Degradation); Degradation (Degradation/Utilization/Assimilation); Energy-Metabolism (Generation of Precursor Metabolite and Energy); Fermentation (); Fermentation-to-Acids (Fermentation to Short-Chain Fatty Acids); LY…	BiGG: LYSAM|KEGG: R00461|MetaCyc: LYSINE-23-AMINOMUTASE-RXN|iAF692: LYSAM|iRR1083: LYSAM|Name: L-Lysine 2,3-aminomutase; L-lysine 2,3-aminomutase; lysine 2,3-aminomutase	5.4.3.2	-1.1	0.5	cpd00039;cpd00840	OK	0	null	GCC|EQC|EQU	Primary Database
rxn00322	R00462	L-lysine carboxy-lyase (cadaverine-forming)	(1) cpd00039[0] <=> (1) cpd00011[0] + (1) cpd01155[0]	-1:cpd00039:0:0:"L-Lysine";-1:cpd00067:0:0:"H+";1:cpd00011:0:0:"CO2";1:cpd01155:0:0:"Cadaverine"	0	(1) cpd00039[0] + (1) cpd00067[0] => (1) cpd00011[0] + (1) cpd01155[0]	(1) L-Lysine[0] + (1) H+[0] => (1) CO2[0] + (1) Cadaverine[0]	>	>	null	MetaCyc: ALKALOIDS-SYN (Alkaloid Biosynthesis); ARG+POLYAMINE-SYN (superpathway of arginine and polyamine biosynthesis); Amino-Acid-Degradation (Amino Acid Degradation); Degradation (Degradation/Utilization/Assimilation); LYSINE-DEG (L-lysine Degradation); N-CONTAINING-SECONDARY-CMPD-SYN (Nitrogen-Containing Secondary Compound Biosynthesis); POLYAMSYN-PWY (superpathway of polyamine biosynthesis I…	AraCyc: LYSDECARBOX-RXN|BiGG: LYSDC|ChlamyCyc: LYSDECARBOX-RXN|KEGG: R00462|MetaCyc: LYSDECARBOX-RXN|Name: L-Lysine carboxy-lyase; L-lysine carboxy-lyase; L-lysine carboxy-lyase (cadaverine-forming); lysine decarboxylase	4.1.1.18	-5.96	0.86	cpd00011;cpd00039;cpd00067;cpd01155	OK	0	rxn20057	GCC|EQC|EQU	Primary Database
rxn00323	R00463	L-Lysine-1,6-lactam lactamhydrolase	(1) cpd00001[0] + (1) cpd01832[0] <=> (1) cpd00039[0]	-1:cpd00001:0:0:"H2O";-1:cpd01832:0:0:"L-Lysine 1,6-lactam";1:cpd00039:0:0:"L-Lysine"	0	(1) cpd00001[0] + (1) cpd01832[0] <=> (1) cpd00039[0]	(1) H2O[0] + (1) L-Lysine 1,6-lactam[0] <=> (1) L-Lysine[0]	<	=	null	null	KEGG: R00463|MetaCyc: L-LYSINE-LACTAMASE-RXN|Name: L-Lysine-1,6-lactam lactamhydrolase; L-alpha-aminocaprolactam hydrolase; L-lysinamidase; L-lysine-1,6-lactam lactamhydrolase; L-lysine-lactamase	3.5.2.11	4.61	1.01	cpd00001;cpd00039;cpd01832	OK	0	null	GCC|EQC|EQU	Primary Database
rxn00324	R00465	glycolate:NADP+ oxidoreductase	(1) cpd00006[0] + (1) cpd00139[0] <=> (1) cpd00005[0] + (1) cpd00040[0]	-1:cpd00006:0:0:"NADP";-1:cpd00139:0:0:"Glycolate";1:cpd00005:0:0:"NADPH";1:cpd00040:0:0:"Glyoxalate";1:cpd00067:0:0:"H+"	0	(1) cpd00006[0] + (1) cpd00139[0] <=> (1) cpd00005[0] + (1) cpd00040[0] + (1) cpd00067[0]	(1) NADP[0] + (1) Glycolate[0] <=> (1) NADPH[0] + (1) Glyoxalate[0] + (1) H+[0]	=	=	null	KEGG: rn00630 (Glyoxylate and dicarboxylate metabolism)	AraCyc: GLYOXYLATE-REDUCTASE-NADP+-RXN|BiGG: GLYCLTDy; GLYCLTDyr|BrachyCyc: GLYOXYLATE-REDUCTASE-NADP+-RXN|KEGG: R00465|MetaCyc: GLYOXYLATE-REDUCTASE-NADP+-RXN|Name: Glycolate dehydrogenase (NADP); Glycolate:NADP+ oxidoreductase; Glyoxylate reductase (NADP+); NADPH-glyoxylate reductase; glycolate:NADP+ oxidoreductase; glyoxylate reductase (NADP); glyoxylate reductase (NADP+)	1.1.1.26|1.1.1.79	10.54	0.22	cpd00005;cpd00006;cpd00040;cpd00067;cpd00139	OK	0	rxn27915;rxn32871	GCC|EQC|EQU	Primary Database
rxn00325	R00466	Glyoxylate:oxygen oxidoreductase	(1) cpd00001[0] + (1) cpd00007[0] + (1) cpd00040[0] <=> (1) cpd00025[0] + (1) cpd00180[0]	-1:cpd00001:0:0:"H2O";-1:cpd00007:0:0:"O2";-1:cpd00040:0:0:"Glyoxalate";1:cpd00025:0:0:"H2O2";1:cpd00067:0:0:"H+";1:cpd00180:0:0:"Oxalate"	0	(1) cpd00001[0] + (1) cpd00007[0] + (1) cpd00040[0] => (1) cpd00025[0] + (1) cpd00067[0] + (1) cpd00180[0]	(1) H2O[0] + (1) O2[0] + (1) Glyoxalate[0] => (1) H2O2[0] + (1) H+[0] + (1) Oxalate[0]	>	>	null	KEGG: rn00630 (Glyoxylate and dicarboxylate metabolism)	KEGG: R00466|MetaCyc: GLYOXYLATE-OXIDASE-RXN|iRS1563: R_R00466_c|Name: Glyoxylate:oxygen oxidoreductase; glyoxylate oxidase; glyoxylate:oxygen oxidoreductase	1.2.3.5	-37.75	1.3	cpd00001;cpd00007;cpd00025;cpd00040;cpd00067;cpd00180	OK	0	null	GCC|EQC|EQU	Primary Database
rxn00326	R00468	Glyoxylate:NADP+ oxidoreductase (CoA-oxalylating)	(1) cpd00006[0] + (1) cpd00010[0] + (1) cpd00040[0] <=> (1) cpd00005[0] + (1) cpd00262[0]	-1:cpd00006:0:0:"NADP";-1:cpd00010:0:0:"CoA";-1:cpd00040:0:0:"Glyoxalate";1:cpd00005:0:0:"NADPH";1:cpd00067:0:0:H+;1:cpd00262:0:0:"Oxalyl-CoA"	0	(1) cpd00006[0] + (1) cpd00010[0] + (1) cpd00040[0] <=> (1) cpd00005[0] + (1) cpd00067[0] + (1) cpd00262[0]	(1) NADP[0] + (1) CoA[0] + (1) Glyoxalate[0] <=> (1) NADPH[0] + (1) H+[0] + (1) Oxalyl-CoA[0]	=	=	null	MetaCyc: CARBOXYLATES-DEG (Carboxylate Degradation); Degradation (Degradation/Utilization/Assimilation); Oxalate-Degradation (Oxalate Degradation); PWY-6696 (oxalate degradation III)|KEGG: rn00630 (Glyoxylate and dicarboxylate metabolism)	KEGG: R00468|MetaCyc: GLYOXYLATE-DEHYDROGENASE-ACYLATING-RXN|Name: Glyoxylate:NADP+ oxidoreductase (CoA-oxalylating); glyoxylate dehydrogenase (acylating); glyoxylate:NADP+ oxidoreductase (CoA-oxalylating)	1.2.1.17	-2.55	0.32	cpd00005;cpd00006;cpd00010;cpd00040;cpd00067;cpd00262	OK	0	null	GCC|HB|EQC|EQU	Primary Database
rxn00327	R00469	(S)-ureidoglycolate amidohydrolase (decarboxylating)	(1) cpd00001[0] + (1) cpd00465[0] <=> (1) cpd00011[0] + (2) cpd00013[0] + (1) cpd00040[0]	-1:cpd00001:0:0:"H2O";-2:cpd00067:0:0:"H+";-1:cpd00465:0:0:"Ureidoglycolate";1:cpd00011:0:0:"CO2";2:cpd00013:0:0:"NH3";1:cpd00040:0:0:"Glyoxalate"	0	(1) cpd00001[0] + (2) cpd00067[0] + (1) cpd00465[0] => (1) cpd00011[0] + (2) cpd00013[0] + (1) cpd00040[0]	(1) H2O[0] + (2) H+[0] + (1) Ureidoglycolate[0] => (1) CO2[0] + (2) NH3[0] + (1) Glyoxalate[0]	>	>	null	MetaCyc: AMINE-DEG (Amine and Polyamine Degradation); Allantoin-degradation (Allantoin Degradation); Degradation (Degradation/Utilization/Assimilation); PWY-5692 (allantoin degradation to glyoxylate II); URDEGR-PWY (superpathway of allantoin degradation in plants)|KEGG: rn00230 (Purine metabolism)	AraCyc: UREIDOGLYCOLATE-HYDROLASE-RXN|BiGG: DAL3; UGLYCH; UGLYCHr|CornCyc: UREIDOGLYCOLATE-HYDROLASE-RXN|KEGG: R00469|MetaCyc: UREIDOGLYCOLATE-HYDROLASE-RXN|Name: (S)-ureidoglycolate amidohydrolase (decarboxylating); Ureidoglycolate amidohydrolase (decarboxylating); Ureidoglycolate hydrolase; ureidoglycolate hydrolase	3.5.1.116|3.5.3.19	-5.9	1.18	cpd00001;cpd00011;cpd00013;cpd00040;cpd00067;cpd00465	OK	0	rxn27427;rxn27428;rxn30069	GCC|EQC|EQU	Primary Database
rxn00328	R00470	4-hydroxy-2-oxoglutarate glyoxylate-lyase (pyruvate-forming)	(1) cpd00830[0] <=> (1) cpd00020[0] + (1) cpd00040[0]	-1:cpd00830:0:0:"4-Hydroxy-2-oxoglutarate";1:cpd00020:0:0:"Pyruvate";1:cpd00040:0:0:"Glyoxalate"	0	(1) cpd00830[0] <=> (1) cpd00020[0] + (1) cpd00040[0]	(1) 4-Hydroxy-2-oxoglutarate[0] <=> (1) Pyruvate[0] + (1) Glyoxalate[0]	=	=	null	MetaCyc: Amino-Acid-Degradation (Amino Acid Degradation); Degradation (Degradation/Utilization/Assimilation); HYDROXYPRODEG-PWY (<i>trans</i>-4-hydroxy-L-proline degradation I); Hydroxyprolines-Degradation (hydroxy-L-proline Degradation); MISCELLANEOUS-DEG (Other Amino Acid Degradation)|KEGG: rn00630 (Glyoxylate and dicarboxylate metabolism)	BiGG: DDPGA|EcoCyc: 4OH2OXOGLUTARALDOL-RXN|KEGG: R00470|MetaCyc: 4OH2OXOGLUTARALDOL-RXN|RiceCyc: 4OH2OXOGLUTARALDOL-RXN|Name: 2-dehydro-3-deoxy-phosphogluconatealdolase; 2-keto-4-hydroxybutyrate aldolase; 2-keto-4-hydroxyglutarate aldolase; 2-keto-4-hydroxyglutaric aldolase; 2-oxo-4-hydroxyglutarate aldolase; 2-oxo-4-hydroxyglutaric aldolase; 4-Hydroxy-2-oxoglutarate glyoxylate-lyase; 4-hydroxy-2…	4.1.3.16|4.1.3.42	4.36	0.37	cpd00020;cpd00040;cpd00830	OK	0	rxn18964	GCC|EQC|EQU	Primary Database
rxn00330	R00472	acetyl-CoA:glyoxylate C-acetyltransferase (thioester-hydrolysing, carboxymethyl-forming)	(1) cpd00010[0] + (1) cpd00130[0] <=> (1) cpd00001[0] + (1) cpd00022[0] + (1) cpd00040[0]	-1:cpd00010:0:0:"CoA";-1:cpd00067:0:0:"H+";-1:cpd00130:0:0:"L-Malate";1:cpd00001:0:0:"H2O";1:cpd00022:0:0:"Acetyl-CoA";1:cpd00040:0:0:"Glyoxalate"	0	(1) cpd00010[0] + (1) cpd00067[0] + (1) cpd00130[0] <= (1) cpd00001[0] + (1) cpd00022[0] + (1) cpd00040[0]	(1) CoA[0] + (1) H+[0] + (1) L-Malate[0] <= (1) H2O[0] + (1) Acetyl-CoA[0] + (1) Glyoxalate[0]	<	<	null	MetaCyc: Alcohol-Degradation (Alcohol Degradation); C1-COMPOUNDS (C1 Compound Utilization and Assimilation); CARBOXYLATES-DEG (Carboxylate Degradation); CO2-Fixation (CO<sub>2</sub> Fixation); Carbohydrates-Degradation (Carbohydrate Degradation); Degradation (Degradation/Utilization/Assimilation); Energy-Metabolism (Generation of Precursor Metabolite and Energy); GLYCOL-GLYOXDEG-PWY (superpathway…	AraCyc: MALSYN-RXN|BiGG: DAL7; MALS; MALSp; MLS1|BrachyCyc: MALSYN-RXN|KEGG: R00472|MetaCyc: MALSYN-RXN|Name: L-Malate glyoxylate-lyase (CoA-acetylating); L-malate glyoxylate-lyase (CoA-acetylating); Malate Synthase; acetyl-CoA:glyoxylate C-acetyltransferase (thioester-hydrolysing, carboxymethyl-forming); glyoxylate transacetase; glyoxylate transacetylase; glyoxylic transacetase; malate condensin…	2.3.3.9|4.1.3.2	8.1	0.51	cpd00001;cpd00010;cpd00022;cpd00040;cpd00067;cpd00130	OK	0	rxn20162;rxn33881;rxn34243;rxn34244	GCC|EQC|EQU	Primary Database
rxn00331	R00473	(3S)-3-carboxy-3-hydroxypropanoyl-CoA glyoxylate-lyase (acetyl-CoA-forming)	(1) cpd02662[0] <=> (1) cpd00022[0] + (1) cpd00040[0]	-1:cpd02662:0:0:"Malyl-CoA";1:cpd00022:0:0:"Acetyl-CoA";1:cpd00040:0:0:"Glyoxalate"	0	(1) cpd02662[0] <=> (1) cpd00022[0] + (1) cpd00040[0]	(1) Malyl-CoA[0] <=> (1) Acetyl-CoA[0] + (1) Glyoxalate[0]	=	=	null	MetaCyc: Autotrophic-CO2-Fixation (Autotrophic CO<sub>2</sub> Fixation); C1-COMPOUNDS (C1 Compound Utilization and Assimilation); CO2-Fixation (CO<sub>2</sub> Fixation); Degradation (Degradation/Utilization/Assimilation); Energy-Metabolism (Generation of Precursor Metabolite and Energy); Formaldehyde-Assimilation (Formaldehyde Assimilation); PWY-1622 (formaldehyde assimilation I (serine pathway))…	BiGG: MCAL|KEGG: R00473|MetaCyc: MALYL-COA-LYASE-RXN|RiceCyc: MALYL-COA-LYASE-RXN|iSO783: MCAL|Name: (3S)-3-Carboxy-3-hydroxypropanoyl-CoA glyoxylate-lyase; (3S)-3-carboxy-3-hydroxypropanoyl-CoA glyoxylate-lyase; (3S)-3-carboxy-3-hydroxypropanoyl-CoA glyoxylate-lyase (acetyl-CoA-forming); L-malyl-CoA glyoxylate-lyase (acetyl-CoA-forming); Malyl-CoA lyase; malyl-CoA lyase; malyl-coenzyme A lyase	4.1.3.24	3.48	0.71	cpd00022;cpd00040;cpd02662	OK	0	null	GCC|EQC|EQU	Primary Database
rxn00332	R00474	2-oxoglutarate:glyoxylate succinaldehydetransferase (decarboxylating)	(1) cpd00011[0] + (1) cpd02056[0] <=> (1) cpd00024[0] + (1) cpd00040[0]	-1:cpd00011:0:0:"CO2";-1:cpd02056:0:0:"2-Hydroxy-3-oxoadipate";1:cpd00024:0:0:"2-Oxoglutarate";1:cpd00040:0:0:"Glyoxalate";1:cpd00067:0:0:"H+"	0	(1) cpd00011[0] + (1) cpd02056[0] <= (1) cpd00024[0] + (1) cpd00040[0] + (1) cpd00067[0]	(1) CO2[0] + (1) 2-Hydroxy-3-oxoadipate[0] <= (1) 2-Oxoglutarate[0] + (1) Glyoxalate[0] + (1) H+[0]	<	<	null	KEGG: rn00630 (Glyoxylate and dicarboxylate metabolism)	KEGG: R00474|MetaCyc: 2-HYDROXY-3-OXOADIPATE-SYNTHASE-RXN|Name: 2-Hydroxy-3-oxoadipate glyoxylate-lyase (carboxylating); 2-hydroxy-3-oxoadipate glyoxylate-lyase (carboxylating); 2-hydroxy-3-oxoadipate synthase; 2-oxoglutarate:glyoxylate succinaldehydetransferase (decarboxylating); alpha-ketoglutaric-glyoxylic carboligase; oxoglutarate: glyoxylate carboligase	2.2.1.5	7.02	0.95	cpd00011;cpd00024;cpd00040;cpd00067;cpd02056	OK	0	null	GCC|EQC|EQU	Primary Database
rxn00333	R00475	Glycolate:oxygen 2-oxidoreductase	(1) cpd00007[0] + (1) cpd00139[0] <=> (1) cpd00025[0] + (1) cpd00040[0]	-1:cpd00007:0:0:"O2";-1:cpd00139:0:0:"Glycolate";1:cpd00025:0:0:"H2O2";1:cpd00040:0:0:"Glyoxalate"	0	(1) cpd00007[0] + (1) cpd00139[0] => (1) cpd00025[0] + (1) cpd00040[0]	(1) O2[0] + (1) Glycolate[0] => (1) H2O2[0] + (1) Glyoxalate[0]	>	>	null	MetaCyc: Energy-Metabolism (Generation of Precursor Metabolite and Energy); PWY-181 (photorespiration); Photosynthesis ()|KEGG: rn00630 (Glyoxylate and dicarboxylate metabolism); rn01110 (Biosynthesis of secondary metabolites)	AraCyc: RXN-969|BiGG: GLYCTO1; GLYCTO10|BrachyCyc: RXN-969|KEGG: R00475|MetaCyc: RXN-969|Name: (S)-2-Hydroxy-acid:oxygen 2-oxidoreductase; (S)-2-hydroxy-acid oxidase; (S)-2-hydroxy-acid oxidase, putative / glycolate oxidase, putative / short chain alpha-hydroxy acid oxidase, putative; Glycolate:oxygen 2-oxidoreductase; Glycolateoxidase	1.1.3.15	-21.19	1.04	cpd00007;cpd00025;cpd00040;cpd00139	OK	0	rxn25769;rxn31214;rxn32255;rxn34231	GCC|EQC|EQU	Primary Database
rxn00334	R00477	3-oxalomalate glyoxylate-lyase (oxaloacetate-forming)	(1) cpd01363[0] <=> (1) cpd00032[0] + (1) cpd00040[0]	-1:cpd01363:0:0:"3-Oxalomalate";1:cpd00032:0:0:"Oxaloacetate";1:cpd00040:0:0:"Glyoxalate"	0	(1) cpd01363[0] <=> (1) cpd00032[0] + (1) cpd00040[0]	(1) 3-Oxalomalate[0] <=> (1) Oxaloacetate[0] + (1) Glyoxalate[0]	=	=	null	KEGG: rn00630 (Glyoxylate and dicarboxylate metabolism)	KEGG: R00477|MetaCyc: OXALOMALATE-LYASE-RXN|Name: 3-Oxalomalate glyoxylate-lyase; 3-oxalomalate glyoxylate-lyase; 3-oxalomalate glyoxylate-lyase (oxaloacetate-forming); oxalomalate lyase	4.1.3.13	4.21	0.74	cpd00032;cpd00040;cpd01363	OK	0	null	GCC|EQC|EQU	Primary Database
rxn00335	R00478	erythro-3-hydroxy-Ls-aspartate glyoxylate-lyase (glycine-forming)	(1) cpd02458[0] <=> (1) cpd00033[0] + (1) cpd00040[0]	-1:cpd02458:0:0:"erythro-3-Hydroxy-L-aspartate";1:cpd00033:0:0:"Glycine";1:cpd00040:0:0:"Glyoxalate"	0	(1) cpd02458[0] <=> (1) cpd00033[0] + (1) cpd00040[0]	(1) erythro-3-Hydroxy-L-aspartate[0] <=> (1) Glycine[0] + (1) Glyoxalate[0]	=	=	null	MetaCyc: CARBOXYLATES-DEG (Carboxylate Degradation); Degradation (Degradation/Utilization/Assimilation); Glycolate-Degradation (Glycolate Degradation); PWY-6649 (glycolate and glyoxylate degradation III)	KEGG: R00478|MetaCyc: RXN-11769|Name: L-erythro-3-hydroxy-aspartate glyoxylate-lyase (glycine-forming); L-erythro-3-hydroxyaspartate aldolase; L-erythro-beta-hydroxyaspartate aldolase; L-erythro-beta-hydroxyaspartate glycine-lyase; erythro-3-Hydroxy-L-aspartate glyoxylate-lyase; erythro-3-hydroxy-Ls-aspartate glyoxylate-lyase; erythro-3-hydroxy-Ls-aspartate glyoxylate-lyase (glycine-forming)	4.1.3.14	0.6	0.66	cpd00033;cpd00040;cpd02458	OK	0	null	GCC|EQC|EQU	Primary Database
rxn00336	R00479	isocitrate glyoxylate-lyase (succinate-forming)	(1) cpd00260[0] <=> (1) cpd00036[0] + (1) cpd00040[0]	-1:cpd00260:0:0:"Isocitrate";1:cpd00036:0:0:"Succinate";1:cpd00040:0:0:"Glyoxalate"	0	(1) cpd00260[0] <=> (1) cpd00036[0] + (1) cpd00040[0]	(1) Isocitrate[0] <=> (1) Succinate[0] + (1) Glyoxalate[0]	=	=	null	KEGG: rn00630 (Glyoxylate and dicarboxylate metabolism); rn01200 (Carbon metabolism)	AlgaGEM: R_R00479_x|BiGG: ICL; ICL1; ICL2|JM_Creinhardtii: JM_Cre_142|JP_Creinhardtii_MSB: R_ICL|KEGG: R00479|Name: Isocitrate Lyase; Isocitrate glyoxylate-lyase; Isocitrate lyase; isocitrate glyoxylate-lyase (succinate-forming)	4.1.3.1	2.25	0.33	cpd00036;cpd00040;cpd00260	OK	0	rxn33532;rxn33534;rxn33880	GCC|EQC|EQU	Primary Database
rxn00337	R00480	ATP:L-aspartate 4-phosphotransferase	(1) cpd00002[0] + (1) cpd00041[0] <=> (1) cpd00008[0] + (1) cpd01977[0]	-1:cpd00002:0:0:"ATP";-1:cpd00041:0:0:"L-Aspartate";1:cpd00008:0:0:"ADP";1:cpd01977:0:0:"4-Phospho-L-aspartate"	0	(1) cpd00002[0] + (1) cpd00041[0] <=> (1) cpd00008[0] + (1) cpd01977[0]	(1) ATP[0] + (1) L-Aspartate[0] <=> (1) ADP[0] + (1) 4-Phospho-L-aspartate[0]	=	=	null	MetaCyc: 3-Dehydroquinate-Biosynthesis (3-Dehydroquinate Biosynthesis); AROMATIC-COMPOUNDS-BIOSYN (Aromatic Compound Biosynthesis); Amino-Acid-Biosynthesis (Amino Acid Biosynthesis); Chorismate-Biosynthesis (Chorismate Biosynthesis); DAPLYSINESYN-PWY (L-lysine biosynthesis I); HOMOSERSYN-PWY (L-homoserine biosynthesis); IND-AMINO-ACID-SYN (Proteinogenic Amino Acid Biosynthesis); ISOLEUCINE-SYN (L…	AraCyc: ASPARTATEKIN-RXN|BiGG: ASPK; ASPKi; HOM3|BrachyCyc: ASPARTATEKIN-RXN|KEGG: R00480|MetaCyc: ASPARTATEKIN-RXN|Name: AK; ATP:L-aspartate 4-phosphotransferase; Aspartate kinase; Aspartokinase; aspartate kinase; aspartate kinase, irreversible; aspartatekinase; aspartic kinase; beta-aspartokinase	2.7.2.4	4.58	0.71	cpd00002;cpd00008;cpd00041;cpd01977	OK	0	rxn27724	GCC|HB|EQC|EQU	Primary Database
rxn00338	R00481	L-aspartate:oxygen oxidoreductase	(1) cpd00007[0] + (1) cpd00041[0] <=> (1) cpd00025[0] + (1) cpd03470[0]	-1:cpd00007:0:0:"O2";-1:cpd00041:0:0:"L-Aspartate";1:cpd00025:0:0:"H2O2";1:cpd03470:0:0:"Iminoaspartate"	0	(1) cpd00007[0] + (1) cpd00041[0] => (1) cpd00025[0] + (1) cpd03470[0]	(1) O2[0] + (1) L-Aspartate[0] => (1) H2O2[0] + (1) Iminoaspartate[0]	>	>	null	MetaCyc: ALKALOIDS-SYN (Alkaloid Biosynthesis); Cofactor-Biosynthesis (Cofactor, Prosthetic Group, Electron Carrier, and Vitamin Biosynthesis); N-CONTAINING-SECONDARY-CMPD-SYN (Nitrogen-Containing Secondary Compound Biosynthesis); NAD-Metabolism (NAD Metabolism); NAD-SYN (NAD Biosynthesis); PWY-5316 (nicotine biosynthesis); PWY-7342 (superpathway of nicotine biosynthesis); PWY0-781 (aspartate sup…	AraCyc: L-ASPARTATE-OXID-RXN|BiGG: ASPO6|BrachyCyc: L-ASPARTATE-OXID-RXN|KEGG: R00481|MetaCyc: L-ASPARTATE-OXID-RXN|Name: AO; L-aspartate oxidase; L-aspartate:oxygen oxidoreductase; Laspo; NadB; l-aspartate oxidase (producing iminoaspartate)	1.4.3.16	-17.2	1.16	cpd00007;cpd00025;cpd00041;cpd03470	OK	0	rxn20003	GCC|HB|EQC|EQU	Primary Database
rxn00339	R00482	L-Aspartate:ammonia ligase (ADP-forming)	(1) cpd00002[0] + (1) cpd00013[0] + (1) cpd00041[0] <=> (1) cpd00008[0] + (1) cpd00009[0] + (1) cpd00132[0]	-1:cpd00002:0:0:"ATP";-1:cpd00013:0:0:"NH3";-1:cpd00041:0:0:"L-Aspartate";1:cpd00008:0:0:"ADP";1:cpd00009:0:0:"Phosphate";1:cpd00067:0:0:"H+";1:cpd00132:0:0:"L-Asparagine"	0	(1) cpd00002[0] + (1) cpd00013[0] + (1) cpd00041[0] => (1) cpd00008[0] + (1) cpd00009[0] + (1) cpd00067[0] + (1) cpd00132[0]	(1) ATP[0] + (1) NH3[0] + (1) L-Aspartate[0] => (1) ADP[0] + (1) Phosphate[0] + (1) H+[0] + (1) L-Asparagine[0]	>	>	null	null	KEGG: R00482|MetaCyc: 6.3.1.4-RXN|Name: L-Aspartate:ammonia ligase (ADP-forming); L-aspartate:ammonia ligase (ADP-forming); asparagine synthetase (ADP-forming); asparagine synthetase (adenosine diphosphate-forming); aspartate-ammonia ligase (ADP-forming)	6.3.1.4	-2.15	0.86	cpd00002;cpd00008;cpd00009;cpd00013;cpd00041;cpd00067;cpd00132	OK	0	null	GCC|EQC|EQU	Primary Database
rxn00340	R00483	L-aspartate:ammonia ligase (AMP-forming)	(1) cpd00002[0] + (1) cpd00013[0] + (1) cpd00041[0] <=> (1) cpd00012[0] + (1) cpd00018[0] + (1) cpd00132[0]	-1:cpd00002:0:0:"ATP";-1:cpd00013:0:0:"NH3";-1:cpd00041:0:0:"L-Aspartate";1:cpd00012:0:0:"PPi";1:cpd00018:0:0:"AMP";2:cpd00067:0:0:"H+";1:cpd00132:0:0:"L-Asparagine"	0	(1) cpd00002[0] + (1) cpd00013[0] + (1) cpd00041[0] => (1) cpd00012[0] + (1) cpd00018[0] + (2) cpd00067[0] + (1) cpd00132[0]	(1) ATP[0] + (1) NH3[0] + (1) L-Aspartate[0] => (1) PPi[0] + (1) AMP[0] + (2) H+[0] + (1) L-Asparagine[0]	>	>	null	MetaCyc: ASPARAGINE-SYN (L-asparagine Biosynthesis); ASPARAGINESYN-PWY (L-asparagine biosynthesis II); ASPASN-PWY (superpathway of L-aspartate and L-asparagine biosynthesis); Amino-Acid-Biosynthesis (Amino Acid Biosynthesis); IND-AMINO-ACID-SYN (Proteinogenic Amino Acid Biosynthesis); Metabolic-Clusters (Metabolic Clusters); PWY0-1325 (superpathway of L-asparagine biosynthesis)|KEGG: rn00250 (Ala…	AraCyc: ASNSYNA-RXN|BiGG: ASNS2|CornCyc: ASNSYNA-RXN|KEGG: R00483|MetaCyc: ASNSYNA-RXN|Name: L-Aspartate:ammonia ligase (AMP-forming); L-asparagine synthetase; L-aspartate:ammonia ligase (AMP-forming); asparagine synthetase; asparaginesynthetase; aspartate-ammonia ligase	6.3.1.1|6.3.5.4	-4.43	0.87	cpd00002;cpd00012;cpd00013;cpd00018;cpd00041;cpd00067;cpd00132	OK	0	rxn29993	GCC|HB|EQC|EQU	Primary Database
rxn00341	R00484	N-Carbamoyl-L-aspartate amidohydrolase	(1) cpd00001[0] + (1) cpd00343[0] <=> (1) cpd00011[0] + (1) cpd00013[0] + (1) cpd00041[0]	-1:cpd00001:0:0:"H2O";-2:cpd00067:0:0:"H+";-1:cpd00343:0:0:"N-Carbamoyl-L-aspartate";1:cpd00011:0:0:"CO2";1:cpd00013:0:0:"NH3";1:cpd00041:0:0:"L-Aspartate"	0	(1) cpd00001[0] + (2) cpd00067[0] + (1) cpd00343[0] => (1) cpd00011[0] + (1) cpd00013[0] + (1) cpd00041[0]	(1) H2O[0] + (2) H+[0] + (1) N-Carbamoyl-L-aspartate[0] => (1) CO2[0] + (1) NH3[0] + (1) L-Aspartate[0]	>	>	null	KEGG: rn00250 (Alanine, aspartate and glutamate metabolism)	KEGG: R00484|MetaCyc: UREIDOSUCCINASE-RXN|Name: N-Carbamoyl-L-aspartate amidohydrolase; N-carbamoyl-L-aspartate amidohydrolase; ureidosuccinase	3.5.1.7	-7.39	1.2	cpd00001;cpd00011;cpd00013;cpd00041;cpd00067;cpd00343	OK	0	null	GCC|EQC|EQU	Primary Database
rxn00342	R00485	L-Asparagine amidohydrolase	(1) cpd00001[0] + (1) cpd00132[0] <=> (1) cpd00013[0] + (1) cpd00041[0]	-1:cpd00001:0:0:"H2O";-1:cpd00132:0:0:"L-Asparagine";1:cpd00013:0:0:"NH3";1:cpd00041:0:0:"L-Aspartate"	0	(1) cpd00001[0] + (1) cpd00132[0] => (1) cpd00013[0] + (1) cpd00041[0]	(1) H2O[0] + (1) L-Asparagine[0] => (1) NH3[0] + (1) L-Aspartate[0]	>	>	null	MetaCyc: ASPARAGINE-DEG (L-asparagine Degradation); ASPARAGINE-DEG1-PWY (L-asparagine degradation I); ASPARAGINE-DEG1-PWY-1 (L-asparagine degradation III (mammalian)); ASPASN-PWY (superpathway of L-aspartate and L-asparagine biosynthesis); Amino-Acid-Biosynthesis (Amino Acid Biosynthesis); Amino-Acid-Degradation (Amino Acid Degradation); Degradation (Degradation/Utilization/Assimilation); Metabol…	AraCyc: ASPARAGHYD-RXN|BiGG: ASNN; ASNNe; ASNNpp; ASP1; ASP31; ASP32; ASP33; ASP34|BrachyCyc: ASPARAGHYD-RXN|KEGG: R00485|MetaCyc: ASPARAGHYD-RXN|Name: L-Asparagine amidohydrolase; L-asparaginase; L-asparaginase 1; L-asparagine amidohydrolase; alpha-asparaginase; asparaginase; asparaginase II; colaspase; crasnitin; elspar; leunase	3.5.1.1|3.5.1.38	-4.01	0.86	cpd00001;cpd00013;cpd00041;cpd00132	OK	0	rxn19208;rxn29950;rxn29992;rxn30353;rxn30618;rxn34558	GCC|EQC|EQU	Primary Database
rxn00343	R00486	3-Cyano-L-alanine aminohydrolase	(2) cpd00001[0] + (1) cpd01651[0] <=> (1) cpd00013[0] + (1) cpd00041[0]	-2:cpd00001:0:0:"H2O";-1:cpd01651:0:0:"L-3-Cyanoalanine";1:cpd00013:0:0:"NH3";1:cpd00041:0:0:"L-Aspartate"	0	(2) cpd00001[0] + (1) cpd01651[0] => (1) cpd00013[0] + (1) cpd00041[0]	(2) H2O[0] + (1) L-3-Cyanoalanine[0] => (1) NH3[0] + (1) L-Aspartate[0]	=	>	null	MetaCyc: ASPARAGINE-SYN (L-asparagine Biosynthesis); ASPSYNII-PWY (cyanide detoxification I); Amino-Acid-Biosynthesis (Amino Acid Biosynthesis); Cyanide-Detoxification (Cyanide Detoxification); Degradation (Degradation/Utilization/Assimilation); Detoxification (Detoxification); IND-AMINO-ACID-SYN (Proteinogenic Amino Acid Biosynthesis); Other-Degradation (Degradation/Utilization/Assimilation-Othe…	AraCyc: 3.5.5.4-RXN|BrachyCyc: 3.5.5.4-RXN|CornCyc: 3.5.5.4-RXN|KEGG: R00486|MetaCyc: 3.5.5.4-RXN|Name: 3-Cyano-L-alanine aminohydrolase; 3-cyano-L-alanine aminohydrolase; beta-cyanoalanine nitrilase; cyanoalanine nitrilase	3.5.5.4	1.81	5.07	cpd00001;cpd00013;cpd00041;cpd01651	OK	0	null	GCC|EQP	Primary Database
rxn00344	R00487	Acetyl-CoA:L-aspartate N-acetyltransferase	(1) cpd00022[0] + (1) cpd00041[0] <=> (1) cpd00010[0] + (1) cpd00767[0]	-1:cpd00022:0:0:"Acetyl-CoA";-1:cpd00041:0:0:"L-Aspartate";1:cpd00010:0:0:"CoA";1:cpd00067:0:0:"H+";1:cpd00767:0:0:"N-Acetyl-L-aspartate"	0	(1) cpd00022[0] + (1) cpd00041[0] => (1) cpd00010[0] + (1) cpd00067[0] + (1) cpd00767[0]	(1) Acetyl-CoA[0] + (1) L-Aspartate[0] => (1) CoA[0] + (1) H+[0] + (1) N-Acetyl-L-aspartate[0]	>	>	null	KEGG: rn00250 (Alanine, aspartate and glutamate metabolism)	KEGG: R00487|MetaCyc: ASPARTATE-N-ACETYLTRANSFERASE-RXN|Name: Acetyl-CoA:L-aspartate N-acetyltransferase; L-aspartate N-acetyltransferase; acetyl-CoA:L-aspartate N-acetyltransferase; aspartate N-acetyltransferase; aspartate acetyltransferase	2.3.1.17	-4.42	0.59	cpd00010;cpd00022;cpd00041;cpd00067;cpd00767	OK	0	null	GCC|EQC|EQU	Primary Database
rxn00345	R00488	N-Acetyl-L-aspartate amidohydrolase	(1) cpd00001[0] + (1) cpd00767[0] <=> (1) cpd00029[0] + (1) cpd00041[0]	-1:cpd00001:0:0:"H2O";-1:cpd00767:0:0:"N-Acetyl-L-aspartate";1:cpd00029:0:0:"Acetate";1:cpd00041:0:0:"L-Aspartate"	0	(1) cpd00001[0] + (1) cpd00767[0] <=> (1) cpd00029[0] + (1) cpd00041[0]	(1) H2O[0] + (1) N-Acetyl-L-aspartate[0] <=> (1) Acetate[0] + (1) L-Aspartate[0]	=	=	null	KEGG: rn00250 (Alanine, aspartate and glutamate metabolism)	KEGG: R00488|MetaCyc: RXN-13680|Name: N-Acetyl-L-aspartate amidohydrolase	3.5.1.15	-2.88	0.6	cpd00001;cpd00029;cpd00041;cpd00767	OK	0	null	GCC|EQC|EQU	Primary Database
rxn00346	R00489	L-aspartate 1-carboxy-lyase (beta-alanine-forming)	(1) cpd00041[0] <=> (1) cpd00011[0] + (1) cpd00085[0]	-1:cpd00041:0:0:"L-Aspartate";-1:cpd00067:0:0:"H+";1:cpd00011:0:0:"CO2";1:cpd00085:0:0:"beta-Alanine"	0	(1) cpd00041[0] + (1) cpd00067[0] => (1) cpd00011[0] + (1) cpd00085[0]	(1) L-Aspartate[0] + (1) H+[0] => (1) CO2[0] + (1) beta-Alanine[0]	>	>	null	MetaCyc: Amino-Acid-Biosynthesis (Amino Acid Biosynthesis); Beta-Alanine-Biosynthesis (&beta; Alanine Biosynthesis); CoA-Biosynthesis (Coenzyme A Biosynthesis); Cofactor-Biosynthesis (Cofactor, Prosthetic Group, Electron Carrier, and Vitamin Biosynthesis); Other-Amino-Acid-Biosynthesis (Other Amino Acid Biosynthesis); PANTOSYN-PWY (superpathway of coenzyme A biosynthesis I (bacteria)); PWY-5155 (…	AlgaGEM: R_R00489_c|BiGG: ASP1DC; U98|EcoCyc: ASPDECARBOX-RXN|KEGG: R00489|MetaCyc: ASPDECARBOX-RXN|Name: L-Aspartate 1-carboxy-lyase; L-aspartate 1-carboxy-lyase; L-aspartate 1-carboxy-lyase (beta-alanine-forming); L-aspartate alpha-decarboxylase; aspartate 1-decarboxylase; aspartate alpha-decarboxylase; aspartate1-decarboxylase; aspartic alpha-decarboxylase	4.1.1.11|4.1.1.15	-4.89	1.46	cpd00011;cpd00041;cpd00067;cpd00085	OK	0	null	GCC|EQC|EQU	Primary Database
rxn00347	R00490	L-Aspartate ammonia-lyase	(1) cpd00041[0] <=> (1) cpd00013[0] + (1) cpd00106[0]	-1:cpd00041:0:0:"L-Aspartate";1:cpd00013:0:0:"NH3";1:cpd00106:0:0:"Fumarate"	0	(1) cpd00041[0] <=> (1) cpd00013[0] + (1) cpd00106[0]	(1) L-Aspartate[0] <=> (1) NH3[0] + (1) Fumarate[0]	=	=	null	MetaCyc: ASPARTATE-SYN (L-aspartate Biosynthesis); ASPASN-PWY (superpathway of L-aspartate and L-asparagine biosynthesis); Amino-Acid-Biosynthesis (Amino Acid Biosynthesis); Amino-Acid-Degradation (Amino Acid Degradation); Degradation (Degradation/Utilization/Assimilation); GLUTAMATE-DEG (L-glutamate Degradation); GLUTDEG-PWY (L-glutamate degradation II); IND-AMINO-ACID-SYN (Proteinogenic Amino A…	BiGG: ASPT|EcoCyc: ASPARTASE-RXN|KEGG: R00490|MetaCyc: ASPARTASE-RXN|PlantCyc: ASPARTASE-RXN|Name: L-Aspartate ammonia-lyase; L-aspartase; L-aspartate ammonia-lyase; L-aspartate ammonia-lyase (fumarate-forming); aspartase; aspartate ammonia-lyase; fumaric aminase	3.5.1.38|4.3.1.1	3.14	0.12	cpd00013;cpd00041;cpd00106	OK	0	rxn29994	GCC|EQC|EQU	Primary Database
rxn00348	R00491	aspartate racemase	(1) cpd00041[0] <=> (1) cpd00320[0]	-1:cpd00041:0:0:"L-Aspartate";1:cpd00320:0:0:"D-Aspartate"	0	(1) cpd00041[0] <=> (1) cpd00320[0]	(1) L-Aspartate[0] <=> (1) D-Aspartate[0]	=	=	null	KEGG: rn00250 (Alanine, aspartate and glutamate metabolism)	BiGG: ASPR; ASPRM|KEGG: R00491|MetaCyc: ASPARTATE-RACEMASE-RXN|iAO358: rll_389|iAbaylyiv4: ASPARTATE-RACEMASE-RXN|Name: D-aspartate racemase; L-Aspartate racemase; McyF; aspartate racemase	5.1.1.13	1.25	0.48	cpd00041;cpd00320	OK	0	null	GCC|EQC|EQU	Primary Database
rxn00349	rxn00349	rxn00349	(1) cpd00041[0] <=> (1) cpd03077[0]	-1:cpd00041:0:0:"L-Aspartate";1:cpd03077:0:0:"alpha-Amino acid"	0	(1) cpd00041[0] <=> (1) cpd03077[0]	(1) L-Aspartate[0] <=> (1) alpha-Amino acid[0]	?	=	null	null	null	null	10000000	10000000	cpd00041;cpd03077	MI:C:-2/H:-2/O:-2/R:1|CI:1	0	null	GCP|EQP	Orphan
rxn00350	R00494	glutathione gamma-glutamylaminopeptidase	(1) cpd00001[0] + (1) cpd00042[0] <=> (1) cpd00023[0] + (1) cpd01017[0]	-1:cpd00001:0:0:"H2O";-1:cpd00042:0:0:"GSH";1:cpd00023:0:0:"L-Glutamate";1:cpd01017:0:0:"Cys-Gly"	0	(1) cpd00001[0] + (1) cpd00042[0] <=> (1) cpd00023[0] + (1) cpd01017[0]	(1) H2O[0] + (1) GSH[0] <=> (1) L-Glutamate[0] + (1) Cys-Gly[0]	=	=	null	MetaCyc: COFACTOR-DEGRADATION (Cofactor, Prosthetic Group, Electron Carrier Degradation); Degradation (Degradation/Utilization/Assimilation); PWY-7559 (glutathione degradation (DUG pathway-yeast))|KEGG: rn00480 (Glutathione metabolism)	AraCyc: RXNQT-4143|BiGG: GGTAe2; GTHRDHpp|KEGG: R00494|MaizeCyc: RXNQT-4143|MetaCyc: RXN-12618|Name: glutathione gamma-glutamylaminopeptidase; glutathione hydralase; glutathione hydrolase	2.3.2.2|3.4.19.13	-0.44	0.64	cpd00001;cpd00023;cpd00042;cpd01017	OK	0	rxn23048;rxn28902;rxn29964;rxn31054;rxn33431	GCC|EQC|EQU	Primary Database
rxn00351	R00497	gamma-L-glutamyl-L-cysteine:glycine ligase (ADP-forming)	(1) cpd00002[0] + (1) cpd00033[0] + (1) cpd00506[0] <=> (1) cpd00008[0] + (1) cpd00009[0] + (1) cpd00042[0]	-1:cpd00002:0:0:"ATP";-1:cpd00033:0:0:"Glycine";-1:cpd00506:0:0:"gamma-Glutamylcysteine";1:cpd00008:0:0:"ADP";1:cpd00009:0:0:"Phosphate";1:cpd00042:0:0:"GSH";1:cpd00067:0:0:"H+"	0	(1) cpd00002[0] + (1) cpd00033[0] + (1) cpd00506[0] => (1) cpd00008[0] + (1) cpd00009[0] + (1) cpd00042[0] + (1) cpd00067[0]	(1) ATP[0] + (1) Glycine[0] + (1) gamma-Glutamylcysteine[0] => (1) ADP[0] + (1) Phosphate[0] + (1) GSH[0] + (1) H+[0]	>	>	null	MetaCyc: Cofactor-Biosynthesis (Cofactor, Prosthetic Group, Electron Carrier, and Vitamin Biosynthesis); GLUTATHIONESYN-PWY (glutathione biosynthesis); PWY-4041 (&gamma;-glutamyl cycle); Reductants (Reductant Biosynthesis)|KEGG: rn00480 (Glutathione metabolism)	AraCyc: GLUTATHIONE-SYN-RXN|BiGG: GSH2; GTHS|BrachyCyc: GLUTATHIONE-SYN-RXN|KEGG: R00497|MetaCyc: GLUTATHIONE-SYN-RXN|Name: GSH synthetase; Glutathione synthetase; gamma-L-Glutamyl-L-cysteine:glycine ligase (ADP-forming); gamma-L-glutamyl-L-cysteine:glycine ligase (ADP-forming); glutathione synthase; glutathione synthetase	6.3.2.3	-6.23	0.63	cpd00002;cpd00008;cpd00009;cpd00033;cpd00042;cpd00067;cpd00506	OK	0	rxn27892	GCC|EQC|EQU	Primary Database
rxn00352	R00499	S-Succinylglutathione hydrolase	(1) cpd00001[0] + (1) cpd02029[0] <=> (1) cpd00036[0] + (1) cpd00042[0]	-1:cpd00001:0:0:"H2O";-1:cpd02029:0:0:"S-Succinylglutathione";1:cpd00036:0:0:"Succinate";1:cpd00042:0:0:"GSH";1:cpd00067:0:0:"H+"	0	(1) cpd00001[0] + (1) cpd02029[0] => (1) cpd00036[0] + (1) cpd00042[0] + (1) cpd00067[0]	(1) H2O[0] + (1) S-Succinylglutathione[0] => (1) Succinate[0] + (1) GSH[0] + (1) H+[0]	=	>	null	null	KEGG: R00499|MetaCyc: S-SUCCINYLGLUTATHIONE-HYDROLASE-RXN|Name: S-Succinylglutathione hydrolase; S-succinylglutathione hydrolase	3.1.2.13	-7.12	0.66	cpd00001;cpd00036;cpd00042;cpd00067;cpd02029	OK	0	null	GCC|EQC|EQU	Primary Database
rxn00353	rxn00353	rxn00353	(2) cpd00042[0] <=> (1) cpd00111[0]	-2:cpd00042:0:0:"GSH";2:cpd00067:0:0:"H+";1:cpd00111:0:0:"Oxidized glutathione"	0	(2) cpd00042[0] <=> (2) cpd00067[0] + (1) cpd00111[0]	(2) GSH[0] <=> (2) H+[0] + (1) Oxidized glutathione[0]	>	=	null	null	null	1.8.4.-	-11.56	0.24	cpd00042;cpd00067;cpd00111	CI:2	0	null	GCC|EQC|EQU	Orphan
rxn00354	R00501	UDP-D-galactose:NAD+ 6-oxidoreductase	(1) cpd00001[0] + (2) cpd00003[0] + (1) cpd00043[0] <=> (2) cpd00004[0] + (1) cpd00472[0]	-1:cpd00001:0:0:"H2O";-2:cpd00003:0:0:"NAD";-1:cpd00043:0:0:"UDP-galactose";2:cpd00004:0:0:"NADH";3:cpd00067:0:0:"H+";1:cpd00472:0:0:"UDPgalacturonate"	0	(1) cpd00001[0] + (2) cpd00003[0] + (1) cpd00043[0] <=> (2) cpd00004[0] + (3) cpd00067[0] + (1) cpd00472[0]	(1) H2O[0] + (2) NAD[0] + (1) UDP-galactose[0] <=> (2) NADH[0] + (3) H+[0] + (1) UDPgalacturonate[0]	=	=	null	KEGG: rn00520 (Amino sugar and nucleotide sugar metabolism); rn01110 (Biosynthesis of secondary metabolites)	JP_Creinhardtii_MSB: R_UDPGALOR|KEGG: R00501|Name: UDP-D-galactose:NAD+ 6-oxidoreductase; UDP-alpha-D-galactose:NAD+ 6-oxidoreductase	1.1.1.-	-4.54	0.62	cpd00001;cpd00003;cpd00004;cpd00043;cpd00067;cpd00472	OK	0	null	GCC|EQC|EQU	Primary Database
rxn00355	R00502	UTP:alpha-D-galactose-1-phosphate uridylyltransferase	(1) cpd00062[0] + (1) cpd00348[0] <=> (1) cpd00012[0] + (1) cpd00043[0]	-1:cpd00062:0:0:"UTP";-1:cpd00348:0:0:"D-Galactose 1-phosphate";1:cpd00012:0:0:"PPi";1:cpd00043:0:0:"UDP-galactose"	0	(1) cpd00062[0] + (1) cpd00348[0] <=> (1) cpd00012[0] + (1) cpd00043[0]	(1) UTP[0] + (1) D-Galactose 1-phosphate[0] <=> (1) PPi[0] + (1) UDP-galactose[0]	=	=	null	MetaCyc: Carbohydrates-Degradation (Carbohydrate Degradation); Degradation (Degradation/Utilization/Assimilation); Detoxification (Detoxification); PWY-3821 (D-galactose detoxification); PWY-6527 (stachyose degradation); Sugars-And-Polysaccharides-Degradation (Sugar Degradation)|KEGG: rn00052 (Galactose metabolism); rn00520 (Amino sugar and nucleotide sugar metabolism); rn01110 (Biosynthesis of s…	AraCyc: UTPHEXPURIDYLYLTRANS-RXN|BiGG: GAL7_1; GALT; GALTi|BrachyCyc: UTPHEXPURIDYLYLTRANS-RXN|KEGG: R00502|MetaCyc: UTPHEXPURIDYLYLTRANS-RXN|Name: Galactose-1-phosphate uridylyltransferase; UDPgalactose pyrophosphorylase; UTP--hexose-1-phosphate uridylyltransferase; UTP-hexose-1-phosphate uridylyltransferase; UTP:alpha-D-galactose-1-phosphate uridylyltransferase; UTP:alpha-D-hexose-1-phosphate u…	2.7.7.10	0.03	0.34	cpd00012;cpd00043;cpd00062;cpd00348	OK	0	rxn29945	GCC|EQC|EQU	Primary Database
rxn00356	R00503	UDP-galactose:D-glucose 4-beta-D-galactosyltransferase	(1) cpd00027[0] + (1) cpd00043[0] <=> (1) cpd00014[0] + (1) cpd00208[0]	-1:cpd00027:0:0:"D-Glucose";-1:cpd00043:0:0:"UDP-galactose";1:cpd00014:0:0:"UDP";1:cpd00208:0:0:"LACT"	0	(1) cpd00027[0] + (1) cpd00043[0] <=> (1) cpd00014[0] + (1) cpd00208[0]	(1) D-Glucose[0] + (1) UDP-galactose[0] <=> (1) UDP[0] + (1) LACT[0]	=	=	null	KEGG: rn00052 (Galactose metabolism)	KEGG: R00503; R06067|Name: UDP-alpha-D-galactose:D-glucose 4-beta-D-galactosyltransferase; UDP-galactose:D-glucose 4-beta-D-galactosyltransferase; UDP-galactose:D-glucose 4-beta-D-galactotransferase; UDPgalactose:D-glucose 4-beta-D-galactosyltransferase	2.4.1.22	-2.65	0.54	cpd00014;cpd00027;cpd00043;cpd00208	OK	0	null	GCC|EQC|EQU	Primary Database
rxn00357	R00504	UDP-galactose:UDP-N-acetyl-D-glucosamine galactose phosphotransferase	(1) cpd00037[0] + (1) cpd00043[0] <=> (1) cpd00091[0] + (1) cpd02887[0]	-1:cpd00037:0:0:"UDP-N-acetylglucosamine";-1:cpd00043:0:0:"UDP-galactose";1:cpd00067:0:0:"H+";1:cpd00091:0:0:"UMP";1:cpd02887:0:0:"UDP-N-acetyl-6-(D-galactose-1-phospho)-D-glucosamine"	0	(1) cpd00037[0] + (1) cpd00043[0] => (1) cpd00067[0] + (1) cpd00091[0] + (1) cpd02887[0]	(1) UDP-N-acetylglucosamine[0] + (1) UDP-galactose[0] => (1) H+[0] + (1) UMP[0] + (1) UDP-N-acetyl-6-(D-galactose-1-phospho)-D-glucosamine[0]	>	>	null	null	KEGG: R00504|MetaCyc: 2.7.8.18-RXN|Name: UDP-alpha-D-galactose:UDP-N-acetyl-alpha-D-glucosamine galactose phosphotransferase; UDP-galactose-UDP-N-acetylglucosamine galactose phosphotransferase; UDP-galactose:UDP-N-acetyl-D-glucosamine galactose phosphotransferase; UDPgalactose:UDP-N-acetyl-D-glucosamine galactosephosphotransferase; galactose-1-phosphotransferase; galactosyl phosphotransferase; ur…	2.7.8.18	-14.03	6.7	cpd00037;cpd00043;cpd00067;cpd00091;cpd02887	OK	0	null	GCC|HB|EQC	Primary Database
rxn00358	R00505	UDP-D-galactopyranose furanomutase	(1) cpd00043[0] <=> (1) cpd02338[0]	-1:cpd00043:0:0:"UDP-galactose";1:cpd02338:0:0:"UDP-D-galacto-1,4-furanose"	0	(1) cpd00043[0] <=> (1) cpd02338[0]	(1) UDP-galactose[0] <=> (1) UDP-D-galacto-1,4-furanose[0]	=	=	null	MetaCyc: CARBO-BIOSYNTHESIS (Sugar Biosynthesis); Carbohydrates-Biosynthesis (Carbohydrate Biosynthesis); Cell-Structure-Biosynthesis (Cell Structure Biosynthesis); Cell-Wall-Biosynthesis (Cell Wall Biosynthesis); Metabolic-Clusters (Metabolic Clusters); OANTIGEN-PWY (<i>O</i>-antigen building blocks biosynthesis (<i>E. coli</i>)); PWY-6397 (mycolyl-arabinogalactan-peptidoglycan complex biosynthe…	BiGG: UDPGALM|EcoCyc: GALPMUT-RXN|KEGG: R00505|MetaCyc: GALPMUT-RXN|RiceCyc: GALPMUT-RXN|Name: UDP-D-galactopyranose furanomutase; UDP-alpha-D-galactopyranose furanomutase; UDP-galactopyranose mutase; UDPgalactopyranose mutase	5.4.99.9	0.59	0.46	cpd00043;cpd02338	OK	0	null	GCC|EQC|EQU	Primary Database
rxn00359	R00507	3'-phosphoadenylyl-sulfate sulfohydrolase	(1) cpd00001[0] + (1) cpd00044[0] <=> (1) cpd00045[0] + (1) cpd00048[0]	-1:cpd00001:0:0:"H2O";-1:cpd00044:0:0:"3-phosphoadenylylsulfate";1:cpd00045:0:0:"Adenosine 3-5-bisphosphate";1:cpd00048:0:0:"Sulfate";2:cpd00067:0:0:"H+"	0	(1) cpd00001[0] + (1) cpd00044[0] => (1) cpd00045[0] + (1) cpd00048[0] + (2) cpd00067[0]	(1) H2O[0] + (1) 3-phosphoadenylylsulfate[0] => (1) Adenosine 3-5-bisphosphate[0] + (1) Sulfate[0] + (2) H+[0]	>	>	null	KEGG: rn00230 (Purine metabolism); rn00920 (Sulfur metabolism)	AlgaGEM: R_R00507_c|AraGEM: R_R00507_c|KEGG: R00507|MetaCyc: PHOSPHOADENYLYLSULFATASE-RXN|TS_Athaliana: rxn579_p|Name: 3'-Phosphoadenylylsulfate nucleotidohydrolase; 3'-phosphoadenylyl-sulfate nucleotidohydrolase; 3'-phosphoadenylyl-sulfate sulfohydrolase; 3'-phosphoadenylyl-sulfate sulfohydrolase;; 3'-phosphoadenylylsulfate sulfohydrolase; 3-phosphoadenosine 5-phosphosulfate sulfatase; 3-phospho…	3.6.1.9|3.6.2.2	-19.97	1.38	cpd00001;cpd00044;cpd00045;cpd00048;cpd00067	OK	0	rxn32779	GCC|HB|EQC|EQU	Primary Database
rxn00360	R00508	3'-Phospho-5'-adenylyl sulfate 3'-phosphohydrolase	(1) cpd00001[0] + (1) cpd00044[0] <=> (1) cpd00009[0] + (1) cpd00193[0]	-1:cpd00001:0:0:"H2O";-1:cpd00044:0:0:"3-phosphoadenylylsulfate";1:cpd00009:0:0:"Phosphate";1:cpd00193:0:0:"APS"	0	(1) cpd00001[0] + (1) cpd00044[0] <=> (1) cpd00009[0] + (1) cpd00193[0]	(1) H2O[0] + (1) 3-phosphoadenylylsulfate[0] <=> (1) Phosphate[0] + (1) APS[0]	>	=	null	KEGG: rn00920 (Sulfur metabolism)	AlgaGEM: R_R00508_c|AraGEM: R_R00508_c|JP_Creinhardtii_MSB: R_BPNT2|KEGG: R00508|MetaCyc: R163-RXN|Name: 3'-Phospho-5'-adenylyl sulfate 3'(2')-phosphohydrolase; 3'-Phospho-5'-adenylyl sulfate 3'-phosphohydrolase	3.1.3.7	-2.75	1.42	cpd00001;cpd00009;cpd00044;cpd00193	OK	0	rxn33222	GCC|HB|EQC|EQU	Primary Database
rxn00361	R00509	ATP:adenylylsulfate 3'-phosphotransferase	(1) cpd00002[0] + (1) cpd00193[0] <=> (1) cpd00008[0] + (1) cpd00044[0]	-1:cpd00002:0:0:"ATP";-1:cpd00193:0:0:"APS";1:cpd00008:0:0:"ADP";1:cpd00044:0:0:"3-phosphoadenylylsulfate";1:cpd00067:0:0:"H+"	0	(1) cpd00002[0] + (1) cpd00193[0] => (1) cpd00008[0] + (1) cpd00044[0] + (1) cpd00067[0]	(1) ATP[0] + (1) APS[0] => (1) ADP[0] + (1) 3-phosphoadenylylsulfate[0] + (1) H+[0]	=	>	null	MetaCyc: Activation (Activation); Activation-Inactivation-Interconversion (Activation/Inactivation/Interconversion); Amino-Acid-Biosynthesis (Amino Acid Biosynthesis); Assimilatory-Sulfate-Reduction (Assimilatory Sulfate Reduction); Degradation (Degradation/Utilization/Assimilation); IND-AMINO-ACID-SYN (Proteinogenic Amino Acid Biosynthesis); METHIONINE-SYN (L-methionine Biosynthesis); Methionine…	AraCyc: ADENYLYLSULFKIN-RXN|BiGG: ADSK; ADSKr; MET14|BrachyCyc: ADENYLYLSULFKIN-RXN|KEGG: R00509|MetaCyc: ADENYLYLSULFKIN-RXN|Name: 5'-phosphoadenosine sulfate kinase; APS kinase; ATP:adenylyl-sulfate 3'-phosphotransferase; ATP:adenylylsulfate 3'-phosphotransferase; Adenosine-5'phosphosulfate kinase; Adenylylsulfate kinase; adenosine 5'-phosphosulfate kinase; adenosine phosphosulfate kinase; aden…	2.7.1.25	-3.41	1.42	cpd00002;cpd00008;cpd00044;cpd00067;cpd00193	OK	0	rxn19075;rxn27688	GCC|HB|EQC|EQU	Primary Database
rxn00362	R00510	Cytidine-5'-monophosphate phosphoribohydrolase	(1) cpd00001[0] + (1) cpd00046[0] <=> (1) cpd00101[0] + (1) cpd00307[0]	-1:cpd00001:0:0:"H2O";-1:cpd00046:0:0:"CMP";1:cpd00101:0:0:"ribose-5-phosphate";1:cpd00307:0:0:"Cytosine"	0	(1) cpd00001[0] + (1) cpd00046[0] <=> (1) cpd00101[0] + (1) cpd00307[0]	(1) H2O[0] + (1) CMP[0] <=> (1) ribose-5-phosphate[0] + (1) Cytosine[0]	=	=	null	MetaCyc: Antibiotic-Biosynthesis (Antibiotic Biosynthesis); PWY-7569 (arginomycin biosynthesis); PWY-7570 (blasticidin S biosynthesis); SECONDARY-METABOLITE-BIOSYNTHESIS (Secondary Metabolite Biosynthesis)|KEGG: rn00240 (Pyrimidine metabolism)	KEGG: R00510|MetaCyc: RXN-14065|Name: Cytidine-5'-monophosphate phosphoribo(deoxyribo)hydrolase; Cytidine-5'-monophosphate phosphoribohydrolase	3.2.2.10	-3.11	0.6	cpd00001;cpd00046;cpd00101;cpd00307	OK	0	null	GCC|EQC|EQU	Primary Database
rxn00363	R00511	Cytidine-5'-monophosphate phosphohydrolase	(1) cpd00001[0] + (1) cpd00046[0] <=> (1) cpd00009[0] + (1) cpd00367[0]	-1:cpd00001:0:0:"H2O";-1:cpd00046:0:0:"CMP";1:cpd00009:0:0:"Phosphate";1:cpd00367:0:0:"Cytidine"	0	(1) cpd00001[0] + (1) cpd00046[0] <=> (1) cpd00009[0] + (1) cpd00367[0]	(1) H2O[0] + (1) CMP[0] <=> (1) Phosphate[0] + (1) Cytidine[0]	>	=	null	MetaCyc: Degradation (Degradation/Utilization/Assimilation); NUCLEO-DEG (Nucleoside and Nucleotide Degradation); PWY-7185 (UTP and CTP dephosphorylation I); Pyrimidine-Degradation (Pyrimidine Nucleotide Degradation); Pyrimidine-Ribonucleosides-Degradation (Pyrimidine Ribonucleoside Degradation); UTP-CTP-Dephosphorylation (UTP and CTP Dephosphorylation)|KEGG: rn00240 (Pyrimidine metabolism)	AraCyc: 5-NUCLEOTID-RXN|BiGG: NTD4; NTD4pp; U29|ChlamyCyc: 5-NUCLEOTID-RXN|KEGG: R00511|MetaCyc: 5-NUCLEOTID-RXN; RXN-14026|Name: 5'-AMP nucleotidase; 5'-AMPase; 5'-adenylic phosphatase; 5'-mononucleotidase; 5'-nucleotidase; 5'-nucleotidase (CMP); 5'-ribonucleotide phosphohydrolase; AMP phosphatase; AMP phosphohydrolase; AMPase; Cytidine-5'-monophosphate phosphohydrolase; IMP 5'-nucleotidase; UMP…	3.1.3.5|3.1.3.91	-3.34	0.67	cpd00001;cpd00009;cpd00046;cpd00367	OK	0	rxn18972;rxn32982	GCC|HB|EQC|EQU	Primary Database
rxn00364	R00512	ATP:CMP phosphotransferase	(1) cpd00002[0] + (1) cpd00046[0] <=> (1) cpd00008[0] + (1) cpd00096[0]	-1:cpd00002:0:0:"ATP";-1:cpd00046:0:0:"CMP";-1:cpd00067:0:0:"H+";1:cpd00008:0:0:"ADP";1:cpd00096:0:0:"CDP"	0	(1) cpd00002[0] + (1) cpd00046[0] + (1) cpd00067[0] <=> (1) cpd00008[0] + (1) cpd00096[0]	(1) ATP[0] + (1) CMP[0] + (1) H+[0] <=> (1) ADP[0] + (1) CDP[0]	=	=	null	MetaCyc: Nucleotide-Biosynthesis (Nucleoside and Nucleotide Biosynthesis); PWY-7196 (superpathway of pyrimidine ribonucleosides salvage); PWY-7205 (CMP phosphorylation); PYR-NUC-SYN (Pyrimidine Nucleotide Biosynthesis); Pyrimidine-Nucleotide-Salvage (Pyrimidine Nucleotide Salvage)|KEGG: rn00240 (Pyrimidine metabolism)	AraCyc: CMPKI-RXN; RXN-11832|BiGG: CYTK1; U18|BrachyCyc: CMPKI-RXN|KEGG: R00512|MetaCyc: CMPKI-RXN; RXN-11832|Name: (d)CMP kinase; ATP:(d)CMP phosphotransferase; ATP:CMP phosphotransferase; Cytidylate kinase; Deoxycytidylate kinase; cmp kinase; cytidine monophosphate kinase; cytidylate kinase (CMP); cytidylatekinase-CMP; dCMP kinase; deoxycytidine monophosphokinase; deoxycytidylate kinase; prokar…	2.7.4.14|2.7.4.25	-0.58	0.71	cpd00002;cpd00008;cpd00046;cpd00067;cpd00096	OK	0	rxn27766	GCC|HB|EQC|EQU	Primary Database
rxn00365	R00513	ATP:cytidine 5'-phosphotransferase	(1) cpd00002[0] + (1) cpd00367[0] <=> (1) cpd00008[0] + (1) cpd00046[0]	-1:cpd00002:0:0:"ATP";-1:cpd00367:0:0:"Cytidine";1:cpd00008:0:0:"ADP";1:cpd00046:0:0:"CMP";1:cpd00067:0:0:"H+"	0	(1) cpd00002[0] + (1) cpd00367[0] => (1) cpd00008[0] + (1) cpd00046[0] + (1) cpd00067[0]	(1) ATP[0] + (1) Cytidine[0] => (1) ADP[0] + (1) CMP[0] + (1) H+[0]	=	>	null	MetaCyc: Degradation (Degradation/Utilization/Assimilation); NUCLEO-DEG (Nucleoside and Nucleotide Degradation); Nucleotide-Biosynthesis (Nucleoside and Nucleotide Biosynthesis); PWY-5532 (nucleoside and nucleotide degradation (archaea)); PWY-7193 (pyrimidine ribonucleosides salvage I); PWY-7196 (superpathway of pyrimidine ribonucleosides salvage); PYR-NUC-SYN (Pyrimidine Nucleotide Biosynthesis)…	BiGG: CYTDK1|KEGG: R00513|MetaCyc: CYTIKIN-RXN|RiceCyc: CYTIKIN-RXN|SorghumCyc: CYTIKIN-RXN|Name: ATP:cytidine 5'-phosphotransferase; cytidine kinase (ATP)	2.7.1.-|2.7.1.213|2.7.1.48	-2.82	0.67	cpd00002;cpd00008;cpd00046;cpd00067;cpd00367	OK	0	null	GCC|HB|EQC|EQU	Primary Database
rxn00366	R00514	CDP phosphohydrolase	(1) cpd00001[0] + (1) cpd00096[0] <=> (1) cpd00009[0] + (1) cpd00046[0]	-1:cpd00001:0:0:"H2O";-1:cpd00096:0:0:"CDP";1:cpd00009:0:0:"Phosphate";1:cpd00046:0:0:"CMP";2:cpd00067:0:0:"H+"	0	(1) cpd00001[0] + (1) cpd00096[0] => (1) cpd00009[0] + (1) cpd00046[0] + (2) cpd00067[0]	(1) H2O[0] + (1) CDP[0] => (1) Phosphate[0] + (1) CMP[0] + (2) H+[0]	>	>	null	KEGG: rn00240 (Pyrimidine metabolism)	AraCyc: NUCLEOSIDE-DIPHOSPHATASE-RXN; RXN-12198|CornCyc: RXN-12198|EcoCyc: NUCLEOSIDE-DIPHOSPHATASE-RXN; RXN-12198|KEGG: R00514|MetaCyc: NUCLEOSIDE-DIPHOSPHATASE-RXN; RXN-12198|Name: CDP diphosphohydrolase; CDP phosphohydrolase; nucleoside-diphosphate phosphohydrolase	3.6.1.5|3.6.1.6	-5.58	0.72	cpd00001;cpd00009;cpd00046;cpd00067;cpd00096	OK	0	null	GCC|HB|EQC|EQU	Primary Database
rxn00367	R00515	CTP diphosphohydrolase (diphosphate-forming)	(1) cpd00001[0] + (1) cpd00052[0] <=> (1) cpd00012[0] + (1) cpd00046[0]	-1:cpd00001:0:0:"H2O";-1:cpd00052:0:0:"CTP";1:cpd00012:0:0:"PPi";1:cpd00046:0:0:"CMP";2:cpd00067:0:0:"H+"	0	(1) cpd00001[0] + (1) cpd00052[0] => (1) cpd00012[0] + (1) cpd00046[0] + (2) cpd00067[0]	(1) H2O[0] + (1) CTP[0] => (1) PPi[0] + (1) CMP[0] + (2) H+[0]	>	>	null	KEGG: rn00240 (Pyrimidine metabolism)	AraCyc: 3.6.1.19-RXN|BiGG: NTPP4|BrachyCyc: 3.6.1.19-RXN|KEGG: R00515|MetaCyc: 3.6.1.19-RXN; RXN0-383|Name: CTP diphosphohydrolase (diphosphate-forming); CTP pyrophosphohydrolase; Nucleoside triphosphate pyrophosphorylase (ctp); ctp pyrophosphorylase	3.6.1.-|3.6.1.65|3.6.1.8	-8	0.56	cpd00001;cpd00012;cpd00046;cpd00052;cpd00067	OK	0	null	GCC|HB|EQC|EQU	Primary Database
rxn00368	R00516	UTP:cytidine 5'-phosphotransferase	(1) cpd00062[0] + (1) cpd00367[0] <=> (1) cpd00014[0] + (1) cpd00046[0]	-1:cpd00062:0:0:"UTP";-1:cpd00367:0:0:"Cytidine";1:cpd00014:0:0:"UDP";1:cpd00046:0:0:"CMP";1:cpd00067:0:0:"H+"	0	(1) cpd00062[0] + (1) cpd00367[0] => (1) cpd00014[0] + (1) cpd00046[0] + (1) cpd00067[0]	(1) UTP[0] + (1) Cytidine[0] => (1) UDP[0] + (1) CMP[0] + (1) H+[0]	=	>	null	KEGG: rn00240 (Pyrimidine metabolism)	AlgaGEM: R_R00516_c|AraGEM: R_R00516_c|JP_Creinhardtii_MSB: R_UTCY|KEGG: R00516|iRS1597: R00516_c|Name: UTP:cytidine 5'-phosphotransferase	2.7.1.48	-2.15	0.74	cpd00014;cpd00046;cpd00062;cpd00067;cpd00367	OK	0	null	GCC|HB|EQC|EQU	Primary Database
rxn00369	R00517	GTP:cytidine 5'-phosphotransferase	(1) cpd00038[0] + (1) cpd00367[0] <=> (1) cpd00031[0] + (1) cpd00046[0]	-1:cpd00038:0:0:"GTP";-1:cpd00367:0:0:"Cytidine";1:cpd00031:0:0:"GDP";1:cpd00046:0:0:"CMP";1:cpd00067:0:0:"H+"	0	(1) cpd00038[0] + (1) cpd00367[0] => (1) cpd00031[0] + (1) cpd00046[0] + (1) cpd00067[0]	(1) GTP[0] + (1) Cytidine[0] => (1) GDP[0] + (1) CMP[0] + (1) H+[0]	=	>	null	KEGG: rn00240 (Pyrimidine metabolism)	AraCyc: CYTIDINEKIN-RXN|BiGG: CYTDK2; URK1_2|BrachyCyc: CYTIDINEKIN-RXN|KEGG: R00517|MetaCyc: CYTIDINEKIN-RXN|Name: GTP:cytidine 5'-phosphotransferase; cytidine kinase (GTP)	2.7.1.-|2.7.1.48	-2.22	0.74	cpd00031;cpd00038;cpd00046;cpd00067;cpd00367	OK	0	null	GCC|HB|EQC|EQU	Primary Database
rxn00370	R00518	ATP:formate phosphotransferase	(1) cpd00002[0] + (1) cpd00047[0] <=> (1) cpd00008[0] + (1) cpd01598[0]	-1:cpd00002:0:0:"ATP";-1:cpd00047:0:0:"Formate";1:cpd00008:0:0:"ADP";1:cpd01598:0:0:"Formyl phosphate"	0	(1) cpd00002[0] + (1) cpd00047[0] <=> (1) cpd00008[0] + (1) cpd01598[0]	(1) ATP[0] + (1) Formate[0] <=> (1) ADP[0] + (1) Formyl phosphate[0]	=	=	null	KEGG: rn00630 (Glyoxylate and dicarboxylate metabolism)	KEGG: R00518|MetaCyc: FORMATE-KINASE-RXN|Name: ATP:formate phosphotransferase; formate kinase	2.7.2.6	-4.22	1.37	cpd00002;cpd00008;cpd00047;cpd01598	OK	0	null	GCC|HB|EQC|EQU	Primary Database
rxn00371	R00519	Formate:NAD+ oxidoreductase	(1) cpd00003[0] + (1) cpd00047[0] <=> (1) cpd00004[0] + (1) cpd00011[0]	-1:cpd00003:0:0:"NAD";-1:cpd00047:0:0:"Formate";1:cpd00004:0:0:"NADH";1:cpd00011:0:0:"CO2"	0	(1) cpd00003[0] + (1) cpd00047[0] => (1) cpd00004[0] + (1) cpd00011[0]	(1) NAD[0] + (1) Formate[0] => (1) NADH[0] + (1) CO2[0]	>	>	null	MetaCyc: C1-COMPOUNDS (C1 Compound Utilization and Assimilation); CARBOXYLATES-DEG (Carboxylate Degradation); CHEMOAUTOTROPHIC-ENERGY-METABOLISM (Chemoautotrophic Energy Metabolism); Degradation (Degradation/Utilization/Assimilation); Energy-Metabolism (Generation of Precursor Metabolite and Energy); Fermentation (); NUCLEO-DEG (Nucleoside and Nucleotide Degradation); Oxalate-Degradation (Oxalate…	AraCyc: 1.2.1.2-RXN|BiGG: FDH; FDH1; FDHr; YPL275W; YPL276W|BrachyCyc: 1.2.1.2-RXN|KEGG: R00519|MetaCyc: 1.2.1.2-RXN|Name: FDH I; FDH II; Formate dehydrogenase 1; Formate:NAD+ oxidoreductase; N-FDH; NAD+ oxidoreductase; NAD-dependent formate dehydrogenase; NAD-formate dehydrogenase; NAD-linked formate dehydrogenase; formate benzyl-viologen oxidoreductase; formate dehydrogenase; formate dehydrogen…	1.17.1.9|1.2.1.2	-3.53	0.8	cpd00003;cpd00004;cpd00011;cpd00047	OK	0	rxn31215;rxn33324;rxn33328	GCC|EQC|EQU	Primary Database
rxn00372	R00521	Formyl-CoA hydrolase	(1) cpd00001[0] + (1) cpd00592[0] <=> (1) cpd00010[0] + (1) cpd00047[0]	-1:cpd00001:0:0:"H2O";-1:cpd00592:0:0:"Formyl-CoA";1:cpd00010:0:0:"CoA";1:cpd00047:0:0:"Formate";1:cpd00067:0:0:"H+"	0	(1) cpd00001[0] + (1) cpd00592[0] => (1) cpd00010[0] + (1) cpd00047[0] + (1) cpd00067[0]	(1) H2O[0] + (1) Formyl-CoA[0] => (1) CoA[0] + (1) Formate[0] + (1) H+[0]	>	>	null	MetaCyc: CARBOXYLATES-DEG (Carboxylate Degradation); Degradation (Degradation/Utilization/Assimilation); Fatty-Acid-Degradation (Fatty Acid Degradation); Fatty-Acid-and-Lipid-Degradation (Fatty Acid and Lipid Degradation); Oxalate-Degradation (Oxalate Degradation); PWY-6696 (oxalate degradation III); PWY-7985 (oxalate degradation VI); PWY66-387 (fatty acid &alpha;-oxidation II); PWY66-388 (fatty …	BiGG: FCOAH2|KEGG: R00521|MetaCyc: FORMYL-COA-HYDROLASE-RXN|iMEO21: FCOAH2|iNJ661: FCOAH2|Name: Formyl-CoA hydrolase; formyl coa hydrolase; formyl coenzyme A hydrolase; formyl-CoA hydrolase	3.1.2.10	-0.79	1.38	cpd00001;cpd00010;cpd00047;cpd00067;cpd00592	OK	0	null	GCC|HB|EQC|EQU	Primary Database
rxn00373	R00522	Oxalate carboxy-lyase	(1) cpd00180[0] <=> (1) cpd00011[0] + (1) cpd00047[0]	-1:cpd00067:0:0:"H+";-1:cpd00180:0:0:"Oxalate";1:cpd00011:0:0:"CO2";1:cpd00047:0:0:"Formate"	0	(1) cpd00067[0] + (1) cpd00180[0] => (1) cpd00011[0] + (1) cpd00047[0]	(1) H+[0] + (1) Oxalate[0] => (1) CO2[0] + (1) Formate[0]	>	>	null	MetaCyc: CARBOXYLATES-DEG (Carboxylate Degradation); Degradation (Degradation/Utilization/Assimilation); Oxalate-Degradation (Oxalate Degradation); PWY-6698 (oxalate degradation V)|KEGG: rn00630 (Glyoxylate and dicarboxylate metabolism)	BiGG: OXADC|ChlamyCyc: OXALATE-DECARBOXYLASE-RXN|JP_Creinhardtii_MSB: R_OXADCm|KEGG: R00522|MetaCyc: OXALATE-DECARBOXYLASE-RXN|Name: Oxalate carboxy-lyase; Oxalate decarboxylase; oxalate carboxy-lyase; oxalate carboxy-lyase (formate-forming); oxalate decarboxylase	4.1.1.2	-3.9	1.06	cpd00011;cpd00047;cpd00067;cpd00180	OK	0	rxn34248	GCC|EQC|EQU	Primary Database
rxn00374	R00524	Formamide amidohydrolase	(1) cpd00001[0] + (1) cpd00378[0] <=> (1) cpd00013[0] + (1) cpd00047[0]	-1:cpd00001:0:0:"H2O";-1:cpd00378:0:0:"Formamide";1:cpd00013:0:0:"NH3";1:cpd00047:0:0:"Formate"	0	(1) cpd00001[0] + (1) cpd00378[0] => (1) cpd00013[0] + (1) cpd00047[0]	(1) H2O[0] + (1) Formamide[0] => (1) NH3[0] + (1) Formate[0]	>	>	null	MetaCyc: Cyanide-Detoxification (Cyanide Detoxification); Detoxification (Detoxification); PWY-7142 (cyanide detoxification II)|KEGG: rn00460 (Cyanoamino acid metabolism); rn00630 (Glyoxylate and dicarboxylate metabolism); rn00910 (Nitrogen metabolism); rn01200 (Carbon metabolism)	AraCyc: FORMAMIDASE-RXN|BiGG: FORAMD|ChlamyCyc: FORMAMIDASE-RXN|KEGG: R00524|MetaCyc: FORMAMIDASE-RXN|Name: Formamidase; Formamide amidohydrolase; formamide amidohydrolase	3.5.1.49	-6.42	1.8	cpd00001;cpd00013;cpd00047;cpd00378	OK	0	rxn30669;rxn33524;rxn34213;rxn35245;rxn35315	GCC|EQC|EQU	Primary Database
rxn00375	R00525	N-Formyl-L-glutamate amidohydrolase	(1) cpd00001[0] + (1) cpd00770[0] <=> (1) cpd00023[0] + (1) cpd00047[0]	-1:cpd00001:0:0:"H2O";-1:cpd00770:0:0:"N-Formyl-L-glutamate";1:cpd00023:0:0:"L-Glutamate";1:cpd00047:0:0:"Formate"	0	(1) cpd00001[0] + (1) cpd00770[0] <=> (1) cpd00023[0] + (1) cpd00047[0]	(1) H2O[0] + (1) N-Formyl-L-glutamate[0] <=> (1) L-Glutamate[0] + (1) Formate[0]	=	=	null	KEGG: rn00340 (Histidine metabolism); rn00630 (Glyoxylate and dicarboxylate metabolism)	BiGG: NFORGLUAH|KEGG: R00525|iJN746: NFORGLUAH|Name: N-Formyl-L-glutamate amidohydrolase	3.5.1.68	-7.21	1.39	cpd00001;cpd00023;cpd00047;cpd00770	OK	0	null	GCC|EQC|EQU	Primary Database
rxn00376	R00526	N-Formyl-L-aspartate amidohydrolase	(1) cpd00001[0] + (1) cpd00769[0] <=> (1) cpd00041[0] + (1) cpd00047[0]	-1:cpd00001:0:0:"H2O";-1:cpd00769:0:0:"N-Formyl-L-aspartate";1:cpd00041:0:0:"L-Aspartate";1:cpd00047:0:0:"Formate"	0	(1) cpd00001[0] + (1) cpd00769[0] <=> (1) cpd00041[0] + (1) cpd00047[0]	(1) H2O[0] + (1) N-Formyl-L-aspartate[0] <=> (1) L-Aspartate[0] + (1) Formate[0]	=	=	null	KEGG: rn00340 (Histidine metabolism); rn00630 (Glyoxylate and dicarboxylate metabolism)	KEGG: R00526|MetaCyc: FORMYLASPARTATE-DEFORMYLASE-RXN|TS_Athaliana: rxn582_c; rxn582_m; rxn582_p; rxn582_x|iRS1563: R_R00526_c|Name: N-Formyl-L-aspartate amidohydrolase; N-formyl-L-aspartate amidohydrolase; formylaspartate deformylase; formylaspartic formylase (formylase I, formylase II)	3.5.1.15|3.5.1.8	-6.8	1.41	cpd00001;cpd00041;cpd00047;cpd00769	OK	0	rxn32730;rxn32731;rxn32757	GCC|EQC|EQU	Primary Database
rxn00377	R00527	S-Formylglutathione hydrolase	(1) cpd00001[0] + (1) cpd00759[0] <=> (1) cpd00042[0] + (1) cpd00047[0]	-1:cpd00001:0:0:"H2O";-1:cpd00759:0:0:"S-Formylglutathione";1:cpd00042:0:0:"GSH";1:cpd00047:0:0:"Formate";1:cpd00067:0:0:"H+"	0	(1) cpd00001[0] + (1) cpd00759[0] => (1) cpd00042[0] + (1) cpd00047[0] + (1) cpd00067[0]	(1) H2O[0] + (1) S-Formylglutathione[0] => (1) GSH[0] + (1) Formate[0] + (1) H+[0]	=	>	null	MetaCyc: C1-COMPOUNDS (C1 Compound Utilization and Assimilation); Degradation (Degradation/Utilization/Assimilation); Formaldehyde-Oxidation (Formaldehyde Oxidation); PWY-1801 (formaldehyde oxidation II (glutathione-dependent)); PWY-1882 (superpathway of C1 compounds oxidation to CO<sub>2</sub>)|KEGG: rn00680 (Methane metabolism); rn01200 (Carbon metabolism)	AraCyc: S-FORMYLGLUTATHIONE-HYDROLASE-RXN|BiGG: SFGTH; SFGTHi; YJL068C|BrachyCyc: S-FORMYLGLUTATHIONE-HYDROLASE-RXN|KEGG: R00527|MetaCyc: S-FORMYLGLUTATHIONE-HYDROLASE-RXN|Name: S-Formylglutathione hydralase; S-Formylglutathione hydrolase; S-formylglutathione hydrolase	3.1.2.12	-0.64	1.05	cpd00001;cpd00042;cpd00047;cpd00067;cpd00759	OK	0	rxn32820;rxn38706	GCC|EQC|EQU	Primary Database
rxn00378	R00528	Sulfite:ferricytochrome-c oxidoreductase	(1) cpd00001[0] + (1) cpd00081[0] + (2) cpd00109[0] <=> (1) cpd00048[0] + (2) cpd00110[0]	-1:cpd00001:0:0:"H2O";-1:cpd00081:0:0:"Sulfite";-2:cpd00109:0:0:"Cytochrome c3+";1:cpd00048:0:0:"Sulfate";3:cpd00067:0:0:"H+";2:cpd00110:0:0:"Cytochrome c2+"	0	(1) cpd00001[0] + (1) cpd00081[0] + (2) cpd00109[0] => (1) cpd00048[0] + (3) cpd00067[0] + (2) cpd00110[0]	(1) H2O[0] + (1) Sulfite[0] + (2) Cytochrome c3+[0] => (1) Sulfate[0] + (3) H+[0] + (2) Cytochrome c2+[0]	?	>	null	KEGG: rn00920 (Sulfur metabolism)	KEGG: R00528|Name: Sulfite:ferricytochrome-c oxidoreductase	1.8.2.1	10000000	10000000	cpd00001;cpd00048;cpd00067;cpd00081;cpd00109;cpd00110	OK	0	null	GCP|EQP	Primary Database
rxn00379	R00529	ATP:sulfate adenylyltransferase	(1) cpd00002[0] + (1) cpd00048[0] <=> (1) cpd00012[0] + (1) cpd00193[0]	-1:cpd00002:0:0:"ATP";-1:cpd00048:0:0:"Sulfate";1:cpd00012:0:0:"PPi";1:cpd00193:0:0:"APS"	0	(1) cpd00002[0] + (1) cpd00048[0] <=> (1) cpd00012[0] + (1) cpd00193[0]	(1) ATP[0] + (1) Sulfate[0] <=> (1) PPi[0] + (1) APS[0]	<	=	null	MetaCyc: ANAEROBIC-RESPIRATION (Anaerobic Respiration); Activation (Activation); Activation-Inactivation-Interconversion (Activation/Inactivation/Interconversion); Amino-Acid-Biosynthesis (Amino Acid Biosynthesis); Assimilatory-Sulfate-Reduction (Assimilatory Sulfate Reduction); CHEMOAUTOTROPHIC-ENERGY-METABOLISM (Chemoautotrophic Energy Metabolism); DISSULFRED-PWY (dissimilatory sulfate reductio…	AraCyc: SULFATE-ADENYLYLTRANS-RXN|BiGG: MET3; SADT; SADT1r|BrachyCyc: SULFATE-ADENYLYLTRANS-RXN|KEGG: R00529|MetaCyc: SULFATE-ADENYLYLTRANS-RXN|Name: ATP sulfurylase; ATP-sulfurylase; ATP:sulfate adenylyltransferase; Sulfate adenylyltransferase; adenosine-5'-triphosphate sulfurylase; adenosinetriphosphate sulfurylase; adenylylsulfate pyrophosphorylase; sulfate adenylyltransferase; sulfurylase	2.7.7.4	11.38	0.28	cpd00002;cpd00012;cpd00048;cpd00193	OK	0	rxn27259;rxn33490	GCC|HB|EQC|EQU	Primary Database
rxn00380	R00530	ADP:sulfate adenylyltransferase	(1) cpd00008[0] + (1) cpd00048[0] <=> (1) cpd00009[0] + (1) cpd00193[0]	-1:cpd00008:0:0:"ADP";-1:cpd00048:0:0:"Sulfate";1:cpd00009:0:0:"Phosphate";1:cpd00193:0:0:"APS"	0	(1) cpd00008[0] + (1) cpd00048[0] <= (1) cpd00009[0] + (1) cpd00193[0]	(1) ADP[0] + (1) Sulfate[0] <= (1) Phosphate[0] + (1) APS[0]	<	<	null	MetaCyc: Degradation (Degradation/Utilization/Assimilation); Noncarbon-Nutrients (Inorganic Nutrient Metabolism); PWY-5279 (sulfite oxidation II); PWY-5304 (superpathway of sulfur oxidation (<i>Acidianus ambivalens</i>)); Sulfite-Oxidation (Sulfite Oxidation); Sulfur-Metabolism (Sulfur Compound Metabolism); Sulfur-Oxidation (Sulfur Oxidation)|KEGG: rn00920 (Sulfur metabolism)	AraCyc: SULFATE-ADENYLYLTRANSFERASE-ADP-RXN|BiGG: APA1_3; SLFAT|CornCyc: SULFATE-ADENYLYLTRANSFERASE-ADP-RXN|KEGG: R00530|MetaCyc: SULFATE-ADENYLYLTRANSFERASE-ADP-RXN|Name: ADP-sulfurylase; ADP:sulfate adenylyltransferase; adenosine diphosphate sulfurylase; sulfate (adenosine diphosphate) adenylyltransferase; sulfate adenylyltransferase (ADP)	2.7.7.5	14.07	0.29	cpd00008;cpd00009;cpd00048;cpd00193	OK	0	rxn27260	GCC|EQC|EQU	Primary Database
rxn00381	R00531	Adenylylsulfate sulfohydrolase	(1) cpd00001[0] + (1) cpd00193[0] <=> (1) cpd00018[0] + (1) cpd00048[0]	-1:cpd00001:0:0:"H2O";-1:cpd00193:0:0:"APS";1:cpd00018:0:0:"AMP";1:cpd00048:0:0:"Sulfate";2:cpd00067:0:0:"H+"	0	(1) cpd00001[0] + (1) cpd00193[0] => (1) cpd00018[0] + (1) cpd00048[0] + (2) cpd00067[0]	(1) H2O[0] + (1) APS[0] => (1) AMP[0] + (1) Sulfate[0] + (2) H+[0]	>	>	null	KEGG: rn00920 (Sulfur metabolism)	AraCyc: ADENYLYLSULFATASE-RXN|BrachyCyc: ADENYLYLSULFATASE-RXN|CornCyc: ADENYLYLSULFATASE-RXN|KEGG: R00531|MetaCyc: ADENYLYLSULFATASE-RXN|Name: Adenylylsulfatase; Adenylylsulfate sulfohydrolase; adenosine 5-phosphosulfate sulfohydrolase; adenylyl-sulfate sulfohydrolase; adenylylsulfate sulfohydrolase	3.6.2.1	-19.81	0.31	cpd00001;cpd00018;cpd00048;cpd00067;cpd00193	OK	0	rxn19073;rxn32985	GCC|HB|EQC|EQU	Primary Database
rxn00382	R00532	L-Serine-O-sulfate ammonia-lyase (pyruvate-forming)	(1) cpd00001[0] + (1) cpd01750[0] <=> (1) cpd00013[0] + (1) cpd00020[0] + (1) cpd00048[0]	-1:cpd00001:0:0:"H2O";-1:cpd01750:0:0:"L-Serine O-sulfate";1:cpd00013:0:0:"NH3";1:cpd00020:0:0:"Pyruvate";1:cpd00048:0:0:"Sulfate";1:cpd00067:0:0:"H+"	0	(1) cpd00001[0] + (1) cpd01750[0] => (1) cpd00013[0] + (1) cpd00020[0] + (1) cpd00048[0] + (1) cpd00067[0]	(1) H2O[0] + (1) L-Serine O-sulfate[0] => (1) NH3[0] + (1) Pyruvate[0] + (1) Sulfate[0] + (1) H+[0]	>	>	null	null	KEGG: R00532|MetaCyc: SERINE-SULFATE-AMMONIA-LYASE-RXN|Name: (L-SOS)lyase; L-Serine-O-sulfate ammonia-lyase (pyruvate-forming); L-serine-O-sulfate ammonia-lyase (pyruvate-forming); serine-sulfate ammonia-lyase	4.3.1.10	-23.82	1.18	cpd00001;cpd00013;cpd00020;cpd00048;cpd00067;cpd01750	OK	0	null	GCC|EQC	Primary Database
rxn00383	R00533	Sulfite:oxygen oxidoreductase	(1) cpd00001[0] + (1) cpd00007[0] + (1) cpd00081[0] <=> (1) cpd00025[0] + (1) cpd00048[0]	-1:cpd00001:0:0:"H2O";-1:cpd00007:0:0:"O2";-1:cpd00081:0:0:"Sulfite";1:cpd00025:0:0:"H2O2";1:cpd00048:0:0:"Sulfate";1:cpd00067:0:0:"H+"	0	(1) cpd00001[0] + (1) cpd00007[0] + (1) cpd00081[0] => (1) cpd00025[0] + (1) cpd00048[0] + (1) cpd00067[0]	(1) H2O[0] + (1) O2[0] + (1) Sulfite[0] => (1) H2O2[0] + (1) Sulfate[0] + (1) H+[0]	>	>	null	MetaCyc: Amino-Acid-Degradation (Amino Acid Degradation); Degradation (Degradation/Utilization/Assimilation); METHIONINE-DEG (L-methionine Degradation); Noncarbon-Nutrients (Inorganic Nutrient Metabolism); PWY-5326 (sulfite oxidation IV); PWY-5328 (superpathway of L-methionine salvage and degradation); PWY-7927 (sulfide oxidation IV (metazoa)); Proteinogenic-Amino-Acids-Degradation (Proteinogenic…	AraCyc: SULFITE-OXIDASE-RXN|ChlamyCyc: SULFITE-OXIDASE-RXN|CornCyc: SULFITE-OXIDASE-RXN|KEGG: R00533|MetaCyc: SULFITE-OXIDASE-RXN|Name: Sulfite oxidase; Sulfite:oxygen oxidoreductase; sulfite oxidase; sulfite:oxygen oxidoreductase	1.8.3.1	-41.16	1.36	cpd00001;cpd00007;cpd00025;cpd00048;cpd00067;cpd00081	OK	0	rxn27265;rxn32966	GCC|EQC|EQU	Primary Database
rxn00384	R00534	D-Glucose 6-sulfate sulfohydrolase	(1) cpd00001[0] + (1) cpd01829[0] <=> (1) cpd00027[0] + (1) cpd00048[0]	-1:cpd00001:0:0:"H2O";-1:cpd01829:0:0:"D-Glucose 6-sulfate";1:cpd00027:0:0:"D-Glucose";1:cpd00048:0:0:"Sulfate";1:cpd00067:0:0:"H+"	0	(1) cpd00001[0] + (1) cpd01829[0] => (1) cpd00027[0] + (1) cpd00048[0] + (1) cpd00067[0]	(1) H2O[0] + (1) D-Glucose 6-sulfate[0] => (1) D-Glucose[0] + (1) Sulfate[0] + (1) H+[0]	>	>	null	null	KEGG: R00534|MetaCyc: GLYCOSULFATASE-RXN|Name: D-Glucose 6-sulfate sulfohydrolase	3.1.6.3	-16.31	2.37	cpd00001;cpd00027;cpd00048;cpd00067;cpd01829	OK	0	null	GCC|EQC	Primary Database
rxn00385	R00535	3'-Phosphoadenylylsulfate:17beta-estradiol 3-sulfotransferase	(1) cpd00044[0] + (1) cpd00702[0] <=> (1) cpd00045[0] + (1) cpd05271[0]	-1:cpd00044:0:0:"3-phosphoadenylylsulfate";-1:cpd00702:0:0:"Estradiol";1:cpd00045:0:0:"Adenosine 3-5-bisphosphate";1:cpd00067:0:0:"H+";1:cpd05271:0:0:"Estradiol-17beta 3-sulfate"	0	(1) cpd00044[0] + (1) cpd00702[0] => (1) cpd00045[0] + (1) cpd00067[0] + (1) cpd05271[0]	(1) 3-phosphoadenylylsulfate[0] + (1) Estradiol[0] => (1) Adenosine 3-5-bisphosphate[0] + (1) H+[0] + (1) Estradiol-17beta 3-sulfate[0]	=	>	null	KEGG: rn00140 (Steroid hormone biosynthesis)	KEGG: R00535|Name: 3'-Phosphoadenylylsulfate:17beta-estradiol 3-sulfotransferase	2.8.2.15	-14.03	7.54	cpd00044;cpd00045;cpd00067;cpd00702;cpd05271	OK	0	null	GCC|HB|EQC	Primary Database
rxn00386	R00536	3'-Phosphoadenylylsulfate:phenolic-steroid sulfotransferase	(1) cpd00044[0] + (1) cpd03144[0] <=> (1) cpd00045[0] + (1) cpd05272[0]	-1:cpd00044:0:0:"3-phosphoadenylylsulfate";-1:cpd03144:0:0:"2-Methoxyestrone";1:cpd00045:0:0:"Adenosine 3-5-bisphosphate";1:cpd00067:0:0:"H+";1:cpd05272:0:0:"2-Methoxyestrone 3-sulfate"	0	(1) cpd00044[0] + (1) cpd03144[0] => (1) cpd00045[0] + (1) cpd00067[0] + (1) cpd05272[0]	(1) 3-phosphoadenylylsulfate[0] + (1) 2-Methoxyestrone[0] => (1) Adenosine 3-5-bisphosphate[0] + (1) H+[0] + (1) 2-Methoxyestrone 3-sulfate[0]	=	>	null	KEGG: rn00140 (Steroid hormone biosynthesis)	KEGG: R00536|Name: 3'-Phosphoadenylylsulfate:phenolic-steroid sulfotransferase	2.8.2.15	-14.03	7.59	cpd00044;cpd00045;cpd00067;cpd03144;cpd05272	OK	0	null	GCC|HB|EQC	Primary Database
rxn00387	R00537	3'-Phosphoadenylylsulfate:phenolic-steroid sulfotransferase	(1) cpd00044[0] + (1) cpd03147[0] <=> (1) cpd00045[0] + (1) cpd05273[0]	-1:cpd00044:0:0:"3-phosphoadenylylsulfate";-1:cpd03147:0:0:"2-Methoxyestradiol-17beta";1:cpd00045:0:0:"Adenosine 3-5-bisphosphate";1:cpd00067:0:0:"H+";1:cpd05273:0:0:"2-Methoxyestradiol-17beta 3-sulfate"	0	(1) cpd00044[0] + (1) cpd03147[0] => (1) cpd00045[0] + (1) cpd00067[0] + (1) cpd05273[0]	(1) 3-phosphoadenylylsulfate[0] + (1) 2-Methoxyestradiol-17beta[0] => (1) Adenosine 3-5-bisphosphate[0] + (1) H+[0] + (1) 2-Methoxyestradiol-17beta 3-sulfate[0]	=	>	null	KEGG: rn00140 (Steroid hormone biosynthesis)	KEGG: R00537|Name: 3'-Phosphoadenylylsulfate:phenolic-steroid sulfotransferase	2.8.2.15	-14.03	7.59	cpd00044;cpd00045;cpd00067;cpd03147;cpd05273	OK	0	null	GCC|HB|EQC	Primary Database
rxn00388	R00540	Nitrile aminohydrolase	(2) cpd00001[0] + (1) cpd00542[0] <=> (1) cpd00013[0] + (1) cpd00049[0]	-2:cpd00001:0:0:"H2O";-1:cpd00542:0:0:"R-CN";1:cpd00013:0:0:"NH3";1:cpd00049:0:0:"Carboxylic acid"	0	(2) cpd00001[0] + (1) cpd00542[0] => (1) cpd00013[0] + (1) cpd00049[0]	(2) H2O[0] + (1) R-CN[0] => (1) NH3[0] + (1) Carboxylic acid[0]	?	>	null	KEGG: rn00910 (Nitrogen metabolism)	AlgaGEM: R_R00540_c|AraGEM: R_R00540_c|KEGG: R00540|Maize_C4GEM: R_R00540_c|iRS1563: R_R00540_c|Name: Nitrile aminohydrolase	3.5.5.1|3.5.5.2|3.5.5.5|3.5.5.7	10000000	10000000	cpd00001;cpd00013;cpd00049;cpd00542	OK	0	null	GCP|EQP	Primary Database
rxn00389	R00545	N6-Acyl-L-lysine amidohydrolase	(1) cpd00001[0] + (1) cpd01611[0] <=> (1) cpd00039[0] + (1) cpd00049[0]	-1:cpd00001:0:0:"H2O";-1:cpd01611:0:0:"N6-Acyl-L-lysine";1:cpd00039:0:0:"L-Lysine";1:cpd00049:0:0:"Carboxylic acid"	0	(1) cpd00001[0] + (1) cpd01611[0] => (1) cpd00039[0] + (1) cpd00049[0]	(1) H2O[0] + (1) N6-Acyl-L-lysine[0] => (1) L-Lysine[0] + (1) Carboxylic acid[0]	?	>	null	null	KEGG: R00545|Name: N6-Acyl-L-lysine amidohydrolase	3.5.1.17	10000000	10000000	cpd00001;cpd00039;cpd00049;cpd01611	OK	0	null	HB|GCP|EQP	Primary Database
rxn00390	R00546	N-Acyl-L-aspartate amidohydrolase	(1) cpd00001[0] + (1) cpd01759[0] <=> (1) cpd00041[0] + (1) cpd00049[0]	-1:cpd00001:0:0:"H2O";-1:cpd01759:0:0:"N-Acyl-L-aspartate";1:cpd00041:0:0:"L-Aspartate";1:cpd00049:0:0:"Carboxylic acid"	0	(1) cpd00001[0] + (1) cpd01759[0] => (1) cpd00041[0] + (1) cpd00049[0]	(1) H2O[0] + (1) N-Acyl-L-aspartate[0] => (1) L-Aspartate[0] + (1) Carboxylic acid[0]	?	>	null	null	KEGG: R00546|Name: N-Acyl-L-aspartate amidohydrolase	3.5.1.15	10000000	10000000	cpd00001;cpd00041;cpd00049;cpd01759	OK	0	null	GCP|EQP	Primary Database
rxn00391	R00548	riboflavin-5-phosphate phosphohydrolase (acid optimum)	(1) cpd00001[0] + (1) cpd00050[0] <=> (1) cpd00009[0] + (1) cpd00220[0]	-1:cpd00001:0:0:"H2O";-1:cpd00050:0:0:"FMN";1:cpd00009:0:0:"Phosphate";1:cpd00067:0:0:H+;1:cpd00220:0:0:"Riboflavin"	0	(1) cpd00001[0] + (1) cpd00050[0] <=> (1) cpd00009[0] + (1) cpd00067[0] + (1) cpd00220[0]	(1) H2O[0] + (1) FMN[0] <=> (1) Phosphate[0] + (1) H+[0] + (1) Riboflavin[0]	>	=	null	KEGG: rn00740 (Riboflavin metabolism)	BiGG: ACP1(FMN); ACP1_FMN; ACP1_FMN_; ACP1e; PHO11|EcoCyc: RXN0-5187|KEGG: R00548|MaizeCyc: RXNBWI-1; RXNBWI-2|MetaCyc: RXN0-5187|Name: FMN hydrolase; Riboflavin-5-phosphate phosphohydrolase (acid optimum); acid phosphatase (FMN); acid phosphatase, (secreted); acidphosphatase-FMN; riboflavin-5-phosphate phosphohydrolase (acid optimum)	3.1.3.-|3.1.3.102|3.1.3.2	-4.04	0.7	cpd00001;cpd00009;cpd00050;cpd00067;cpd00220	OK	0	rxn30337;rxn32581;rxn38689	GCC|HB|EQC|EQU	Primary Database
rxn00392	R00549	ATP:riboflavin 5'-phosphotransferase	(1) cpd00002[0] + (1) cpd00220[0] <=> (1) cpd00008[0] + (1) cpd00050[0]	-1:cpd00002:0:0:"ATP";-1:cpd00220:0:0:"Riboflavin";1:cpd00008:0:0:"ADP";1:cpd00050:0:0:"FMN"	0	(1) cpd00002[0] + (1) cpd00220[0] => (1) cpd00008[0] + (1) cpd00050[0]	(1) ATP[0] + (1) Riboflavin[0] => (1) ADP[0] + (1) FMN[0]	=	>	null	MetaCyc: Adenosylcobamide-Biosynthesis (Adenosylcobamide Biosynthesis); Antibiotic-Biosynthesis (Antibiotic Biosynthesis); Cobalamin-Biosynthesis (Cobamide Biosynthesis); Cobamide-De-Novo-Biosynthesis (Cobamide <i>de novo</i> Biosynthesis); Cofactor-Biosynthesis (Cofactor, Prosthetic Group, Electron Carrier, and Vitamin Biosynthesis); DMB-Biosynthesis (5,6-Dimethylbenzimidazole Biosynthesis); De-…	AraCyc: RIBOFLAVINKIN-RXN|BiGG: FMN1_1; FMN1_2; RBFK; RBFKm|BrachyCyc: RIBOFLAVINKIN-RXN|KEGG: R00549|MetaCyc: RIBOFLAVINKIN-RXN|Name: ATP:riboflavin 5'-phosphotransferase; FK; RFK; Riboflavin kinase; flavokinase; riboflavin kinase; riboflavinkinase	2.7.1.26	-2.12	0.7	cpd00002;cpd00008;cpd00050;cpd00220	OK	0	rxn20779;rxn32424	GCC|HB|EQC|EQU	Primary Database
rxn00393	R00550	D-Glucose-1-phosphate:riboflavin 5'-phosphotransferase	(1) cpd00089[0] + (1) cpd00220[0] <=> (1) cpd00027[0] + (1) cpd00050[0]	-1:cpd00067:0:0:H+;-1:cpd00089:0:0:"Glucose-1-phosphate";-1:cpd00220:0:0:"Riboflavin";1:cpd00027:0:0:"D-Glucose";1:cpd00050:0:0:"FMN"	0	(1) cpd00067[0] + (1) cpd00089[0] + (1) cpd00220[0] <=> (1) cpd00027[0] + (1) cpd00050[0]	(1) H+[0] + (1) Glucose-1-phosphate[0] + (1) Riboflavin[0] <=> (1) D-Glucose[0] + (1) FMN[0]	=	=	null	null	KEGG: R00550|MetaCyc: RIBOFLAVIN-PHOSPHOTRANSFERASE-RXN|Name: D-Glucose-1-phosphate:riboflavin 5'-phosphotransferase	2.7.1.42	-0.82	0.76	cpd00027;cpd00050;cpd00067;cpd00089;cpd00220	OK	0	null	GCC|HB|EQC|EQU	Primary Database
rxn00394	R00551	L-Arginine amidinohydrolase	(1) cpd00001[0] + (1) cpd00051[0] <=> (1) cpd00064[0] + (1) cpd00073[0]	-1:cpd00001:0:0:"H2O";-1:cpd00051:0:0:"L-Arginine";1:cpd00064:0:0:"Ornithine";1:cpd00073:0:0:"Urea"	0	(1) cpd00001[0] + (1) cpd00051[0] => (1) cpd00064[0] + (1) cpd00073[0]	(1) H2O[0] + (1) L-Arginine[0] => (1) Ornithine[0] + (1) Urea[0]	=	>	null	MetaCyc: ARG-GLU-PWY (L-arginine degradation VII (arginase 3 pathway)); ARG-PRO-PWY (L-arginine degradation VI (arginase 2 pathway)); ARGASEDEG-PWY (L-arginine degradation I (arginase pathway)); ARGININE-DEG (L-arginine Degradation); Amino-Acid-Biosynthesis (Amino Acid Biosynthesis); Amino-Acid-Degradation (Amino Acid Degradation); CITRULBIO-PWY (L-citrulline biosynthesis); Citrulline-Biosynthesi…	AraCyc: ARGINASE-RXN|BrachyCyc: ARGINASE-RXN|ChlamyCyc: ARGINASE-RXN|KEGG: R00551|MetaCyc: ARGINASE-RXN|Name: ARGN; Arginase; L-Arginine amidinohydrolase; L-arginase; L-arginine amidinohydrolase; arginine amidinase; arginine transamidinase; canavanase	3.5.3.1	-7	1.54	cpd00001;cpd00051;cpd00064;cpd00073	OK	0	rxn19181;rxn30615;rxn31988	GCC|EQC|EQU	Primary Database
rxn00395	R00552	L-Arginine iminohydrolase	(1) cpd00001[0] + (1) cpd00051[0] <=> (1) cpd00013[0] + (1) cpd00274[0]	-1:cpd00001:0:0:"H2O";-1:cpd00051:0:0:"L-Arginine";1:cpd00013:0:0:"NH3";1:cpd00274:0:0:"Citrulline"	0	(1) cpd00001[0] + (1) cpd00051[0] => (1) cpd00013[0] + (1) cpd00274[0]	(1) H2O[0] + (1) L-Arginine[0] => (1) NH3[0] + (1) Citrulline[0]	>	>	null	MetaCyc: ARGDEGRAD-PWY (L-arginine degradation V (arginine deiminase pathway)); ARGININE-DEG (L-arginine Degradation); ARGORNPROST-PWY (L-arginine degradation (Stickland reaction)); Amino-Acid-Biosynthesis (Amino Acid Biosynthesis); Amino-Acid-Degradation (Amino Acid Degradation); Degradation (Degradation/Utilization/Assimilation); IND-AMINO-ACID-SYN (Proteinogenic Amino Acid Biosynthesis); PROLI…	BiGG: ARGD; ARGDE; ARGDr|BrachyCyc: ARGININE-DEIMINASE-RXN|ChlamyCyc: ARGININE-DEIMINASE-RXN|KEGG: R00552|MetaCyc: ARGININE-DEIMINASE-RXN|Name: Arginine deiminase; L-Arginine iminohydrolase; L-arginine deiminase; L-arginine iminohydrolase; arginine deiminase; arginine dihydrolase; citrulline iminase	3.5.3.6	-8.34	0.82	cpd00001;cpd00013;cpd00051;cpd00274	OK	0	rxn30071;rxn30617;rxn33434;rxn33439;rxn33441;rxn33448	GCC|EQC|EQU	Primary Database
rxn00396	R00554	ATP:L-arginine Nomega-phosphotransferase	(1) cpd00002[0] + (1) cpd00051[0] <=> (1) cpd00008[0] + (1) cpd03535[0]	-1:cpd00002:0:0:"ATP";-1:cpd00051:0:0:"L-Arginine";1:cpd00008:0:0:"ADP";1:cpd00067:0:0:"H+";1:cpd03535:0:0:"Phosphoarginine"	0	(1) cpd00002[0] + (1) cpd00051[0] <=> (1) cpd00008[0] + (1) cpd00067[0] + (1) cpd03535[0]	(1) ATP[0] + (1) L-Arginine[0] <=> (1) ADP[0] + (1) H+[0] + (1) Phosphoarginine[0]	=	=	null	KEGG: rn00330 (Arginine and proline metabolism)	BiGG: ARGKr|KEGG: R00554|MetaCyc: ARGININE-KINASE-RXN|iYO844: ARGKr|Name: ATP:L-arginine N-phosphotransferase; ATP:L-arginine N-phosphotransferasel ATP:L-arginine omega-N-phosphotransferase; ATP:L-arginine Nomega-phosphotransferase; adenosine 5'-triphosphate-arginine phosphotransferase; adenosine 5'-triphosphate: L-arginine phosphotransferase; arginine kinase; arginine phosphokinase	2.7.3.3	1.8	0.13	cpd00002;cpd00008;cpd00051;cpd00067;cpd03535	OK	0	null	GCC|EQC|EQU	Primary Database
rxn00397	NAD+:L-arginine ADP-D-ribosyltransferase	NAD+:L-arginine ADP-D-ribosyltransferase	(1) cpd00003[0] + (1) cpd00051[0] <=> (1) cpd00133[0] + (1) cpd00884[0]	-1:cpd00003:0:0:"NAD";-1:cpd00051:0:0:"L-Arginine";1:cpd00067:0:0:"H+";1:cpd00133:0:0:"Nicotinamide";1:cpd00884:0:0:"N(omega)-(ADP-D-ribosyl)-L-arginine"	0	(1) cpd00003[0] + (1) cpd00051[0] <=> (1) cpd00067[0] + (1) cpd00133[0] + (1) cpd00884[0]	(1) NAD[0] + (1) L-Arginine[0] <=> (1) H+[0] + (1) Nicotinamide[0] + (1) N(omega)-(ADP-D-ribosyl)-L-arginine[0]	=	=	null	null	Name: NAD+:L-arginine ADP-D-ribosyltransferase	2.4.2.31	-5.68	1.39	cpd00003;cpd00051;cpd00067;cpd00133;cpd00884	OK	0	null	GCC|EQC|EQU	Orphan
rxn00398	ARG-OXIDATION-RXN.c	ARG-OXIDATION-RXN.c	(1) cpd00001[0] + (1) cpd00007[0] + (1) cpd00051[0] <=> (1) cpd00013[0] + (1) cpd00025[0] + (1) cpd03528[0]	-1:cpd00001:0:0:"H2O";-1:cpd00007:0:0:"O2";-1:cpd00051:0:0:"L-Arginine";1:cpd00013:0:0:"NH3";1:cpd00025:0:0:"H2O2";1:cpd03528:0:0:"2-Oxoarginine"	0	(1) cpd00001[0] + (1) cpd00007[0] + (1) cpd00051[0] => (1) cpd00013[0] + (1) cpd00025[0] + (1) cpd03528[0]	(1) H2O[0] + (1) O2[0] + (1) L-Arginine[0] => (1) NH3[0] + (1) H2O2[0] + (1) 2-Oxoarginine[0]	?	>	null	MetaCyc: ARGDEG-IV-PWY (L-arginine degradation VIII (arginine oxidase pathway)); ARGININE-DEG (L-arginine Degradation); Amino-Acid-Degradation (Amino Acid Degradation); Degradation (Degradation/Utilization/Assimilation); Proteinogenic-Amino-Acids-Degradation (Proteinogenic Amino Acid Degradation)	ChlamyCyc: ARG-OXIDATION-RXN|MetaCyc: ARG-OXIDATION-RXN|Name:	1.4.3.-|1.4.3.2	10000000	10000000	cpd00001;cpd00007;cpd00013;cpd00025;cpd00051;cpd03528	OK	0	null	GCP|EQP	Primary Database
rxn00399	L-Arginine,NADPH:oxygen oxidoreductase (nitric-oxide-forming)	L-Arginine,NADPH:oxygen oxidoreductase (nitric-oxide-forming)	(1) cpd00005[0] + (3) cpd00007[0] + (2) cpd00051[0] <=> (2) cpd00001[0] + (1) cpd00006[0] + (2) cpd00274[0] + (2) cpd00418[0]	-1:cpd00005:0:0:"NADPH";-3:cpd00007:0:0:"O2";-2:cpd00051:0:0:"L-Arginine";2:cpd00001:0:0:"H2O";1:cpd00006:0:0:"NADP";1:cpd00067:0:0:"H+";2:cpd00274:0:0:"Citrulline";2:cpd00418:0:0:"NO"	0	(1) cpd00005[0] + (3) cpd00007[0] + (2) cpd00051[0] <=> (2) cpd00001[0] + (1) cpd00006[0] + (1) cpd00067[0] + (2) cpd00274[0] + (2) cpd00418[0]	(1) NADPH[0] + (3) O2[0] + (2) L-Arginine[0] <=> (2) H2O[0] + (1) NADP[0] + (1) H+[0] + (2) Citrulline[0] + (2) NO[0]	>	=	null	null	Name: L-Arginine,NADPH:oxygen oxidoreductase (nitric-oxide-forming)	1.14.13.39	-190.6	3.1	cpd00001;cpd00005;cpd00006;cpd00007;cpd00051;cpd00067;cpd00274;cpd00418	OK	0	null	GCP|EQC|EQU	Orphan
rxn00400	R00558	L-Arginine,NADPH:oxygen oxidoreductase (N-(omega)-hydroxyarginine-forming)	(1) cpd00005[0] + (1) cpd00007[0] + (1) cpd00051[0] <=> (1) cpd00001[0] + (1) cpd00006[0] + (1) cpd03527[0]	-1:cpd00005:0:0:"NADPH";-1:cpd00007:0:0:"O2";-1:cpd00051:0:0:"L-Arginine";-1:cpd00067:0:0:H+;1:cpd00001:0:0:"H2O";1:cpd00006:0:0:"NADP";1:cpd03527:0:0:"N-(omega)-Hydroxyarginine"	0	(1) cpd00005[0] + (1) cpd00007[0] + (1) cpd00051[0] + (1) cpd00067[0] => (1) cpd00001[0] + (1) cpd00006[0] + (1) cpd03527[0]	(1) NADPH[0] + (1) O2[0] + (1) L-Arginine[0] + (1) H+[0] => (1) H2O[0] + (1) NADP[0] + (1) N-(omega)-Hydroxyarginine[0]	>	>	null	KEGG: rn00330 (Arginine and proline metabolism)	JP_Creinhardtii_MSB: R_NOS1|KEGG: R00558|iRS1563: R_R00558_c|Name: L-Arginine,NADPH:oxygen oxidoreductase (N-(omega)-hydroxyarginine-forming); L-arginine,NADPH:oxygen oxidoreductase (N-(omega)-hydroxyarginine-forming)	1.14.13.39	-59.15	7.12	cpd00001;cpd00005;cpd00006;cpd00007;cpd00051;cpd00067;cpd03527	OK	0	null	GCC|HB|EQP	Primary Database
rxn00401	R00559	L-Arginine:oxygen 2-oxidoreductase (decarboxylating)	(1) cpd00007[0] + (1) cpd00051[0] <=> (1) cpd00001[0] + (1) cpd00011[0] + (1) cpd01973[0]	-1:cpd00007:0:0:"O2";-1:cpd00051:0:0:"L-Arginine";1:cpd00001:0:0:"H2O";1:cpd00011:0:0:"CO2";1:cpd01973:0:0:"4-Guanidinobutanamide"	0	(1) cpd00007[0] + (1) cpd00051[0] => (1) cpd00001[0] + (1) cpd00011[0] + (1) cpd01973[0]	(1) O2[0] + (1) L-Arginine[0] => (1) H2O[0] + (1) CO2[0] + (1) 4-Guanidinobutanamide[0]	>	>	null	MetaCyc: ARGDEG-V-PWY (L-arginine degradation X (arginine monooxygenase pathway)); ARGININE-DEG (L-arginine Degradation); Amino-Acid-Degradation (Amino Acid Degradation); Degradation (Degradation/Utilization/Assimilation); Proteinogenic-Amino-Acids-Degradation (Proteinogenic Amino Acid Degradation)|KEGG: rn00330 (Arginine and proline metabolism)	AraCyc: ARGININE-2-MONOOXYGENASE-RXN|BrachyCyc: ARGININE-2-MONOOXYGENASE-RXN|KEGG: R00559|MaizeCyc: ARGININE-2-MONOOXYGENASE-RXN|MetaCyc: ARGININE-2-MONOOXYGENASE-RXN|Name: L-Arginine:oxygen 2-oxidoreductase (decarboxylating); L-arginine:oxygen 2-oxidoreductase (decarboxylating); arginine 2-monooxygenase; arginine decarboxy-oxidase; arginine decarboxylase; arginine monooxygenase; arginine oxygena…	1.13.12.1	-106.64	1.69	cpd00001;cpd00007;cpd00011;cpd00051;cpd01973	OK	0	rxn30616	GCC|EQC|EQU	Primary Database
rxn00402	R00562	N2-(D-1-carboxyethyl)-L-arginine:NAD+ oxidoreductase (L-arginine-forming)	(1) cpd00001[0] + (1) cpd00003[0] + (1) cpd02553[0] <=> (1) cpd00004[0] + (1) cpd00020[0] + (1) cpd00051[0]	-1:cpd00001:0:0:"H2O";-1:cpd00003:0:0:"NAD";-1:cpd02553:0:0:"Octopine";1:cpd00004:0:0:"NADH";1:cpd00020:0:0:"Pyruvate";1:cpd00051:0:0:"L-Arginine";1:cpd00067:0:0:"H+"	0	(1) cpd00001[0] + (1) cpd00003[0] + (1) cpd02553[0] <=> (1) cpd00004[0] + (1) cpd00020[0] + (1) cpd00051[0] + (1) cpd00067[0]	(1) H2O[0] + (1) NAD[0] + (1) Octopine[0] <=> (1) NADH[0] + (1) Pyruvate[0] + (1) L-Arginine[0] + (1) H+[0]	=	=	null	MetaCyc: Energy-Metabolism (Generation of Precursor Metabolite and Energy); Fermentation (); PWY-7351 (pyruvate fermentation to opines); Pyruvate-Degradation (Fermentation of Pyruvate)|KEGG: rn00330 (Arginine and proline metabolism)	KEGG: R00562|MetaCyc: 1.5.1.11-RXN|Name: 2-N-(D-1-carboxyethyl)-L-arginine:NAD+ oxidoreductase (L-arginine-forming); D-octopine dehydrogenase; D-octopine synthase; N2-(D-1-carboxyethyl)-L-arginine:NAD+ oxidoreductase (L-arginine-forming); N2-(D-1-carboxyethyl)-L-arginine:NADP+ oxidoreductase; ODH; octopine dehydrogenase; octopine:NAD+ oxidoreductase	1.5.1.11	7.53	0.71	cpd00001;cpd00003;cpd00004;cpd00020;cpd00051;cpd00067;cpd02553	OK	0	null	GCC|EQC|EQU	Primary Database
rxn00403	R00563	N2-(D-1,3-dicarboxypropyl)-L-arginine:NADP+ oxidoreductase (L-arginine-forming)	(1) cpd00001[0] + (1) cpd00006[0] + (1) cpd01162[0] <=> (1) cpd00005[0] + (1) cpd00024[0] + (1) cpd00051[0]	-1:cpd00001:0:0:"H2O";-1:cpd00006:0:0:"NADP";-1:cpd01162:0:0:"D-Nopaline";1:cpd00005:0:0:"NADPH";1:cpd00024:0:0:"2-Oxoglutarate";1:cpd00051:0:0:"L-Arginine";1:cpd00067:0:0:"H+"	0	(1) cpd00001[0] + (1) cpd00006[0] + (1) cpd01162[0] <=> (1) cpd00005[0] + (1) cpd00024[0] + (1) cpd00051[0] + (1) cpd00067[0]	(1) H2O[0] + (1) NADP[0] + (1) D-Nopaline[0] <=> (1) NADPH[0] + (1) 2-Oxoglutarate[0] + (1) L-Arginine[0] + (1) H+[0]	=	=	null	KEGG: rn00330 (Arginine and proline metabolism)	BiGG: NOPD|KEGG: R00563|MetaCyc: 1.5.1.19-RXN|iSB619: NOPD|Name: 2-N-(D-1,3-dicarboxypropyl)-L-arginine:NADP+ oxidoreductase (L-arginine-forming); D-nopaline dehydrogenase; D-nopaline synthase; D-nopaline:NADP+ oxidoreductase (L-arginine-forming); N2-(D-1,3-dicarboxypropyl)-L-arginine:NADP+ oxidoreductase (L-arginine-forming); NOS; nopaline dehydrogenase; nopaline synthase	1.5.1.19	3.22	1.52	cpd00001;cpd00005;cpd00006;cpd00024;cpd00051;cpd00067;cpd01162	OK	0	null	GCC|EQC|EQU	Primary Database
rxn00404	R00565	L-Arginine:glycine amidinotransferase	(1) cpd00033[0] + (1) cpd00051[0] <=> (1) cpd00064[0] + (1) cpd00451[0]	-1:cpd00033:0:0:"Glycine";-1:cpd00051:0:0:"L-Arginine";1:cpd00064:0:0:"Ornithine";1:cpd00451:0:0:"Glycocyamine"	0	(1) cpd00033[0] + (1) cpd00051[0] <=> (1) cpd00064[0] + (1) cpd00451[0]	(1) Glycine[0] + (1) L-Arginine[0] <=> (1) Ornithine[0] + (1) Glycocyamine[0]	=	=	null	MetaCyc: Amino-Acid-Degradation (Amino Acid Degradation); Antibiotic-Biosynthesis (Antibiotic Biosynthesis); Degradation (Degradation/Utilization/Assimilation); GLYCGREAT-PWY (creatine biosynthesis); GLYCINE-DEG (Glycine Degradation); PWY-7693 (guadinomine B biosynthesis); Polyamine-Biosynthesis (Amine and Polyamine Biosynthesis); Proteinogenic-Amino-Acids-Degradation (Proteinogenic Amino Acid De…	KEGG: R00565|MetaCyc: GLYCINE-AMIDINOTRANSFERASE-RXN|Name: L-Arginine:glycine amidinotransferase; L-arginine:glycine amidinotransferase; arginine-glycine amidinotransferase; arginine-glycine transamidinase; glycine amidinotransferase; glycine transamidinase	2.1.4.1	-0.08	0.71	cpd00033;cpd00051;cpd00064;cpd00451	OK	0	rxn19855	GCC|EQC|EQU	Primary Database
rxn00405	R00566	L-arginine carboxy-lyase (agmatine-forming)	(1) cpd00051[0] <=> (1) cpd00011[0] + (1) cpd00152[0]	-1:cpd00051:0:0:"L-Arginine";-1:cpd00067:0:0:"H+";1:cpd00011:0:0:"CO2";1:cpd00152:0:0:"Agmatine"	0	(1) cpd00051[0] + (1) cpd00067[0] => (1) cpd00011[0] + (1) cpd00152[0]	(1) L-Arginine[0] + (1) H+[0] => (1) CO2[0] + (1) Agmatine[0]	=	>	null	MetaCyc: ARG+POLYAMINE-SYN (superpathway of arginine and polyamine biosynthesis); ARGDEG-III-PWY (L-arginine degradation IV (arginine decarboxylase/agmatine deiminase pathway)); ARGDEG-PWY (superpathway of L-arginine, putrescine, and 4-aminobutanoate degradation); ARGININE-DEG (L-arginine Degradation); Acid-Resistance (Acid Resistance); Amino-Acid-Degradation (Amino Acid Degradation); Degradation…	AraCyc: ARGDECARBOX-RXN|BiGG: ARGDC; ARGDCpp|BrachyCyc: ARGDECARBOX-RXN|KEGG: R00566|MetaCyc: ARGDECARBOX-RXN|Name: Arginine decarboxylase; L-Arginine carboxy-lyase; L-arginine carboxy-lyase; L-arginine carboxy-lyase (agmatine-forming); SpeA; arginine decarboxylase; argininedecarboxylase	4.1.1.19	-0.83	1.48	cpd00011;cpd00051;cpd00067;cpd00152	OK	0	rxn19180;rxn32213;rxn35371	GCC|EQC|EQU	Primary Database
rxn00406	R00567	arginine racemase	(1) cpd00051[0] <=> (1) cpd00586[0]	-1:cpd00051:0:0:"L-Arginine";1:cpd00586:0:0:"D-Arginine"	0	(1) cpd00051[0] <=> (1) cpd00586[0]	(1) L-Arginine[0] <=> (1) D-Arginine[0]	=	=	null	KEGG: rn00472 (D-Arginine and D-ornithine metabolism)	KEGG: R00567|MetaCyc: ARGININE-RACEMASE-RXN|Name: L-Arginine racemase; arginine racemase	5.1.1.9	4.63	1.27	cpd00051;cpd00586	OK	0	null	GCC|EQC|EQU	Primary Database
rxn00407	R00568	CTP aminohydrolase	(1) cpd00001[0] + (1) cpd00052[0] <=> (1) cpd00013[0] + (1) cpd00062[0]	-1:cpd00001:0:0:"H2O";-1:cpd00052:0:0:"CTP";-1:cpd00067:0:0:"H+";1:cpd00013:0:0:"NH3";1:cpd00062:0:0:"UTP"	0	(1) cpd00001[0] + (1) cpd00052[0] + (1) cpd00067[0] => (1) cpd00013[0] + (1) cpd00062[0]	(1) H2O[0] + (1) CTP[0] + (1) H+[0] => (1) NH3[0] + (1) UTP[0]	=	>	null	KEGG: rn00240 (Pyrimidine metabolism)	BiGG: DCTPD2|KEGG: R00568|MetaCyc: RXN-14118|iIT341: DCTPD2|iJN746: DCTPD2|Name: CTP aminohydrolase; dCTPdeaminase	3.5.4.13	-6.03	0.6	cpd00001;cpd00013;cpd00052;cpd00062;cpd00067	OK	0	rxn30308	GCC|EQC|EQU	Primary Database
rxn00408	R00569	CTP phosphohydrolase	(1) cpd00001[0] + (1) cpd00052[0] <=> (1) cpd00009[0] + (1) cpd00096[0]	-1:cpd00001:0:0:"H2O";-1:cpd00052:0:0:"CTP";1:cpd00009:0:0:"Phosphate";1:cpd00067:0:0:"H+";1:cpd00096:0:0:"CDP"	0	(1) cpd00001[0] + (1) cpd00052[0] => (1) cpd00009[0] + (1) cpd00067[0] + (1) cpd00096[0]	(1) H2O[0] + (1) CTP[0] => (1) Phosphate[0] + (1) H+[0] + (1) CDP[0]	>	>	null	MetaCyc: Deoxyribonucleotide-Biosynthesis (2'-Deoxyribonucleotide Biosynthesis); Metabolic-Clusters (Metabolic Clusters); Nucleotide-Biosynthesis (Nucleoside and Nucleotide Biosynthesis); PWY-6545 (pyrimidine deoxyribonucleotides <i>de novo</i> biosynthesis III); PWY-7184 (pyrimidine deoxyribonucleotides <i>de novo</i> biosynthesis I); PWY-7198 (pyrimidine deoxyribonucleotides <i>de novo</i> bios…	AraCyc: NUCLEOSIDE-TRIPHOSPHATASE-RXN; RXN-12195|BiGG: NTP5|BrachyCyc: NUCLEOSIDE-TRIPHOSPHATASE-RXN|KEGG: R00569|MetaCyc: NUCLEOSIDE-TRIPHOSPHATASE-RXN; RXN-12195|Name: CTP diphosphohydrolase; CTP phosphohydrolase; nucleoside-triphosphatase (CTP); unspecific diphosphate phosphohydrolase	3.6.1.15|3.6.1.5	-5.89	0.56	cpd00001;cpd00009;cpd00052;cpd00067;cpd00096	OK	0	rxn22518;rxn38192;rxn38200;rxn38208;rxn38216;rxn38224;rxn38234	GCC|EQC|EQU	Primary Database
rxn00409	R00570	ATP:CDP phosphotransferase	(1) cpd00002[0] + (1) cpd00096[0] <=> (1) cpd00008[0] + (1) cpd00052[0]	-1:cpd00002:0:0:"ATP";-1:cpd00096:0:0:"CDP";1:cpd00008:0:0:"ADP";1:cpd00052:0:0:"CTP"	0	(1) cpd00002[0] + (1) cpd00096[0] <=> (1) cpd00008[0] + (1) cpd00052[0]	(1) ATP[0] + (1) CDP[0] <=> (1) ADP[0] + (1) CTP[0]	=	=	null	MetaCyc: Nucleotide-Biosynthesis (Nucleoside and Nucleotide Biosynthesis); PWY-7196 (superpathway of pyrimidine ribonucleosides salvage); PWY-7205 (CMP phosphorylation); PYR-NUC-SYN (Pyrimidine Nucleotide Biosynthesis); Pyrimidine-Nucleotide-Salvage (Pyrimidine Nucleotide Salvage)|KEGG: rn00240 (Pyrimidine metabolism)	AraCyc: CDPKIN-RXN; NUCLEOSIDE-DIP-KIN-RXN|BiGG: NDPK3; YNK1_2|BrachyCyc: CDPKIN-RXN; NUCLEOSIDE-DIP-KIN-RXN|KEGG: R00570|MetaCyc: CDPKIN-RXN; NUCLEOSIDE-DIP-KIN-RXN|Name: ATP:CDP phosphotransferase; cdp kinase; nucleoside-diphosphate kinase (ATP:CDP); nucleoside-diphosphatekinase-ATP-CDP	2.7.4.6	-0.27	0.56	cpd00002;cpd00008;cpd00052;cpd00096	OK	0	rxn19276;rxn27747;rxn27748;rxn32981	GCC|EQC|EQU	Primary Database
rxn00410	R00571	UTP:ammonia ligase (ADP-forming)	(1) cpd00002[0] + (1) cpd00013[0] + (1) cpd00062[0] <=> (1) cpd00008[0] + (1) cpd00009[0] + (1) cpd00052[0]	-1:cpd00002:0:0:"ATP";-1:cpd00013:0:0:"NH3";-1:cpd00062:0:0:"UTP";1:cpd00008:0:0:"ADP";1:cpd00009:0:0:"Phosphate";1:cpd00052:0:0:"CTP";2:cpd00067:0:0:"H+"	0	(1) cpd00002[0] + (1) cpd00013[0] + (1) cpd00062[0] <=> (1) cpd00008[0] + (1) cpd00009[0] + (1) cpd00052[0] + (2) cpd00067[0]	(1) ATP[0] + (1) NH3[0] + (1) UTP[0] <=> (1) ADP[0] + (1) Phosphate[0] + (1) CTP[0] + (2) H+[0]	>	=	null	KEGG: rn00240 (Pyrimidine metabolism)	AlgaGEM: R_R00571_c|AraGEM: R_R00571_c|BiGG: CTPS1; URA7_2; URA8_2|KEGG: R00571|MetaCyc: RXN-14325|Name: CTP synthase (NH3); CTP synthase 1; CTPsynthase-NH3; UTP:ammonia ligase (ADP-forming); UTP:ammonia ligase(ADP-forming)	6.3.4.2	-0.13	0.6	cpd00002;cpd00008;cpd00009;cpd00013;cpd00052;cpd00062;cpd00067	OK	0	rxn30073;rxn32019;rxn32058	GCC|EQC|EQU	Primary Database
[truncated: 43,372 more rows]
